# Supplementary material for: Nociceptor neurons affect cancer immunosurveillance
Source: Nature. 2022 Nov 2;611(7935):405–12. doi: 10.1038/s41586-022-05374-w (PMC9646485; doi:10.1038/s41586-022-05374-w)
Supplement: Supplementary file 4 — Source Data Fig. 1 [file 41586_2022_5374_MOESM4_ESM.xlsx]

## Sheet: Fig 1A
IDISCO image

## Sheet: Fig 1B
Neuron			B16F10			Neuron+B16F0			Neuron+B16F10
Capsaicin	AITC	ATP	Capsaicin	AITC	ATP	Capsaicin	AITC	ATP	Capsaicin	AITC	ATP
1.01094	0.92738	0.911688	1.0037	0.973811	1.00923	1.0018	0.912854	1.00086	0.993873	0.90627	1.02309
1.00507	0.903923	1.01433	0.999783	0.992848	1.22489	1.00605	0.912982	1.09155	1.00087	0.914868	1.40164
2.04225	1.90222	1.84003	0.999349	1.00695	1.19528	1.00228	0.911309	0.978072	2.08241	1.6093	1.7485
1.02868	1.08865	1.32779	0.997897	0.990436	1.05917	1.00464	0.916124	1.11511	1.00723	0.925224	1.18043
1.00204	0.903055	0.890678	1.00464	1.01472	1.22763	0.9958	0.857371	1.2627	1.00233	1.03024	1.77671
1.04421	1.04566	1.47457	0.998386	0.999543	1.031	0.957058	0.725237	1.42429	1.00196	0.938706	1.74869
1.01952	0.952214	1.24829	0.996074	1.00147	1.0923	2.86776	1.89768	1.88382	2.33073	1.84481	1.62141
1.00331	0.956332	1.1723	1.00477	1.00571	1.06468	1.02442	1.14104	0.972941	1.02773	0.946288	1.30421
1.00608	0.914655	0.903991	0.989417	0.980069	0.99949	1.00453	0.894523	0.908631	1.00115	0.914212	1.03559
1.01067	0.93853	1.06849	1.0017	1.01184	0.994482	0.979988	0.773035	1.58201	1.00519	0.924726	0.943254
1.02879	1.49306	1.52448	0.997494	1.00742	1.04288	2.50937	1.99553	1.96755	1.02007	1.76773	1.74756
0.994537	0.896687	1.02248	1.0022	1.00628	1.014	1.00544	0.905016	0.97815	1.0134	0.973821	1.61787
1.00402	0.906012	0.886138	0.994597	1.02511	1.05608	1.00941	1.35358	0.932541	0.997591	0.911559	1.18185
1.00239	0.891422	0.845669	1.0014	1.00544	1.03328	1.00652	0.910558	1.01873	1.01851	0.9431	1.13031
0.985464	0.884809	1.02147	1.00469	1.01506	1.04759	1.01156	0.92084	1.06566	1.00347	0.959155	1.86768
0.992051	0.854886	1.04501	1.00128	1.01859	1.04857	1.00355	0.91846	0.919568	1.00078	1.00793	1.51451
1.03121	1.2571	1.27898				1.06565	1.88621	1.51469	1.01275	0.94146	1.618
1.02696	0.986632	1.46519				1.00411	0.905353	1.1942	1.00654	0.93791	1.69425
0.995607	0.898095	0.886495				3.4678	1.62922	1.45818	1.01046	0.932452	1.45588
1.01046	0.996266	1.40618				1.01038	0.964576	2.10172	2.32031	1.52721	1.03245
0.99584	0.981045	0.999364				1.00656	0.907222	0.918315	1.63034	1.34721	0.988939
1.00595	0.922832	0.897439				2.61765	1.56153	1.25103	0.998651	0.908343	1.2254
1.00103	0.931519	1.15336				1.04303	0.955968	0.95577	1.00904	0.945185	0.928662
1.00917	0.900103	1.33181				2.14891	1.36502	1.66976	2.22988	2.10091	2.10845
1.03239	1.02311	1.51442				3.6807	2.2609	2.1621	1.91414	1.54817	1.56367
1.00025	0.988827	0.906639				1.00078	0.945597	1.99064	1.00116	0.912396	1.18983
1.00651	0.916343	0.914784				1.01057	1.85193	1.63402	1.01117	1.03776	1.43214
1.00754	0.914621	0.884877				2.36676	1.32758	1.27153	1.01257	1.00571	1.73291
1.01671	0.916242	1.15658				0.991464	1.00387	0.928693	1.01315	0.962989	1.32583
						1.00412	0.960928	0.981659	1.00469	0.940274	1.67403
						1.00124	0.904835	1.31537	1.06109	1.07619	1.50895
						1.02274	0.983966	1.76466	1.81271	1.30951	1.46006
						1.17166	1.62087	1.16373	0.99961	0.912847	0.864467
						1.07766	1.58521	1.47986	1.00258	0.908116	0.949553
						1.01713	0.970885	1.87628	1.00195	0.935933	1.46149
						2.78391	2.05733	1.95476	1.09366	1.32586	1.59378
						0.99792	0.900024	0.97939	1.00645	0.975584	1.21686
						1.00104	0.947164	1.4846	1.02666	1.27948	1.08711
						1.00111	0.911051	1.39931	1.00457	0.944738	1.89807
						1.00949	1.03015	1.26885	1.00773	0.933046	1.73943
						1.01624	0.985	2.00846	1.00329	0.912725	1.17529
						2.83455	1.97804	2.21564	0.998404	0.925336	1.17361
						0.996169	0.871178	1.4767	1.03062	1.29979	1.34547
						1.24761	1.05916	2.11871	1.00412	0.951558	1.5706
						1.00639	0.900505	1.49132	1.01785	0.932144	1.29408
						1.00509	0.89042	1.68894	0.997906	0.95095	1.67143
						0.989144	0.852545	1.97744	1.00568	0.95689	1.62108
						1.02153	0.949065	1.77745	1.00507	0.93657	1.76531
						1.00056	0.900842	1.76962	1.00619	0.962692	1.78223
						1.00381	0.921821	1.60828	1.00058	0.9433	1.5628
						1.01272	0.928807	2.01154	1.00474	0.944408	1.44594
						1.01362	0.931111	2.08756	1.00036	0.959907	1.66858
						1.02789	0.928623	1.65885	0.984107	0.94638	0.794279
						1.01255	0.924163	1.88424	1.43009	1.27447	1.30745
						1.02413	0.953016	1.63228	1.00472	0.956662	1.43519
						1.01211	0.934602	1.93061	1.00401	0.92723	1.41224
						1.00426	0.930933	1.63478	1.00077	0.925262	1.27634
						1.01742	0.946131	1.70427	1.00717	0.947704	1.3352
						1.0061	0.967524	1.48947	0.998256	0.917048	1.37965
						1.01989	0.960222	1.63053	0.998938	0.923012	1.22613
						1.0057	0.937854	1.81243	1.00769	0.933783	1.54017
						1.00503	0.967697	2.0363	1.00167	0.946567	1.59755
						1.01823	0.973456	1.74389	1.0067	0.941523	1.47261
						0.999008	1.00637	1.70793	0.998723	0.942332	1.50102
						1.01383	0.965835	1.62468	0.999521	0.970334	1.78316
						1.01259	0.940559	1.50899	1.01896	0.954423	1.45161
						1.0105	0.931094	1.82527	1.00299	0.945972	1.33597
						1.02864	0.925491	1.7768	1.00355	0.91739	1.56185
						1.01443	0.92508	2.15939	1.00472	0.952962	1.56032
						0.999621	0.9341	1.79373	1.01648	0.973807	1.72011
						1.01038	0.996205	2.15341	1.01459	0.936419	1.7945
						1.00747	0.922055	1.68641	1.00323	0.935942	1.47691
						1.00495	0.912148	2.00845	1.01079	0.912953	1.19939
						1.01211	0.934897	2.10235	1.01275	0.919741	1.14666
						1.02214	0.955544	1.90593	1.00754	0.934646	1.75221
						1.03193	0.947073	1.72732	1.01403	0.927456	1.6428
						1.00721	0.934492	1.95525	1.02269	0.935136	1.24604
						1.0232	0.961723	1.69191	1.00807	0.92538	1.4766
						1.01596	0.994725	2.03902	1.00775	0.928448	1.21605
						1.01273	0.953554	1.69231	1.00472	0.918288	1.43798
						1.02007	0.937395	1.64159	1.02285	0.942945	1.61799
						1.05317	0.983302	2.39573	1.0031	0.921974	1.45045
						1.00491	0.94116	1.74804	1.05254	0.970362	1.6095
						1.01436	0.937152	1.52568	1.00559	0.938893	1.20998
						1.00685	0.924821	1.5432	1.00124	0.908981	1.18535
						1.00653	0.943287	2.21949	1.00075	0.920667	1.02427
						1.00741	0.974101	1.54233	1.00439	0.910456	1.00991
						1.01862	0.960756	1.89689	1.00746	0.921258	1.09737
						1.01846	0.944938	1.6181	0.996714	0.912162	1.25865
						1.00403	0.936004	1.73824	1.00246	0.94191	1.92161
						1.01279	0.917005	1.94777	0.996605	0.910006	1.52031
						1.01497	0.905701	1.92104	1.01111	0.925987	1.53923
						1.01537	0.976219	1.79653	0.997019	0.9211	1.78331
						1.00873	0.920784	1.51868	1.00096	0.931597	1.55557
						0.995599	0.914602	1.39476	1.00841	0.939473	1.79462
						1.012	0.921185	1.6532	0.993385	0.915838	1.58832
						1.00815	0.920303	1.6176	1.00138	0.909628	1.5148
						1.00211	0.92445	1.73736	0.983189	0.836686	0.856546
						1.00875	0.931609	1.62244	2.54022	1.64493	1.33974
						1.00822	0.91862	1.62978	0.999003	0.879662	1.39974
						1.00455	0.924058	1.76296	0.99995	0.864797	0.89591
						1.00536	0.929772	1.69295	0.99714	0.867323	0.922927
						1.00289	0.901233	1.89026	0.992569	0.842043	0.871414
						1.00654	0.925212	1.50388	1.00846	0.86884	0.92855
						1.00232	0.914575	1.53518	1.00418	0.874118	1.0075
						1.0082	0.928986	1.69987	1.09936	0.909535	0.957242
						1.01484	0.923914	1.41352	1.00368	0.86646	0.917606
						1.00955	0.912879	1.79736	1.0068	1.2632	1.82484
						1.01197	0.910326	1.4963	0.996901	0.882537	1.97185
						1.00948	0.936683	1.2579	1.00111	0.86308	1.65101
						1.01389	0.929936	1.88698	1.01055	0.881952	1.17375
						1.00454	0.932948	1.91437	1.01357	0.876174	0.982278
						1.01345	0.932832	1.34398	2.68547	1.50061	1.54832
						1.01353	0.910729	1.48996	2.73147	1.35376	1.26218
						0.993481	0.896047	1.7703	2.81938	2.08252	2.12374
						1.01537	0.927391	1.42979	2.29817	1.38224	1.37537
						1.002	0.915219	1.64086	1.07518	1.29943	1.08396
						1.01583	0.920942	1.45231	2.96933	1.94475	1.90388
						1.02331	0.916431	1.54476	1.00884	0.914349	1.74332
						1.00908	0.91372	1.5217	1.00768	0.891425	2.13105
						1.01125	0.909838	1.34043	1.00738	1.20094	1.05616
						1.01614	0.916495	1.48222	1.00464	0.879434	0.93128
						1.00388	0.910503	1.20323	2.17739	1.5749	1.01296
						0.999057	0.914437	1.66692	0.963081	0.856772	0.980409
						1.00073	0.909493	1.49023	1.01459	0.897252	2.04724
						1.00355	0.915194	1.3135	1.00882	0.940237	1.08176
						1.00022	0.905065	1.31897	1.02213	1.11414	0.904218
						1.00968	0.913577	1.19719	1.01251	0.874103	1.78038
						1.00005	0.913214	1.27312	1.82066	1.43792	1.52936
						1.01315	0.927071	1.78076	1.00047	0.867496	0.965778
						1.00756	0.948726	1.68243	0.998021	0.867159	0.900586
						1.04779	0.998196	1.15163	1.0045	0.877447	1.65034
						0.999708	0.921071	1.68036	0.988124	0.904664	1.63056
						1.00477	0.943739	1.81971	0.991874	1.01187	1.30492
						1.00645	0.950483	1.75291	1.00538	0.910163	1.44396
						1.00248	0.893583	2.22265	1.00686	0.873792	0.981435
						1.02674	0.908013	1.41814	1.00472	0.869799	1.01156
						2.02416	1.09803	1.06743	1.00072	0.875088	0.909996
						1.00863	0.929846	1.01003	1.00934	0.877029	0.925566
						1.00431	0.897852	1.05398	2.08025	1.59857	1.2376
						1.01006	0.930151	1.07506	1.05059	0.909636	0.920525
						1.0056	0.878641	0.915291	0.99666	0.864002	0.927567
						1.01277	0.901973	1.15971	0.993229	0.857479	0.973568
						1.15442	1.42276	1.24995	2.05813	1.58984	1.64129
						2.75668	1.77353	1.26112	0.998571	0.864824	1.09869
						2.97063	1.99403	1.84988	1.00489	0.87811	0.900425
						3.28896	2.31992	2.10731	1.00065	0.870822	0.967215
						3.4159	2.21752	1.24302	0.993963	0.853735	0.875364
						3.74714	2.74817	2.51466	1.00501	0.872541	1.54888
						1.00634	0.900848	1.00391	1.00098	0.856381	1.61248
						1.00365	0.980621	1.11636	0.998491	0.860432	0.953956
						1.58351	0.93092	0.95494	1.01227	0.898854	1.4473
						2.21758	1.71867	1.70994	1.01135	0.89614	1.76247
						2.16825	1.29346	1.49326	1.06736	0.905253	1.11857
						1.0053	1.21799	1.09733	2.88854	1.93907	1.8288
						1.01489	0.988893	1.07762	1.00563	0.869812	0.89762
						2.1404	1.83075	1.8448	1.00342	0.901794	1.14064
						1.0354	0.91157	0.954924	1.00758	0.870774	0.92196
						1.44423	1.3551	1.18722	1.02072	0.836349	1.79055
						2.24392	1.25231	1.03108	1.01208	0.874553	0.896772
						1.00383	0.890472	0.936429	1.00011	0.856752	0.897866
						1.00174	0.888461	1.45148	1.55593	1.10001	1.34903
						1.0018	0.936798	0.98757	1.01658	1.58788	1.49232
						2.02945	1.62784	1.78693	1.00003	1.64709	1.51434
						1.00385	0.894295	0.932933	1.01019	0.907752	0.962356
						1.00512	0.901017	0.921794	1.91221	1.50577	1.80938
						3.49392	1.9362	1.76954	1.00648	0.908794	0.985889
						4.32454	1.58776	1.26225	0.991746	0.974847	1.9228
						1.02528	1.98639	1.79098	1.01441	0.866649	1.41792
						1.02926	0.92071	1.48232	0.997342	0.817751	0.786192
						1.00389	0.885339	0.899101	0.999715	0.872344	1.30101
						1.00178	0.931274	2.33215	2.48303	1.8535	1.2551
						0.975158	0.843482	1.37015	1.87048	1.45558	1.75799
						2.45622	1.59875	1.09107	1.01338	0.876536	1.09782
						1.15141	0.904456	0.977292	1.0013	0.86562	0.899557
						1.04274	0.883078	0.954802	1.00166	0.865148	0.914831
						1.00355	0.888408	1.11057	1.0029	0.880406	1.45201
						1.01	0.899478	1.06656	1.00675	0.85484	1.83336
						1.00457	0.880245	0.973228	1.53694	1.33203	1.34984
						1.0313	0.96368	1.7012	1.01419	1.0061	1.13616
						1.00715	0.885877	1.68534	1.00242	0.858706	0.961023
						1.01184	0.890344	1.69409	0.998839	0.863745	0.971809
						1.01216	0.905406	1.67292	1.01041	0.884004	1.96617
						1.01109	0.890186	1.83603	1.00061	0.855832	0.96501
						1.03889	0.894353	1.98874	2.335	1.28601	1.02232
						1.00151	0.899126	1.97039	1.05356	1.01852	1.13494
						1.00236	0.893465	1.96734	2.77781	1.75408	1.80519
						0.99851	0.895024	2.2658	0.996268	1.17812	1.66099
						1.00284	0.887071	1.9666	1.00802	0.936897	1.12943
						1.00942	0.887181	2.25806	0.991527	0.854045	1.84219
						1.01032	0.879917	1.61079	0.99969	0.881594	0.900147
						1.00332	0.916913	1.70719	0.996181	0.859004	0.890832
						1.00911	0.887115	1.52161	1.00194	0.884678	1.45654
						1.0156	0.928601	2.58723	0.997228	1.38205	1.14617
						1.03684	0.917486	1.70687	1.01064	0.885229	1.75196
						1.01698	0.99108	1.23494	1.208	0.901569	0.929298
						1.00714	0.895992	1.95036	0.998611	0.857177	0.931741
						1.04099	0.918111	1.98932	1.00665	0.888032	1.56944
						1.01756	0.890096	1.76446	1.00076	0.947457	1.62415
						1.0195	0.912454	1.56366	1.00285	0.906905	1.7768
						1.00802	0.898296	1.62071	1.0084	0.947064	0.977857
						1.07641	1.01423	1.67953	1.00486	0.927923	0.958227
						0.999565	0.888523	2.14813	1.10943	0.940214	0.9476
						1.02102	0.894247	2.15399	0.993137	0.969185	1.70541
						1.02101	0.904291	1.65061	0.999849	1.09937	1.28732
						1.03406	0.898379	1.81657	1.00347	0.939393	1.07621
						1.0043	0.895017	1.75473	0.997827	0.925586	1.05484
						1.01405	0.900416	1.68157	0.997969	0.903181	0.93762
						1.00837	0.900054	2.30309	1.00536	0.94414	1.0825
						1.00728	0.886413	1.268	1.01152	0.946866	0.975189
						1.03037	0.899026	1.66248	1.02487	1.10919	0.970838
						1.00067	0.890243	1.86964	1.00259	0.948745	1.0916
						1.01023	0.902293	1.88227	0.99636	0.921093	0.936601
						1.01901	0.91096	1.933	1.00111	0.933947	0.978406
						0.98887	0.863336	1.72297	1.76866	1.45313	1.56736
						1.31447	1.12438	2.05414	1.00211	0.926159	1.30124
						1.00891	0.912866	2.52584	0.986281	0.896111	0.977447
						1.02177	0.938837	1.91728	1.00082	0.964684	1.69627
						1.00532	0.948023	2.00134	0.990715	0.935345	1.00436
						1.02359	0.928571	2.57298	1.11656	0.974474	0.979933
						1.00415	0.944622	1.98813	2.3757	2.01997	1.90991
						1.01939	0.90559	2.12483	1.00041	0.976953	1.00913
						1.02922	0.96852	2.83584	1.08115	1.34431	1.52675
						1.00214	0.893347	2.06093	1.01551	0.909938	0.921466
						1.01555	0.910447	2.02077	1.00228	0.933292	0.951895
						0.994079	0.921483	2.22405	1.00339	0.936243	0.982289
						1.00107	0.890193	2.44054	1.00787	0.937806	1.13562
						1.0077	0.891656	2.14197	1.0722	0.978066	0.960641
						1.02379	0.907886	1.89291	1.00031	0.940686	1.06678
						1.03156	0.936703	1.84268	1.00279	0.935113	1.0524
						1.01307	0.919581	1.92193	2.63942	1.99	1.17178
						0.998676	0.896033	2.12139	2.23773	1.65433	1.44515
						1.00258	0.902423	1.87063	1.00871	0.994044	1.27963
						1.00838	0.887401	2.23811	1.00661	0.944614	0.979611
						1.00516	0.892828	1.65169	1.01448	1.0527	1.0965
						0.999711	0.898073	1.29045	1.00419	1.30421	1.03534
						1.00584	0.898556	1.56815	1.10765	0.969522	0.976885
						0.996062	0.87649	1.67414	1.90092	1.72623	1.76165
						1.00955	0.913772	1.74125	1.00306	0.931031	0.959895
						1.00934	0.86079	1.8489	1.0009	0.938108	0.950839
						0.996977	0.883396	1.54609	1.01267	0.960901	1.80111
						0.9999	0.893397	1.45391	0.998945	0.93125	1.02315
						1.0176	0.931891	1.91897	1.00104	0.936599	1.06049
						1.00586	0.900293	1.60809	1.0028	0.94842	0.956349
						1.00861	0.913003	1.86288	0.994208	0.944447	1.75322
						1.00484	0.906346	2.00122	0.999623	0.989339	1.90256
						1.02488	0.928073	1.63115	1.00224	0.972735	1.84699
						1.00511	0.891527	1.794	1.93361	1.49939	1.07056
						1.00549	0.917168	1.69188	1.00929	0.936563	1.04792
						1.01204	0.991816	2.34169	1.47502	0.940028	0.967409
						0.994887	0.933643	2.12353	1.01181	0.966249	1.88439
						1.02574	0.905612	1.43226	1.07914	1.01069	1.0227
						1.00104	0.919099	1.6816	0.989342	0.917392	0.939311
						0.999156	0.89517	1.50273	1.00441	0.945037	1.10737
						0.616824	0.430221	0.837731	1.0034	0.953664	1.0483
						0.999503	0.885613	1.98758	2.33352	1.69417	1.26982
						0.997839	0.88078	1.98376	0.997349	0.927301	0.948061
						1.00367	0.898307	1.98615	0.99914	0.928891	0.952271
						1.00158	0.892639	1.53645	0.999949	0.932826	1.13904
						1.00538	0.896899	1.29614	2.18805	1.85525	1.71659
						1.00964	0.895591	1.33798	1.18867	1.17815	1.3677
						1.00733	0.876284	1.65157	1.01644	0.947665	1.82246
						1.00396	0.909573	1.33643	1.93691	1.0053	0.953592
						1.00228	0.904133	1.57775	0.989773	0.915238	0.926594
						1.01255	0.904527	1.40768	1.71107	1.26728	1.20274
						1.00175	0.893379	1.58418	0.998068	0.949679	1.81108
						1.01803	0.893708	1.63835	1.50749	0.967096	0.963344
						1.00414	0.901483	1.61996	1.18418	0.936456	1.18892
						1.01191	0.897256	1.32495	1.05463	0.924279	1.58048
						1.00687	0.90164	1.29005	1.00519	0.944968	1.08719
						1.00522	0.894201	1.49296	1.00075	0.963893	1.09416
						1.01391	0.890509	1.64961	0.99799	0.929148	0.928193
						1.01189	0.997327	1.78652	2.4637	2.0532	1.53196
						1.00983	0.899573	1.41171	1.00069	0.927584	0.943828
						0.999435	0.87659	1.88531	0.995303	0.928623	0.988307
						1.0085	0.890698	1.32954	2.00792	1.36112	1.12264
						1.00148	0.886806	1.41572	1.00132	0.936134	1.35972
						0.999914	0.882602	1.26429	1.01271	0.973648	1.63826
						0.996467	0.89023	1.60956	1.01405	0.997093	2.00122
						3.32661	2.38269	1.76569	1.0148	0.998082	1.65298
						1.01977	0.93623	1.59887	1.06172	0.992374	1.49387
						1.00773	0.941724	0.927208	1.00494	0.963985	1.95919
						1.02267	0.962933	2.05526	1.01112	1.00532	1.4573
						1.26512	0.91698	0.885429	1.00227	0.945431	1.60764
						1.01351	0.921925	1.35339	1.00961	0.949394	1.42352
						1.01497	1.06428	1.15717	1.00401	0.970513	1.62127
						1.01831	1.15645	2.11083	1.00096	0.944692	1.65341
						0.99422	0.913187	0.942224	1.01105	0.936712	1.64598
						1.007	0.936669	1.32188	1.0096	0.960356	1.6552
						1.005	0.935069	1.40416	1.00973	0.949522	1.57177
						2.52774	1.99862	1.85619	1.01142	0.958854	1.80789
						1.0021	0.919291	0.933807	1.00472	0.927821	1.5405
						1.00918	0.972912	1.81289	1.01279	0.953556	1.68158
						1.01153	0.925073	1.01737	1.00298	0.951234	1.46411
						2.6447	2.08945	1.562	1.0053	0.919733	1.64302
						1.0315	0.936234	0.972523	1.00361	0.947558	1.41592
						1.00313	0.932088	1.12167	0.992661	0.981806	2.06863
						1.01535	0.945981	0.98038	0.993768	0.925564	1.72039
						1.02825	0.999876	1.74384	1.00548	0.938705	1.85086
						1.01545	1.02108	2.09847	0.984453	0.938534	2.01773
						2.44826	1.99171	1.94484	0.994146	1.00603	1.85932
						1.00529	0.943143	0.935649	1.00617	0.947281	1.93924
						1.00453	0.934413	0.972656	1.01212	0.967856	2.2426
						1.00453	1.09009	1.01657	0.999691	0.934303	1.78429
						1.00623	0.932074	1.21609	1.02836	1.03158	1.79795
						1.00194	0.915787	1.23303	1.00233	0.960303	1.79967
						1.01718	0.973315	1.81731	1.00536	0.959924	1.88294
						1.0222	0.988034	1.52815	0.97633	0.897235	1.60146
						1.01098	0.998515	1.81493	0.997292	0.939721	1.83442
						1.01905	0.982913	1.87412	1.11854	1.03945	1.68309
						1.09153	1.03638	2.2005	0.997091	0.947233	1.55136
						1.00191	0.969821	1.73196	1.01214	0.971172	1.76344
						1.00677	0.958108	1.6409	1.00925	0.936618	1.67733
						1.01867	0.964673	1.78259	1.01226	0.961519	1.69185
						1.01948	0.945869	1.69094	1.00924	0.945699	1.90476
						1.00616	0.941287	1.77707	1.00388	0.936742	1.77039
						1.01471	0.93311	1.39185	0.995488	0.936932	2.0091
						1.00545	0.951724	1.71452	1.01033	0.954219	1.85061
						1.01298	0.984129	1.94089	1.01656	0.953352	1.76001
						1.03031	0.965049	1.90381	1.00423	0.971469	1.82536
						1.01695	0.963364	1.77049	1.0012	0.938679	1.24281
						1.00807	1.04176	1.74217	1.0137	0.92061	1.80475
						1.01049	0.948443	1.27923	1.01198	0.952458	1.63604
						1.00748	0.976513	1.55045	1.02538	0.951295	1.6509
						1.0169	0.967471	2.35292	1.00866	0.94619	1.64009
						1.01747	0.983292	1.82976	1.00183	0.951154	1.62915
						1.01031	0.960353	1.23931	1.01076	0.936805	2.04414
						1.00907	0.9683	1.69333	1.01354	0.979388	1.71407
						1.01324	0.946888	1.63444	1.02507	0.977183	2.11279
						1.01419	0.947152	1.54124	1.01347	0.974148	1.81761
						1.00237	0.943442	1.94557	1.01486	0.978412	1.85367
						1.00975	0.928125	1.34031	1.0039	0.994271	2.05279
						1.01758	0.95492	1.8009	1.01784	0.967592	1.67114
						1.00826	0.939151	1.38156	0.999143	0.941156	1.90591
						1.00444	0.944997	1.51248	1.01727	0.967007	1.93279
						1.00561	0.937971	1.62664	1.01241	0.965538	1.9365
						0.997875	0.937292	1.68794	1.00783	0.946171	1.91763
						1.00076	0.934332	1.53531	1.01971	0.98536	2.23885
						1.00777	0.951231	1.71991	1.00453	0.95753	2.14856
						1.01201	0.944852	1.79432	1.00707	0.940958	1.7932
						1.00968	0.950849	1.81635	1.00288	0.975834	1.72545
						1.01448	0.969213	2.04287	1.01194	0.977671	1.72103
						1.01917	0.943137	1.99079	0.985245	0.939865	2.04735
						1.03613	0.983087	2.02297	1.00666	0.959593	1.40429
						1.01183	0.939941	1.5851	1.0055	0.944737	1.64474
						1.01092	0.935776	1.59002	1.00829	0.952281	1.46494
						1.00557	0.935279	1.37325	1.00638	1.00018	1.97103
						1.01005	0.940611	1.61508	0.998732	0.933289	1.6355
						1.02392	0.969439	2.028	1.01098	0.943668	1.5042
						1.01703	0.966577	1.73417	1.01409	0.957164	1.88333
						1.00605	0.959028	1.64103	1.01286	0.942793	1.70963
						1.00155	0.937767	1.77022	1.02198	0.986389	1.91015
						1.01384	0.934419	1.75227	1.01722	0.988068	1.89884
						1.01297	0.973934	1.7425	1.01054	0.965489	1.83348
						1.018	0.974147	1.90704	1.00784	0.979632	1.86367
						1.02088	0.970686	1.99514	1.06992	1.05493	2.03708
						1.00843	0.948845	1.5596	0.969727	0.897296	1.62082
						1.0066	0.970278	1.71795	1.00464	0.993827	1.8661
						1.02408	0.998639	2.09257	1.00412	0.971524	2.05013
						1.00277	0.93847	1.88057	1.00782	0.964573	1.95852
						1.00574	0.939323	1.70325	0.999227	0.955187	1.85851
						1.01353	0.95746	2.1147	1.00467	0.975759	1.8978
						1.0133	0.94659	1.48699	1.0046	0.951321	1.68454
						1.00766	0.976029	1.23753	0.998337	0.983846	1.84809
						1.00658	0.998971	2.26161	1.01061	1.01906	1.87376
						1.00589	0.9701	1.49341	1.01932	1.01395	2.16181
						1.26987	1.17953	2.09652	1.01616	0.969409	2.34775
						1.00447	0.93021	1.42485	1.01676	0.969655	1.92283
						1.01611	0.991446	1.94233	0.996776	0.938833	1.67234
						0.995523	0.956284	1.51005	1.00385	0.975627	1.99934
						1.00599	0.966214	1.60184	1.00109	0.942121	1.83932
						1.01712	0.961226	1.68828	1.0188	0.971641	2.15857
						1.00844	0.955958	1.59971	1.00475	0.962548	1.88571
						1.00004	0.924414	1.6031	1.00097	0.974837	2.08662
						1.01177	0.945333	1.97036	1.01757	0.959441	1.95101
						1.01253	0.949849	1.57389	1.00175	0.942116	1.89036
						1.00752	0.945168	1.41459	0.989802	0.933018	1.9312
						0.999968	0.934678	1.42577	1.00566	0.97661	1.97337
						1.00313	0.94848	1.63468	0.999093	0.949909	1.59533
						1.00255	0.931685	1.42165	1.00056	0.9615	1.79393
						1.01002	0.925132	1.4356	1.00417	0.960034	1.80221
						1.00652	0.917408	1.49537	1.0149	0.97126	1.79551
						1.01262	0.950518	1.55008	1.00871	0.953283	1.88297
						1.00892	0.94411	1.64504	1.02188	0.937806	1.73107
						1.00592	0.937863	1.47363	1.00542	0.98287	2.10859
						1.00481	0.967372	1.50162	0.991149	0.964559	1.48866
						1.02145	0.987585	1.46143	0.9988	1.01572	1.8493
									0.999249	0.961717	1.88008
									0.999593	0.973438	1.6523
									1.02543	0.992304	1.89802
									1.00867	1.07638	1.38413
									0.999694	0.912803	1.67249
									1.00561	0.946771	1.68621
									1.00345	0.927171	1.28844
									0.995797	0.939954	1.46165
									1.00768	0.955543	1.41069
									1.00796	0.924495	1.43036
									1.00715	0.932982	1.42695
									0.996093	0.924686	1.42198
									1.00037	0.944294	1.29529
									1.00598	0.948643	1.38729
									1.00706	0.97404	1.54428
									1.0137	0.983275	1.38706
									1.00737	0.943041	1.56345
									1.01381	0.943789	1.43243
									1.01152	0.948455	1.81145
									0.997907	1.03133	1.78156
									1.01996	0.961156	1.36561
									1.01103	0.954209	1.30659

## Sheet: Fig 1C
Neuron			Neuron +B16F10			Neuron+KCl			B16F10
VIP	SP	CGRP	VIP	SP	CGRP	VIP	SP	CGRP	VIP	SP	CGRP
2.095	9.601	1.541	13.515	21.444	17.081	4.481	6.148	20.04	0	0	0
3.565	6.581	2.906	13.79	19.294	19.203	9.379	12.994	51.21	0.3	0	0.2
3.525	7.287	3.79	18.513	22.5	23.57	12.074	9.408	34.363	0	0	0
4.503	8.111	3.421	17.992	26.614	26.799	13.611	15.576	51.73
4.004	6.632	2.861	14.1726	22.738	25.49	10.419	15.04	50.903
5.101	15.27	4.7	9.342	19.001	26.08	15.125	21.399	89.52
1.576	15.253	4.618	11.911	18.847	17.597	10.125	6.86	66.76
4.802	17.276	3.804	7.298	27.146	29.701	13.855	18.444	67.07
3.801	15.768	4.188	14.68	13.032	32.602	13.987	20.52	81.315
4.548	15.975	4.048	16.32	28.848	30.78	12.009	18.288	65.483
3.973	14.703	3.65	19.14	29.945	17.105	11.735	16.637	53.4
3.84815	14.1031	3.00919	14.7698	22.8629	23.9437	11.0571	15.8607	58.2792

## Sheet: Fig 1D
TPM	Neuron	Neuron 2	Neuron 3	Neuron 4	Neuron + cancer 1	Neuron + cancer 2	Neuron + cancer 3	Neuron + cancer 4
Aaas	33.0261	34.7679	31.6159	34.0438	30.0885	29.5825	26.5604	30.1711
Aacs	114.422	116.47	135.313	113.166	102.948	102.015	108.037	82.7849
Aagab	17.5975	17.2977	18.3171	17.8427	16.7634	16.9038	15.7951	18.1377
Aak1	18.7752	14.8583	16.4838	20.3302	15.2395	13.4636	18.6561	14.5507
Aamdc	4.40725	3.92936	3.01648	3.47771	3.55393	3.6853	2.54213	3.81465
Aamp	90.2301	109.565	105.576	81.514	104.481	112.694	99.1279	127.288
Aar2	21.9353	28.3446	25.6172	23.9299	25.4951	28.0383	24.0577	29.7246
Aard	0.654651	0.274746	0.485506	0.515041	0.546243	0.64345	0.215775	0.818629
Aars	144.959	129.637	182.112	148.893	142.529	127.221	167.525	162.653
Aars2	10.9002	11.581	13.9408	10.0826	11.6928	10.8698	11.4148	10.682
Aarsd1	0.371757	0.323598	0.285916	0.318475	0.402106	0.284197	0.333561	0.225981
Aasdh	1.45928	1.32898	1.32574	1.59123	1.43477	1.34825	1.5656	1.37316
Aasdhppt	17.8008	16.8246	13.218	17.1679	15.475	14.7978	15.1716	14.8744
Aatf	21.4872	23.107	26.1952	21.7309	22.286	18.701	23.7741	20.4336
Aatk	57.4425	66.1668	40.4525	54.5218	38.879	59.7136	36.0585	38.3046
AB124611	0.958353	1.10911	1.2061	0.863645	1.69624	0.856324	0.904555	1.62057
Abat	4.76738	5.13058	5.58899	5.17928	4.84682	4.82974	5.78126	6.10649
Abca1	104.158	75.2057	106.93	97.5187	96.8352	82.24	120.438	88.7692
Abca2	41.403	37.9263	46.4616	46.3016	38.996	41.6745	39.6602	39.5339
Abca3	49.6791	46.5812	65.1273	56.0664	53.6372	50.0188	66.8517	59.905
Abca5	13.4698	7.78258	13.8289	17.2522	10.8805	9.18735	18.2855	11.9643
Abca6	5.55834	2.92737	5.09214	8.0257	4.11501	3.44322	7.19349	4.39524
Abca7	46.1175	37.2808	53.6015	52.5847	41.5316	43.3649	54.8818	49.8885
Abca8a	2.412	3.70043	0.834772	2.32458	2.21104	2.70658	1.43763	1.71544
Abca8b	2.81923	2.2452	1.67517	2.89944	2.03353	2.13667	2.09636	2.17417
Abca9	0.689233	0.705619	0.311726	0.776401	0.472714	0.585063	0.216847	0.222814
Abcb10	24.3585	29.702	21.6583	26.9906	22.0023	24.9201	19.9944	18.1954
Abcb1a	9.91512	14.3502	8.83762	13.3534	16.3033	13.205	9.02318	10.1944
Abcb1b	2.6665	4.88248	2.18427	2.45038	4.60786	3.34976	1.60176	2.1062
Abcb4	0.49712	0.499968	0.627747	0.72513	0.627804	0.752731	0.759479	1.29368
Abcb6	0.26091	0.41809	0.492539	0.209001	0.346348	0.512892	0.547253	0.441197
Abcb7	14.8804	12.3557	11.0093	14.25	10.0381	9.94638	11.4277	7.73206
Abcb8	11.093	11.0454	12.268	10.5775	11.2908	12.9689	11.9378	12.6907
Abcb9	6.36975	5.97316	7.43927	5.35488	5.0395	6.54836	7.52998	6.08301
Abcc1	8.82937	12.9081	10.198	8.30811	20.5324	16.084	17.307	27.0266
Abcc10	2.99722	2.16078	3.05466	2.61264	2.148	1.84347	2.52428	1.83087
Abcc12	0.265364	0.129931	0.180401	0.208773	0.202969	0.316715	0.437325	0.539229
Abcc3	0.221248	0.541649	0.248859	0.0974763	0.430757	0.34794	0.178664	0.338917
Abcc4	13.4769	16.6948	16.6287	15.8437	19.1892	18.0561	23.8783	19.5822
Abcc5	40.4368	25.6822	45.5874	48.5427	28.8739	26.8215	43.3805	31.8986
Abcc8	0.623323	0.595136	0.87639	0.463422	0.530939	0.627975	0.970748	0.61382
Abcc9	0.511917	0.398092	0.898878	0.398008	1.0553	1.13951	0.972676	0.395382
Abcd1	10.4655	12.6044	6.79129	10.169	8.51915	12.7694	5.09985	8.55538
Abcd2	1.44173	0.851255	1.00895	1.49457	1.42413	1.58378	1.76104	1.11353
Abcd3	37.2101	35.652	35.256	37.9308	32.2768	31.1984	29.9776	24.3114
Abcd4	3.03909	2.86812	2.77938	3.48612	3.93951	3.29663	2.96096	3.25637
Abce1	97.8468	81.3011	98.4853	105.413	82.2512	69.5085	101.42	55.3456
Abcf1	129.812	136.946	149.245	131.802	117.491	122.449	135.44	109.82
Abcf2	143.733	154.4	175.355	155.935	137.532	139.152	140.62	136.758
Abcf3	61.0139	57.528	73.699	64.8224	61.3958	64.1491	69.6915	72.7301
Abcg1	11.781	9.23611	13.2423	15.0309	13.8227	13.8885	16.6396	19.6948
Abcg2	7.28291	8.41895	9.77986	6.88058	11.6205	10.2283	16.5892	11.3694
Abcg4	8.85445	7.202	10.8637	8.44694	8.43115	8.37005	12.1403	9.39711
Abhd10	13.2523	12.5116	14.2594	15.9814	11.743	11.4224	14.2296	13.8683
Abhd11	21.4755	24.7815	27.6208	21.8	25.4825	22.3631	27.9214	24.26
Abhd12	98.1563	101.85	106.875	100.587	90.7704	97.2231	102.467	113.899
Abhd13	15.7128	16.695	13.1119	15.4878	15.4615	15.3963	12.2431	12.622
Abhd14a	18.8712	23.8016	21.2883	21.6406	20.7541	25.7681	21.4256	22.0206
Abhd14b	7.22136	7.34892	7.79996	7.64196	8.77575	8.11841	8.87513	11.8263
Abhd15	1.61997	1.62705	1.22195	1.32679	1.41525	1.14316	0.718776	1.18169
Abhd16a	42.8315	43.4385	52.7431	40.5353	46.3068	47.1012	53.2499	49.9922
Abhd17a	115.636	141.089	158.715	112.107	147.632	154.347	144.304	178.955
Abhd17b	58.7393	43.1845	60.9876	68.5207	49.6002	41.9886	58.4707	41.1431
Abhd17c	25.2353	24.2027	28.4888	24.7202	25.978	22.6783	26.0806	20.6639
Abhd18	0.743958	0.507763	0.731471	0.794592	0.833952	0.686912	2.02856	0.851019
Abhd2	66.688	53.2552	79.0454	76.6966	64.1412	53.6284	85.7491	69.9806
Abhd3	4.37508	4.07277	3.59851	3.80751	4.15385	4.51258	4.17479	5.90999
Abhd4	90.0808	131.321	67.3955	85.4981	101.127	132.035	52.824	124.183
Abhd5	48.0477	44.5433	52.7254	52.1056	42.6521	42.4407	49.5437	46.7594
Abhd6	25.4799	21.5585	27.1193	27.7123	21.8462	23.3674	24.6589	23.505
Abhd8	50.2537	50.8459	64.4995	50.109	49.6126	51.4596	64.8902	66.856
Abi1	81.7935	66.3191	82.3217	84.8214	76.7625	68.9004	86.9276	69.859
Abi2	11.407	8.98836	8.32473	10.3211	9.55292	9.28274	11.3037	8.4123
Abi3	0.242845	1.60521	0.262646	0.167174	1.38887	1.3128	0.210112	1.36179
Abi3bp	0.339987	0.998808	0.26475	0.561711	1.026	0.668339	0.254938	0.446405
Abitram	7.26005	8.03971	5.79239	7.72247	7.50779	6.86907	4.7486	4.87513
Abl1	17.612	22.2611	14.6552	16.9318	19.8117	20.9438	12.2155	17.629
Abl2	30.6296	33.6866	24.6736	34.8552	27.3626	31.6889	21.5859	24.0244
Ablim1	16.0472	16.1587	17.609	15.3741	23.6736	20.688	27.8475	20.8484
Ablim2	1.80684	1.8044	3.17309	2.52213	3.03019	2.90126	4.7879	5.32417
Ablim3	18.8197	14.0739	23.3788	19.4121	17.5086	16.3938	28.4772	19.1624
Abr	59.3344	54.6504	62.679	55.9773	53.2424	54.4012	62.26	59.3412
Abracl	53.483	57.167	47.4113	57.0673	54.6209	49.0477	40.7651	31.3498
Abraxas1	3.68446	3.36205	2.53583	3.32034	3.13837	2.5103	2.36672	2.47383
Abraxas2	11.2279	10.1888	11.5152	13.0594	11.0466	10.4178	12.0028	10.1067
Abt1	8.40258	9.89062	10.9175	9.13027	9.52918	10.4278	8.45309	8.29615
Abtb1	11.0458	11.1468	14.7171	11.9092	14.0593	14.4757	19.2035	25.7607
Abtb2	44.4328	42.6108	44.8098	43.4843	33.3052	35.4352	35.8759	41.7567
Acaa1a	26.4187	34.8207	26.6391	27.0223	29.221	34.1637	22.6023	33.4379
Acaa2	45.6535	70.0325	39.7886	47.7199	46.5472	65.061	36.8378	47.6781
Acaca	28.3603	25.6826	27.6238	30.0253	23.2666	22.6353	24.7782	17.8463
Acacb	0.719859	0.551128	0.385031	0.605472	0.726245	0.707543	0.40767	1.34617
Acad10	4.50833	3.51966	5.8601	5.6979	3.76177	3.38976	5.22483	4.75103
Acad11	3.07512	3.55314	3.58469	3.00441	3.45698	4.14804	4.09669	4.36427
Acad12	2.1282	1.64831	2.34358	1.42776	2.03408	2.20589	2.58904	2.77318
Acad8	12.5367	11.7106	13.4799	12.4678	10.7231	12.5316	10.8118	10.7541
Acad9	10.0952	10.4284	9.50695	10.6107	8.2694	8.95444	8.59244	7.86347
Acadl	274.518	260.944	270.652	278.749	262.216	261.602	262.576	263.357
Acadm	30.1233	28.142	26.6211	27.111	25.7175	28.753	28.8783	23.2307
Acads	19.6685	28.6732	22.9787	17.8082	26.6647	30.4724	18.3954	25.7762
Acadsb	13.2406	12.6909	12.1399	14.1969	13.5732	11.5815	13.6134	13.6421
Acadvl	71.8572	74.5496	79.5132	72.6843	72.5096	77.3631	77.9141	82.2704
Acap2	31.6615	30.9018	21.7303	30.833	26.7383	28.515	24.62	25.5791
Acap3	66.6626	54.6072	86.8429	65.8442	56.9139	57.2798	77.3092	56.1831
Acat1	37.7731	42.016	33.4081	34.0302	35.3342	35.9069	32.8558	28.667
Acat2	149.655	140.243	135.746	147.206	126.968	136.476	126.625	111.587
Acat3	3.37633	5.2901	3.41568	4.17652	3.99468	4.69705	3.83505	5.0015
Acbd3	41.1856	38.9295	37.0829	39.8952	38.464	37.502	40.6052	33.8541
Acbd4	27.2566	26.4391	34.9477	28.934	31.5477	31.9373	41.9907	42.0345
Acbd5	19.3195	13.5009	18.0102	22.3446	13.8102	13.5889	20.3531	11.8113
Acbd6	16.8011	17.7727	18.357	13.9221	16.4885	16.7825	17.8494	19.9865
Acbd7	0.236081	0.231185	1.83837	1.04011	0.459635	0.696124	1.36173	1.29156
Accs	1.77856	1.59408	1.56495	1.54394	1.52596	1.73332	1.51275	1.53376
Accsl	1.26022	0.617043	1.44086	1.38805	1.09535	1.15018	2.85569	1.18191
Acd	18.6057	18.9691	19.7392	17.8117	17.2658	18.39	16.2483	15.5253
Ace	0.739186	4.38984	1.21724	0.499006	2.41406	2.39055	1.12781	1.90459
Acer2	0.369801	1.37955	0.487563	0.0775834	1.42282	1.05581	0.446922	1.42583
Acer3	3.12617	2.32018	2.76892	3.37986	2.9151	2.70073	3.66333	2.70945
Ache	14.0438	17.6514	28.6908	13.6662	39.4741	37.4705	64.0179	60.6598
Acin1	42.5732	45.7714	44.3996	43.9767	40.6394	42.0214	36.2234	34.2391
Ackr1	47.8247	39.6279	66.0672	52.2806	58.0858	51.6807	69.8697	47.2233
Ackr3	6.96607	12.5001	7.5585	9.78786	15.212	18.246	3.77916	9.9705
Acly	406.595	368.978	496.373	457.282	402.039	379.946	491.781	433.911
Aco1	38.9473	43.8235	31.4906	35.6403	32.0728	33.954	27.2686	26.2931
Aco2	116.426	127.642	118.255	108.418	119.071	126.013	108.821	130.34
Acod1	2.1628	3.52991	1.66339	0.63525	6.03554	4.91294	2.27325	7.09942
Acot1	21.3275	28.477	11.4671	16.9007	14.2795	20.7413	5.67776	12.8471
Acot10	0	0.401603	0.212902	0.361366	0.479074	0.403091	0.0946209	0.358983
Acot11	6.1618	6.29902	8.01506	7.01612	8.77459	7.83645	10.8066	9.45256
Acot12	0.267983	0.112468	0.198743	0.168667	0.0745355	0.112885	0.397477	0.251331
Acot13	76.4196	75.8305	81.3679	86.7844	77.0316	76.1114	63.7244	81.9477
Acot2	9.47225	13.2672	8.19567	9.73755	11.2887	10.608	10.5962	11.118
Acot3	0.696705	0.359083	0.317268	0.686601	0.142784	0.288331	0.465316	0.401219
Acot4	0.850017	0.776897	1.22577	0.89463	1.37911	0.965437	2.07013	0.930066
Acot6	4.59998	4.98585	3.91201	5.47798	3.99954	4.01891	3.99128	3.05432
Acot7	443.668	406.394	618.051	439.773	486.615	468.513	647.804	580.981
Acot8	12.5625	12.3638	13.4912	11.4032	12.7209	11.2307	12.7445	12.5713
Acot9	79.6446	86.9546	90.6975	95.7262	90.7057	86.6771	86.6964	92.546
Acox1	82.7547	79.6782	89.9101	84.4551	83.4089	85.4351	101.992	97.605
Acox3	8.58976	7.50081	9.50553	9.58161	8.73471	8.09863	11.0201	9.698
Acp1	48.0817	45.4879	48.4753	43.674	45.9619	40.1327	48.7843	44.6385
Acp2	33.109	30.9703	33.9682	34.2987	31.1421	29.747	34.1847	28.8858
Acp5	0.496816	1.58117	0.376127	0.410409	1.26954	1.40391	0.429849	1.49491
Acp6	3.98824	4.55888	3.60468	3.93556	4.44532	4.77978	4.00226	5.62917
Acp7	1.28397	0.791662	1.81041	1.09995	1.57396	1.58919	3.29157	2.80977
Acpp	42.9109	34.6274	56.9045	54.1591	46.7953	41.6696	83.1722	102.128
Acrbp	0.269292	0.339052	0.366142	0.296608	0.524296	0.302496	0.887595	0.420931
Acsbg1	26.5846	33.7405	17.0092	31.3233	28.1949	35.6534	11.6217	43.2495
Acsf2	4.812	10.2518	3.01932	4.28864	6.79409	8.48452	3.05103	6.95322
Acsf3	10.3289	9.12634	12.6339	11.0802	11.4305	11.3096	13.8174	13.6945
Acsl1	10.0175	7.8549	12.1844	10.2787	9.97422	8.12041	13.2073	10.2504
Acsl3	51.5321	46.4966	34.5731	48.9514	43.9683	44.2231	35.315	42.0434
Acsl4	96.0022	70.8054	88.2302	98.2132	82.8066	72.0765	93.8516	63.0105
Acsl5	88.8482	86.3966	94.2537	103.199	81.5964	80.5008	89.9982	90.324
Acsl6	13.0467	9.68793	14.5891	15.9668	13.827	11.8986	20.7572	16.5989
Acss1	6.963	7.83542	4.14852	7.66931	4.75669	8.07457	3.06507	5.81429
Acss2	21.8815	21.1605	21.2186	22.4343	24.0663	23.8115	22.2234	29.5206
Acss3	0.192709	0.188713	0.197054	0.270146	0.289923	0.25829	0.0404203	0.210857
Acta1	2.70847	3.05417	2.55649	1.26561	4.31447	2.42012	4.54476	2.87373
Acta2	2.23889	10.0066	2.23518	2.14985	5.58846	4.0062	1.58942	1.44472
Actb	1623.62	1953.35	1665.51	1538.91	1663.15	1695.38	1368.93	1315.29
Actc1	0.857069	1.98379	0.202244	0.77237	0.45509	0.153165	0.269652	0.170506
Actg1	1297.48	1390.68	1574.97	1220.81	1311.53	1300.82	1433.81	1418.52
Actg2	1.45742	1.34791	0.84067	0.713449	0.945839	1.67123	0.934055	1.06311
Actl6a	32.8631	38.2811	29.192	29.4075	30.0017	32.811	22.6419	25.6284
Actl6b	8.5384	7.84056	12.7815	9.40452	10.0375	9.35061	15.4055	13.4157
Actn1	44.3615	55.2893	50.4873	45.5488	56.3154	46.8274	49.1258	44.9991
Actn2	0.963358	0.715668	1.32214	1.3172	0.582084	0.685668	1.87778	0.508866
Actn3	1.08641	1.10644	1.20319	1.67526	1.86136	1.40953	0.902373	0.618134
Actn4	257.196	334.15	225.987	244.917	244.544	284.566	180.799	246.588
Actr10	24.0961	23.4948	25.0655	26.2263	24.807	24.7922	25.6892	28.365
Actr1a	257.679	250.706	326.902	260.546	259.081	259.81	305.442	273.164
Actr1b	288.001	255.513	382.943	308.411	281.137	267.332	353.883	320.481
Actr2	192.637	162.144	179.273	185.816	170.005	148.911	188.861	135.315
Actr3	182.009	180.421	183.459	183.051	185.131	166.855	179.663	154.768
Actr3b	19.287	18.0215	24.6491	19.2393	19.4332	20.5921	28.8466	24.9712
Actr5	4.15605	5.01361	5.49814	4.47812	5.33577	4.91378	4.58602	5.20649
Actr6	12.9691	8.27998	12.1013	11.1336	10.8922	11.8099	12.6877	11.2688
Actr8	10.9849	10.7982	11.1511	11.1898	11.2656	10.4806	10.2992	10.9322
Acvr1	44.981	54.6321	47.0506	46.2371	47.6507	50.8316	43.8797	48.8742
Acvr1b	26.5945	27.1048	31.7997	27.4378	31.4446	33.4877	39.8639	44.9598
Acvr1c	0.868305	0.252432	0.739544	0.732231	0.528294	0.320043	0.798219	1.00945
Acvr2a	16.9612	13.3093	12.45	18.4375	12.3888	11.6588	13.1723	9.77655
Acvr2b	3.69086	3.36289	4.30421	4.73691	3.74916	4.0378	4.51699	4.21402
Acvrl1	3.07408	19.4514	3.81066	2.01852	19.3364	20.366	1.70495	15.9123
Acy1	5.65304	9.44833	5.22216	5.29016	6.74437	7.18562	4.16782	8.2317
Acy3	1.23414	2.17538	0.907639	1.49526	1.74203	1.81953	0.854228	2.43064
Acyp1	9.04394	9.12476	10.5125	8.85452	11.0273	12.9297	11.5924	13.7939
Acyp2	35.6435	37.0501	34.5052	46.4995	33.9869	38.0489	40.1077	30.5288
Ada	7.61943	9.12637	12.8582	10.4037	8.6433	8.97451	13.4391	17.9831
Adal	5.8327	5.43312	5.41589	5.92817	5.63181	4.45116	5.52517	5.26643
Adam10	165.609	165.165	110.409	176.529	120.999	136.42	88.4198	87.177
Adam11	13.8098	11.2151	15.5082	16.8517	10.7374	11.0162	17.496	18.3708
Adam12	4.44746	7.69463	2.9918	4.62281	4.71251	5.10969	1.43053	2.79192
Adam15	43.2669	43.0527	54.2278	38.2783	52.0847	51.2982	61.7703	63.8179
Adam17	17.8862	23.1409	10.9016	16.5174	21.5288	20.975	10.2864	16.0614
Adam19	63.9106	48.4615	90.6036	61.1625	65.1301	55.1369	85.1132	52.3645
Adam1a	1.20895	0.509727	0.91527	1.23912	0.588441	0.52812	0.949146	0.385818
Adam22	9.97254	5.79921	10.8484	10.0454	9.1007	6.57204	15.194	8.15252
Adam23	7.95531	5.44634	9.55116	7.80075	7.36733	5.86094	9.98137	7.41807
Adam32	0.884533	0.536213	0.692436	0.974258	0.410032	0.4968	1.02041	0.875657
Adam33	0.210345	0.183096	0.161775	0.231682	0.591544	0.367549	0.296581	0.460308
Adam4	0.553809	0.295813	0.261366	0.388173	0.539117	0.346394	0.17424	0.385612
Adam5	0.241662	0.157767	0.104547	0.266176	0	0.197939	0.278784	0.13221
Adam8	36.9122	28.401	54.1622	33.112	41.1192	35.0518	68.5144	58.1438
Adam9	138.781	124.863	117.453	147.358	121.232	121.832	132.815	100.194
Adamts1	95.323	119.541	76.181	91.374	105.803	105.681	55.8743	76.2021
Adamts10	2.56594	2.61742	1.88975	2.55706	2.83984	2.50703	2.20245	1.40379
Adamts12	0.35785	0.768682	0.259683	0.356006	0.41578	0.465188	0.346236	0.252612
Adamts14	2.11042	3.84825	1.82599	2.08403	5.76185	4.62547	2.40662	5.36149
Adamts15	0.5231	0.655206	0.589434	0.549363	0.485538	0.550021	0.364879	0.505808
Adamts16	0.663899	0.23477	0.430819	0.670306	0.412905	0.489405	0.999901	0.423745
Adamts17	0.584546	1.06534	0.323128	0.48288	0.300326	1.03737	0.22478	0.30203
Adamts2	1.2288	3.53062	0.759426	1.23446	3.37829	2.73409	0.996966	1.81732
Adamts20	3.1247	3.03246	1.13963	3.08669	1.36404	1.58382	0.808227	0.965895
Adamts3	6.63999	3.59218	5.42371	6.90439	4.76878	3.65113	7.65997	2.92136
Adamts4	18.8183	33.8532	28.233	13.5968	69.832	66.0253	38.9432	117.721
Adamts5	70.2358	74.1906	33.276	61.4045	42.4997	49.7891	20.3101	34.4113
Adamts6	0.404165	0.427446	0.237793	0.60542	0.660984	0.39725	0.298399	0.141512
Adamts7	14.3687	29.3598	11.946	13.8148	41.5522	43.2167	9.72327	44.5305
Adamts8	1.25712	1.04371	0.803949	0.993326	0.851317	0.940137	1.48175	1.88384
Adamts9	6.73564	9.33607	5.40745	4.78906	13.6032	12.9279	3.77885	8.90994
Adamtsl1	0.582592	0.87994	0.375921	0.358911	0.855512	1.31024	0.694868	1.42617
Adamtsl2	0.252355	0.139006	0.368457	0.330069	0.307075	0.232535	0.25473	0.396922
Adamtsl3	0.537217	0.701436	0.788779	0.735157	1.22025	1.10405	1.25826	1.21124
Adamtsl4	4.68472	5.96972	4.54704	3.53918	7.98077	8.973	11.2244	19.945
Adamtsl5	15.6449	15.6342	14.6914	19.6138	14.0603	14.3276	11.4572	14.5768
Adap1	86.47	74.2516	133.298	90.5594	100.728	96.4707	146.537	140.495
Adap2	0.282503	0.276645	0.183323	0.23337	0.137504	0.347087	0.244424	0.0772768
Adar	36.1678	34.5966	38.7372	34.0723	29.9475	30.1151	31.9958	34.6972
Adarb1	27.5576	20.0972	43.0714	23.1712	26.3039	21.9415	36.5516	25.4169
Adat1	3.38166	2.80638	3.91774	3.31434	2.78979	2.78861	3.96724	3.60604
Adat2	7.39547	8	9.52377	7.00905	7.19928	7.52251	9.02752	12.3261
Adck1	8.29239	7.96469	9.88749	10.2596	7.5195	7.65925	8.6751	8.30269
Adck2	5.68099	5.06312	6.48939	6.29241	5.68563	5.45832	7.69503	7.2287
Adck5	7.80762	7.81561	8.16651	7.72053	7.02624	7.63993	6.84529	8.23913
Adcy1	2.16454	1.33095	2.06446	2.43955	1.50929	1.5041	2.2996	1.83963
Adcy2	24.0698	23.1309	33.0002	23.8734	31.0085	26.6005	45.1735	37.8014
Adcy3	9.28447	10.6731	12.5737	7.80309	13.4394	14.4423	19.8846	18.7276
Adcy4	2.05075	8.34997	2.19461	0.802458	11.2426	9.15004	1.33853	6.67257
Adcy5	43.9936	53.684	41.2986	45.5956	37.7359	51.382	36.7427	31.2398
Adcy6	20.0941	24.8835	14.491	20.6583	21.7506	24.4824	12.5661	21.1119
Adcy7	2.45281	3.42873	2.36525	2.80473	5.50457	4.50883	4.98959	3.93351
Adcy8	0.881479	0.711761	1.33804	1.14123	0.963475	0.653598	1.12393	1.09986
Adcy9	13.7298	12.2574	13.4326	17.6608	10.4847	12.1121	10.354	10.4841
Adcyap1	141.387	105.999	204.523	102.57	202.556	180.797	322.054	219.782
Adcyap1r1	0.152785	0.430149	0.0991458	0.168284	0.278873	0.281571	0.264382	0.31345
Add1	127.775	129.581	140.853	124.841	123.024	128.932	135.817	143.111
Add2	109.965	74.7608	147.279	117.874	99.0109	86.2201	151.543	108.934
Add3	51.0196	68.673	27.6795	46.0746	36.2397	49.5835	18.236	21.5557
Adgra1	1.4512	1.12313	1.64041	1.00545	1.82284	1.1733	2.51118	0.717099
Adgra2	17.6603	25.6953	11.8804	14.0658	18.0631	22.851	7.93268	11.5367
Adgra3	15.0106	20.0251	11.1188	14.4623	15.1267	17.2433	8.35344	10.8814
Adgrb1	2.9326	2.18803	3.0962	2.90323	2.53194	2.35055	4.7927	4.56486
Adgrb2	1.4381	1.44634	1.04251	1.36993	1.0405	1.31799	0.403543	0.829293
Adgrb3	1.84763	1.64967	1.59275	2.21462	0.958822	1.1951	0.909001	0.535137
Adgrd1	12.2719	10.9343	15.5862	12.8492	14.4388	11.4514	22.7036	22.3295
Adgre1	0.233602	0.266883	0.134746	0.0857659	0.0379008	0.076535	0.179657	0.383401
Adgre5	31.7432	48.5662	26.3619	34.3719	42.1053	47.8226	20.7097	36.6051
Adgrf2	0.345494	0.225553	0.465005	0.676516	0.224219	0.150926	0.531422	0.12601
Adgrf4	1.02996	0.60516	0.427753	0.771416	0.401054	0.526415	1.04559	0.450781
Adgrf5	11.6133	31.0892	18.0504	8.58404	43.5727	36.5954	16.0282	28.1543
Adgrg1	89.1376	100.702	91.0081	75.6902	75.1141	89.6468	73.5344	99.364
Adgrg2	9.38695	6.26853	10.1058	12.9174	8.18461	5.98656	12.0688	4.62585
Adgrg3	0.492948	0.858179	0.505498	0.422296	0.497644	0.502459	0.526547	0.279674
Adgrg6	13.382	15.1539	7.22541	12.4343	9.85555	12.8389	4.93576	12.2958
Adgrl1	30.111	28.1783	32.455	32.648	29.4123	30.8513	39.7327	31.1797
Adgrl2	6.65053	10.808	5.47766	6.26891	11.3059	10.56	3.52365	5.94582
Adgrl3	12.0243	11.5802	8.05018	12.4148	8.11007	10.3735	6.68579	7.81007
Adgrl4	2.78479	16.0159	2.2565	0.803333	15.8137	15.3801	0.713904	5.7797
Adh5	34.8269	40.291	35.8816	35.407	35.5142	36.4765	33.6689	34.4593
Adh7	1.99736	1.98854	2.21783	2.19997	2.46288	1.76687	3.49468	3.02322
Adhfe1	0.400213	0.391913	0.173138	0.514278	0.454528	0.524487	0.500164	0.291935
Adi1	12.3661	15.4479	11.8562	13.326	11.5825	12.8115	9.3305	11.4827
Adig	0.155638	0.762054	1.21197	1.19998	0.303019	0.305951	1.25682	0.681181
Adipoq	0.456434	0.0893937	0.078984	0.201093	0.0888651	0.0897249	0.421238	0.699184
Adipor1	91.8972	102.988	103.78	95.1398	105.847	106.23	105.927	118.367
Adipor2	48.0526	58.7014	53.5807	56.4802	61.7821	61.1572	47.7964	71.3112
Adk	22.4602	24.4125	24.9216	26.5137	21.3174	22.3375	24.6822	27.6655
Adm	2.02455	15.2505	8.35425	1.80108	38.583	29.466	27.6672	80.0881
Adm2	7.96417	11.4132	18.5716	10.1627	17.3022	17.5651	19.8317	25.2924
Adnp	5.04268	5.58421	6.48345	4.56794	5.39062	5.44278	5.30081	3.73854
Adnp2	14.2115	14.9759	13.2538	12.5501	15.6219	15.3033	15.6981	17.6139
Ado	26.3861	34.2352	21.7292	24.6758	24.0976	28.0823	16.815	22.9394
Adora1	23.6008	18.2458	29.6403	21.9144	20.8957	20.6267	35.7736	26.5864
Adora2a	2.3056	7.25718	8.37135	3.17435	19.9595	18.1697	25.6003	30.9935
Adora2b	5.60298	6.35664	5.20258	3.61249	7.78241	5.17132	6.54249	5.83157
Adpgk	9.6692	8.78776	9.67151	9.06047	8.81243	7.73713	9.20209	8.68489
Adprh	84.243	93.0265	88.4825	82.3486	95.8693	96.8387	97.576	108.035
Adprhl1	0.409029	0.168651	0.465663	0.569078	0.628702	0.44435	0.620869	0.659545
Adprhl2	21.1385	27.384	21.1543	19.9727	20.5777	19.4251	15.3365	19.9524
Adprm	25.5705	20.1071	26.5382	25.074	22.6574	20.8084	26.8502	26.5133
Adra1b	0.596414	0.365029	0.870809	0.287399	0.72574	0.732762	0.774034	1.01966
Adra1d	7.43523	7.28104	8.78819	8.62817	6.07474	6.91652	7.0457	4.06771
Adra2a	27.9946	22.713	38.2627	38.5932	40.5604	30.9775	56.2527	44.0766
Adra2c	1.64674	1.79177	1.32982	1.2898	1.70992	1.40276	1.73084	2.76279
Adrb1	0.372759	0.328526	0.645044	0.492685	0.544305	0.476295	0.946042	0.815725
Adrb2	0.0587999	0.345483	0.0508754	0.388587	0.45792	0.231176	0.0678323	0.128674
Adrm1	86.4395	87.5553	107.29	80.6586	79.8234	81.4576	87.9708	82.912
Adsl	18.1023	20.4001	17.9278	14.6643	15.8577	15.3953	13.2681	13.4169
Adss	45.4353	42.6404	44.0545	44.3747	42.957	36.4264	42.272	28.4646
Adssl1	11.5813	22.6822	9.49856	11.6266	19.3185	29.1693	9.6723	33.9238
Aebp1	237.844	357.337	161.546	216.187	272.845	335.882	112.103	259.494
Aebp2	20.9877	22.2443	21.8353	21.5239	21.7515	20.5783	22.9716	21.6199
Aen	25.9479	21.8559	28.8816	25.588	21.1977	18.1988	22.4379	17.3345
Afap1	6.64664	7.69932	6.02678	6.46475	7.06206	7.55155	5.51795	7.55606
Afap1l1	6.06355	18.9205	6.96551	5.84851	28.413	27.2063	7.86441	19.304
Afap1l2	28.4345	40.7666	17.5676	24.9817	18.922	31.2013	9.91759	18.8375
Afdn	19.2621	18.4762	20.5073	20.0343	26.5301	21.8658	23.985	21.5753
Aff1	28.3111	29.6036	27.8978	28.2173	29.2469	27.5516	26.74	26.0769
Aff2	4.18084	2.48027	5.40356	4.98708	3.39442	2.93278	5.80369	2.39168
Aff3	17.0514	14.1189	18.9663	17.0282	16.3778	16.2569	25.419	23.6532
Aff4	70.7756	58.0641	76.3701	77.1084	62.876	56.4459	82.9559	54.9295
Afg1l	10.0667	10.9989	12.8231	8.77789	10.5709	10.0319	11.6668	11.1167
Afg3l1	43.5417	43.4952	40.7462	41.2741	38.4911	40.739	38.2765	37.9572
Afg3l2	24.0541	23.1552	28.2911	24.891	24.895	23.8182	33.243	33.1227
Afmid	0.534333	0.627903	0.801356	0.863184	0.658867	0.805293	0.862978	1.09135
Aftph	26.6079	21.793	24.3348	26.82	21.2422	20.7197	24.5062	20.7729
Aga	13.4703	23.1906	9.91608	13.5206	17.4487	19.0056	10.4641	15.5115
Agap1	13.086	13.5184	12.4043	11.6115	13.8582	14.9175	14.4744	16.347
Agap2	2.84346	2.61825	4.14937	2.15025	4.73043	5.02648	8.86156	7.52268
Agap3	84.5343	82.3636	110.737	83.6627	89.8336	92.1466	115.012	109.294
Agbl2	0.398106	0.315593	0.164025	0.292326	0.295273	0.335396	0.109348	0.394112
Agbl3	1.02375	0.694049	1.08045	1.38781	0.788509	0.818253	1.31079	0.849348
Agbl4	0.2758	0.180054	0.261357	0.173587	0.140634	0.19363	0.212111	0.158072
Agbl5	2.23428	2.60803	3.00027	2.3428	2.87101	2.91636	3.87655	4.6938
Ager	0.294411	0.288306	0.560414	0.389131	0.630523	0.694498	0.611346	0.386564
Agfg1	96.0539	72.2987	116.037	102.535	80.7563	72.9657	110.271	71.2071
Agfg2	29.7851	30.7501	23.5449	26.8845	23.2473	25.9038	18.531	21.1492
Aggf1	49.0696	47.8183	44.7578	46.1598	41.3944	41.929	41.3442	38.0946
Agk	4.52611	4.15049	5.38108	4.87553	4.56763	4.32902	5.06818	4.78282
Agl	10.2306	10.5291	13.4878	11.7437	14.58	13.758	18.4707	14.0074
Agmo	0.610923	0.926329	0.27282	0.868251	0.613901	0.716691	0.181876	0.28032
Ago1	22.1394	26.0893	16.5227	20.7769	19.8291	21.9589	13.1283	19.2809
Ago2	27.934	25.1111	28.2429	27.0268	28.0327	26.3522	31.5306	28.5296
Ago3	5.81988	3.59086	4.6011	6.33482	4.40649	4.17994	7.10882	4.51167
Ago4	2.23208	2.39904	2.418	2.63838	2.75583	2.46144	3.60074	3.13723
Agpat1	92.2083	99.0172	105.551	84.627	92.0931	94.0577	98.5703	103.42
Agpat2	13.8496	20.9232	12.0855	11.5387	18.7829	19.1973	12.3583	17.7443
Agpat3	55.0228	58.5727	52.3961	54.5081	48.0493	52.9044	43.275	49.7041
Agpat4	54.6555	50.5511	77.5371	55.1102	69.3354	61.1981	80.2274	85.3373
Agpat5	8.88537	12.2388	9.35696	9.6064	12.9972	11.3993	11.5585	11.3723
Agps	26.0671	22.4209	22.3572	25.0414	19.5528	18.2163	19.6205	13.3385
Agrn	60.8815	79.9218	40.0595	55.1532	54.2702	80.6583	33.9577	73.2407
Agrp	0.995593	1.58429	2.90728	1.78195	4.60361	3.54728	8.18326	6.80844
Agt	1.06667	3.00308	0.80755	1.2483	3.43961	3.93157	2.46105	3.42842
Agtpbp1	35.7798	22.3045	40.8339	39.422	26.452	22.989	46.7937	18.8794
Agtr1a	2.57926	3.58926	3.68027	2.64153	3.39183	2.66856	4.5937	4.15897
Agtr1b	2.93589	2.4725	3.45469	2.65163	3.25812	2.36624	4.8771	3.08387
Agtrap	16.5768	18.5062	15.8877	16.4554	18.3968	20.0081	16.1019	21.9804
Ahctf1	20.0826	19.3232	16.9648	20.6592	16.7327	16.0995	17.5008	12.666
Ahcy	164.269	162.051	206.138	187.318	141.142	141.403	173.326	162.232
Ahcyl1	68.5925	62.2061	68.5114	78.4147	69.3044	67.067	76.3248	82.9284
Ahcyl2	8.7912	7.18873	9.0046	10.2839	7.97983	7.81268	9.58396	10.2614
Ahdc1	8.3756	10.0148	9.09405	7.92611	9.89746	10.5362	8.95604	12.1048
Ahi1	15.633	14.5373	15.8347	17.2385	14.3118	15.3304	19.9763	15.6945
Ahnak	200.457	198.039	156.87	216.326	172.543	183.69	205.158	198.005
Ahnak2	34.6433	27.3787	35.8815	35.9221	32.7971	30.7172	42.5115	34.8963
Ahr	15.6893	19.1299	8.76084	15.5685	13.8593	16.3659	9.25028	16.003
Ahrr	1.00149	1.24224	0.774087	1.3384	0.701941	1.12872	0.970473	0.774364
Ahsa1	59.5628	60.7533	66.1389	63.5427	50.2723	50.6171	59.7412	55.245
Ahsa2	27.984	20.0488	26.4268	28.8005	22.8277	19.9317	29.2341	17.3793
AI413582	58.8796	59.9185	63.381	62.1652	54.3009	61.955	69.1412	79.6468
AI429214	2.61279	2.36671	2.82583	2.59004	3.11576	2.63229	2.33596	3.64502
AI467606	1.56605	1.40578	1.41145	0.64684	1.90563	1.92407	2.63464	3.42706
AI593442	6.6032	3.03172	5.61962	8.36993	3.56176	2.83016	5.095	2.27411
AI597479	17.5721	15.2085	16.0871	18.431	16.822	18.0956	18.7573	15.3177
AI661453	0.922563	1.24527	1.61803	0.439414	2.79136	1.42144	2.15732	1.63693
AI837181	78.567	86.3848	89.9071	75.6408	79.5867	88.7138	79.6011	96.2532
AI854703	3.42542	3.72709	5.01561	4.83703	4.27506	3.88478	6.04561	4.99733
AI987944	4.7169	4.24956	3.59146	5.71491	4.86727	4.04895	4.75222	2.92462
Aida	35.6662	37.2857	30.3296	34.9667	30.2683	30.9223	31.1119	28.1909
Aif1	1.06976	0.161165	0.569592	0.453182	0.961274	0.323525	1.80367	0.810347
Aif1l	14.2263	20.6979	9.03564	13.9819	10.4704	13.5527	3.93158	10.4686
Aifm1	26.2456	25.917	26.6838	30.3637	27.6938	26.477	26.538	23.1046
Aifm2	7.58666	7.5192	5.45252	6.50304	6.58134	7.75754	4.90539	6.52708
Aifm3	0.349589	0.105335	0.186138	0.325812	0.0785341	0.211451	0.341245	0.588477
Aig1	8.45839	10.8068	7.78104	9.52778	10.9698	11.534	9.26744	12.9299
Aim2	2.8447	2.71518	3.30253	3.25224	5.50342	3.71624	6.14796	3.54599
Aimp1	25.3077	25.6625	25.7246	23.7691	23.6745	23.6829	25.9312	26.5608
Aimp2	56.5548	68.2199	71.6188	51.7978	77.1654	71.1696	76.7609	92.4876
Aip	107.071	117.996	144.194	107.471	112.799	120.238	119.136	152.557
Ajm1	2.48618	1.64768	2.86816	3.15328	2.2491	2.39428	3.99794	2.22571
Ajuba	5.01364	8.87126	2.81219	4.22735	5.78944	6.52516	1.19665	4.16163
Ak1	58.3905	60.5599	69.0302	56.9236	66.4965	68.8124	72.576	93.1474
AK157302	0.19657	0.192494	0.396849	0.36085	0.318926	0.257609	0.0755886	0.286776
Ak2	88.6004	92.7626	88.5358	81.8206	79.7124	83.842	72.8521	83.1502
Ak3	48.4469	52.23	44.4698	51.0025	43.6609	51.6689	35.7521	37.5353
Ak4	13.4859	32.9491	46.3448	16.7367	77.6064	66.889	99.8869	97.4421
Ak5	19.4063	14.7244	18.5213	26.433	12.4742	11.4664	21.362	19.2483
Ak6	18.2567	19.0373	15.8357	17.5512	15.9996	17.4521	13.1829	13.5498
Ak7	0.988408	0.586613	1.47716	1.25362	0.845559	0.912619	1.55487	0.68822
Ak8	0.403845	0.39547	0.99002	0.59308	0.458654	0.661559	1.31999	2.13574
Akain1	2.55021	1.6963	2.49794	3.28588	1.82679	1.5607	2.66441	2.42183
Akap1	33.0818	28.3182	38.4627	31.9778	24.9639	23.3143	28.6558	22.7175
Akap10	15.712	13.0706	17.01	15.9928	13.2977	12.1202	16.2318	13.4924
Akap11	57.0878	34.6318	55.8208	55.4537	46.1812	36.8974	73.0925	38.3825
Akap12	453.498	313.323	483.308	483.897	345.546	286.445	490.319	350.388
Akap13	20.6937	21.5986	20.3613	22.0824	23.1257	22.0104	23.0937	23.8099
Akap17b	13.9234	6.49859	14.3728	14.6187	9.87424	7.20384	17.2251	8.5939
Akap6	95.0682	60.0136	111.193	98.446	76.1231	65.8773	120.113	70.4559
Akap7	3.9477	2.96286	2.79237	4.63379	3.64662	3.54029	3.45714	3.3736
Akap8	22.6726	20.4353	19.617	22.488	17.6795	16.8351	15.7133	14.2031
Akap8l	18.3646	17.1077	21.4585	19.2694	21.0707	22.4469	25.6578	30.3993
Akap9	17.0888	10.4171	15.4372	17.4213	11.466	10.2987	22.0563	10.5099
Akip1	17.8716	20.6227	17.9705	19.2588	16.4571	18.6103	15.4905	18.1805
Akirin1	116.311	93.2873	147.238	122.997	120.624	107.461	167.774	141.897
Akirin2	111.552	103.178	125.78	114.914	115.407	116.885	132.513	124.234
Akna	2.12116	3.25495	1.83529	2.31224	3.55502	3.07357	2.19473	3.32585
Akr1a1	450.541	495.561	558.989	463.725	495.353	519.837	541.114	635.272
Akr1b10	4.20818	5.4829	2.37593	5.45993	3.57579	5.57333	1.81019	3.47286
Akr1b3	13.2473	20.4527	13.0882	17.3734	15.6477	20.6172	7.38957	15.6465
Akr1b8	40.5366	56.9085	37.6203	31.5874	68.2793	62.6577	44.629	64.6906
Akr1c13	5.01103	6.45673	2.96653	4.4542	6.67529	5.18452	2.53543	3.36671
Akr1c14	0.155686	0.571717	0.0336761	0.0857394	0.606225	0.306045	0	0.0425869
Akr1c18	0.31334	0.818245	0.180741	0.230083	0.915082	0.410638	0.240982	0
Akr1e1	11.914	12.6166	9.34945	10.7574	11.0922	9.80388	10.9474	10.5728
Akr7a5	16.4527	24.3738	19.893	16.7276	20.739	21.6998	18.98	27.3878
Akt1	289.45	314.506	323.025	269.984	273.266	287.491	273.333	265.174
Akt1s1	87.3277	105.61	106.662	86.6488	88.4866	96.2401	83.226	100.895
Akt2	32.193	42.7955	28.7874	30.24	33.9032	38.6448	25.6561	41.2792
Akt3	71.62	58.0401	74.0803	81.8117	71.0134	65.1471	100.56	91.2594
Aktip	22.8317	20.78	25.4564	24.2207	22.749	23.0923	30.202	25.6089
AL845275.1	0.616465	0.603681	0.133346	0.339499	0.600111	1.51479	0.35558	0.505889
Alad	17.3839	22.17	18.3641	17.2919	18.5625	18.8084	11.8149	13.4179
Alas1	21.2766	25.1944	26.377	23.165	23.1968	23.622	21.7183	29.402
Albfm1	0.129565	0.211464	0.298943	0.190277	0.126128	0.169798	0.348759	0.4253
Alcam	57.6428	29.888	60.811	66.0833	41.7233	35.7062	70.0714	32.0779
Aldh16a1	11.3016	16.5789	11.9127	11.9047	13.5995	14.4143	9.07982	10.9674
Aldh18a1	37.2752	38.7457	39.5645	37.7827	44.1826	40.3195	34.8223	44.986
Aldh1a1	0.229816	0.22505	0.243031	0.393755	0.372866	0.225884	0.147288	0.195579
Aldh1a3	1.22872	2.64713	1.6065	1.47366	3.21625	3.51575	3.02394	6.60267
Aldh1b1	2.63325	1.34304	2.18344	2.2357	2.88382	2.26468	2.78461	3.9617
Aldh1l1	10.0496	14.1604	5.48283	10.0236	10.8157	12.8684	4.34751	11.4542
Aldh1l2	11.7615	14.1832	9.28964	14.8978	13.0361	15.0284	10.3119	12.1889
Aldh2	36.8905	58.74	31.7485	33.4541	47.9782	55.5734	26.272	55.7031
Aldh3a1	1.03866	2.60636	1.01101	1.50152	0.947909	1.1485	0.299552	1.98882
Aldh3a2	45.2082	39.1076	52.4128	50.4366	44.8607	40.4654	55.5433	51.3804
Aldh3b1	7.02426	10.4386	6.0776	6.99025	11.2766	13.0814	7.25029	16.1805
Aldh3b2	2.00106	1.90193	2.59707	2.3337	2.11986	1.79328	3.53057	1.86752
Aldh4a1	4.49597	4.02536	4.9348	5.20671	4.42672	4.57056	2.78595	4.77881
Aldh5a1	3.61658	3.34483	3.72797	3.83591	3.7597	2.80866	4.14638	3.83503
Aldh6a1	4.09761	3.32964	3.79054	3.26492	4.54057	4.45596	4.97849	4.50734
Aldh7a1	23.4809	28.9748	21.9375	22.8879	24.374	25.973	20.0141	24.5207
Aldh9a1	32.1223	36.4556	30.5338	30.7426	36.1675	35.1988	33.5316	42.8129
Aldoa	1327.54	1602.3	2208.03	1407.92	2245.85	2236.17	2522.16	3144.21
Aldoart1	0.368617	0.541459	0.850502	1.15036	0.837289	0.905776	0.637861	1.34444
Aldoart2	0.68432	0.223376	0.394729	0.0837485	0.0740185	0.298939	0.175431	0.332784
Aldob	0.368925	0.103221	0.136802	0.232199	0.102611	0.310811	0.121599	0.288334
Aldoc	19.0472	22.1708	32.7264	17.4473	33.5108	32.2402	39.5783	65.0169
Alg1	26.4167	33.9702	30.2585	24.0226	28.8732	28.5058	24.4014	26.9501
Alg10b	34.6286	31.0304	28.1065	36.2812	29.2769	27.0237	27.4929	17.9379
Alg11	15.3771	13.6146	16.9333	15.1453	18.7053	15.0141	25.7439	19.4116
Alg12	13.1632	16.2962	14.8615	14.3806	14.4288	16.8299	14.321	19.6721
Alg13	5.1163	5.40669	4.61785	5.51366	4.26394	4.08813	4.5222	3.32262
Alg14	16.6275	21.2169	16.1741	15.9278	16.8241	19.1659	11.974	13.2867
Alg2	74.1055	69.8134	89.7276	73.6133	85.23	80.3799	118.074	104.794
Alg3	19.1711	21.6225	17.8137	14.625	18.8804	19.723	17.297	17.222
Alg5	21.4395	25.4323	20.5104	20.4111	20.2453	21.4715	16.3065	21.6825
Alg6	3.36415	2.42744	1.96604	2.55152	1.96781	2.10287	1.80429	1.29156
Alg8	12.8603	12.9483	8.93302	14.3144	9.2571	8.36749	5.22386	5.94565
Alg9	17.7641	21.332	19.2126	14.0319	22.5312	24.4379	21.54	22.2745
Alk	0.178818	0.159191	0.520419	0.393915	0.332324	0.399452	0.431328	0.337955
Alkal2	39.5996	32.2335	52.9121	29.1697	48.1457	46.7229	82.7876	39.3981
Alkbh1	4.41062	4.13136	3.74983	4.07651	4.10693	3.8451	4.04839	2.74871
Alkbh2	14.02	12.4006	16.5327	13.6987	17.7205	16.3361	19.6953	20.7836
Alkbh3	15.923	14.5376	18.3003	15.8679	15.2286	15.1014	17.7705	16.2435
Alkbh4	8.39653	9.15544	9.78961	8.00203	7.82596	9.01377	8.10629	10.4252
Alkbh5	49.8835	66.3762	63.2016	48.6352	82.4642	77.6948	79.0684	111.651
Alkbh6	11.7469	10.5941	12.8182	9.91504	10.2564	10.4746	10.6641	11.263
Alkbh7	10.7812	16.4364	10.2823	9.04109	10.7338	12.7643	7.91469	11.3944
Alkbh8	8.04867	5.36751	6.78923	9.0081	5.19535	4.39498	7.98713	3.67732
Alms1	2.20756	1.5102	1.80782	2.54792	1.5618	1.19185	1.88668	1.27917
Alox12	0.246888	0.483536	0.240316	0.101974	0.630888	0.485327	0.46282	1.01302
Alox12b	0.466723	0.253913	1.07686	0.628303	0.959165	0.968446	1.37595	1.41854
Alox5ap	0.532677	1.21714	1.45948	0.880067	1.38279	1.48343	1.53626	1.84566
Aloxe3	3.35023	1.65967	3.58076	3.38618	2.37887	1.51086	3.00095	2.67382
Alpk1	3.50594	2.75018	2.25523	3.76049	3.19851	3.33771	4.15037	2.89214
Alpl	6.78317	8.60159	4.32738	5.78419	4.07757	5.00802	1.58667	3.69388
Als2	17.6834	16.4066	16.5292	17.9856	14.6942	14.0665	13.0791	11.3593
Als2cl	0.385723	0.944309	0.370821	0.401247	1.89831	1.72712	0.444974	1.07856
Alyref	44.9559	53.5101	37.1072	40.2567	37.3698	39.8617	26.4044	29.4275
Alyref2	6.33801	6.1096	8.73986	5.23569	6.6519	6.52158	9.59648	6.50145
Amacr	6.09533	5.73207	6.48769	5.80782	5.88654	6.60917	6.19455	5.92831
Ambra1	29.2207	27.2838	32.552	29.0094	29.8688	30.684	33.448	35.7127
Amd1	62.9624	60.2633	54.0768	66.2147	44.532	47.0607	42.5546	34.0955
Amd2	0.313405	0.383632	0.203375	0.431495	0.228818	0.423558	0.27116	1.67173
Amdhd2	16.2967	21.1884	14.3091	13.2442	19.3861	21.3685	14.269	13.383
Amer1	5.89084	4.72247	5.4179	5.83465	5.30123	4.98791	5.32362	3.62058
Amer2	41.0841	22.1311	51.5404	42.5943	33.1789	24.5147	61.2972	28.416
Amer3	16.3612	10.8499	21.6316	16.2819	16.1786	13.9653	21.5235	17.1482
Amfr	183.761	183.805	203.767	202.334	174.58	177.828	179.468	201
Amh	0.226468	0.961009	0.130631	0.49888	0.587893	1.26136	0.783767	1.48677
Amhr2	0.880268	0.24629	0.598427	0.969561	0.244833	0.803407	1.16056	1.37595
Amigo1	14.5409	13.7937	22.1304	17.3193	17.1014	15.8131	20.2135	18.5745
Amigo2	6.65608	5.30811	9.34551	7.11176	10.7474	9.55867	16.0468	9.63785
Amigo3	2.8753	3.93223	2.70226	2.12951	2.99206	2.92356	2.63071	3.03759
Ammecr1	7.65167	7.72005	5.61735	7.86598	7.62926	7.27006	6.28593	5.07409
Ammecr1l	27.3235	24.8583	26.6255	29.6234	25.5672	24.8618	28.2178	24.4205
Amn	0.752435	0.736831	1.1245	0.452051	0.599297	0.336164	0.710196	1.12267
Amn1	2.38971	1.77145	2.43728	2.08804	2.48876	2.2176	3.12642	2.69509
Amot	3.99117	4.43736	2.12909	3.5036	3.16958	3.65743	1.66169	2.41336
Amotl1	56.3318	63.5418	58.8521	55.3681	59.9224	61.5734	52.2539	55.0303
Amotl2	13.3504	19.8459	12.6265	12.1876	14.128	15.7424	10.2674	15.7701
Ampd1	1.52787	0.62631	1.50642	1.8394	1.72946	1.18741	2.66435	1.98278
Ampd2	37.3568	39.347	42.449	42.7941	40.148	41.6512	29.5375	36.7028
Ampd3	51.2826	54.2121	47.2789	50.1181	56.9885	55.6682	46.8061	83.3223
Amph	25.503	20.939	29.4614	28.8872	20.6796	23.3973	31.6046	30.6464
Amt	6.77668	9.47298	7.25091	7.9769	6.99977	8.03356	3.69996	5.547
Amy1	5.45095	1.54047	3.35524	4.83534	2.74221	1.79788	6.07727	1.52109
Amz1	10.2216	10.4521	18.3396	11.7561	19.3695	18.6133	31.4014	31.5548
Amz2	17.3427	17.9106	18.3226	17.8102	20.8343	20.5704	22.2701	22.3071
Anapc1	30.3514	34.0725	26.1631	30.3813	26.7414	28.3049	21.6748	21.8042
Anapc10	5.68175	6.22751	5.56998	6.02844	6.03845	5.91756	5.53226	5.58943
Anapc11	34.9507	36.5695	41.1762	31.3021	35.698	38.3712	37.5013	42.7428
Anapc13	18.6687	23.9946	14.9138	14.7793	16.0567	22.259	13.7662	17.6994
Anapc15	12.018	12.1037	11.8566	10.8426	10.7956	9.65159	10.7081	9.70197
Anapc15-ps	0.277681	0.271922	0.240258	0.305848	0.540628	0.545859	0	0
Anapc16	27.018	29.765	31.0501	28.1685	26.8283	30.0526	29.2649	29.9855
Anapc2	111.429	126.176	124.465	108.867	115.705	128.694	116.219	138.219
Anapc4	46.5832	43.8307	52.0183	49.5503	49.9084	44.8081	62.2769	49.6998
Anapc5	107.892	119.857	111.736	111.543	103.986	115.597	105.713	102.907
Anapc7	27.1393	30.7727	31.4297	25.9861	30.2072	30.0153	28.0978	38.6143
Ang	4.61477	6.36777	7.71343	3.92768	6.22802	5.56668	8.34845	6.19693
Angel1	10.7057	10.9539	15.4707	11.605	14.1339	12.6048	14.4031	16.5045
Angel2	16.0107	17.6773	14.9517	18.7588	15.6522	16.1602	15.7231	13.7219
Angpt1	1.64698	1.77886	0.628685	1.78737	1.53256	1.64261	1.03381	1.21906
Angpt2	30.2697	135.229	21.9927	15.9175	78.19	70.4172	5.0054	35.1016
Angpt4	0.269951	0.370094	0.140142	0.237867	0.157674	0.159199	0.186851	2.00853
Angptl2	153.783	179.778	180.534	139.982	207.024	204.946	245.588	281.957
Angptl4	19.3319	35.7354	15.4636	14.8227	24.0871	33.2783	9.89811	41.0973
Angptl6	8.12821	9.05216	9.51493	6.93397	7.83501	6.65762	9.56066	12.3814
Ank	96.3836	118.323	91.2499	120.085	86.5858	113.544	69.6142	99.1556
Ank1	9.49673	7.41063	14.4178	10.9322	10.1793	8.77548	16.6215	14.2049
Ank2	64.4846	37.1755	77.8006	73.8924	51.6365	40.2498	91.8453	44.0656
Ank3	34.4135	22.0413	38.1228	36.5093	30.7634	26.1172	53.171	24.2674
Ankfy1	30.2151	28.7279	28.3762	26.1364	26.078	24.2856	24.3842	23.7608
Ankhd1	23.8782	19.4792	19.8332	25.9244	19.2576	17.2433	20.4746	14.2809
Ankib1	26.1256	23.777	25.261	27.7027	22.2283	22.603	26.4438	19.784
Ankle1	5.37189	4.53657	1.91887	5.53683	2.01499	2.61577	0.739101	0.808869
Ankle2	21.8105	19.7032	19.0687	21.9099	20.2537	20.8088	19.8916	20.0162
Ankmy1	0.130073	0.178326	0.427664	0.343842	0.379868	0.306835	0.420151	0.31311
Ankmy2	8.27184	8.3874	6.97585	8.0499	6.89041	7.84215	6.42608	7.46979
Ankra2	11.9687	11.0798	12.5495	13.0026	12.7659	11.1208	14.279	10.769
Ankrd1	1.00469	1.4544	1.28504	1.63585	1.87103	0.901633	1.05824	0.860327
Ankrd10	18.173	13.3966	16.9905	18.3855	14.1855	13.6281	15.5294	10.7339
Ankrd11	50.7081	44.8391	53.7556	55.7849	48.3489	47.9572	59.8746	49.2437
Ankrd12	20.0086	10.4703	13.9004	21.4322	10.7208	10.1215	20.6597	9.58189
Ankrd13a	55.4375	58.2908	65.3039	56.164	58.6025	54.986	69.301	68.8427
Ankrd13b	113.391	101.586	146.696	113.283	101.656	105.609	122.021	106.068
Ankrd13c	16.5702	15.9906	16.0616	16.8638	13.1134	14.306	15.2369	14.1642
Ankrd13d	17.8851	18.1164	25.2739	19.1913	21.1522	20.0472	31.7468	31.5129
Ankrd16	10.2964	5.87473	7.76754	10.8956	7.70382	5.8965	8.4177	4.88815
Ankrd17	15.4258	13.786	16.8056	16.9906	14.1361	13.2235	16.9771	11.9419
Ankrd2	0.664677	0.976339	0.958497	1.34218	0.970566	1.08884	2.04474	1.69697
Ankrd24	2.24511	1.66787	2.27746	2.59223	2.26092	1.5523	2.78647	2.50737
Ankrd26	5.3187	3.50631	3.86499	5.7242	3.06257	2.30634	4.35114	2.14906
Ankrd27	17.4596	18.6055	19.86	17.7408	18.1106	18.5108	19.6375	19.2632
Ankrd28	32.9982	30.0937	27.7307	33.3375	31.551	30.033	27.4982	29.295
Ankrd29	1.45688	1.51774	2.682	1.84366	1.59929	1.7671	3.21832	2.00108
Ankrd33b	4.1442	3.53688	4.6564	3.36003	5.29496	4.07329	7.43679	6.3451
Ankrd34a	1.46419	2.10295	1.30909	1.23642	1.80544	1.82291	1.5202	2.88374
Ankrd35	1.85347	0.937768	1.68386	1.90539	1.83437	1.03233	2.06691	2.23082
Ankrd37	1.96596	5.936	5.74089	1.71426	14.7522	14.1704	13.9857	29.3087
Ankrd39	3.3589	2.99745	2.85934	3.37142	3.32253	3.2748	3.06239	3.20099
Ankrd40	79.7881	78.8298	84.8006	84.8794	73.3163	80.0538	77.2791	76.8958
Ankrd42	5.3898	4.09168	5.86136	5.69145	4.64512	3.96104	6.73113	3.27331
Ankrd44	3.53966	3.68398	3.19343	3.72239	3.02153	2.98084	3.45755	2.25763
Ankrd45	13.8387	8.46155	17.0843	10.7069	13.8987	9.45499	23.3237	13.8862
Ankrd46	61.1139	56.5835	80.0371	58.1909	79.4959	77.7256	105.404	110.198
Ankrd49	10.1787	7.79974	7.24542	10.1246	6.65265	6.88258	8.05028	5.73978
Ankrd50	86.1681	86.6204	81.4801	88.0887	77.0883	81.9208	87.7391	96.3624
Ankrd52	76.0664	65.2752	94.3273	75.7331	67.0512	65.6645	84.2023	57.8947
Ankrd54	9.92003	11.6514	11.061	10.406	11.3238	10.9691	8.61695	12.5017
Ankrd55	0.848338	0.734147	1.1949	0.999582	1.03709	0.659303	1.06969	1.23044
Ankrd6	4.12014	3.04293	4.52081	3.80286	4.72786	4.20801	7.54114	5.79258
Ankrd61	0.324497	0.317767	0.561528	0.357413	0.26324	0.42526	0.499124	0.236704
Ankrd7	0.317017	0	0.457154	0.349174	0	0	0.24381	0.462495
Ankrd9	7.18103	7.57906	7.31782	8.39282	6.13613	7.52871	7.17957	6.32948
Anks1	12.2385	12.6059	10.3416	11.7676	12.0107	12.9093	11.2633	11.9758
Anks1b	8.69368	5.10803	10.3654	6.34859	7.30361	6.5796	10.4504	6.25915
Anks3	16.2245	15.6946	16.5164	17.6527	14.8565	16.6023	15.6115	15.2125
Anks6	6.63511	6.24406	6.96236	6.68619	5.17643	6.05906	6.02575	6.48761
Ankzf1	4.87891	5.28191	4.94261	5.10377	7.32708	6.79554	7.57991	8.71843
Anln	26.0118	28.7961	11.1568	22.1543	14.2317	17.9241	5.87314	6.62071
Ano1	0.897345	1.24976	0.914438	1.07622	2.15473	1.64639	2.2314	2.3128
Ano10	24.9788	25.3799	29.3271	26.2673	25.7489	28.2205	28.4713	33.5862
Ano2	0.187286	0.366805	0.587415	0.670423	0.205108	0.253113	0.567146	0.563539
Ano3	20.592	9.16745	25.4331	22.1614	12.5987	8.48041	21.6194	9.03923
Ano4	17.9773	10.3146	23.3618	19.0173	13.328	12.0925	20.7789	10.2908
Ano6	80.9278	72.4174	88.62	90.3593	72.3493	70.6052	79.5143	68.2893
Ano7	0.56958	0.371845	0.766605	1.08045	0.308039	0.373223	0.365041	0.553972
Ano8	28.0231	25.3144	33.3109	26.83	25.7741	27.2722	28.1222	26.7739
Anp32a	80.7131	101.811	74.831	71.0064	103.264	109.821	89.7583	95.4594
Anp32b	309.29	345.178	264.62	276.982	270.762	258.651	204.927	199.513
Anp32e	111.82	132.004	80.2324	103.771	93.7799	102.228	71.615	66.5713
Anpep	2.62195	8.50883	1.76739	2.0484	12.4355	10.5781	2.81369	10.1745
Antxr1	14.5406	25.0737	9.48147	14.6906	21.1165	20.4503	8.73784	10.9634
Antxr2	46.7329	42.5916	56.5299	40.8323	57.7931	51.2211	89.9255	52.9578
Anxa1	44	42.409	52.309	41.5945	48.6085	47.0782	45.9628	25.4934
Anxa10	2.31013	0.807936	3.33132	1.09048	0.910247	0.973116	1.64976	0.0601828
Anxa11	28.1097	27.0491	34.7674	31.1962	33.1218	31.1348	41.0798	44.8677
Anxa2	961.839	1072.29	1371.28	962.346	1200.48	1194.8	1446.26	1407.75
Anxa3	3.73737	12.7418	2.72468	3.16359	11.5547	9.25159	2.03597	4.99807
Anxa4	15.28	21.8999	9.6044	13.5716	19.8153	21.821	10.2382	22.5098
Anxa5	1703.78	1559.03	2119.6	1802.85	1763.56	1714.59	2052.42	1940.85
Anxa6	433.447	446.326	483.14	420.498	421.571	462.739	483.848	485.235
Anxa7	119.46	138.846	133.875	127.73	136.714	144.096	133.707	164.67
Anxa8	5.76689	3.34898	7.83265	9.52781	2.41529	2.83411	4.48674	5.64963
Anxa9	0.912207	1.19105	0.631415	1.1387	0.947208	1.61388	0.6314	1.53044
Aoc2	9.27036	6.94209	9.73671	9.93771	8.34881	7.01654	12.7532	11.1197
Aoc3	0.381939	0.748036	0.495697	0.540876	0.929516	1.07258	0.597969	0.417907
Aopep	29.2117	29.382	32.3638	30.6381	29.4256	31.8059	33.7891	33.0497
Aox1	3.33664	2.40086	4.04174	4.87351	3.60118	2.62364	4.6525	3.95245
Ap1ar	39.3609	29.3311	46.3045	41.6422	31.0763	29.1853	48.2617	32.7414
Ap1b1	74.9993	67.9152	91.0991	74.4556	68.9247	71.3164	86.4614	83.0361
Ap1g1	50.0592	46.7548	56.8035	54.1247	45.312	44.1534	54.7951	42.6155
Ap1g2	4.41386	5.47692	3.94979	4.09572	4.38505	4.60577	3.94097	4.16794
Ap1m1	109.319	111.2	132.715	104.054	108.23	111.068	113.185	102.718
Ap1m2	0.0802975	0.157265	0.104214	0.265328	0.117251	0.118385	0.370528	0.175719
Ap1s1	231.142	218.373	295.57	231.593	226.406	226.624	277.83	254.855
Ap1s2	42.2509	27.351	39.4786	49.5012	34.6046	31.6701	48.7997	33.811
Ap1s3	0.613252	0.0428953	0.341102	0.48247	0.5117	0.473597	0.909584	0.910647
Ap2a1	153.479	156.153	191.722	152.03	157.199	154.455	176.683	167.837
Ap2a2	142.585	140.849	196.119	142.484	156.464	149.314	200.313	184.852
Ap2b1	111.38	108.083	139.975	117.333	120.34	118.631	146.363	131.637
Ap2m1	352.926	321.756	402.393	342.385	317.321	326.046	403.681	363.295
Ap2s1	232.95	250.008	303.741	213.376	252.782	258.763	298.966	319.171
Ap3b1	36.922	40.6351	29.2599	35.0496	33.7838	36.0451	29.9946	33.4232
Ap3b2	75.6173	58.9344	104.484	71.8819	71.0273	65.8685	98.7632	74.7424
Ap3d1	86.5385	85.9903	109.995	89.7869	85.3166	82.8755	101.61	86.7961
Ap3m1	32.6714	28.9493	29.9009	32.8581	29.9503	27.0606	31.6365	24.0877
Ap3m2	15.4624	13.6685	17.7657	11.7528	16.8964	15.4169	21.2444	20.1193
Ap3s1	62.219	53.2097	64.5641	64.7102	60.8242	56.8674	78.3844	63.4784
Ap3s2	45.7727	41.2694	61.3269	53.5667	45.5144	41.6321	56.9908	55.5961
Ap4b1	1.64793	1.35896	1.61345	1.86286	1.35092	1.44924	1.55088	1.66077
Ap4e1	6.37403	4.68139	5.91528	7.1763	5.31673	4.57242	8.59845	4.80888
Ap4m1	12.4633	11.1455	14.0797	13.7534	11.9495	11.834	14.1065	12.0931
Ap4s1	35.148	37.1335	30.9867	33.462	26.8759	27.7899	27.1167	22.6865
Ap5b1	9.69746	9.95402	11.9961	9.60875	12.8523	13.3595	12.3103	13.8919
Ap5m1	4.6589	4.03128	4.56721	5.50934	4.01822	3.68728	4.63413	3.40246
Ap5s1	12.9105	14.9482	16.1644	16.4786	17.2255	18.5865	15.8574	18.3642
Ap5z1	12.6301	11.7634	15.0006	12.5741	13.3732	11.4092	14.6685	12.095
Apaf1	9.9703	11.6096	9.06155	10.8586	11.4866	11.6114	9.71375	11.4134
Apba1	78.1121	54.9216	105.116	88.7583	70.9956	66.9312	113.79	86.0892
Apba2	65.6709	54.4948	105.34	63.545	82.5425	72.5509	133.414	91.8752
Apba3	32.2801	44.3404	41.5172	32.5757	42.7194	45.8339	39.6542	50.2117
Apbb1	72.3856	65.6472	88.1425	71.4435	73.1659	78.6244	99.9023	114
Apbb1ip	0.221051	0.566144	0.0588492	0.0561863	0.960064	0.434538	0.0784637	0.167447
Apbb2	19.1756	21.3222	20.212	20.9815	25.0683	22.712	20.7022	20.2896
Apbb3	22.7334	19.6345	30.8377	24.8797	24.7069	22.3444	30.6173	28.0083
Apc	111.635	64.2312	104.935	117.324	71.6491	62.524	129.054	57.0466
Apc2	35.7717	28.7155	48.6065	32.4459	31.2545	32.2489	46.5394	29.713
Apcdd1	1.0274	1.90679	0.541829	0.76519	1.60976	1.45222	0.203181	0.631667
Apeh	15.5046	17.9139	14.6697	13.4899	18.112	19.9098	13.0995	20.4797
Apex1	109.755	121.369	104.935	106.631	103.65	105.001	82.8412	85.2661
Apex2	4.19551	4.2638	4.05421	4.17645	3.83157	4.10955	3.29319	2.91843
Aph1a	31.4985	38.4314	27.3799	29.3004	32.7972	36.742	22.0889	27.7078
Aph1b	10.9878	9.9709	10.838	11.6183	11.5283	10.7758	13.3236	10.473
Aph1c	0.484407	0.474362	0.419124	0.453513	0.778069	0.857015	1.06175	0.927544
Api5	64.3788	66.7921	53.7105	68.0985	61.6989	61.7778	55.9971	53.9313
Apip	29.3736	28.2707	24.6514	26.3824	27.858	24.6581	27.0504	25.3808
Aplf	5.51078	4.97978	6.16722	5.34328	5.42672	4.91458	6.65184	7.51972
Apln	2.60221	19.6411	3.0482	0.17638	50.6635	43.3626	3.32522	28.9107
Aplnr	0.681627	8.84427	0.973111	0.300308	3.01913	3.24933	0.11795	0.335618
Aplp1	170.401	146.245	259.55	166.746	210.626	202.478	320.318	296.269
Aplp2	135.745	154.216	160.19	146.465	157.357	165.101	156.423	182.901
Apmap	54.3625	53.1335	54.8529	56.6171	44.2772	44.3994	50.0747	46.1312
Apoa2	1.17381	2.52883	1.8281	1.55145	1.3712	2.07671	1.35412	0.770609
Apobec1	4.38575	4.11204	2.42214	3.23755	3.81521	3.11839	1.99149	2.55254
Apobec3	0.986774	1.6584	1.13069	0.778434	2.64813	2.31987	0.784541	1.95513
Apobr	2.10167	2.18876	2.59776	3.2702	2.53304	2.55755	3.42511	2.11709
Apod	26.7593	64.2893	21.6715	36.64	33.9071	77.1253	22.2917	48.4419
Apoe	808.409	1450.77	462.633	828.973	648.169	1450.64	340.589	1622.82
Apoh	1.89812	1.31662	3.6952	2.70044	2.15573	1.86565	5.29177	3.63453
Apol10b	0.271112	0.424783	0.0938296	0	1.05568	0.373063	0.0625516	0.711943
Apol8	0.212807	0.250073	0.147302	0.234394	0.207162	0.1255	0.245497	0.325987
Apol9a	1.67299	1.74198	2.3087	1.14294	1.27815	1.79007	1.88112	3.52205
Apol9b	4.08454	4.88116	5.93005	2.05881	3.63922	4.76316	5.43075	10.6049
Apold1	3.18083	8.75624	3.45548	2.49137	19.4044	17.0216	15.4932	46.9465
Apom	0.248898	0.121868	0.215354	0.274146	0.121148	0.24464	0	0.272338
Apoo	35.4595	31.0845	36.33	33.7456	35.5945	31.6933	44.383	37.26
Apool	7.05194	8.03894	5.75736	6.13416	7.49854	8.10427	4.79768	7.91389
Apopt1	11.4264	11.4661	10.8914	9.9923	10.3899	11.1075	8.98088	11.1285
App	161.076	165.686	188.644	168.034	172.658	175.129	203.276	186.116
Appbp2	31.7362	31.3073	28.6911	34.9554	28.3119	26.6686	29.613	26.0383
Appl1	24.7247	17.6422	22.2182	24.812	21.2115	19.2708	30.2908	18.3676
Appl2	15.9359	17.6806	14.6316	16.8288	29.7678	34.6798	25.7911	54.7907
Aprt	75.4841	101.82	98.6082	71.362	102.434	99.8953	85.2783	103.006
Aptx	10.602	9.60607	13.806	12.3144	12.6142	11.0311	15.1708	13.3111
Aqp1	198.77	233.042	278.36	193.298	285.714	339.373	409.779	318.672
Aqp11	0.816531	0.511218	0.706487	0.589743	0.768808	0.618366	0.833866	0.703023
Aqp3	0.20678	0.337487	0.357825	0.455511	0.268393	0.135495	0.477088	0.150835
Aqp4	0.0809029	0.415932	0.192499	0.378716	0.630054	0.735548	0.186661	1.83683
Aqp5	0.921613	1.045	0.545594	1.38908	0.661069	1.28725	0.111914	0.743035
Aqp8	0.398694	0.15617	0.137985	0.263482	0.543364	0.235124	0.551926	0.174496
Aqp9	0.0912867	0.238383	0.184296	0.134062	0.266595	0.119633	0.561651	0.29965
Aqr	16.3711	16.042	14.7191	15.5734	13.0572	14.1072	13.3051	10.8435
Ar	0.790428	0.712605	0.759891	0.690958	0.94045	0.5426	0.99869	0.590304
Araf	32.4563	26.6685	34.6358	31.4817	28.5746	27.7903	35.2631	30.0298
Arap1	25.324	26.5702	39.9806	21.5042	26.8788	27.1389	28.0759	29.41
Arap2	5.24478	3.57934	3.10121	5.73219	3.51875	3.74188	3.64428	4.19877
Arap3	2.50014	9.60721	2.9162	1.46402	16.9289	14.0132	2.20878	14.0242
Arc	1.77327	2.58455	3.21129	2.86158	3.57289	4.01279	4.75736	7.49031
Arcn1	41.8138	42.9001	41.0711	41.4005	40.0217	39.4784	41.6064	35.4119
Areg	4.35787	3.45464	6.28427	2.8571	14.1409	11.8301	20.3486	11.0124
Arel1	29.0555	27.9627	31.005	28.9473	28.9344	29.2964	31.8344	28.4825
Arf1	477.896	558.521	524.133	470.937	529.37	541.61	484.682	567.34
Arf2	30.6547	37.2664	28.5972	29.9664	27.9994	30.9982	25.5647	31.4711
Arf3	160.04	154.29	224.53	161.854	192.021	175.514	226.771	188.494
Arf4	131.35	145.21	122.307	129.567	138.186	136.738	115.28	125.918
Arf5	133.802	146.24	159.011	129.025	150.652	154.124	145.661	166.438
Arf6	219.919	240.628	253.707	223.037	235.365	234.088	248.202	256.185
Arfgap1	31.0763	31.858	31.9284	31.1757	32.2413	32.8765	34.17	31.8182
Arfgap2	55.7211	59.6484	58.5935	52.2598	53.8862	57.7987	48.3601	58.3627
Arfgap3	43.8494	43.6793	48.4755	43.5616	48.9485	48.3575	59.6345	56.7414
Arfgef1	43.8082	27.4545	45.7973	48.4483	33.7222	28.9905	53.3004	26.2642
Arfgef2	71.5578	57.3626	85.5949	76.7265	61.4453	55.3286	86.1484	63.0241
Arfgef3	17.0695	8.6372	18.0161	19.5629	13.7294	11.5504	26.4051	13.1704
Arfip1	4.89745	6.65636	5.18718	3.85967	5.71281	5.72659	4.72436	4.71192
Arfip2	40.0421	39.4887	46.0606	40.9313	38.0535	41.455	46.1634	47.9213
Arfrp1	15.0872	13.1454	15.4273	14.5283	12.3007	12.4197	12.961	10.6967
Arg1	2.3199	2.3272	2.10516	1.55807	2.97443	2.78075	4.69979	2.22882
Arg2	2.38362	6.2245	4.04837	3.1116	8.7659	8.15655	4.88848	10.2392
Arglu1	44.7691	28.4683	32.3228	48.4991	31.4369	28.3249	40.7328	18.9392
Arhgap1	53.4347	57.1781	57.3834	52.099	52.1607	55.274	48.4775	46.7863
Arhgap10	14.1846	15.2915	10.2923	12.877	11.1023	12.3749	8.6769	10.7346
Arhgap11a	21.7756	22.9448	9.57389	19.0887	10.6795	12.9906	6.13696	5.43271
Arhgap12	19.58	15.4316	20.0437	20.1284	18.2951	16.1071	23.5856	17.3284
Arhgap15	0.586159	0.322002	0.680339	0.314935	0.681947	0.519922	0.890604	0.610073
Arhgap17	18.7441	15.4205	20.8005	20.2612	17.7815	16.5823	20.9826	21.0887
Arhgap18	3.05524	5.3106	2.01566	2.46077	4.85165	5.70564	1.40983	2.2565
Arhgap19	5.78085	6.798	4.74526	4.73462	5.62749	4.37073	3.96142	5.02776
Arhgap20	2.63364	1.84911	2.46788	3.25108	2.42833	1.82666	3.40508	2.32708
Arhgap21	38.3871	28.6161	43.3202	41.3974	34.8669	30.1923	50.9978	32.8072
Arhgap22	37.664	34.3349	42.3813	43.5265	42.744	41.3034	54.5559	60.7487
Arhgap23	52.9379	53.0119	62.4517	58.9354	56.9513	59.8921	70.9084	71.2661
Arhgap24	8.20181	12.5952	5.19827	8.02301	8.29132	12.36	3.95341	9.3978
Arhgap25	1.64905	2.25522	1.74661	0.876847	3.32132	2.37536	3.05034	3.982
Arhgap26	9.05017	6.43737	9.80492	7.58325	8.30521	6.79256	9.01941	6.54015
Arhgap27	3.96969	5.90802	7.00541	4.74033	8.43659	8.07395	6.9599	8.70854
Arhgap28	36.7627	29.5487	51.6072	46.2247	42.9312	39.913	65.1836	53.7442
Arhgap29	6.0209	13.9208	4.08342	4.97767	22.7904	18.5127	2.96969	13.9582
Arhgap31	18.4784	26.0734	16.4384	18.8073	29.1688	26.3814	16.3956	24.0195
Arhgap32	14.2439	14.0563	11.8544	14.7269	12.2658	12.9399	11.4964	13.056
Arhgap33	24.24	13.118	23.7533	24.3048	19.2962	15.094	31.2614	16.8546
Arhgap35	85.1335	80.7902	94.0277	87.606	76.6363	78.2854	86.4295	75.0695
Arhgap36	5.30653	5.55735	8.70447	6.90013	5.20163	6.04881	10.6704	12.4189
Arhgap39	27.3969	28.9905	25.2149	26.3498	27.0366	29.653	28.8417	37.504
Arhgap4	0.482181	0.411255	0.430655	0.548224	0.454248	0.519796	0.448588	0.646722
Arhgap40	0.228589	0.111924	0.148337	0.944163	0.389419	0.337017	0.922962	0.187587
Arhgap42	19.325	18.3938	15.1181	21.1506	14.492	14.0483	11.7112	9.97979
Arhgap44	54.6384	37.9756	71.2121	62.4477	40.4717	35.8379	55.2338	41.4599
Arhgap5	22.117	15.5124	14.3673	25.113	17.4948	16.708	24.0584	16.1923
Arhgap6	0.571709	0.71254	0.746486	0.641151	1.05237	0.735614	0.719487	0.716537
Arhgap8	0.284415	0.313332	0.276845	0.117475	0.311479	0.0349436	0.205065	0.505699
Arhgap9	0.332894	0.162995	0.57606	0.549993	0.486095	0.294479	0.576046	0.473517
Arhgdia	1091.72	1275.42	1299.89	1013.8	1153.85	1199.7	1142.33	1127.95
Arhgdib	1.69862	7.44911	1.278	1.22017	7.83642	7.62189	2.81152	5.81817
Arhgdig	76.8799	72.1323	122.59	69.9595	109.4	101.834	165.771	151.064
Arhgef1	33.5222	33.9926	35.5219	34.9652	31.7123	33.9583	30.5084	28.8116
Arhgef10	14.7147	18.2431	10.9314	14.4132	14.6308	17.1537	11.4483	17.7329
Arhgef10l	62.0924	62.4311	72.6541	68.2202	55.0129	62.0748	67.4665	61.6401
Arhgef11	64.849	54.5452	84.3285	72.5972	65.7989	65.516	94.7478	80.7579
Arhgef12	63.4963	64.1193	62.4109	68.1021	58.7663	59.9536	61.2482	55.682
Arhgef15	4.93923	7.3885	7.89096	4.66919	10.5061	8.67734	8.79369	8.82997
Arhgef17	52.7858	57.4435	46.2781	45.033	46.6903	54.0521	35.4723	54.1917
Arhgef18	11.0192	10.3196	12.2671	10.9772	9.42797	9.84929	10.8585	11.5404
Arhgef19	15.0971	18.5383	12.5996	13.8789	16.4325	21.8785	13.645	23.7377
Arhgef2	26.8168	35.8168	22.3938	24.8681	36.914	37.309	23.5493	35.7179
Arhgef25	34.9099	34.8969	37.5788	35.8784	33.9838	40.3003	45.2974	46.4862
Arhgef26	21.547	26.2014	11.4404	21.3855	11.901	17.4915	5.44868	9.24503
Arhgef28	17.926	19.0536	25.4086	18.2096	32.0372	27.8832	42.3318	38.7389
Arhgef3	22.863	27.0249	18.0711	14.7842	26.0518	32.134	13.3642	28.246
Arhgef33	0.61956	0.184651	0.466141	0.534058	0.419565	0.185336	0.52828	0.383164
Arhgef37	2.53423	1.95589	2.41567	1.98702	2.29974	1.75205	3.14649	2.67888
Arhgef39	4.28863	4.7535	2.20193	3.7374	2.11037	4.07629	0.97861	1.75324
Arhgef4	2.26284	2.50386	3.40692	2.61911	3.67135	3.15398	5.0144	5.3995
Arhgef40	35.1348	41.0874	32.9882	33.756	36.097	41.6221	30.0798	35.0636
Arhgef5	0.568609	1.99217	0.568507	0.681958	3.00134	2.2852	0.218651	1.53465
Arhgef6	7.68018	8.41592	4.19625	7.37139	5.00821	6.54904	4.28543	3.43557
Arhgef7	19.3531	23.1136	19.5149	19.1299	19.4084	19.3287	15.955	16.394
Arhgef9	7.41233	6.31612	6.92295	8.05346	5.14607	5.76063	6.4795	3.94516
Arid1a	38.2727	39.7273	37.6485	36.1052	35.4394	38.9244	33.7602	31.8404
Arid1b	21.9817	22.8191	20.4389	21.4344	19.4408	20.042	19.5526	19.0159
Arid2	15.8978	15.9131	15.9902	15.6482	18.265	17.6338	22.5388	15.9047
Arid3a	6.21042	5.88187	8.72694	6.89032	6.83999	8.0869	9.49154	8.77929
Arid3b	2.24442	1.70258	2.59837	2.50691	2.0464	1.86424	2.37039	2.45579
Arid4a	10.9116	7.8271	8.50858	9.1993	8.52392	7.61335	9.73866	6.28894
Arid4b	7.85457	5.00651	6.30094	8.58584	5.75816	5.22957	8.3839	5.08988
Arid5a	18.2968	15.8106	21.6327	17.4399	17.5374	17.3612	22.0816	22.0548
Arid5b	14.1105	16.6403	10.6149	14.6032	13.0652	13.8444	8.5727	12.2856
Arih1	57.5456	50.6177	60.136	61.2389	53.2483	50.4676	61.0261	43.474
Arih2	24.3852	27.4679	33.0984	27.999	32.3123	31.1552	40.8507	42.3778
Arl1	124.524	132.155	121.693	126.488	139.041	126.316	142.424	133.747
Arl10	30.5506	29.0603	32.3004	26.743	28.3916	30.9596	29.0192	30.795
Arl13b	10.3094	10.0956	9.60614	10.5636	11.5558	10.5227	11.1497	12.1751
Arl14ep	20.5247	16.149	16.7526	22.8681	18.5019	15.8124	18.2851	12.5918
Arl15	9.68367	10.3609	10.1164	9.24383	11.2074	9.90576	8.15083	7.06374
Arl16	22.2525	17.8741	27.1698	22.788	21.886	19.5671	27.315	23.7444
Arl2	47.494	50.5099	53.4022	43.9948	45.8434	52.3463	51.339	60.2286
Arl2bp	97.1373	97.7664	105.612	92.9664	94.1224	98.9689	94.256	85.4119
Arl3	35.9974	43.382	37.0599	35.2435	39.429	44.1399	37.205	45.5365
Arl4a	7.57941	6.71688	6.58626	9.41206	7.55363	7.67499	7.27067	5.85717
Arl4c	50.8216	40.0569	65.6805	50.7685	47.7975	39.1224	61.8326	49.7555
Arl4d	4.28737	7.14632	8.20839	4.2199	9.41288	10.1316	17.4687	30.642
Arl5a	60.1784	44.4375	59.6908	57.7856	46.1486	44.0294	60.8724	37.4366
Arl5b	6.46776	6.40467	5.25092	7.27031	6.64924	6.10757	6.73608	5.7673
Arl5c	0.547324	1.36971	0.526179	0.602844	1.65761	1.67365	0.982177	1.86314
Arl6	26.7397	24.3022	31.2465	29.5183	25.7378	23.8607	34.2439	27.8771
Arl6ip1	261.429	253.769	255.773	264.339	223.541	226.653	252.016	267.319
Arl6ip4	98.5281	110.097	126.929	93.5971	100.425	104.576	112.554	111.346
Arl6ip5	397.609	351.78	553.251	400.773	425.104	413.234	544.01	548.026
Arl6ip6	16.7436	17.995	13.6397	16.2845	15.8	15.8154	9.2543	12.0945
Arl8a	598.969	518.082	800.593	578.13	607.368	577.942	815.661	693.175
Arl8b	80.2449	78.5808	79.7072	82.5255	78.6642	71.3749	78.2198	78.8399
Arl9	0.84467	1.24073	0.730834	2.79105	1.85009	0.622664	2.43605	1.84843
Armc1	34.7002	33.8125	30.4691	33.986	32.2761	31.104	30.5673	24.1102
Armc10	24.0145	24.2775	24.4599	22.4564	22.9812	23.0217	23.7336	21.62
Armc2	0.754157	0.446546	0.485596	0.598846	0.392685	0.4482	0.586747	0.556515
Armc5	23.5823	29.8288	29.6426	24.0624	25.5712	27.1063	23.3886	24.9788
Armc6	28.4443	24.9403	35.5787	25.8384	24.1156	22.0698	25.7694	20.7205
Armc7	5.62762	6.35566	8.06792	7.2391	7.15782	7.46933	7.91372	8.27005
Armc8	23.4337	19.9044	24.3841	24.1099	21.0645	18.1568	24.5616	18.903
Armc9	2.24877	2.22112	2.49922	1.99645	2.17025	2.18172	1.99039	2.23782
Armcx1	67.8582	48.7766	76.9656	66.8242	64.5368	52.2212	88.963	53.9018
Armcx2	48.5408	48.5148	51.7465	45.5905	51.1525	47.0268	52.2106	46.3246
Armcx3	42.9126	34.8039	36.0817	44.4414	34.2514	31.1175	36.317	29.2244
Armcx4	28.1901	21.4298	28.7971	25.0238	25.4777	21.0753	33.1934	14.5771
Armcx5	7.36158	4.76719	6.67765	7.87946	6.15492	5.28084	7.97875	7.98988
Armcx6	3.09336	3.5258	3.11523	3.29543	3.60368	4.0373	2.45702	3.60661
Armh1	0.562343	0.0500619	0.353859	0.168923	0.199064	0.301484	0.7077	0.447491
Armh3	19.406	18.6094	23.7059	19.0629	20.1506	18.5371	23.2161	21.1706
Armh4	14.917	11.292	23.0366	14.573	16.5995	14.9558	28.8324	22.3327
Armt1	6.14812	5.87085	5.39893	6.94022	5.53838	5.90764	5.41644	5.97407
Arnt	15.8706	16.7903	14.9168	15.885	17.1662	17.2703	14.7122	18.3471
Arnt2	82.4871	70.3724	83.5561	88.1817	65.2957	65.8952	69.1698	60.2777
Arntl	2.66445	3.93841	2.47935	3.19313	4.29032	4.21653	2.49379	3.72214
Arntl2	2.06014	1.56187	1.57166	1.87873	1.8761	1.87248	2.63214	0.993762
Arpc1a	232.784	246.328	266.085	232.11	226.513	243.283	245.371	247.022
Arpc1b	382.588	500.038	322.944	338.926	356.46	443.194	248.415	294.378
Arpc2	421.794	417.298	481.806	409.462	487.812	455.475	564.632	499.647
Arpc3	124.561	147.5	158.521	117.64	157.158	157.243	162.65	181.388
Arpc4	143.122	146.218	159.127	139.034	157.091	146.493	163.98	165.396
Arpc5	278.61	257.265	312.086	289.118	270.464	267.8	328.565	271.211
Arpc5l	29.0644	29.1752	29.9246	33.7105	26.82	25.344	29.2287	28.5814
Arpin	46.673	48.9582	44.0236	42.0163	43.1173	45.4936	39.2802	41.9209
Arpp19	55.8235	55.4877	49.0923	53.3346	47.9057	45.6195	48.0569	41.9076
Arpp21	0.318278	0.226675	0.38804	0.215118	0.33096	0.234624	0.458962	0.18204
Arrb1	156.47	123.839	225.025	137.501	192.084	174.151	260.06	216.802
Arrb2	24.7703	29.8977	33.9308	27.0877	31.964	31.228	39.0546	40.3393
Arrdc1	17.3279	14.7553	22.2065	17.8133	19.7041	20.5365	25.3203	21.8724
Arrdc2	5.10977	5.88234	5.56859	4.38218	7.1006	8.12777	6.88464	9.2187
Arrdc3	24.9076	21.5343	23.9182	26.3483	29.0257	25.3318	27.3875	26.967
Arrdc4	22.7226	17.9417	24.1703	21.7272	27.5283	22.2725	35.5389	30.9415
Arsa	29.3243	34.3185	32.6934	26.4126	40.2517	39.9677	36.9904	43.8181
Arsb	10.3785	13.2921	9.97357	10.2813	10.0829	10.7962	9.03382	9.7565
Arsg	0.903706	1.51708	1.06117	1.45751	1.38244	1.61787	1.45209	1.65979
Arsi	1.31364	1.12041	0.586632	0.420065	0.61877	1.70767	0.439964	0.649125
Arsj	0.490025	0.639817	0.169594	0.215893	0.985852	0.481641	0.678358	0.536171
Arsk	3.08002	3.33033	1.77662	2.9684	1.99888	2.4597	1.38178	1.70844
Art3	5.86731	7.59805	3.13471	5.79151	4.96259	8.16193	2.811	6.56017
Art4	0.250431	0.39238	0.260016	0.331001	0.19503	0.246146	0.05778	0.438424
Artn	3.56447	8.16174	3.12944	3.75284	6.32749	12.2622	3.50731	6.65319
Arv1	14.0414	9.64007	16.6389	11.2631	12.2574	10.3508	13.0291	9.93629
Arvcf	30.5077	23.9368	33.0073	26.0133	26.4452	24.6344	36.9483	38.1464
Arxes1	22.1814	22.5809	32.7231	17.0493	31.3797	34.8203	57.4366	41.2944
Arxes2	25.8388	23.2884	29.5476	19.0336	35.2467	35.5878	61.2297	45.1993
As3mt	7.02553	9.10905	6.52016	6.78712	8.32925	9.33569	7.5614	8.8896
Asah1	96.2795	129.316	63.4834	96.707	94.1236	107.06	50.7941	85.7745
Asah2	1.37571	1.60177	1.46211	1.56298	1.58175	1.43735	1.74949	1.54082
Asap1	110.347	81.3118	126.265	132.378	95.954	85.124	135.092	86.0045
Asap2	13.7982	19.0091	12.4556	15.1181	14.6661	18.5456	8.5229	12.621
Asap3	4.86365	6.28221	4.38889	4.17387	5.63508	6.2175	4.64695	6.39907
Asb1	28.028	22.6675	34.8836	30.4609	26.5785	25.8146	35.0467	28.5228
Asb13	6.19235	5.90376	6.22719	7.69558	5.66412	4.80022	4.34006	4.32098
Asb18	0.216823	0.181994	0.294802	0.272934	0.150765	0.213113	0.893319	0.474483
Asb2	0.533881	0.592517	0.215567	0.470429	0.450422	0.769628	0.164238	0.700989
Asb3	5.94656	6.50833	6.3154	6.96073	6.17473	5.91358	6.34888	7.50168
Asb4	0.0320618	0.690732	0.0832225	0.105942	1.12361	1.00842	0	0.456055
Asb5	0.501593	1.419	0.867986	0.982175	0.976573	1.20514	0.835818	0.914715
Asb6	24.9399	26.9421	31.3654	23.4871	24.5039	25.8801	24.8136	27.111
Asb7	6.68419	7.3828	5.93467	6.82718	7.64179	6.99	6.72468	6.46324
Asb8	35.4138	34.7819	41.5488	38.3724	37.6316	36.6075	39.2245	38.6344
Ascc1	16.2111	20.7162	21.5368	18.1721	18.3552	21.471	21.0887	22.1407
Ascc2	32.1009	31.6093	30.785	34.9095	31.9168	32.3754	33.7213	30.0387
Ascc3	15.0434	11.8976	14.4673	15.5957	10.9814	9.98113	14.4256	8.87076
Ascl3	1.98105	2.46905	5.29802	3.17383	2.98041	3.00925	2.70089	1.57645
Asf1a	12.4404	12.4199	10.5839	12.6718	11.3007	10.1839	8.11511	9.09988
Asf1b	13.1567	15.6296	6.62486	11.106	8.66092	9.5397	3.85663	4.8379
Asgr1	0.237713	0.698349	0.342794	0.174551	0.539949	0.934583	0.457047	0.346798
Asgr2	0.320374	0.0784324	0.207898	0	0.233906	0.472338	0.27719	0.087636
Ash1l	23.9763	19.4606	20.6936	25.6972	18.9319	17.8541	23.2292	15.1902
Ash2l	20.0296	20.0685	16.7951	18.6554	16.7069	17.6975	14.9016	13.7185
Asic1	6.32531	4.43053	8.19027	8.51515	5.58025	5.37519	8.61446	5.76749
Asic2	38.642	27.331	50.8548	43.6038	33.9042	30.4545	49.8304	35.8111
Asic3	2.28929	1.57946	3.73644	1.6046	3.69738	2.86379	4.68169	4.44046
Asl	20.3544	21.1845	26.1459	21.2407	23.9298	27.1109	29.7126	27.6392
Asna1	112.127	144.586	136.854	111.763	133.749	135.768	123.706	165.439
Asns	231.668	175.497	296.761	244.354	247.061	210.443	310.061	297.817
Asnsd1	2.50133	2.83437	2.56615	2.95185	2.64369	2.42341	3.33901	2.69779
Aspa	6.50026	7.13264	3.42583	9.04866	4.82316	7.90827	2.41817	2.73376
Aspdh	0.343039	0.251944	0.445212	0.472296	0.16697	0.168585	0.197867	0.563017
Aspg	0.25063	0.315556	0.0619579	0.236617	0.209127	0.351917	0.247826	0.156704
Asph	5.46483	7.00756	4.6606	5.16545	6.5698	6.07931	5.67206	5.40551
Asphd1	22.3181	16.0223	35.6196	14.7824	22.1664	22.455	32.5309	32.1748
Asphd2	12.2294	9.69765	19.0681	14.5434	12.2723	12.4528	18.8953	17.5778
Aspm	11.1492	10.9073	4.40449	10.1835	5.72847	6.67126	3.57621	1.95186
Aspn	0.160663	0.209775	0.0926737	0.235947	0.312802	0.105276	0.123562	0.0585977
Asprv1	1.38535	0.957616	2.11526	2.24394	2.30055	1.84223	2.0682	4.36911
Aspscr1	33.1686	33.956	38.417	32.3995	32.2115	33.5103	34.666	35.8295
Asrgl1	15.9307	17.5827	13.3522	16.0279	10.9385	13.3801	10.7627	11.0428
Ass1	107.841	109.798	125.118	97.4976	148.955	127.606	178.206	167.195
Aste1	3.17596	2.96374	2.86109	3.66274	3.05534	2.7911	2.17674	1.75797
Astn1	11.0832	6.88846	13.5473	10.0483	10.1157	8.34967	15.9046	10.1362
Astn2	16.8293	22.4799	13.9893	13.8883	16.0859	24.912	14.1649	21.3348
Asxl1	34.5821	32.8035	34.1268	33.6878	32.8568	34.2401	37.882	37.3199
Asxl2	9.74309	7.59721	8.64897	9.87777	9.577	9.26547	12.1703	11.1798
Asxl3	4.75602	4.04541	4.12909	6.15027	3.65806	3.26268	3.88556	2.37106
Atad1	52.025	44.0888	50.9268	54.546	41.3511	37.7208	49.2942	36.5613
Atad2	11.2589	8.59846	5.73193	10.4165	5.44566	4.67862	3.9755	2.75482
Atad2b	4.14661	3.27628	3.29902	4.55805	2.77771	3.24741	3.17622	2.00838
Atad3a	28.5618	30.7566	24.4518	23.5297	21.5131	23.3339	16.9188	16.8897
Atad5	5.08821	3.14696	2.28812	5.03285	2.31368	1.84253	1.93086	0.915687
Atat1	10.5835	10.687	9.60904	9.05313	10.5703	12.7531	10.1479	10.8282
Atcay	53.2851	36.7948	74.8471	51.2888	51.3494	45.1174	74.7543	57.5436
Ate1	25.6247	26.2661	25.4167	26.1831	23.0531	20.4111	24.7905	16.0958
Atf1	27.9325	32.3962	27.6257	31.7188	28.0738	27.0497	25.4269	24.6577
Atf2	23.5596	19.0298	24.3415	24.9318	21.4206	18.6614	26.5036	19.4769
Atf3	698.87	513.24	940.928	761.511	682.666	589.407	955.708	929.456
Atf4	389.535	392.399	504.585	432.759	453.782	420.443	498.96	569.949
Atf5	270.162	267.904	397.778	297.497	290.027	258.39	288.384	292.004
Atf6	24.8966	22.5882	25.6888	26.9106	28.0915	23.9471	31.998	30.9022
Atf6b	57.432	70.5252	64.8052	53.9404	58.5347	67.191	46.051	59.5885
Atf7	12.6434	12.9317	12.5675	12.0809	14.0057	13.5548	11.8591	11.1602
Atf7ip	9.71992	9.703	9.65199	10.2369	10.0956	10.4145	11.0165	8.76511
Atg10	7.48477	6.97026	7.30142	7.27413	7.50051	7.71733	8.46521	6.66411
Atg101	50.4426	53.8028	63.2468	48.9514	61.0155	63.7008	63.1998	75.2316
Atg12	22.9867	18.2994	25.9148	23.7157	22.536	20.1348	28.8941	22.8616
Atg13	35.9903	35.5266	44.275	38.3059	42.9586	42.0409	48.7438	59.3694
Atg14	11.4925	10.7685	13.3759	11.9835	11.9258	12.8727	15.6806	15.2876
Atg16l1	14.3508	12.9248	18.1606	15.3594	15.6144	15.7526	20.0294	20.3012
Atg16l2	2.64965	2.56555	1.7645	2.41016	2.5214	2.32633	1.99199	3.20864
Atg2a	26.7767	25.6277	33.2207	28.6085	27.6936	30.8285	34.5763	40.7918
Atg2b	14.5592	15.1839	18.5713	16.1908	17.0823	16.6122	21.4539	19.7026
Atg3	79.6213	78.9486	78.4358	81.0941	66.7309	62.5836	75.6673	59.3042
Atg4a	21.2717	18.6965	19.5937	19.6202	17.4791	19.0452	23.0637	17.6247
Atg4a-ps	0.536455	0.29185	0.876741	1.44435	0.464199	0.64445	0.962673	0.847852
Atg4b	25.8591	22.3551	29.1206	23.9365	25.1138	25.3119	28.4786	29.9273
Atg4c	10.6467	8.43649	9.21181	10.1935	10.2544	10.9452	11.5009	11.3611
Atg4d	11.5411	11.8626	14.1001	10.8576	12.2486	12.0942	12.8535	14.0142
Atg5	31.9455	32.1754	37.472	34.7728	32.6113	31.0302	34.1939	30.0275
Atg7	17.8028	15.8568	20.4597	15.4837	16.8198	16.449	19.6609	17.8957
Atg9a	19.6911	20.7183	25.9346	20.5077	23.3646	23.9347	28.4454	29.7328
Atg9b	2.71558	3.22241	3.17888	2.95586	5.22489	5.24404	8.88221	8.80908
Atic	25.2292	28.1846	27.5937	25.5451	23.192	21.2129	20.7448	20.0042
Atl1	23.0974	16.6712	29.424	22.2168	20.5452	17.4487	30.2436	19.5746
Atl2	9.39996	8.84134	9.60683	10.1983	10.3349	8.78599	9.95748	8.53361
Atl3	35.9264	31.8686	32.2727	34.6622	33.503	30.0726	34.7056	28.8335
Atm	12.2677	9.33836	9.32714	14.0359	7.32442	6.29259	7.8076	4.30976
Atmin	46.1668	35.6157	55.8468	48.2305	47.6598	39.3301	59.2524	53.1166
Atn1	5.39896	6.11896	4.81361	4.67881	7.04321	6.06082	3.38288	5.15772
Atoh8	1.10629	3.25005	1.43579	1.38467	1.37066	1.28507	0.348063	0.440172
Atox1	243.978	315.363	301.02	236.9	306.92	325.006	222.046	293.216
Atp10a	5.79904	7.93261	3.45563	5.24403	5.88682	5.81071	2.26465	3.35774
Atp10b	0.423819	0.553374	0.200019	0.523394	0.187535	0.302959	0.0888951	0.140525
Atp11a	58.5788	50.1783	60.682	63.8857	61.6805	58.6656	91.955	66.1984
Atp11b	19.3717	13.2655	15.8575	20.8979	15.4875	14.0439	22.9338	12.447
Atp11c	15.7067	9.53922	12.6799	15.9706	11.4465	9.32037	15.3348	8.1873
Atp13a1	30.4466	32.0194	32.1858	28.1561	28.5238	30.3207	28.122	27.5526
Atp13a2	96.7144	79.915	136.346	100.971	98.7917	97.2901	146.232	117.087
Atp13a3	51.2996	40.8445	51.5311	58.5991	45.5548	38.8139	56.6774	40.7793
Atp13a4	3.54121	1.48619	3.88685	2.96432	2.00926	1.39225	2.54448	1.52774
Atp1a1	854.65	771.066	1036.99	899.943	868.972	865.906	1069.51	998.79
Atp1a2	6.50218	8.31437	3.02216	3.98532	5.73682	7.97546	2.99626	4.27262
Atp1a3	164.069	130.995	251.309	182.879	168.842	148.971	241.02	225.731
Atp1b1	91.9827	69.1191	121.185	120.918	91.9325	90.6904	139.013	136.551
Atp1b2	7.59179	11.3631	4.61941	5.57459	6.21875	11.7389	2.84813	5.13262
Atp1b3	282.688	312.688	306.456	347.457	319.212	343.618	299.266	341.181
Atp23	1.6765	1.72969	1.65778	1.68169	1.71946	1.44184	1.5196	1.40854
Atp2a2	197.942	212.698	189.203	206.673	190.108	180.537	167.602	154.748
Atp2a3	1.62328	1.94027	1.94153	2.18234	2.48652	1.94746	3.77282	2.76871
Atp2b1	61.7329	35.5886	69.6836	64.4456	42.7247	35.8263	63.4845	30.0841
Atp2b2	10.7055	6.53872	11.0962	13.2557	8.77703	7.02472	11.3468	8.71689
Atp2b3	4.02787	2.74055	4.66179	6.36659	3.36087	3.05919	5.76298	5.29434
Atp2b4	10.2208	9.17227	12.3522	7.40303	14.7592	14.1938	24.3535	15.3278
Atp2c1	46.0754	36.6385	50.6228	49.8039	46.9546	42.1427	61.2094	46.2453
Atp2c2	0.50865	0.306524	0.473953	0.94811	0.418979	0.384575	0.722197	0.25687
Atp5a1	560.686	607.143	632.159	562.241	593.101	602.911	621.95	652.956
Atp5b	647.86	701.032	688.572	652.294	639.16	655.785	627.072	676.673
Atp5c1	161.68	181.75	158.07	163.235	161.057	166.188	150.311	167.002
Atp5d	245.922	255.55	313.257	222.831	280.072	293.515	300.218	350.357
Atp5e	76.4586	95.3313	72.7386	70.0601	81.6287	89.8278	66.836	85.3085
Atp5f1	142.497	138.85	145.374	145.079	128.134	130.49	143.519	137.301
Atp5g1	59.8254	60.1178	73.4137	60.0141	56.0647	58.1964	60.0145	59.7305
Atp5g2	85.4245	116.303	91.82	78.9194	98.1781	109.633	70.7626	88.9398
Atp5g3	258.261	265.245	267.316	248.296	239.425	244.525	227.251	230.468
Atp5h	199.9	221.541	199.317	206.719	192.168	212.55	198.046	216.183
Atp5j	89.9788	90.5583	85.9373	86.7733	80.9264	89.3499	83.7282	84.35
Atp5j2	71.4227	89.5835	70.2434	65.6474	68.8598	73.0867	62.3344	77.1891
Atp5k	181.528	217.044	201.332	157.79	196.037	191.699	168.569	195.488
Atp5l	31.5216	36.5395	32.3354	31.2925	33.714	37.7327	29.0052	36.3527
Atp5md	78.5688	72.9962	77.6802	83.3634	77.8654	76.9097	85.6758	89.5728
Atp5mpl	111.357	111.483	108.27	114.096	111.933	115.765	101.695	121.391
Atp5o	60.2846	77.0014	69.2517	61.8933	68.0202	69.8094	59.0727	67.5705
Atp6ap1	384.825	356.691	470.336	420.511	412.739	379.715	470.709	436.837
Atp6ap1l	0.492449	0.0964474	0.170433	0.216961	0.575262	0	0.227238	0.754354
Atp6ap2	281.749	206.116	309.357	321.414	242.867	213.743	297.309	222.504
Atp6v0a1	153.161	116.354	195.31	170.985	135.545	127.123	197.807	147.049
Atp6v0a2	32.5945	36.3787	30.1964	34.5796	31.821	34.0449	26.8983	29.9627
Atp6v0b	380.475	365.663	432.585	416.091	401.796	401.938	444.522	514.363
Atp6v0c	163.097	177.81	217.574	168.275	184.084	172.354	190.128	128.605
Atp6v0d1	336.507	326.774	439.167	352.597	356.395	359.706	453.249	454.591
Atp6v0e	34.7771	46.7271	33.4988	37.5941	40.4337	46.3995	28.4831	39.4271
Atp6v0e2	144.651	141.807	183.154	147.311	145.762	146.34	183.974	190.774
Atp6v1a	143.192	115.793	156.613	142.806	139.352	119.625	168.917	133.306
Atp6v1b2	300.826	265.476	372.876	326.211	292.846	270.126	364.664	351.387
Atp6v1c1	60.5914	58.7177	68.7062	67.1343	58.5677	54.5992	68.7824	65.3862
Atp6v1c2	0.463908	0.340716	0.903121	1.85225	0.338701	0.455971	1.07034	0.761393
Atp6v1d	61.4173	56.7367	66.1525	62.1559	58.6679	56.7046	68.6711	67.8006
Atp6v1e1	135.33	129.13	165.075	142.909	140.788	138.834	172.431	193.383
Atp6v1f	207.068	211.716	260.635	208.87	215.428	221.826	251.052	290.022
Atp6v1fnb	1.47879	0.543047	0.799684	1.6288	1.43956	0.181686	1.9192	1.21354
Atp6v1g1	430.183	436.816	437.941	428.187	404.931	412.015	420.024	462.916
Atp6v1g2	35.8111	28.6253	47.0639	39.333	34.8611	31.7427	51.9732	43.8547
Atp6v1h	95.5398	68.7439	111.461	106.129	82.025	69.8758	115.334	94.8703
Atp7a	10.9987	9.47026	10.4781	10.9221	11.5922	9.07974	13.3044	9.94981
Atp7b	0.794581	1.36642	2.39785	1.06729	5.03719	4.2097	6.17054	7.14611
Atp8a1	17.8267	14.1887	19.137	18.1081	15.5144	16.1765	23.8653	16.0179
Atp8a2	19.3968	12.1931	20.6404	20.8237	15.3782	12.6081	22.8766	14.1609
Atp8b1	5.32862	8.81936	3.21435	3.59589	9.69873	7.30293	2.40259	5.13242
Atp8b2	24.8423	25.5096	29.7123	25.5943	27.9104	27.1094	27.6561	28.6641
Atp8b3	0.160493	0.288135	0.231438	0.147311	0.364549	0.262911	0.246862	0.52682
Atp8b5	0.272662	0.133504	0.202213	0.278868	0.113755	0.133998	0.359481	0.234409
Atp9a	159.283	136.305	243.538	166.828	168.518	162.086	251.367	228.391
Atp9b	17.9747	16.917	18.7618	16.1093	17.9003	17.386	17.8871	15.8059
Atpaf1	9.77408	8.23018	9.77652	9.80556	8.24211	8.01591	8.11549	10.2177
Atpaf2	23.8864	25.199	26.7575	25.3561	25.1062	25.6894	26.8235	26.3883
Atpif1	158.262	179.653	204.377	152.538	180.805	195.453	205.079	204.372
Atpsckmt	7.08646	5.55161	6.94201	6.03257	5.49539	5.47773	6.42918	5.28311
Atr	2.63029	2.0376	2.21579	2.60327	2.24889	1.80917	2.74505	1.67542
Atraid	38.3287	47.9105	34.6825	41.0162	37.0172	42.5532	29.0585	33.9216
Atrip	7.17411	7.00808	7.56462	7.61062	6.898	5.99453	6.87306	5.94033
Atrn	24.8259	23.4885	24.4118	25.1364	22.6249	22.5624	25.171	20.4068
Atrnl1	97.5076	75.9161	117.855	108.221	102.635	90.1199	151.858	85.6202
Atrx	16.6645	10.6504	9.36506	18.3293	9.71876	9.97226	11.2498	6.21319
Atxn1	5.57217	4.09025	6.4126	5.51867	6.15642	5.17405	7.4838	5.46244
Atxn10	330.299	323.705	398.128	332.836	355.813	339.425	398.531	459.749
Atxn1l	27.4714	26.2292	25.9721	26.0514	25.9273	27.1167	24.4835	28.0424
Atxn2	17.9832	16.4221	18.132	17.754	16.2076	16.4355	18.7063	16.9072
Atxn2l	113.729	112.713	127.279	117.135	115.819	111.369	126.79	125.449
Atxn3	12.1707	9.01864	10.4296	12.6862	12.0294	9.78539	13.0451	8.11256
Atxn7	8.95964	6.77767	7.02752	9.31153	7.76823	7.12895	8.38542	5.89587
Atxn7l1	2.18287	1.90419	2.2903	1.93449	2.40585	2.23184	2.53266	3.0885
Atxn7l2	4.12917	4.04354	5.57955	5.41832	5.03694	4.40926	6.49829	5.80091
Atxn7l3	101.502	95.1733	125.673	107.216	102.383	105.088	116.812	107.278
Atxn7l3b	129.455	113.395	140.591	129.214	124.544	116.764	156.995	128.71
AU021092	0.184308	0.541459	0.0797346	0	1.61477	1.99271	0	1.41166
AU022252	12.7648	11.9067	15.1249	14.0161	15.1961	13.2197	17.7953	17.1667
AU040320	33.3144	29.1324	40.6751	29.0843	35.0972	31.8931	43.7296	41.3442
AU041133	2.29735	1.26546	1.78068	3.2157	1.6773	0.799723	3.36802	0.890267
Auh	6.00068	5.05151	5.78404	5.69624	5.31627	6.24724	6.31523	7.19932
Aunip	9.19548	11.1349	4.19198	7.5145	3.85012	5.44233	1.71097	1.62281
Aup1	49.9881	50.8357	58.2676	46.1578	50.3852	53.8608	49.898	54.4851
Aurka	25.4525	33.5093	15.0406	20.7377	19.1527	24.5764	7.1251	10.137
Aurkaip1	91.8733	90.8768	106.174	86.6468	94.231	96.2654	99.9745	116.069
Aurkb	22.9368	26.7355	10.7374	19.1833	13.2054	16.2353	5.03534	8.61534
Auts2	5.02285	5.01577	7.3528	5.30185	6.58381	5.68936	9.40958	7.02049
Aven	10.4615	9.52864	11.538	10.2454	8.24531	8.12688	8.81144	8.46776
Avil	488.241	361.675	706.978	521.585	486.882	433.868	740.772	634.244
Avl9	22.3516	15.8807	22.9201	23.8268	21.6015	17.1368	28.968	19.7354
Avp	0	0.427912	0	0.72195	0.850764	0	1.5123	0.717187
Avpi1	22.3371	33.6598	22.3272	26.9621	33.4608	43.5089	25.2977	45.3101
Avpr1a	8.4989	10.3108	13.1137	6.08466	10.9853	13.5976	22.9315	9.71256
AW146154	0.703476	0.709149	0.501256	0.957149	0.76538	0.610094	0.644457	0.498057
AW209491	7.2787	7.53505	8.88881	6.91755	9.31251	7.7265	10.412	9.92105
AW549877	45.2959	35.4282	36.2121	47.1396	39.0428	35.3927	40.673	31.8647
AW551984	1.01567	0.954008	1.21954	1.94059	1.17032	1.10016	1.48254	1.36079
AW554918	2.80429	3.34465	2.55078	3.64314	2.69489	2.4206	2.28113	1.6522
Axin1	32.0766	38.3129	32.4837	30.2884	32.7645	35.5092	26.0243	33.9082
Axin2	3.04521	3.99102	1.18863	2.59754	1.96142	2.58802	1.53198	2.5303
Axl	258.997	377.545	172.208	237.651	259.32	360.996	114.514	341.298
Azi2	36.2988	28.6823	40.4867	40.8866	31.505	30.7129	41.6715	33.6546
Azin1	168.526	125.406	154.218	167.421	119.545	110.422	157.544	96.2663
Azin2	89.3183	73.8753	133.419	82.471	107.474	106.173	163.286	162.414
B230118H07Rik	7.55403	7.28224	7.98558	7.86705	7.38224	5.77804	7.22245	7.49354
B230217C12Rik	4.88545	3.51936	3.9841	4.82436	4.37319	2.92527	6.73718	5.34552
B230219D22Rik	105.119	80.1699	108.702	112.976	100.299	82.0651	127.582	85.3372
B230307C23Rik	2.50384	2.16625	2.75532	2.7846	2.50841	2.1026	3.05672	2.97902
B2m	1268.59	1578.62	1118.67	1095.82	1141.46	1350.04	917.07	1566.41
B3galnt1	29.7762	23.2539	30.1736	31.2903	29.1073	27.0671	40.9477	31.56
B3galnt2	6.86553	6.39187	5.94026	7.07974	6.31533	6.45467	6.33612	5.11692
B3galt1	9.20357	4.97845	8.89224	10.1372	6.12227	5.12613	8.82251	4.91526
B3galt4	4.62778	5.23502	6.28228	3.95473	4.73803	6.27393	3.4057	5.4128
B3galt5	0.655	0.28062	0.832378	1.57815	0.298886	0.583438	0.401421	0.940646
B3galt6	8.55228	9.11161	8.80426	6.75959	6.82221	7.90005	5.7095	6.67168
B3gat1	2.44001	2.93698	2.04519	2.04363	1.31135	2.1984	1.93519	1.02898
B3gat2	0.447118	0.318433	0.404444	0.447703	0.217628	0.279662	0.234455	0.200137
B3gat3	116.471	108.14	155.397	117.233	117.459	123.336	143.971	142.363
B3glct	25.7494	20.7127	24.3479	30.4161	21.0762	19.963	22.8242	15.2084
B3gnt2	1.62862	1.68345	1.59179	1.42841	2.0258	2.10469	1.98317	3.29998
B3gnt3	1.85696	6.54643	2.78494	1.72716	11.2077	9.12595	4.14161	15.0356
B3gnt4	0.177185	0.260266	0.0766528	0.585474	0.0862422	0.870767	0.408805	0.387742
B3gnt5	25.519	21.3554	10.6831	22.1227	12.421	15.5692	6.74412	6.87439
B3gnt6	0.638045	0.104136	0.644064	0.234256	0.414079	0.104521	0.858732	0.581776
B3gnt8	0.720494	0.781829	0.994059	0.55765	1.19424	1.33978	1.57248	1.83237
B3gnt9	4.20891	7.80166	4.98563	4.52548	7.8043	9.11104	5.02886	6.25002
B3gntl1	2.07842	1.57913	1.36424	1.49985	1.11629	1.47931	1.7776	1.6468
B430305J03Rik	0.851344	0.533561	0.854465	0.750162	0.596707	0.535538	0.824981	0.260825
B4galnt1	22.0088	16.9417	34.6747	22.0303	21.2828	20.9506	30.6528	24.96
B4galnt2	0.805306	0.286766	0.950147	0.403179	1.06901	0.431742	1.18238	0.320416
B4galnt3	0.567118	0.653362	0.115456	0.514414	0.259799	0.393469	0.230906	0.292012
B4galnt4	14.8256	12.3709	18.0096	14.7434	16.5988	16.116	26.9571	16.186
B4galt1	33.7945	42.9489	33.8257	33.8447	44.2891	43.0788	34.8296	41.2123
B4galt2	16.1624	18.6001	15.5669	15.7595	15.4166	17.7577	16.1592	16.3959
B4galt3	16.9027	14.6779	16.4204	15.0361	16.6788	16.7042	18.3553	20.0588
B4galt4	4.27678	5.64816	5.0244	4.58096	5.11822	4.70496	5.20533	5.15179
B4galt5	78.1627	79.4648	106.115	66.0431	92.0135	89.1359	114.037	107.521
B4galt6	48.9248	44.2117	45.4112	47.6238	36.5759	38.1672	46.6746	31.0885
B4galt7	24.2035	24.9804	28.2485	26.4668	26.9939	24.5595	27.6703	26.6733
B4gat1	0.710699	0.481819	0.70952	0.301073	0.957939	0.268669	0.504536	0.538357
B630019K06Rik	12.3968	8.12503	14.4	11.8804	12.0205	10.3138	18.1861	13.9381
B930094E09Rik	1.93167	0.896027	3.25471	1.23178	2.37528	2.59811	3.04939	2.78103
B9d1	9.3383	10.3846	7.12115	8.36791	6.85645	11.2787	6.8471	9.17862
B9d2	17.0806	22.2453	19.8049	16.4258	20.2568	22.2425	15.9035	18.025
Baalc	16.0438	12.4615	22.2316	12.6079	17.9298	17.9536	29.5009	21.5519
Baat	0.389697	0.127205	0.674355	0.715378	0.442586	0.319191	0.824192	0.568528
Babam1	65.2342	77.8378	75.1207	62.7906	73.705	71.6371	63.8307	78.4865
Babam2	16.2956	19.7018	17.5901	17.0192	18.2505	19.5934	18.9813	20.975
Bace1	38.1895	34.5971	44.9504	35.7856	37.6017	38.0046	48.8211	38.8741
Bace2	0.607398	1.1896	0.553198	0.440139	1.54045	1.53965	0.424109	1.1543
Bach1	55.7192	56.8214	35.3586	45.4385	37.359	43.4357	25.3724	27.9718
Bach2	3.14533	2.59574	3.30303	3.88347	2.90139	2.99179	3.87722	3.99662
Bad	32.0835	36.6787	36.2453	30.5068	33.5352	36.4755	34.1124	39.6885
Bag1	446.888	406.872	513.527	446.827	420.296	399.378	487.182	498.789
Bag2	13.1054	12.3089	16.4739	13.073	15.6462	15.1495	22.8679	24.0345
Bag3	287.71	267.481	370.827	291.314	287.934	293.718	370.166	359.438
Bag4	8.35427	7.8299	8.79502	7.72075	7.20769	7.47126	8.10715	8.2583
Bag5	48.1548	54.2936	52.8423	49.9944	50.2047	53.4078	50.0431	57.6396
Bag6	126.108	138.768	150.742	123.819	133.781	136.849	135.604	153.386
Bahcc1	5.17058	6.49576	4.64053	4.70843	5.5191	6.08517	4.08121	5.55826
Bahd1	43.7072	40.1274	50.3288	39.0902	44.8896	43.8893	51.4813	59.1801
Baiap2	12.7784	16.1488	11.0126	13.2958	10.3744	13.5278	9.03126	12.8213
Baiap2l1	1.42322	1.46705	2.10636	1.48508	2.8803	2.61367	3.4565	7.29446
Baiap2l2	0.646971	0.859824	0.559779	1.1198	0.584822	0.908432	1.59933	1.51693
Baiap3	0.197288	0.169047	0.128025	0.325951	0.312088	0.460542	0.199145	0.215867
Bak1	38.81	62.5213	32.7639	36.4011	45.0714	48.1844	26.1621	36.0464
Bambi	3.77654	6.03395	3.52554	5.309	4.28102	5.37253	2.12101	2.8001
Banf1	100.955	122.462	97.4109	85.8562	106.398	108.421	75.9243	78.9277
Banp	8.28788	7.25973	9.21035	7.83048	8.45661	8.1274	9.29785	9.40115
Bap1	81.0738	76.9668	101.063	84.612	79.4735	80.613	88.7131	91.7433
Bard1	4.67822	4.03583	2.46719	3.975	2.27706	2.78081	1.31066	1.04813
Barx1	0.270337	0.176487	0.155936	0	0.614052	0.265711	0.207909	0.985983
Barx2	2.24205	4.45383	13.8563	1.48168	14.2179	7.87031	16.8489	15.1397
Basp1	607.117	491.844	969.585	560.534	721.614	633.305	1141.89	689.146
Batf2	0.499869	0.342652	0.605502	0.22023	0.486608	0.393053	0.518989	0.76572
Batf3	17.9194	12.5231	21.2417	19.4762	11.5269	11.9488	16.1187	10.1057
Bax	76.4721	96.8978	77.7934	72.5112	81.1402	85.8565	57.4901	74.9212
Baz1a	11.6223	12.8126	10.6197	12.0254	12.4968	11.4754	10.5433	7.82278
Baz1b	31.8327	34.2979	26.1379	31.8715	26.274	27.6071	20.8141	17.5414
Baz2a	23.5685	23.471	25.9324	24.5487	24.8305	24.6665	27.1754	28.6805
Baz2b	8.35004	6.9216	7.63984	9.37847	6.74124	7.16544	7.93913	6.10398
Bbc3	13.77	13.8332	18.2822	14.1208	16.4092	17.5014	18.898	24.9381
Bbip1	14.8061	13.4054	13.0337	15.3302	13.1588	12.6106	13.5455	11.1241
Bbof1	0.740351	0.116	0.358721	0.619743	0.345941	0.291074	0.854078	0.745266
Bbs1	5.07619	4.02178	5.8561	5.33779	4.62169	4.66641	5.68539	5.68005
Bbs10	3.39045	1.86252	2.6831	2.91463	2.93826	2.68221	4.05436	2.89541
Bbs12	6.00319	4.86513	3.98516	5.35811	4.23182	5.59528	5.13431	4.58664
Bbs2	8.49077	7.04698	9.5537	8.47137	9.11802	8.71974	11.3324	11.9983
Bbs4	12.8593	9.42402	14.3594	12.4162	12.2743	11.6954	16.8816	14.0931
Bbs5	7.99198	6.41247	8.744	9.37058	8.9846	7.80456	12.1342	9.47802
Bbs7	7.92889	6.2528	6.90078	7.36781	6.96719	5.10353	9.63253	4.9136
Bbs9	6.68399	5.95215	6.39471	7.91805	5.799	5.9742	5.82382	6.09822
Bbx	11.9899	9.20355	13.4302	12.7174	12.2507	11.1393	17.5993	12.1091
BC003965	15.2059	16.4789	16.5247	14.9172	15.9078	15.1849	12.6768	14.9075
BC004004	9.81982	9.78353	11.6982	10.1282	9.78326	10.3495	11.0932	10.9459
BC005537	95.9351	82.6325	99.9949	103.577	89.7392	83.0022	105.898	76.9053
BC005561	6.759	3.35506	3.79117	6.90553	3.87975	3.75693	5.99583	3.67225
BC005624	46.468	47.3486	52.8757	43.8155	43.2897	44.7663	48.0636	47.1011
BC017158	8.03033	8.89145	7.30338	7.61365	7.97275	8.43109	6.23733	7.01427
BC024063	1.43363	0.905742	0.920311	1.47718	0.990425	0.954553	1.76055	0.556614
BC024978	4.28788	3.49641	3.89767	3.80399	3.45949	3.55856	3.27204	2.37322
BC025920	1.86851	1.68039	2.0786	1.72204	2.15303	1.46173	2.55145	3.00412
BC028528	2.24798	4.84301	2.17843	1.98081	6.38998	6.45181	5.809	4.62421
BC029722	34.1903	38.3735	44.7114	34.7352	43.0099	41.6614	47.2768	62.1793
BC030500	0.285058	0.279147	0.246641	1.41288	0.34687	0.0700453	0.98654	0.311903
BC030867	5.57156	6.8811	5.86396	4.94602	5.94994	5.88491	4.0771	4.32197
BC031181	106.683	118.495	114.959	112.247	122.019	119.005	114.143	131.054
BC034090	2.16194	2.97295	1.60524	1.58749	2.08966	2.62228	1.22049	1.94611
BC048403	12.3414	9.29044	11.339	12.9291	9.50944	9.95706	10.759	9.54489
BC049715	0.214599	0.191044	0.320715	0.171903	0.303863	0.153402	0.360093	0.341539
BC049762	1.02996	0.80688	1.1585	0.794105	0.902373	1.01234	0.831721	1.69043
BC051142	0.123808	0.09093	0.214244	0.306824	0.301308	0.182534	0.357065	0.2032
BC052040	2.37698	2.9238	1.60518	2.52231	2.17283	1.90894	1.70546	1.52244
BC055324	4.58923	4.76192	2.31407	4.01702	3.28404	3.10671	1.36737	1.66272
BC067074	4.21398	4.34227	2.13428	5.32067	2.67286	3.27598	1.20262	1.38164
BC107364	0.108772	0.213033	0.658791	0.119806	0.31766	0.106911	0.376443	0.595078
Bcam	629.704	457.226	878.889	648.178	571.798	497.577	805.72	664.039
Bcan	2.29551	4.07054	2.12034	2.56253	2.20442	2.3782	2.00399	3.6657
Bcap29	14.0351	10.426	14.0693	14.7636	12.725	10.9054	18.797	12.649
Bcap31	233.208	279.718	231.576	233.627	255.211	273.944	232.286	320.123
Bcar1	56.6983	69.5864	69.7833	50.0513	69.2289	74.4496	78.9691	96.439
Bcar3	7.17619	11.5875	5.13853	8.07757	6.74493	9.06551	3.08823	7.50739
Bcas1	0.400743	0.49054	0.375629	0.40461	0.45513	0.754949	0.269676	1.68085
Bcas2	31.7321	30.4835	29.6172	30.5544	26.1939	27.0118	28.1589	24.9484
Bcas3	18.0037	16.6565	20.9012	18.4608	18.5143	18.0418	22.49	21.3766
Bcat1	30.4416	23.8509	53.0524	28.6141	32.2539	26.2521	42.3723	24.3117
Bcat2	22.6597	27.4445	28.2202	20.8995	29.894	30.1515	31.1002	35.4397
Bccip	53.5692	52.7006	41.1045	46.8755	43.7779	42.3775	34.3957	30.593
Bcdin3d	4.22753	4.591	4.31431	3.8206	3.58776	3.8622	3.78274	3.97331
Bche	1.253	1.00725	0.889961	1.4625	0.600778	0.808789	1.10029	0.470642
Bckdha	42.0223	52.5925	56.0606	41.7515	50.7305	63.1622	54.8339	86.2936
Bckdhb	9.07962	9.09651	5.31788	7.23123	8.22684	9.6794	5.64004	9.39972
Bckdk	31.3888	43.1667	28.0441	29.3117	31.9511	39.8055	18.7744	28.2598
Bcl10	17.0704	21.3418	17.7812	17.0374	23.2592	22.6426	16.3468	25.9014
Bcl11a	0.765492	0.590324	0.852745	0.537503	0.661352	0.667751	1.55643	0.942278
Bcl11b	1.36776	1.24807	2.24582	0.821728	2.13339	2.04709	4.39292	2.73803
Bcl2	8.37051	8.45308	4.94342	8.26427	6.28557	7.18535	3.79582	5.46815
Bcl2l1	52.0377	59.492	50.7567	51.2304	51.9952	58.1183	42.7164	60.6679
Bcl2l11	3.79975	4.95102	2.85293	2.90542	6.75594	7.02193	2.80757	4.86197
Bcl2l12	7.52829	10.5585	4.69207	6.81626	7.70122	8.27739	3.01757	5.58458
Bcl2l13	22.7057	21.8001	25.8621	23.5575	21.2662	22.399	23.8574	24.419
Bcl2l14	0.277206	0.301619	0.373095	0.169625	0.329819	0.423831	0.35532	0.606622
Bcl2l2	55.8289	46.2048	63.3145	57.2598	57.7583	54.6515	78.5178	65.5381
Bcl3	39.7811	45.5403	48.8312	31.9226	47.4032	47.5614	48.2424	48.5991
Bcl6	22.8238	18.0757	26.325	23.3774	22.0901	21.8785	33.3409	24.3761
Bcl6b	2.37287	11.8839	3.31425	0.858743	32.0089	27.8206	1.36868	22.7735
Bcl7a	6.27014	5.51569	5.88487	5.89658	5.36669	5.7581	6.25252	6.35188
Bcl7b	43.9976	48.7854	48.6853	44.764	36.194	36.1834	36.4791	37.1242
Bcl7c	12.097	14.8376	11.4031	10.3824	11.8271	12.0444	9.48472	10.1802
Bcl9	11.4186	14.1782	8.97566	11.8042	10.5635	12.969	7.28367	10.6484
Bcl9l	12.9724	17.1179	10.4467	12.3438	13.3034	14.8884	10.1646	14.6079
Bclaf1	25.4589	20.1868	19.3189	25.7999	18.2147	17.986	20.7964	11.2508
Bclaf3	7.97466	4.66529	5.48857	8.32731	4.46127	4.04636	6.7504	4.22118
Bco1	0.545315	0.388369	0.471823	0.928248	0.096518	0.24363	0.400325	0.271213
Bcor	10.0958	13.2769	10.3967	9.93423	12.901	14.327	15.0198	19.6419
Bcorl1	10.4661	9.61122	13.372	9.17982	13.7479	12.6733	14.3964	16.3434
Bcr	36.5073	39.081	39.0711	37.4473	38.1008	42.2816	42.6656	51.885
Bcs1l	8.51182	12.6156	7.56373	8.74178	8.62194	9.04453	5.17506	6.60748
Bdh1	29.6361	28.5135	37.5092	28.5353	28.0924	26.4201	34.7497	25.5443
Bdh2	0.118651	1.04572	0.282317	0.261374	1.01066	1.28283	0.58173	0.77895
Bdkrb1	0.175703	1.72059	0.304047	0.290289	3.2498	2.07236	0.60808	1.05737
Bdkrb2	5.58525	7.55301	7.88161	5.74901	13.0425	10.9467	16.9134	15.3144
Bdnf	41.3464	32.5461	55.7052	37.634	47.3362	43.9675	92.5181	46.3273
Bdp1	13.5403	9.89416	11.6957	13.589	10.2148	8.37702	15.2767	8.48566
Bean1	96.8053	77.1314	127.277	114.057	92.481	84.0489	140.271	111.251
Becn1	56.7435	51.2508	56.9701	56.4461	50.5308	51.9142	59.6962	55.1756
Begain	1.3339	0.799737	1.60165	1.2893	1.85502	1.73918	3.0462	2.65096
Bend3	6.21184	7.44083	6.78232	5.8238	5.97506	6.37813	5.7371	4.61213
Bend4	2.06584	1.39861	2.5377	1.68547	2.14758	1.95529	3.8984	2.26038
Bend5	9.70207	9.38358	13.7836	7.71783	17.0238	15.0694	26.5302	22.2799
Bend6	22.3685	15.2647	28.0903	21.1063	21.0935	17.3858	33.0316	23.0234
Bend7	2.16424	2.00162	1.50846	1.85405	2.54575	2.36357	1.83784	2.56539
Best1	1.80864	1.19671	1.22653	1.07681	1.57032	1.1531	2.14286	2.35336
Bet1	11.9645	12.3453	7.89565	11.9869	10.4627	10.6636	7.60303	9.1343
Bet1l	15.4993	16.146	20.226	17.493	16.6404	16.5819	20.0875	21.4254
Bex1	23.2788	18.216	25.6597	22.362	29.5942	23.8208	37.8909	27.6809
Bex2	523.394	381.979	678.62	575.41	482.736	442.124	748.582	579.558
Bex3	334.019	311.867	463.885	333.651	361.609	331.233	447.657	409.281
Bex4	15.0618	9.88211	16.8111	14.9306	15.2487	11.5472	20.503	12.6897
Bfar	16.3226	14.2504	15.7219	17.5712	14.5638	14.0929	16.5856	11.4736
Bfsp1	1.05495	1.39465	1.04969	1.33626	1.38641	1.24429	1.15616	3.57834
Bfsp2	0.371222	0.654343	0.128477	0.163551	0.14455	0.437845	0.0856492	0.243709
Bgn	6.07701	34.4712	5.0434	6.96665	54.3087	38.3168	7.36819	13.8414
Bhlha9	3.44674	3.6821	6.23555	3.91141	5.59217	7.08351	10.3622	14.2853
Bhlhb9	10.0328	8.69313	9.54423	9.17021	12.0933	10.997	12.7253	7.84528
Bhlhe22	2.07347	2.62115	2.02236	1.74399	1.94507	2.22327	0.82632	1.60874
Bhlhe40	45.9254	73.1008	47.5487	46.7769	91.8399	90.8323	79.7483	135.3
Bhlhe41	91.3611	69.883	117.615	85.4413	84.8101	77.2963	127.47	116.858
Bicc1	14.9769	20.2906	9.42568	12.7453	15.4207	15.6032	12.5868	10.7704
Bicd1	4.46736	2.66993	3.90514	4.66181	2.87383	2.41275	4.48416	2.28277
Bicd2	69.1213	65.9874	66.4202	66.8333	61.5945	62.0335	60.3742	54.3807
Bicdl1	15.377	12.5518	23.8102	17.8615	17.7795	17.5289	31.6517	24.6888
Bicdl2	0.59101	0.178078	0.314683	0.400591	0.132769	0.089369	0.839134	0.447693
Bicra	6.47719	8.0374	6.42841	6.32987	6.61444	7.7239	5.45761	5.95808
Bicral	9.86307	8.09083	9.2662	10.2961	11.4106	10.0561	11.7178	11.7181
Bid	13.7076	14.0493	15.6702	13.1032	15.349	13.3334	15.8951	15.8921
Bik	2.13941	1.93986	1.50829	1.22185	3.16256	3.11528	1.64537	1.90739
Bin1	92.7513	74.2755	104.387	89.8493	91.7812	81.8342	114.064	105.238
Bin3	43.694	51.7632	39.95	37.7137	39.1119	47.5924	32.2518	47.6826
Birc2	16.2125	15.2025	13.8609	15.2195	14.791	14.366	13.8447	13.3421
Birc3	5.33564	9.43948	4.61655	3.18793	13.5242	11.6266	4.99389	10.4921
Birc5	18.8989	22.3899	9.49052	17.5916	11.3632	14.0956	3.97566	5.18995
Birc6	24.3848	20.9954	22.0846	26.2118	19.657	17.0345	22.1546	12.8829
Birc7	1.15205	1.12816	2.13597	2.71909	1.60212	1.2941	1.99352	1.44062
Bivm	11.0601	10.1263	11.2811	13.0073	10.7375	9.95759	11.86	10.8554
Blcap	64.2556	58.6228	90.7959	66.1192	73.6417	71.0152	93.3386	77.1063
Blm	4.55318	3.43198	2.80863	4.06582	3.27186	3.0494	3.01569	2.51455
Blmh	30.3023	29.8835	35.8282	35.3325	31.6025	29.3632	33.5993	29.9012
Blnk	0.336684	0.22667	0.327722	0.5099	0.163876	0.268875	0.534053	0.0920975
Bloc1s1	2.2512	4.02563	4.48841	2.69517	4.00183	4.90638	2.48409	3.53415
Bloc1s2	34.055	33.9012	39.8363	31.9957	32.7398	34.1654	37.0901	36.722
Bloc1s3	13.1287	14.4441	17.4154	11.9342	15.6675	17.1406	14.6436	17.264
Bloc1s4	20.6976	30.1601	19.8789	20.0702	24.5831	27.9357	17.0223	30.2317
Bloc1s5	6.87211	6.03938	7.4028	5.99498	6.76604	6.87	7.36309	7.69065
Bloc1s6	20.3376	18.206	23.2198	22.3649	19.798	17.8921	20.3285	23.6325
Blvra	23.3476	24.3776	21.8065	24.0697	22.3771	26.7982	23.3072	28.93
Blvrb	8.24737	14.8214	11.0959	9.18379	15.5719	14.6091	13.1213	27.4192
Blzf1	16.5617	14.2054	17.2732	16.6022	15.5013	14.0258	19.7598	16.3376
Bmerb1	57.375	42.5254	80.5666	62.4992	54.7256	44.8042	81.7336	59.7256
Bmf	1.77593	2.30313	2.28412	2.08824	3.94824	4.55257	3.48838	5.85578
Bmi1	39.5268	35.9423	32.3059	40.8808	31.2211	27.5321	26.7517	24.5402
Bmp1	50.0999	68.2539	35.7359	48.4818	54.5403	74.9328	28.8077	51.6611
Bmp15	0.329587	0.282408	0.285168	0.317642	0.240633	0.364441	0.0950538	0.315547
Bmp2	1.06386	4.23663	1.4114	1.17177	17.9165	13.8026	1.59546	5.62621
Bmp2k	6.02089	6.59482	5.27377	6.54976	7.91619	7.043	5.83102	5.51431
Bmp3	0.289692	0.233622	0.383347	0.206462	0.282007	0.569471	0.786334	0.671236
Bmp4	0.448637	2.52617	0.582261	0.123536	2.12909	1.59848	0.517553	1.65674
Bmp5	0.375852	1.01216	0.162599	0.517472	2.07333	1.38533	0.433587	0.274165
Bmp6	0.517198	1.83596	0.447495	0.640869	1.82511	2.12871	0.969549	4.49186
Bmp7	0.470516	1.29012	0.434245	0.172748	1.55732	1.04826	0.542793	0.411861
Bmp8a	2.67335	1.84794	3.53763	3.57963	2.70449	1.95783	4.05155	4.76047
Bmper	11.6337	8.42942	12.1874	11.6359	8.04947	7.30693	10.3214	7.82026
Bmpr1a	58.6169	58.8397	44.3452	62.1579	46.3374	50.1611	38.585	36.749
Bmpr1b	0.338321	0.310599	0.402498	0.30277	0.329346	0.2494	0.219539	0.115682
Bmpr2	28.5461	22.5308	27.2768	30.0056	25.5641	22.3869	34.0067	23.771
Bms1	60.9817	55.4698	62.381	75.0057	46.5962	46.1536	53.7806	42.8537
Bmt2	7.7225	6.86092	6.5849	8.08672	8.12776	8.31641	10.2257	9.18451
Bmx	0.040772	0.598897	0.0352771	0.0898156	0.357213	0.601116	0	0.446116
Bmyc	41.0391	45.4627	53.7062	43.3657	57.4287	54.8331	67.9079	66.6542
Bnc2	1.92787	2.00871	3.5496	2.32727	2.88265	2.41029	3.62958	2.16004
Bnip1	6.06898	6.4263	7.36429	5.38029	6.86863	7.20182	8.22504	8.4491
Bnip2	77.0997	85.2199	59.1636	76.4808	78.5709	77.251	58.0888	60.4856
Bnip3	63.0057	154.629	209.389	81.903	402.357	359.585	549.689	724.835
Bnip3l	86.2443	100.835	112.978	92.9418	144.857	139.258	168.12	190.591
Bnipl	0.274417	0.429961	0.522353	0.604506	0.427419	0.323666	0.443198	0.66057
Boc	6.74094	6.68436	9.38586	6.8632	8.51973	8.15674	11.1092	13.3259
Bod1	122.079	121.5	140.592	133.027	115.556	119.614	130.128	123.424
Bod1l	26.0332	15.7365	22.3974	26.8449	17.2804	16.6212	27.1223	15.5361
Bok	17.1287	25.1602	20.689	23.3186	24.211	26.3982	19.7598	28.6373
Bola1	29.2447	39.2493	39.0136	30.7996	30.624	31.7219	31.9897	39.7754
Bola2	30.2125	34.6386	39.4344	33.5614	32.0898	33.8372	32.8364	34.2809
Bola3	9.4619	10.0731	7.06571	7.30816	6.30621	8.02656	4.52919	7.47474
Bop1	56.404	64.2939	68.98	55.0818	50.3009	53.3857	47.5102	45.9952
Bora	2.47094	2.46762	0.973712	1.8593	1.69092	1.63514	0.959577	1.07075
Borcs5	14.5385	13.7936	18.9339	15.5145	14.8873	12.658	19.9055	17.3938
Borcs6	59.4451	65.9033	100.583	66.4446	93.3272	88.5738	127.078	135.198
Borcs7	14.5417	13.7296	17.8453	16.5273	14.8327	13.3818	15.6393	14.1362
Borcs8	19.6658	27.247	30.0184	20.8093	29.5103	28.8673	27.1447	30.2564
Bpgm	19.7814	30.3127	14.653	21.3236	17.2386	20.6862	9.84952	18.1458
Bphl	4.70878	5.6172	4.03714	3.96055	5.00058	5.93254	5.48149	6.27634
Bpifb2	0.180784	0.118024	0.10428	0.530994	0	0.177691	0.347592	0.329682
Bpifb6	0.830879	0.295872	0.326773	0.831965	0.147061	0.0742421	0.871374	0.495886
Bpifc	3.98386	2.47079	7.2769	4.77801	6.5929	3.78517	9.03846	9.15396
Bpnt1	48.9957	50.3332	44.8501	49.1527	40.624	44.3456	44.8017	36.6961
Bptf	30.467	27.5645	27.6856	30.9542	26.068	25.4842	26.7089	17.9367
Braf	12.1138	7.73917	12.1809	12.3409	10.9248	8.71536	14.8978	9.67225
Brap	110.344	78.0102	128.861	119.327	82.8258	76.4448	112.611	89.3761
Brat1	11.405	10.6091	12.763	10.5394	11.8174	12.8542	14.6397	14.5105
Brca1	7.50522	6.10536	4.19281	6.80199	3.6243	3.55771	1.80661	1.85902
Brca2	2.64276	1.69212	1.04736	2.6971	1.21436	1.24428	1.12994	0.818959
Brcc3	8.32774	6.7463	8.54692	9.26052	7.15765	6.97554	10.1602	7.78279
Brd1	24.3614	25.9127	24.0374	25.1637	27.0738	27.6453	26.1827	24.8172
Brd2	109.314	117.774	123.809	111.371	111.401	115.503	109.678	113.739
Brd3	19.8999	19.0833	18.6156	20.0446	18.0337	18.546	17.7231	16.5091
Brd3os	13.882	13.464	18.85	13.3149	14.5483	13.4486	17.8534	18.7504
Brd4	43.7	44.53	47.3339	42.9499	44.2136	44.3063	42.3725	41.3981
Brd7	21.9007	21.4465	20.1763	22.6129	18.4412	19.4702	19.3854	14.8619
Brd8	16.824	15.6507	15.962	16.5456	14.1847	14.9513	14.2519	12.2981
Brd9	20.4095	19.0446	18.8204	19.2227	15.9827	16.9398	16.9103	13.9745
Brdt	3.10546	2.26873	2.87886	2.55178	3.16704	2.88276	4.46391	4.04513
Brf1	16.6568	16.026	17.3812	16.3495	14.6549	15.9581	16.7505	17.4638
Brf2	10.1262	9.64714	9.984	8.21371	8.94057	8.91134	11.7722	11.5522
Bri3	91.8729	105.025	113.247	84.2567	105.148	110.752	104.397	120.027
Bri3bp	10.9357	12.8131	8.58207	10.3967	11.0564	13.2	10.1145	14.2746
Bricd5	0.632232	0.619121	0.656431	0.139273	0.984736	0.869981	0.87522	1.7986
Brinp1	3.07978	3.43534	5.18826	4.13352	6.63151	6.25464	11.2704	12.051
Brinp2	11.777	7.32239	13.8726	14.5396	9.47682	7.83007	12.9391	11.8319
Brip1	4.05904	3.19645	2.0194	3.35308	1.77811	1.57921	0.936511	0.684699
Brix1	31.3436	33.8127	26.5603	31.4216	28.7596	28.4934	25.8807	22.7794
Brk1	224.618	234.391	246.344	210.628	237.824	240.238	245.973	272.603
Brms1	0.288153	0.141089	0.0623297	0.158691	0.140254	0.0708058	0.332417	0.0788223
Brms1l	32.2921	30.3361	34.5384	32.6339	28.2386	29.1574	33.6326	24.5935
Brox	50.5526	43.96	50.859	51.3569	47.3254	45.0132	57.7085	44.5755
Brpf1	17.3135	20.3599	17.6512	15.2599	19.5878	17.8764	15.8969	19.3713
Brpf3	15.66	13.7518	18.5786	18.0669	12.3659	12.7289	13.3265	11.3807
Brsk1	63.341	53.2352	86.8093	68.6147	63.9654	66.1559	91.4805	79.971
Brsk2	35.3836	23.4796	45.2869	35.8263	31.0283	29.6638	44.2088	28.9364
Brwd1	7.26688	6.00827	6.50804	7.72329	7.11646	6.15884	7.62301	5.05368
Brwd3	3.90359	3.09313	3.59235	4.4746	3.80003	3.09482	4.58343	2.92354
Bscl2	30.4211	28.5132	47.2969	31.27	32.6317	32.9895	43.0847	34.5023
Bsdc1	22.9294	25.0633	28.887	24.6881	27.9886	29.734	31.1013	44.5668
Bsg	517.333	756.097	786.147	524.725	1015.13	1031.58	1059.32	1584.55
Bsn	30.4291	20.2011	40.7481	31.573	28.5362	24.9717	50.7161	33.589
Bspry	0.482399	0.524884	0.510139	0.826518	0.313068	0.36878	0.742002	1.58348
Bst1	0.190032	0.669927	0.230189	0.25117	1.51692	0.933902	0.263067	0.83171
Bst2	122.577	216.692	114.392	79.807	92.6875	118.421	55.4028	138.397
Bsx	0.212951	0.333656	0.479054	0.375284	0.124381	0.0418615	0.343928	0.186404
Btaf1	18.8627	17.6172	14.7364	20.722	14.4865	14.5784	15.9906	9.97668
Btbd1	48.9595	50.7895	48.1748	49.4453	47.5899	49.7639	56.145	54.2457
Btbd10	29.8814	25.7291	31.7397	30.1598	25.5769	23.3253	30.686	23.5645
Btbd11	5.55383	4.71269	5.29457	5.71585	4.41572	4.17439	5.11688	3.90458
Btbd16	3.45482	4.44456	1.61183	2.79799	1.64861	2.59672	1.25036	3.92841
Btbd19	3.27911	2.47986	3.25854	2.50318	2.90767	2.36141	2.05995	2.27353
Btbd2	34.6632	39.2115	50.2192	36.1658	36.6525	44.2289	45.9089	48.7749
Btbd3	22.3498	28.7045	20.9807	26.0353	31.828	33.4446	23.7435	43.8702
Btbd6	21.427	20.8765	26.2836	20.8521	20.1193	19.8875	20.9638	19.4088
Btbd7	9.24665	10.9379	7.61603	9.59395	10.0678	10.5718	7.52968	9.15347
Btbd8	7.39868	4.28414	8.89259	6.59021	7.65647	5.43826	13.7676	7.19789
Btbd9	5.48569	5.31089	6.86787	6.04978	5.88632	5.86158	6.10463	7.04057
Btc	5.07615	6.11801	3.69221	4.79234	7.8195	9.26584	5.11587	16.4489
Btd	21.4309	33.211	19.5625	23.8408	30.2504	36.1777	15.5136	38.2806
Btf3	422.277	443.975	453.87	425.668	411.428	418.33	450.932	512.254
Btf3l4	23.0725	22.1053	20.275	22.0225	20.5978	19.2707	21.7861	17.5686
Btg1	64.4911	75.7657	63.6351	67.5589	73.6196	86.6854	60.8633	90.5127
Btg2	9.00807	14.6721	10.3788	8.09945	22.6386	21.1411	12.8837	25.8981
Btg3	7.22357	8.58079	7.14679	7.26446	9.47783	9.63128	7.13756	9.20968
Btk	0.320272	0.117611	0.381024	0.0881899	0.311776	0.196745	0.50802	0.175216
Btnl9	0.291533	0.183527	0.288277	0.183489	0.60814	0.347947	0.336315	0.341772
Btrc	7.5679	6.0821	8.97362	7.18583	6.79373	7.02802	9.90021	8.98219
Bub1	14.4482	13.7233	6.56365	12.3738	7.94851	9.39144	3.50721	3.29482
Bub1b	25.6852	31.6212	11.9411	21.4697	15.4157	19.7097	5.4771	9.325
Bub3	37.3918	44.4225	39.1251	34.5849	35.2963	39.4404	33.1717	35.7744
Bud13	6.01849	7.61029	4.62597	5.76015	5.74507	8.0118	4.68484	6.68117
Bud23	13.7758	17.0632	12.5635	14.435	13.7003	13.6133	9.14858	10.1438
Bud31	97.3121	100.511	96.3321	95.6192	88.8576	87.7921	99.1543	104.676
Bves	12.1418	8.40871	14.6461	14.3072	10.6218	9.73003	19.433	17.8034
Bysl	31.435	34.2746	38.6043	30.8767	28.1492	27.6499	29.1318	23.6937
Bzw1	187.96	177.878	160.221	186.988	152.087	145.417	152.428	112.184
Bzw2	35.0742	35.7153	31.4959	31.8086	29.4734	31.2694	27.2703	27.6235
C030006K11Rik	10.007	10.7846	14.7055	11.0804	10.36	11.5011	13.0101	11.6446
C130050O18Rik	0.396437	0.310573	0.617416	0.349321	0.347328	0.623447	0.411601	0.780787
C130074G19Rik	3.11533	13.4639	3.48615	1.14378	15.5273	13.5546	1.91674	9.36258
C1d	22.184	21.6931	23.9723	22.4184	22.4556	19.5713	25.2277	17.8164
C1galt1	26.1984	26.0807	18.5853	27.7619	22.8644	23.7162	16.6631	24.3409
C1galt1c1	33.7571	31.4383	37.187	38.3313	40.0606	34.0347	36.9352	31.8907
C1qb	0.231741	0.113468	0.401018	0.382872	0.33839	0.56944	0.668347	0.887476
C1qbp	89.264	88.0245	87.4236	78.4683	76.7342	73.0482	69.8858	70.8243
C1ql1	0.941437	0.586673	0.222153	0.848401	0.16663	0.757088	0.0987321	0.18729
C1ql2	9.26592	10.6169	12.2166	13.0524	10.4314	11.5856	15.4158	11.9317
C1ql3	1.49192	1.89927	1.50599	1.0955	1.25869	1.41751	1.66372	1.46917
C1ql4	2.8224	4.43894	4.21804	6.49999	2.49775	3.44662	5.03192	4.77265
C1qtnf1	61.2015	82.0521	43.2336	62.9304	56.7166	89.0047	45.4273	49.1223
C1qtnf12	15.0431	21.7804	9.82171	12.6047	15.6323	24.2196	12.9888	21.2059
C1qtnf2	0.771052	1.22698	0.500353	0.318475	0.469123	1.13679	0.667121	0.632748
C1qtnf3	0	0.289682	0.0426582	0.380127	0.479948	0.0969183	0.170629	0
C1qtnf4	3.7136	4.11509	6.25712	5.1667	5.3275	6.24353	9.1318	9.4098
C1qtnf6	4.29244	12.5189	2.38177	3.28894	11.7636	12.1984	3.17561	6.58554
C1qtnf7	0.51493	1.6314	0.393117	0.366988	2.80121	1.66722	0.663915	0.463995
C1qtnf9	4.04103	2.91927	4.41352	5.47248	3.09547	3.90678	5.80812	5.00147
C1ra	0.465192	2.31914	0.51227	0.32606	2.05841	1.33013	0.390292	2.35991
C1rl	0.293179	0.328113	0.217429	0.0922624	0.815433	0.370495	0.53148	0.59575
C1s1	1.41015	5.52361	0.97608	0.887536	6.51069	5.22727	1.71972	2.95363
C2	0.423262	0.573902	0.366219	0.502058	0.602203	0.480024	0.939	0.926244
C2cd2	10.745	10.3791	10.94	11.0126	10.5547	8.40744	11.9836	9.7678
C2cd2l	36.3771	35.5804	49.4547	35.6655	43.9707	43.5469	59.708	54.3625
C2cd3	6.46417	7.45204	5.93857	6.69153	6.18013	7.45899	5.15331	5.68133
C2cd4a	0.0903706	0.26549	0.156383	0.0995376	0.175946	0	0.41701	0.593286
C2cd4b	0.665011	0.930314	1.31517	0	2.77444	2.3344	3.17825	6.75662
C2cd4c	2.2212	1.66334	2.92314	2.71378	2.87092	2.09146	3.29452	4.2889
C2cd4d	0.194248	0.19022	0.0560231	0.28527	0.37819	0.381849	0.0746956	0.283388
C2cd5	6.36278	4.46038	5.80776	6.08405	5.40637	4.42781	7.63978	5.33351
C3	0.906957	2.76046	0.975605	0.971958	5.29738	4.16808	2.17739	5.39097
C330007P06Rik	17.1169	15.8473	12.5033	16.3282	13.4559	12.7682	11.93	10.1448
C330018D20Rik	4.71825	3.74215	4.52097	4.68147	4.36533	3.56438	4.40841	3.79727
C4b	9.98353	14.0686	6.05238	9.28951	8.46883	13.3375	6.07777	17.7783
C530008M17Rik	13.7798	11.1062	12.9953	11.6117	10.9308	10.2612	15.6365	8.2954
C7	0.0471102	0.507466	0.366851	0.467001	0.183442	0.0463042	0.326082	0.360827
C77080	56.9814	48.2899	81.7604	58.9833	70.2093	62.8785	92.4516	83.8392
C87436	9.51972	7.96469	8.42334	10.4175	8.03755	9.93219	9.41828	9.13526
C8g	0.0844387	0.165375	0.511412	0.186008	0.246596	0.082994	0.194819	0.646734
C9orf72	25.1696	21.9388	35.2847	29.8344	36.1263	29.9613	48.8145	54.4804
Caap1	4.91489	4.81297	3.88801	5.29745	4.95538	4.52025	5.30539	3.38029
Cab39	84.8107	69.6373	98.7965	87.9591	80.5319	71.1559	100.448	69.2521
Cab39l	40.0997	34.9371	44.7086	47.7599	35.7709	37.9102	41.3061	40.5288
Cabin1	18.5194	16.9975	18.941	17.8954	16.0587	15.8469	16.5648	15.4048
Cables1	5.64822	10.0975	4.26193	5.24459	7.70413	9.39251	3.90194	10.7793
Cables2	8.99499	9.3187	7.68782	9.72619	9.77083	11.3209	7.43455	8.91188
Cabp1	48.0317	27.2222	51.1906	52.1897	30.7648	26.4095	45.7344	29.6361
Cabp2	0.280149	0.0914464	0.161595	0.102856	0.0909057	0.367141	0.323183	0
Cabp7	1.67897	0.892542	2.07528	1.05673	1.49434	0.895849	1.27281	1.62713
Cabyr	4.12674	1.23206	3.00451	4.71165	2.15561	1.68181	4.99289	1.21144
Cacfd1	41.1269	39.9847	58.9894	42.6654	51.2281	43.9349	61.8235	50.849
Cachd1	16.083	16.6928	15.1113	16.9302	13.2304	13.8112	10.4122	10.6548
Cacna1a	22.3357	14.2407	25.3952	22.5935	18.4732	15.8033	33.0797	14.1189
Cacna1b	40.6275	29.876	58.532	40.8381	49.5853	44.0578	83.5556	61.4912
Cacna1c	8.53098	6.78695	10.8711	9.2784	8.19464	6.98752	12.8886	7.23837
Cacna1d	1.09602	0.707395	1.14946	1.44498	0.695129	0.595761	1.41764	0.663212
Cacna1e	0.979433	0.420839	0.799874	0.748544	0.622661	0.515719	1.14141	0.437416
Cacna1h	24.1855	19.9664	27.1603	24.0219	36.4158	37.1235	59.6	48.9138
Cacna1i	0.971516	0.625901	0.984369	1.3939	0.895968	1.04285	1.5779	1.76235
Cacna2d1	72.8622	38.7778	71.5905	73.2075	53.9778	42.5941	95.5454	31.2963
Cacna2d2	2.90302	1.83307	3.1157	2.58595	3.64446	3.35229	7.21031	7.25538
Cacna2d3	11.2188	7.03624	12.2086	15.0639	9.23235	7.54544	12.7587	7.84607
Cacnb1	27.251	25.9771	43.1346	28.4516	41.5669	37.1539	66.9522	61.9492
Cacnb2	0.428864	0.354642	0.667919	0.440876	0.51954	0.393425	0.912526	0.531818
Cacnb3	154.173	136.568	218.752	158.973	153.786	155.15	226.381	170.824
Cacnb4	13.362	7.41019	16.5995	12.5485	16.0472	11.668	29.9043	14.5434
Cacng1	0.201869	0.296524	0.261994	0	1.17908	0.694452	0.349317	0.331319
Cacng2	2.15069	0.963424	2.65269	2.31845	1.84864	1.16939	3.2201	2.60357
Cacng3	0.13619	0.222277	0.235672	0.300011	0.707081	1.1155	1.46637	2.93065
Cacng4	4.23162	5.73235	2.44088	4.07826	3.6731	4.36718	3.70192	3.7041
Cacng5	1.21661	0.933784	1.76389	1.3038	1.85652	1.48666	1.78282	2.12269
Cacng7	57.0684	44.5057	82.8466	57.0551	55.2528	51.625	78.406	75.4963
Cacng8	0.806399	0.631741	1.16287	0.532919	1.20368	1.26816	2.54274	1.58821
Cactin	48.9175	52.7282	48.2781	42.7321	42.3912	43.3249	39.3282	38.2732
Cacul1	41.6624	36.6785	40.7186	43.9202	37.6577	36.485	44.3685	32.5293
Cacybp	102.858	91.4789	93.2859	100.859	75.3794	71.028	79.1663	53.0402
Cad	22.9395	27.7139	18.7682	20.1079	20.7412	18.5797	11.6943	12.4572
Cadm1	75.8938	69.9683	78.1091	72.4599	62.6074	64.8392	78.344	59.2187
Cadm2	7.49282	6.70815	7.38374	7.04963	6.5684	7.33936	8.8069	5.82187
Cadm3	116.205	77.6689	153.788	117.628	110.396	93.2403	160.341	138.719
Cadm4	222.674	308.603	145.066	227.527	135.444	218.807	101.217	162.961
Cadps	42.1061	28.9893	57.8642	43.7116	41.038	35.6322	65.2195	37.7972
Cadps2	1.33104	0.825943	1.3341	0.972536	0.987837	0.932629	0.972995	2.86952
Cage1	1.36575	1.14637	2.33926	1.78059	1.51945	1.53415	2.47586	1.73834
Calb1	1.17066	1.04448	0.652751	1.06018	0.709087	0.332404	0.960346	0.797006
Calca	633.704	560.595	892.112	632.021	943.376	892.167	1486.28	1272.17
Calcb	70.8129	53.3269	113.564	64.8136	92.4304	71.8561	119.89	105.419
Calcoco1	18.6758	19.861	20.2128	18.0746	22.4417	27.2209	21.4177	41.7837
Calcrl	3.53773	11.9103	3.95465	3.41307	21.6436	15.254	5.77916	9.49355
Cald1	34.7074	52.1554	21.9495	33.3732	51.1132	46.7814	16.5349	35.5587
Calhm2	2.9486	4.33118	2.42615	2.96114	2.84224	4.17674	1.36728	2.87834
Calhm5	7.91027	5.96042	9.40565	9.05179	5.09519	4.86515	7.95056	3.62793
Calm1	500.785	517.788	587.036	497.087	578.46	539.533	688.872	536.778
Calm2	940.303	862.738	1092.78	960.343	977.599	916.191	1209.66	1069.47
Calm3	520.605	542.978	661.529	464.646	562.61	572.042	639.29	598.893
Calml4	0.311533	0.508454	0.718793	0.266882	1.28047	1.15677	2.1164	2.84059
Caln1	0.264569	0.188423	0.343369	0.119212	0.386325	0.330963	0.693658	0.486859
Calr	625.126	763.906	519.441	545.681	673.483	695.574	456.698	498.017
Calr3	2.76294	2.51687	3.33569	4.03401	2.62709	2.14727	2.96498	3.23405
Calr4	0.799791	0.587404	0.259501	0.275287	0.729913	0.58958	0.518989	0.38286
Calu	278.386	361.012	183.206	267.824	289.108	335.99	142.906	256.029
Caly	1.15513	1.33685	1.81719	1.04098	1.48228	2.37395	4.60344	3.79174
Camk1	118.26	90.2496	144.639	113.408	108.119	95.4367	144.24	121.456
Camk1d	13.0531	8.61027	15.9496	15.125	13.7809	10.5274	20.4432	13.7809
Camk1g	1.3251	2.01354	2.4907	1.66082	1.77923	2.47012	3.42628	2.99976
Camk2a	24.9432	19.597	39.9632	26.6735	29.3449	26.8569	50.1854	58.9267
Camk2b	3.27429	2.59758	3.87298	2.72384	4.92236	4.72556	9.62643	6.12223
Camk2d	33.1015	25.4062	33.5431	32.8108	24.5413	22.6248	30.421	21.2431
Camk2g	90.3995	78.3609	131.571	83.5169	104.873	98.164	168.993	129.018
Camk2n1	30.4955	32.5022	34.7308	29.0896	41.064	46.1178	51.3464	57.1435
Camk2n2	86.0302	69.0417	129.27	87.8734	76.2382	79.7593	120.537	111.227
Camk4	16.0533	12.0081	20.4164	19.7695	14.6861	12.4709	27.5335	21.967
Camkk1	7.67629	5.06659	10.1236	9.5351	8.5919	9.27331	12.7565	12.8763
Camkk2	14.2101	12.9433	13.0541	13.9859	12.7206	12.8664	13.1969	8.7025
Camkmt	4.1675	4.1411	4.56034	4.72525	5.07118	3.76489	5.37329	5.3982
Caml	90.5096	70.2027	107.647	92.3326	78.109	77.1702	105.076	82.2918
Camp	0.166315	1.14006	0.143901	0.183186	3.07616	2.45205	0.191863	1.45582
Camsap1	45.6481	38.7265	55.7768	52.5186	40.2134	40.1286	56.1708	42.1828
Camsap2	70.3754	55.0871	75.8971	76.6232	63.5569	55.8168	90.2487	58.761
Camsap3	14.8544	12.1657	21.7298	14.0239	16.3657	14.2965	24.9795	19.4093
Camta1	25.871	14.8702	27.7222	28.1903	22.4556	20.4788	43.8892	25.5334
Camta2	31.6923	26.9097	39.6967	36.0804	29.131	29.5795	38.404	33.7761
Cand1	73.5705	70.863	81.6543	76.813	66.7434	64.0976	74.2911	63.8775
Cand2	6.31026	8.61507	3.30778	5.14935	4.41658	7.26619	1.4878	3.07427
Cant1	46.2265	51.8966	48.8568	48.3029	48.2386	52.2026	45.4184	54.283
Canx	350.183	356.469	289.81	340.761	310.951	301.63	270.474	238.844
Cap1	305.823	319.867	353.08	318.285	320.083	320.308	316.505	348.203
Cap2	0.424366	0.445249	0.15736	0.20032	0.737693	0.148966	0.209809	0.397997
Capg	89.1791	153.23	65.9896	77.6358	135.437	169.525	50.8352	192.591
Capn1	102.957	103.591	154.123	104.889	136.338	134.915	169.57	181.416
Capn10	16.9694	15.6233	18.9743	15.7833	14.8815	16.0233	16.6983	14.7588
Capn11	0.372428	1.68676	0.362516	0.410207	0.271911	2.15058	0.322228	0.254688
Capn15	13.7752	12.8646	14.3938	12.9911	11.9959	11.6362	11.9565	10.907
Capn2	174.11	175.091	192.608	180.632	156.803	171.56	186.621	151.526
Capn5	60.4018	63.4932	79.8837	57.1622	69.0021	83.6534	95.1077	79.7708
Capn6	1.14827	1.34618	0.419796	0.979734	1.03909	0.794805	0.242543	0.265438
Capn7	28.2009	22.4964	27.1411	30.9764	25.3468	23.6429	32.2061	20.3175
Capn9	1.77559	1.68763	2.71111	2.18579	2.03352	3.07979	3.61472	2.85706
Capns1	522.387	532.835	663.445	521.225	585.224	605.244	656.706	701.947
Capns2	0.501759	0.122838	0.325603	0.552657	0.732673	0.246587	0.289418	0.274506
Caprin1	156.612	144.099	168.968	156.968	137.674	124.165	146.002	101.899
Caprin2	3.45926	2.11284	3.30933	3.59412	2.7426	2.41861	3.66152	2.53636
Capza1	69.1185	66.7709	67.6502	68.7481	61.9618	61.316	68.1197	59.9402
Capza2	92.9771	81.4494	95.6506	98.8016	85.9059	78.6798	99.0866	77.5878
Capzb	246.478	269.583	288.943	234.989	276.135	274.45	306.999	287.335
Car1	0.101015	0.197841	0.437007	1.00136	0	0.0992869	0.466129	0.221056
Car10	9.18041	5.26198	13.3473	8.67025	6.87154	6.33388	11.8258	6.26996
Car11	48.8297	42.3688	62.184	47.8711	45.4953	48.9593	68.1856	59.5874
Car12	2.29002	3.57504	3.07259	3.72863	4.23237	6.05116	7.58079	5.51974
Car13	42.2234	51.1209	25.0037	37.0844	31.8684	37.9438	14.5496	26.9998
Car14	0.347019	0.534007	0.171572	0.655234	0.772144	1.5105	0.285946	0.488184
Car15	1.78584	1.29541	4.23489	3.05976	2.44673	1.62526	2.59428	2.67773
Car2	34.0412	25.3837	38.5958	49.5337	34.1516	31.4635	38.9701	35.4245
Car4	0.577112	0.565144	0.776743	0.706282	0.74907	0.567238	1.25755	2.03471
Car5b	2.48007	4.08012	1.5965	3.91172	4.01736	4.99229	1.28175	4.64573
Car6	1.0413	0.747786	0.540579	0.688158	1.28399	1.02349	2.16227	1.13936
Car7	1.66379	1.15408	2.21933	1.45078	2.02457	1.60126	2.79908	2.65486
Car8	4.02446	3.74876	4.55785	5.11742	4.29991	4.56663	7.47356	5.94287
Car9	0.437733	0.803728	0.994191	0.301335	2.23713	2.205	2.58799	2.51451
Card10	7.45913	10.7946	9.66978	10.2347	12.4656	13.9374	13.5682	12.5348
Card11	0.492247	0.53278	0.806981	0.684858	0.403527	0.891256	0.836849	0.850426
Card14	2.95662	2.2251	3.03189	3.04546	1.75889	1.42611	3.60028	2.00693
Card19	136.053	128.718	181.007	125.787	151.472	157.132	172.215	173.428
Card6	0.68189	1.25456	0.911805	0.910375	2.2529	1.72633	1.50176	1.67308
Carf	1.16913	0.602125	1.16143	1.48804	1.09596	0.919303	1.3687	1.03286
Carhsp1	183.013	174.942	288.378	160.912	227.453	209.624	262.216	292.288
Carm1	47.6259	51.9051	52.1105	45.0735	47.9559	48.6498	46.5492	43.4969
Carmil1	5.0556	4.86825	3.3779	5.10439	3.63643	4.0719	3.45072	3.6417
Carmil2	17.7371	13.0495	24.9682	14.551	19.2796	16.5078	28.6783	24.6113
Carmil3	13.9988	9.29193	14.2406	16.1069	11.0426	10.7272	20.2709	14.1848
Carnmt1	8.18242	6.9341	8.46384	9.56126	6.96969	6.54736	6.62569	6.74343
Carns1	3.95614	3.00106	4.74876	2.73107	3.66134	3.23125	3.92105	3.17031
Cars	41.9202	37.6753	45.7152	45.4553	40.2861	39.0572	39.5007	47.3976
Cars2	5.60917	5.52697	5.39582	4.91182	4.47683	4.69136	4.48134	4.63164
Cartpt	22.2123	13.7277	27.4187	20.3335	19.9893	20.0857	26.5354	41.695
Casc1	1.10504	0.424757	0.839947	1.35363	0.78417	0.669949	1.52497	1.356
Casc3	48.5166	46.449	57.1367	47.8877	53.0192	50.3646	61.9516	61.4523
Casc4	20.3799	16.2904	16.1437	20.7168	16.0683	12.0357	18.5204	10.4785
Casd1	20.2669	19.0209	16.833	21.1877	20.1548	18.8459	16.8957	13.3941
Cask	33.7741	28.0249	44.0959	37.1697	31.724	27.4784	40.6638	28.2666
Caskin1	16.6623	13.9182	21.6539	22.0597	17.3557	17.4581	28.4483	25.9069
Caskin2	18.9697	30.9764	12.3046	20.2234	20.1259	23.8869	6.88254	14.8144
Casp1	7.59779	8.14882	8.52163	6.24316	8.6485	8.69267	11.3155	8.92909
Casp12	11.0965	13.5991	5.59587	10.3056	7.73408	11.0035	5.07498	6.71734
Casp2	5.55574	5.65045	4.0187	5.11581	5.44313	5.51336	3.66827	4.43704
Casp3	29.8175	30.3024	27.2611	27.6304	32.4263	27.9785	28.6792	23.9555
Casp4	6.3883	9.1508	5.08634	3.81758	8.79898	7.84875	2.50881	6.35784
Casp6	9.39181	9.81608	9.59111	9.8223	11.1426	12.7594	10.6782	14.0805
Casp7	5.95547	6.70116	3.6169	4.91969	5.65812	5.37516	1.51939	2.66292
Casp8	10.9377	14.2527	6.29652	9.02341	14.3806	15.8903	3.46866	8.86853
Casp8ap2	14.4425	8.66303	8.14961	15.0938	7.74882	7.4789	9.45971	5.59759
Casp9	13.7056	13.1838	15.8463	13.2523	15.5617	16.0938	16.9862	21.791
Casq2	0.184308	0.631702	0.0398673	0.152253	0.269129	0.452888	0.21262	0.0504163
Casr	1.36274	0.811156	1.2022	0.382602	0.98844	1.31316	1.51043	0.321604
Cast	62.1542	51.8996	63.3255	68.5437	55.0701	49.8233	67.1119	54.7788
Castor1	5.92691	10.4315	4.64304	5.99882	10.7597	10.3914	4.61983	10.0781
Castor2	14.3576	15.3499	15.8998	16.861	15.9085	17.9473	16.6978	22.8256
Casz1	12.8141	9.43342	14.2835	15.1228	11.3668	10.2005	16.2804	14.3622
Cat	102.089	106.208	115.923	87.4154	131.13	125.475	157.788	186.03
Catip	0.741235	0.167507	0.0986675	0.690821	1.16562	0.840638	0.263107	1.9964
Catsper2	0.955311	0.634804	0.885604	1.24011	1.22889	1.17371	1.37757	1.67991
Catsper3	0.648397	0.634951	0.641157	0.71417	0.450855	0.27313	0.427428	0.202703
Catsperd	0.667207	0.447043	0.911506	1.74052	0.581138	0.586761	1.29633	0.73004
Catspere2	0.599178	0.328581	0.601375	0.448771	0.373301	0.282685	0.66357	0.655604
Catsperz	0.599368	1.07605	0.95075	0.660166	1.45867	1.57097	1.49811	1.85813
Cav1	48.6844	87.9296	28.4727	50.0346	88.051	88.795	28.8416	58.516
Cav2	52.2413	51.6391	31.2349	51.878	47.7275	48.3379	31.3541	39.3343
Cavin1	111.868	172.875	92.9298	104.751	157.757	163.118	87.0486	179.394
Cavin2	7.26278	5.29372	7.39081	8.04495	8.43593	6.48956	8.42603	6.14066
Cavin3	138.507	178.717	158.037	133.007	141.478	182.212	116.643	159.767
Cavin4	2.94606	2.46425	2.92075	3.24491	3.28615	2.47338	4.31907	3.2235
Cbarp	41.0046	33.779	59.5163	35.2418	51.1672	48.6861	80.5176	75.3474
Cbfa2t2	8.68623	9.71922	7.91911	9.39077	8.18624	8.99602	6.43938	8.7388
Cbfa2t3	0.481804	0.840416	0.547143	0.630179	1.93472	1.39108	0.920568	1.33442
Cbfb	156.461	150.343	156.281	145.199	169.202	158.057	209.247	151.138
Cbl	29.3288	26.4206	27.1345	31.584	27.4274	26.92	27.9084	24.0904
Cblb	10.5427	9.94693	14.0785	12.4207	13.8246	11.841	17.9656	14.7618
Cblc	0.148839	0.242921	0.214634	0.218583	0.144891	0.195057	0.40064	0.434283
Cbll1	10.9172	9.61249	11.297	11.2623	11.1789	10.514	11.5417	12.4273
Cbln1	6.60015	4.47145	6.68038	7.3611	4.80869	3.67201	7.80556	5.85912
Cbln2	26.1369	17.1912	33.8463	38.3363	20.1428	15.4995	26.4834	11.2963
Cbr1	53.5563	51.8173	72.7749	53.7152	79.9571	72.9682	102.497	118.334
Cbr3	22.2175	23.1351	30.4441	19.267	26.4235	28.359	28.6458	34.4298
Cbr4	3.68593	3.29391	3.17175	2.72874	3.78423	3.04875	3.78742	3.34985
Cbwd1	16.5433	14.6311	15.4004	17.7444	15.725	15.1961	19.2844	15.7794
Cbx1	36.3479	34.6407	29.79	34.2182	32.8275	31.2313	28.011	27.0842
Cbx2	5.41937	5.56799	4.99648	4.79485	5.2756	5.1229	4.20206	4.92524
Cbx3	32.9895	28.5968	24.8845	29.8473	24.1062	22.1682	20.7518	18.5776
Cbx4	9.96921	11.2079	11.5986	9.8078	11.9896	12.7478	13.1754	17.4211
Cbx5	43.0442	41.2743	31.3448	44.219	33.4128	33.9838	27.7268	25.7008
Cbx6	25.9763	25.2747	28.6238	26.9229	26.4787	26.5714	33.4622	27.3954
Cbx7	6.43258	6.29919	10.0888	6.78542	9.76181	9.39784	13.9222	16.7347
Cbx8	2.88153	3.09052	3.56169	2.56929	3.50636	3.30427	3.00758	2.92769
Cby1	37.3684	47.1493	40.3265	35.8445	33.379	41.7742	33.2789	39.7642
Cc2d1a	35.0337	37.5349	43.3956	36.9407	33.4097	39.1102	36.1817	38.0727
Cc2d1b	32.1047	30.8179	31.3216	30.2681	27.4203	28.7505	34.9635	29.3746
Cc2d2a	6.44314	7.27045	3.90876	6.34218	6.39838	5.95074	3.43877	3.86934
Ccar1	27.3452	20.6534	24.6099	31.9069	17.824	17.7383	24.6059	12.0282
Ccar2	48.581	47.3085	50.8151	44.5958	44.7366	47.6434	42.8367	46.6114
Ccbe1	1.04755	1.09422	1.33942	1.12817	1.90356	1.04107	1.9604	1.13347
Ccdc102a	9.46509	15.8753	5.88074	8.48435	10.3903	14.8949	4.18176	8.92417
Ccdc103	1.60085	1.76361	2.25079	2.64486	1.75318	1.90127	2.30845	2.84636
Ccdc106	1.86835	1.55517	2.58648	0.823149	2.36442	2.29548	2.47865	3.16866
Ccdc107	18.0096	21.8656	22.1397	19.4774	18.1664	20.665	21.4341	23.8072
Ccdc112	8.58844	5.95617	7.86952	9.98689	6.44177	5.53541	9.32301	5.91563
Ccdc113	0.195756	0.0958483	0.592809	0.215613	0.762253	0.384814	0.67748	1.17805
Ccdc114	0.745713	1.23737	0.752749	0.661649	1.14939	1.46591	1.02754	1.45056
Ccdc115	31.43	30.0986	47.0536	34.1814	42.4197	39.0295	59.5912	48.3844
Ccdc116	1.54048	1.04226	2.22952	1.17229	2.26305	2.09224	3.03725	1.86943
Ccdc117	14.9172	13.1068	14.7183	18.5716	14.2303	14.5885	17.1224	24.5034
Ccdc12	28.9196	32.5358	33.9296	29.3276	32.7989	30.4486	27.8556	31.0286
Ccdc120	3.81379	4.47572	5.10684	5.50086	4.95016	4.34355	5.65667	5.26586
Ccdc122	6.28747	4.41569	3.46189	5.03655	3.40038	2.87147	2.5643	3.7525
Ccdc124	181.519	192.676	228.83	164.235	185.893	190.979	198.083	213.09
Ccdc125	0.459539	0.800017	0.0441786	0	0.596465	0.702609	0.294517	0.391079
Ccdc126	6.40489	4.99726	6.12741	6.76782	6.89396	5.98822	6.96826	6.72318
Ccdc127	19.6242	17.5254	19.6496	21.9925	19.1935	18.3811	21.665	20.0004
Ccdc13	0.184416	0.325066	0.12765	0.284372	0.215429	0.217513	0.127647	0.201783
Ccdc130	11.0437	11.6854	10.77	10.0507	11.7529	11.4067	12.2543	13.6198
Ccdc134	7.23548	6.94695	7.09642	7.81367	6.19464	6.13875	8.31974	7.65898
Ccdc136	36.7962	27.915	49.4294	41.7462	38.8499	36.0237	59.428	49.3003
Ccdc137	22.0443	22.3987	28.8539	23.5137	24.0089	23.0356	32.3523	30.5766
Ccdc138	3.06396	1.50021	2.22344	3.02095	1.97241	1.6272	1.76731	1.5681
Ccdc14	1.5998	1.52611	0.978482	1.74689	1.27542	1.19288	1.24097	0.860138
Ccdc141	2.37781	1.30649	2.23423	2.79677	1.41398	1.36421	2.82996	1.5422
Ccdc148	0.431693	0.38544	0.538299	0.573376	0.494401	0.361909	0.761656	0.76409
Ccdc149	24.6225	21.07	28.613	27.5791	25.0387	24.015	30.8956	25.7392
Ccdc15	1.07003	0.470459	0.396781	0.793732	0.914096	0.665376	0.529028	0.525664
Ccdc151	1.2035	1.27676	0.78098	0.662792	0.878683	0.98576	1.56192	1.0425
Ccdc155	1.75907	1.7748	3.73583	1.17425	2.43889	2.3577	4.05858	3.90779
Ccdc157	8.14281	8.37154	6.22572	7.27939	8.67337	9.93232	6.97368	11.2543
Ccdc158	0.203105	0.338118	0.193305	0.178966	0.217488	0.19963	0.398317	0.244455
Ccdc159	2.42548	2.09242	3.89739	3.11676	2.36113	3.06511	4.13047	4.80228
Ccdc160	2.13395	2.73268	2.20142	1.26561	3.1959	1.9361	2.27238	1.61647
Ccdc162	2.28718	1.01697	2.51379	2.08344	1.5044	1.03289	2.12508	1.21747
Ccdc163	5.80539	5.73401	3.81055	4.18935	5.7001	5.26335	4.09913	6.24258
Ccdc166	3.31755	2.29324	2.91266	3.3854	3.79946	2.78126	4.0523	3.09616
Ccdc167	2.6408	2.52447	2.21237	2.44699	2.33612	2.14242	2.21231	2.28178
Ccdc17	0.526476	0.656165	0.3727	1.10704	0.698876	1.03494	1.10427	1.04737
Ccdc170	0.265964	0.195337	0.316415	0.366179	0.291272	0.0653534	0.421877	0.436516
Ccdc171	1.26088	0.823155	1.10913	1.73598	0.900116	0.929481	1.33335	0.850766
Ccdc172	4.58843	2.58363	5.16105	3.53771	4.91337	3.15694	5.55793	3.51437
Ccdc173	2.26704	0.67566	1.2366	1.19422	1.1994	0.871924	1.19393	0.862793
Ccdc174	10.3181	6.73158	9.55669	10.3673	8.46824	7.10716	12.4254	9.56325
Ccdc18	0.725086	0.383811	0.186514	1.07924	0.362464	0.423756	0.474752	0.192982
Ccdc181	30.3116	24.5741	32.226	30.4768	26.2931	23.1723	39.5387	27.8913
Ccdc184	4.31939	3.56632	5.6059	2.8452	9.39898	10.8218	16.6585	14.9198
Ccdc186	15.112	11.9713	14.3402	16.4034	13.9817	11.6923	19.5414	11.6965
Ccdc189	1.17751	0.684647	0.732273	0.891655	1.39702	1.04886	0.848992	1.2884
Ccdc190	0.581624	0.711953	0.503238	0.800778	0.636969	0.571673	0.922581	0.954596
Ccdc191	3.81479	3.1228	3.84219	2.7574	3.24939	2.66568	4.09136	3.26097
Ccdc192	0.559469	0.730489	2.50102	1.33514	1.81542	1.19144	1.72109	1.83647
Ccdc22	0.846087	0.972636	0.954861	1.29657	1.21756	0.903925	0.551684	0.724512
Ccdc25	25.4863	21.1259	26.8627	24.6406	20.625	18.9774	26.6987	17.3515
Ccdc28a	14.8865	9.37141	17.1859	16.4902	14.5329	12.0817	22.3251	18.7083
Ccdc28b	6.96915	8.04331	7.2682	6.16829	7.45059	9.11283	7.75257	7.96588
Ccdc3	1.03875	2.35808	0.694497	0.728078	2.34414	2.32041	1.03491	0.774938
Ccdc30	0.610691	0.58806	0.642872	0.639006	0.485501	0.590239	0.739726	0.601381
Ccdc32	26.1928	23.2519	27.9343	27.0937	23.3916	24.1216	29.0996	30.5908
Ccdc34	11.5148	10.2218	6.10418	10.1209	6.58713	8.29468	4.63485	3.84917
Ccdc39	1.1687	0.663457	0.981883	1.24994	0.725487	0.799098	1.66086	0.81544
Ccdc40	8.73897	6.36713	12.6081	8.79645	9.89108	8.61	14.085	13.3821
Ccdc43	31.7714	24.6831	32.55	29.6745	25.6759	23.254	30.2531	25.0611
Ccdc47	64.6452	52.4683	67.7011	68.9729	59.8498	51.04	75.1197	49.1195
Ccdc50	44.1286	39.2265	37.4616	44.3616	41.0401	37.7797	38.9548	31.3273
Ccdc51	9.58307	11.9731	13.724	10.5552	11.0981	11.5303	9.05379	14.1916
Ccdc54	0.291372	0	0.420173	0.320928	0.472738	0.381849	0.896348	0.956434
Ccdc57	3.33439	3.5291	4.22553	3.74682	3.77053	4.4029	4.50712	4.16434
Ccdc58	18.5368	21.2736	15.8209	19.5857	23.5974	23.331	16.1592	26.4314
Ccdc59	15.2543	14.6232	12.7686	13.2611	12.3178	13.0689	12.4396	11.1592
Ccdc6	23.3969	23.2211	23.8483	22.3125	23.1991	22.4532	27.0821	27.6526
Ccdc60	1.71556	1.02374	1.46116	1.65339	1.59177	1.68621	1.60801	2.0531
Ccdc61	12.8969	14.7945	11.7167	11.3134	10.5819	13.2648	12.1149	10.2308
Ccdc62	0.326099	0.174184	0.1539	0.424483	0.259731	0.0874145	0.341993	0.11353
Ccdc65	1.07587	0.743691	0.711847	0.487944	1.23216	1.24408	1.97122	0.830958
Ccdc66	8.91298	6.51191	6.26129	9.2016	5.73903	4.61367	8.38041	4.64688
Ccdc68	30.7417	15.0268	27.1351	30.844	18.5593	13.6606	27.954	10.5716
Ccdc69	0.682181	0.601231	0.236097	0.826518	0.531267	0.469356	0.236092	0.298569
Ccdc71	28.0921	30.4569	30.2824	24.6088	29.3377	31.3663	27.2435	35.5086
Ccdc71l	22.3591	20.4105	23.0502	22.7277	23.5604	22.1226	27.0628	23.5863
Ccdc74a	5.50751	5.5551	6.14719	9.64523	3.86021	4.43889	6.98889	9.34056
Ccdc77	2.56471	2.38226	2.26802	2.67948	2.05609	2.09452	1.95795	1.85707
Ccdc8	4.69245	7.11091	2.85791	4.15785	5.18043	7.13726	2.51006	4.01569
Ccdc80	29.8943	52.7399	23.6295	39.2986	35.0759	68.0885	18.7338	27.183
Ccdc81	0.316297	0.26549	0.117287	0.298613	0.26392	0.266473	0.312758	0.543846
Ccdc82	15.2152	9.27621	11.8892	15.3891	10.4442	9.20979	15.7484	8.30299
Ccdc84	4.24672	4.36659	3.96309	5.57959	3.69113	4.35295	5.73891	3.81689
Ccdc85a	12.5326	6.88898	13.7539	12.1904	9.59458	8.12321	15.9598	6.78713
Ccdc85b	12.3527	16.5214	13.6259	10.9258	16.1895	19.0004	14.8054	20.4202
Ccdc85c	12.2375	16.4812	12.3991	12.7425	11.5733	15.5709	10.697	14.694
Ccdc86	10.7421	14.1113	11.8258	10.5091	10.3296	11.3523	9.06748	8.60029
Ccdc87	0.478281	0.780605	1.48287	1.36089	1.31918	0.979372	1.05752	0.784984
Ccdc88a	13.821	9.07957	10.2457	16.7656	9.30759	7.33835	15.7838	6.0414
Ccdc88b	0.32569	0.294402	0.281796	0.275944	0.31705	0.517113	0.202311	0.630485
Ccdc88c	0.243586	0.487912	0.277818	0.231709	1.69221	1.55622	0.319323	0.702658
Ccdc89	0.481861	0.64882	0.521151	0.464398	0.644983	0.355213	0.764336	0.52724
Ccdc9	25.2042	23.6504	25.4717	22.592	25.7613	24.9305	24.6129	24.2965
Ccdc90b	18.3396	20.9068	16.2313	17.5014	19.0115	18.645	16.3117	14.7819
Ccdc91	47.0445	52.5212	57.997	50.0749	44.3426	45.6352	51.2814	52.9167
Ccdc92	248.993	197.506	361.645	236.038	234.428	199.373	337.761	255.255
Ccdc92b	18.7116	14.1283	28.5911	19.3606	24.5629	21.3019	40.9914	46.1176
Ccdc93	9.56104	8.96367	10.2167	10.6037	9.31813	8.17406	10.5469	7.94249
Ccdc96	1.82859	1.65292	1.36917	1.2007	0.684645	0.898651	1.21701	0.654104
Ccdc97	40.3901	44.8178	50.5093	40.3275	42.403	45.1411	41.1671	48.7812
Ccdc9b	13.9019	12.8128	12.5077	14.5276	14.4062	14.1567	14.242	17.2893
Ccer2	0.358824	0.351383	0.413954	0.263482	0	0.470247	0	0.392616
Cchcr1	16.7082	15.3083	15.9615	15.151	14.0146	13.6553	14.2317	11.7954
Ccin	1.49384	0.954039	1.85448	0.929992	1.39098	1.78747	3.14691	1.27919
Cck	6.2792	11.5412	13.6242	6.59694	23.0399	24.2123	38.6705	49.6792
Cckar	11.4357	9.32098	14.6344	10.2199	13.3322	11.3747	19.9861	13.8988
Cckbr	15.9456	7.89372	22.6005	14.1669	10.9773	8.22604	13.9233	5.9282
Ccl11	10.1366	49.9744	7.45997	9.62488	55.0097	43.4029	6.3173	7.26666
Ccl17	0.245267	0	0.636636	0.540292	0.71628	0.24107	0.848827	1.87855
Ccl2	161.073	391.187	143.774	105.544	613.613	457.204	120.129	311.272
Ccl21a	0.289809	0.283799	0.752255	0.159603	0.282121	0.427276	1.33731	0.792753
Ccl25	4.28408	2.93501	4.67368	4.68134	3.34623	3.06239	4.37567	3.09413
Ccl27a	8.85704	7.16721	9.31536	7.59409	7.69275	7.19377	10.34	10.5616
Ccl28	0.754736	0.586171	0.540431	0.687968	0.70938	0.358122	0.390302	0.341715
Ccl3	0.164578	3.86797	1.42398	0.725091	1.76234	1.13234	0.379719	12.7855
Ccl4	0.573032	1.68345	0.495804	0.631159	0.371887	0.75097	0.220352	1.88099
Ccl5	0.393959	2.31474	0.340865	0	3.1959	2.58146	0.454476	4.16691
Ccl6	0.140465	3.92022	0.0607671	0.0773565	0.546953	0.552246	0	1.53693
Ccl7	29.274	118.829	26.1458	26.3495	159.034	127.468	26.6898	61.9951
Ccl8	15.5425	22.9511	21.1323	23.9124	24.4965	30.5532	13.661	41.3007
Ccl9	0.165605	0.689227	0.0716433	0.136803	0.644848	0.651088	0	1.0419
Ccm2	41.9879	46.5726	53.4376	43.9367	44.4225	45.8663	48.0411	50.081
Ccm2l	0.838002	2.76961	0.543798	0.230752	4.18083	4.47868	0.422944	3.0946
Ccn1	139.804	222.753	59.2657	114.509	115.489	112.556	20.0249	46.7312
Ccn2	5.68425	38.3605	5.26131	3.15469	26.8094	23.8638	1.32165	9.06415
Ccn3	26.3207	27.5391	31.5939	25.0704	37.6851	29.3255	35.0275	27.9821
Ccn4	3.94172	6.47766	3.6065	3.26864	6.02036	4.96531	4.25974	3.32144
Ccn5	3.53826	3.9782	3.85511	2.38161	2.29627	3.60653	2.94795	1.93574
Ccna2	47.0243	53.3661	19.3149	36.1506	24.8271	30.105	8.69104	10.1689
Ccnb1	22.9593	34.6616	9.1307	18.1759	15.8605	21.685	4.96615	7.52335
Ccnb2	35.0781	49.8326	16.6002	26.4831	25.9714	46.8608	12.4439	14.776
Ccnc	14.64	11.4161	13.7972	17.2381	14.0117	11.4826	15.0408	9.92406
Ccnd1	128.289	158.058	74.9571	123.934	87.566	112.464	35.0533	54.7479
Ccnd2	4.90387	9.42066	3.18803	4.29448	12.7823	8.81027	3.77144	8.42969
Ccnd3	12.5277	17.6562	10.367	11.2983	14.3351	15.2787	8.45248	13.4717
Ccndbp1	42.5553	39.0038	51.7243	40.5077	51.1905	48.0424	66.1552	56.6628
Ccne1	24.1999	24.3474	22.7005	23.2642	19.2244	17.0365	18.5205	20.2608
Ccne2	10.9294	9.64308	8.83226	12.6737	8.35708	8.22522	11.7345	7.49883
Ccnf	6.83671	7.91363	4.33511	5.30497	4.90891	5.68716	2.77813	4.31502
Ccng1	114.293	90.9725	112.555	119.482	82.6421	75.715	100.875	70.3442
Ccng2	15.8912	17.6199	19.9048	16.7908	29.0055	27.1295	32.8009	40.7903
Ccnh	13.6826	14.2338	12.7871	13.6395	12.3711	12.1715	8.75873	8.79611
Ccni	154.158	158.623	165.877	163.91	173.551	180.819	184.311	223.634
Ccnj	5.61584	4.76235	6.61224	6.31304	6.17136	5.23524	5.47667	4.27595
Ccnjl	1.81326	2.53031	2.43178	1.14839	2.20645	1.87135	2.98081	3.67044
Ccnk	33.9411	39.4058	32.594	30.4915	33.5652	37.2301	27.5375	31.1066
Ccnl1	22.3881	19.3712	17.1336	22.0195	19.891	18.2652	24.7601	15.8249
Ccnl2	36.8074	26.8284	27.7962	39.1204	33.3197	30.4728	37.97	28.4084
Ccno	0.888143	0.918043	1.15267	0.978235	0.864582	1.21243	1.13841	1.40369
Ccnq	18.2303	24.1055	21.2985	18.151	20.2532	21.5628	16.5156	20.6232
Ccnt1	16.5207	13.9402	16.1406	17.2716	15.9619	13.9512	18.6297	15.4253
Ccnt2	9.47673	6.69014	8.91524	10.1231	8.4698	7.4878	11.0385	6.71538
Ccny	39.5265	45.6137	40.66	40.506	41.8606	42.6722	35.5767	38.9715
Ccnyl1	14.9559	21.0398	12.7824	15.7899	15.7665	14.8075	10.2257	11.3752
Ccp110	23.6528	15.0727	25.1818	25.4803	18.4173	15.1736	30.915	16.6743
Ccpg1	1.64793	1.08682	1.52769	1.87066	1.58785	1.50404	2.26965	1.52714
Ccpg1os	2.25494	1.95141	1.8603	2.0216	3.11401	2.68025	2.48034	3.67225
Ccr1	0.133498	0.348613	0.115507	0.392107	0.216595	0.131214	0.154005	0.292141
Ccr10	0.43824	0.643728	0.379178	0.482694	0.568819	0.574323	0.842598	0.799183
Ccr3	0.269703	0.0754601	0.133346	0.594123	0.225042	0.0757397	0.266685	0.16863
Ccrl2	0.921968	1.42555	1.17558	0.481022	1.93673	1.62161	1.06359	2.22996
Ccs	27.8027	29.6508	24.9738	26.571	27.3406	29.8302	22.4433	25.312
Ccsap	5.69511	6.1124	4.65164	6.52372	4.70134	5.10508	5.04572	5.63322
Ccser1	1.24301	0.640647	1.21134	1.19616	1.14635	1.09314	1.90187	1.2169
Ccser2	73.2679	45.7972	77.7869	75.8883	62.6357	49.7204	97.1218	58.8002
Cct2	328.701	331.444	322.88	312.193	311.822	306.31	307.131	299.452
Cct3	141.444	140.662	160.55	135.324	130.005	124.144	136.346	129.472
Cct4	150.014	142.613	156.384	138.425	141.799	132.228	149.552	135.969
Cct5	316.808	339.562	366.429	297.489	322.557	316.988	337.817	327.393
Cct6a	208.254	203.356	213.182	196.698	196.356	187.645	224.456	180.616
Cct6b	0.606415	0.59384	0.93278	1.33586	0.721512	0.79472	1.08822	0.958422
Cct7	129.117	138.752	142.872	121.933	131.142	130.382	133.052	149.539
Cct8	302.389	286.444	324.264	299.294	291.347	269.007	332.262	269.535
Ccz1	26.3671	27.3911	25.0779	26.4072	24.8459	22.6247	23.86	20.4137
Cd109	11.072	15.0827	12.8363	13.3422	19.8313	19.2869	17.7048	17.7721
Cd14	13.2472	24.3056	15.0516	10.342	28.8384	37.2732	8.98456	30.5823
Cd151	231.851	256.138	291.097	221.327	262.19	277.249	245.765	285.289
Cd164	177.809	162.966	151.05	192.193	140.57	130.734	126.702	98.1913
Cd164l2	0.966031	1.08114	1.97019	1.14002	1.34343	1.49208	1.75124	2.03851
Cd1d1	6.32788	6.05254	6.4088	5.94321	6.11226	6.07497	4.35731	4.7232
Cd200	62.9386	59.0313	62.569	67.4833	67.588	65.6302	53.2946	58.9803
Cd207	21.0388	20.0347	33.1817	19.8886	29.9147	21.4115	45.8657	96.0679
Cd248	1.20986	4.35994	1.92612	1.17267	3.10929	3.85287	3.34969	2.59463
Cd24a	712.669	535.871	986.723	743.95	745.707	635.688	1118.08	772.084
Cd274	12.5997	11.4863	17.7679	11.731	9.521	7.52629	15.4989	24.2212
Cd276	16.5424	20.7554	14.8199	17.5751	17.11	20.663	12.6031	12.4816
Cd2ap	14.4074	8.77024	11.6957	17.0943	9.8633	8.06853	12.9536	8.62554
Cd2bp2	58.2308	59.8914	61.8275	56.7838	53.1911	54.3248	56.4945	56.3748
Cd300lb	0.0864361	0.761792	0.224361	0.380816	0.168286	0.424786	0	0.047288
Cd302	3.35186	8.57057	2.33621	4.81993	6.43524	9.42595	1.50373	3.97313
Cd320	12.681	15.2442	14.869	12.8115	14.5582	13.5386	11.4005	17.7507
Cd34	15.2871	34.7327	16.5336	18.9902	50.0823	46.4875	14.7826	25.128
Cd38	0.550935	2.53887	0.588847	0.428344	3.09173	2.48457	0.261704	1.17018
Cd3eap	24.7379	24.1753	26.3063	23.6254	25.7068	26.4527	32.3896	29.8351
Cd4	0.312666	0.0612364	0.324634	0.447697	0.0913115	0.153658	0.468904	0.3079
Cd40	0.259092	1.19611	0.0320249	0	1.44125	1.05502	0.0426989	0.971972
Cd44	360.433	291.56	395.855	338.982	294.4	265.32	353.751	270.85
Cd46	0.779317	0.194848	0.301278	0.785317	0.59723	0.325951	1.0138	0.435425
Cd47	49.2336	44.0621	53.3045	47.9001	53.3245	48.9046	64.4667	66.0244
Cd53	0	0.921289	0.187848	0.0797101	0.0704493	0.497917	0.0834859	0.633474
Cd55	24.9121	22.2077	28.5447	40.3146	24.3776	24.9454	43.5128	31.6353
Cd59a	100.798	83.5061	99.0185	115.47	84.0288	89.0155	105.119	74.644
Cd59b	0.969746	0.0949636	0.922958	1.70898	1.13282	1.42973	0.894969	0.954963
Cd63	703.846	899.676	582.119	695.557	635.878	776.609	395.219	611.06
Cd68	31.1908	26.7137	41.9994	38.3315	31.9255	29.0799	47.899	61.0136
Cd7	0.333805	0.108961	0.288818	0	0.108317	0.437458	0.12836	0.121747
Cd74	1.80203	0.514692	2.66358	4.30045	0.730927	1.6974	1.55913	1.80742
Cd79a	0.432625	0.338923	0.74864	1.33423	0.421148	0.595313	0.698714	0.378693
Cd79b	0.704777	0.258811	0.228673	0.873302	0.25728	0.17318	0.609779	0.28918
Cd80	0.204267	0.566755	0.412389	0.18749	0.795394	0.401545	0.0785484	0.260754
Cd81	139.028	210.586	122.299	136.781	201.54	232.972	117.296	211.293
Cd82	33.3102	48.1075	42.4692	31.4214	61.2592	63.0065	55.1724	97.5443
Cd83	1.86258	2.39994	3.56239	1.83556	4.15119	2.74606	5.42827	5.95305
Cd9	579.02	661.837	541.169	660.037	601.065	689.811	501.756	724.113
Cd93	9.08166	47.4619	8.31513	1.74686	50.0485	44.2046	1.59002	20.5349
Cd96	0.808122	0.508734	1.09876	0.445048	1.46098	0.907766	1.59816	0.821066
Cd99l2	50.4577	46.0114	55.9848	54.5846	44.9883	45.3983	50.1982	51.5794
Cda	116.566	84.0909	144.593	140.867	118.217	105.832	168.055	137.806
Cdadc1	21.5923	16.0226	23.4593	22.9702	18.6478	15.9721	26.8173	17.4625
Cdan1	5.57428	5.02631	4.85168	6.00598	3.73938	4.65436	4.8643	3.98563
Cdc123	45.869	48.9818	49.672	50.7625	42.9512	42.9374	43.7179	37.044
Cdc14a	2.72255	3.01297	1.91778	3.21052	2.3843	2.60633	1.75135	2.46953
Cdc14b	5.86454	3.73895	6.04861	6.29302	5.17417	4.63026	8.15968	5.87582
Cdc16	56.594	63.1387	51.2869	58.6207	53.7085	55.9452	45.1342	52.7218
Cdc20	60.4015	100.652	28.9626	48.5398	38.8928	66.2667	12.5346	19.1254
Cdc23	13.2569	14.1386	12.3888	12.5116	11.2646	11.2432	10.0731	7.85527
Cdc25a	8.39085	8.30917	7.12406	10.0381	7.03632	6.96541	5.69186	6.70525
Cdc25b	9.70527	12.3519	5.91028	9.75858	9.38196	11.5667	6.59283	9.39821
Cdc25c	4.22872	5.64685	2.43921	3.35917	3.09364	3.5518	1.47827	1.34602
Cdc26	7.67288	8.95806	7.17052	7.23284	7.84536	7.35177	5.75248	8.54915
Cdc27	34.503	28.1167	29.5213	37.9362	27.538	26.1782	31.3536	21.1721
Cdc34	160.23	167.666	217.807	161.202	167.534	163.558	190.394	192.079
Cdc34b	0.201385	0.197209	0.522733	0	0.196043	0.197939	0.23232	0.22035
Cdc37	68.0337	78.3745	77.4614	62.8186	72.8488	77.3947	78.1118	89.7934
Cdc37l1	13.7792	10.7442	11.1899	14.9382	10.8113	10.3985	12.3833	8.76377
Cdc40	10.198	10.6944	9.59547	11.0291	11.1253	10.4014	10.9128	8.76845
Cdc42	337.652	351.836	324.914	343.111	347.769	336.512	339.31	309.642
Cdc42bpa	22.007	15.9349	22.1225	25.3684	18.9598	17.75	26.9214	17.401
Cdc42bpb	90.3409	94.1253	110.719	88.1894	103.32	105.748	101.615	101.579
Cdc42bpg	9.30155	11.8413	6.17012	9.76697	7.38469	11.0115	3.69602	7.14687
Cdc42ep1	37.0814	58.3025	26.6727	31.839	40.8916	60.6966	15.6794	45.6384
Cdc42ep2	18.8491	23.2718	27.8848	19.5805	29.8981	30.2237	31.5935	34.3331
Cdc42ep3	8.6265	12.0298	9.21178	6.91569	20.6221	17.7628	10.5185	18.0414
Cdc42ep4	82.4644	84.6513	95.4535	84.1591	85.4646	84.0806	101.04	112.835
Cdc42ep5	10.2772	15.815	5.50466	6.36059	11.5291	14.3343	3.3874	11.5663
Cdc42se1	140.074	165.892	134.555	128.584	127.996	151.103	109.364	126.169
Cdc42se2	65.3234	67.206	65.4879	57.4991	62.1826	64.4766	58.4351	61.8672
Cdc45	11.3985	15.3171	7.8401	10.8518	8.26085	9.11831	3.15256	3.81634
Cdc5l	67.6178	61.3896	67.7268	66.9028	56.2293	57.7496	63.4173	54.3814
Cdc6	6.96756	7.55495	3.69222	6.47937	3.05105	3.22275	1.19594	0.817768
Cdc7	9.91538	7.82093	5.21525	9.59337	5.75033	5.33201	4.83268	3.06678
Cdc73	7.76601	6.10499	6.18678	7.43429	5.99225	5.79696	6.54788	4.8243
Cdca2	6.61769	8.20858	2.90108	4.93221	3.6076	4.59649	1.73043	1.90677
Cdca3	29.1195	41.0073	12.5594	22.4804	16.7855	25.2922	5.73408	10.9254
Cdca4	13.2433	18.6738	9.9775	11.1468	13.8567	15.6732	7.4483	11.1061
Cdca5	12.7903	15.7143	6.76287	9.19612	6.45605	8.73016	3.21058	5.05366
Cdca7	5.39387	5.93745	2.58896	3.90286	3.1428	2.55405	0.681288	0.775423
Cdca7l	2.24429	3.03137	1.74095	1.66217	1.46906	1.36917	0.892771	0.846771
Cdca8	18.2879	23.441	9.8184	14.9128	10.7385	14.4566	5.00038	5.48879
Cdcp1	0.242257	0.200736	0.370845	0.431035	0.507943	0.512858	0.709426	0.774824
Cdh1	71.6603	51.3621	89.6176	80.4472	58.7856	52.8257	78.3758	75.001
Cdh10	1.31699	1.08087	0.846483	1.68543	0.78144	0.789001	0.709003	0.713643
Cdh11	30.3274	28.5339	22.7366	30.1757	19.0066	19.8863	11.8417	11.3555
Cdh13	1.31308	4.97855	1.46627	2.13851	6.94842	6.9605	1.22995	3.41379
Cdh15	10.4313	14.6958	5.70381	11.9165	8.00283	8.53764	4.16032	5.04914
Cdh18	1.82706	0.97591	3.28141	3.01859	1.58995	1.44208	2.49094	1.42361
Cdh19	56.2589	48.9196	24.9501	57.1966	32.4871	47.3638	25.8244	26.2987
Cdh2	70.1761	64.2058	65.3704	72.6639	56.5839	57.8073	67.217	52.3129
Cdh20	2.98514	3.50788	1.87595	2.42269	1.49886	1.91486	0.869984	0.85954
Cdh22	1.66863	1.50064	3.15268	1.23777	2.81778	2.54381	5.65701	8.97982
Cdh24	3.21581	3.04297	2.81368	3.14404	2.0401	2.4505	1.79237	1.62095
Cdh4	2.62314	1.82023	1.87882	2.83182	1.48816	1.63916	2.54512	1.59665
Cdh5	19.1365	112.673	22.3708	7.46639	164.535	141.569	9.10034	97.834
Cdh6	9.56958	6.936	5.40308	10.0479	5.30384	5.49247	4.30302	4.93731
Cdh8	1.10757	0.558249	1.19787	0.896996	0.554947	0.608344	1.10859	0.855436
Cdh9	6.98195	2.99998	5.51703	8.94573	2.18466	1.89069	3.61629	0.896467
Cdhr1	10.0691	8.03639	15.8378	7.94922	18.8107	15.2742	34.6124	25.7601
Cdip1	20.8571	19.1282	24.2165	22.285	19.6716	18.8431	21.0354	19.6099
Cdipt	163.128	155.221	225.392	169.497	172.721	173.436	225.667	185.994
Cdiptos	0.291934	0.0952935	0.168394	0.321548	0.18946	0.14347	0.336779	0.159713
Cdk1	26.1894	33.7531	13.2201	23.3301	15.4212	20.5429	4.95189	8.58275
Cdk10	10.3982	9.95308	10.5681	10.0657	9.97977	9.01112	10.0356	10.0313
Cdk11b	80.6399	76.5328	81.924	78.7536	69.3095	71.3342	77.0575	59.5211
Cdk12	12.7249	11.377	12.4327	13.5422	11.7805	9.89802	12.3487	9.1489
Cdk13	11.1114	11.6975	12.1674	11.3924	11.9932	11.9619	12.1914	10.6099
Cdk14	10.485	8.36446	9.95601	11.1955	9.01063	8.57925	12.2035	6.59114
Cdk15	27.2047	14.6252	28.2373	32.7337	18.6997	16.1128	27.439	14.4707
Cdk16	137.182	133.35	159.43	132.924	141.924	132.514	171.841	138.664
Cdk17	26.6307	31.6218	18.7515	23.188	28.1566	29.8708	16.3022	25.4086
Cdk18	2.19638	2.59137	2.42698	2.71064	3.11701	3.12116	3.75487	4.69062
Cdk19	32.3901	38.0748	26.8494	33.348	33.0423	38.5974	26.6684	30.9336
Cdk2	8.71664	11.0569	4.77069	8.5961	8.93928	8.94607	2.47883	4.70222
Cdk20	7.59193	6.96073	8.95155	7.91115	7.28185	6.82191	8.65081	7.10564
Cdk2ap1	87.3005	103.669	81.3615	80.3862	73.4682	84.495	48.5708	57.021
Cdk2ap2	24.4274	38.4092	28.936	25.8019	42.3078	41.884	26.3129	43.928
Cdk4	122.303	166.693	103	113.17	111.806	123.224	60.429	79.9444
Cdk5	80.7689	69.9261	91.4173	75.512	82.4755	80.8731	101.83	97.2827
Cdk5r1	9.3899	10.3223	10.6142	6.70587	10.851	8.81244	15.7942	11.0364
Cdk5r2	93.6382	81.7725	149.099	95.6457	104.395	106.025	165.852	132.518
Cdk5rap1	7.01188	6.57887	6.28923	5.74182	6.11112	6.74758	6.35261	8.87727
Cdk5rap2	15.5888	16.3851	11.3	16.7646	12.7137	13.8842	9.1985	10.6751
Cdk5rap3	20.8679	25.8758	22.3762	18.8685	24.8214	27.532	21.2121	30.9748
Cdk6	11.7515	11.4901	8.79539	7.78199	12.1065	11.143	9.64767	10.0775
Cdk7	18.2671	18.8543	16.8648	17.2726	17.2858	17.1856	17.7376	16.6003
Cdk8	9.62941	8.03598	9.18589	9.10918	8.11328	8.17918	9.51109	8.55806
Cdk9	45.6586	48.9955	54.8342	43.1531	53.1239	53.1274	57.6242	59.4714
Cdkal1	2.50184	2.53676	2.0624	2.28912	2.00399	2.0137	1.89759	1.79981
Cdkl1	2.59423	2.47994	2.45837	2.78935	2.1045	1.82131	3.91905	1.48685
Cdkl2	23.2634	12.6832	23.4738	25.7376	16.6356	13.7723	29.4031	12.8749
Cdkl3	5.03327	4.33006	6.0033	5.88061	3.86943	4.60039	8.30267	4.40067
Cdkl4	0.264133	0.0739016	0.261184	0.249365	0.367323	0.259614	0.391766	0.289007
Cdkl5	1.73297	1.68842	1.6897	2.30601	1.62705	1.55633	2.44569	1.47266
Cdkn1a	384.375	411.88	631.406	437.239	591.956	540.733	750.985	745.174
Cdkn1b	28.3595	30.8632	31.1991	27.8808	42.1927	44.0436	49.7128	76.4847
Cdkn1c	1.79301	3.69329	1.71185	2.11109	4.8752	5.40853	1.99711	4.60022
Cdkn2a	1.93618	6.74144	1.86138	1.30325	8.37697	4.96909	2.2336	2.35391
Cdkn2aip	8.67433	10.9484	10.285	10.4389	10.6022	11.0521	11.6376	10.8973
Cdkn2aipnl	44.2973	47.1617	41.5584	42.7628	41.2418	44.4254	39.8119	35.2949
Cdkn2b	4.44409	12.7893	4.62988	5.69405	7.41633	8.64696	4.81287	5.75573
Cdkn2c	40.364	44.9963	17.9088	31.276	20.2406	25.8338	9.04215	13.5063
Cdkn2d	141.044	137.727	185.375	123.593	161.707	167.995	230.899	219.265
Cdkn3	7.07166	9.00772	3.40434	4.50942	5.74535	7.73458	4.10965	2.90888
Cdnf	4.41701	3.17461	4.6632	3.79385	3.8659	3.10671	6.4512	5.14334
Cdo1	4.14089	4.95613	2.12315	6.41909	4.40428	4.89912	2.1231	2.68495
Cdon	1.68307	2.51226	1.52694	2.50173	2.76782	2.45732	1.47035	1.62702
Cdpf1	17.8465	21.6423	22.6234	14.0569	19.6962	18.561	22.144	21.5707
Cdr2	28.8552	30.5808	35.2523	30.2676	31.0261	30.3889	33.9018	29.2186
Cdr2l	53.2207	54.4193	62.5866	53.8532	61.1292	57.3	65.7197	57.8226
Cdrt4	0.348733	1.87826	0.603468	0.960269	1.01845	0.856916	0.603454	1.33551
Cds1	13.506	8.90088	14.3442	17.2731	12.1508	8.93386	17.4637	14.3927
Cds2	251.305	198.972	333.255	262.889	261.84	231.987	371.877	320.487
Cdsn	60.6327	77.2616	46.2701	83.8419	27.4957	49.7399	14.717	9.78656
Cdt1	22.2424	25.7914	16.0142	20.1649	18.7211	17.8762	8.61478	13.8378
[truncated: 12,532 more rows]

## Sheet: Fig 1E
	Neurons				Tumor-exposed neurons
TPM	Sample 1	Sample 2	Sample 3	Sample 4	Sample 1	Sample 2	Sample 3	Sample 4
Calca	633.7	560.6	892.1	632	943.4	892.2	1486.3	1272.2
Gal	909.7	967.6	1420.6	874.2	1431.9	1269.1	2267.9	1988.7
Trka	75.6	69.9	122.9	68.4	117.5	113.6	191.8	174.2
NaV1.9	48.1	51	77.9	53.9	81.7	73.9	149.9	122
Grp	2.7	2.8	7.4	2.1	14.3	9.6	18.4	23.1
Fgf11	4.3	6.7	8.8	2.8	18.9	17.9	34.1	29.8
Fgf18	1.5	1.9	3	1.3	5.6	2.1	7.2	6.9
Il2r	5.5	5.1	6.9	4	8.6	7.3	9.1	6.6
Il4r	127.4	148	197.9	114.7	199.3	210.5	279.8	244.2
Il10r	2.9	2.4	3.9	1.1	3.9	5.2	9.7	6.3
Il13r	30.5	33.4	42	28.7	53.6	44.9	66.1	52.9
Il18r	1.6	0.9	1.4	2.6	0.7	0.5	0.8	0.1
Mrgprx1	2.1	3.1	4.7	2.7	6.1	7.2	9.5	4.8
Pomc	3.5	4	4.6	4.2	5.7	5.3	6.2	8.9
