# Supplementary material for: Nociceptor neurons affect cancer immunosurveillance
Source: Nature. 2022 Nov 2;611(7935):405–12. doi: 10.1038/s41586-022-05374-w (PMC9646485; doi:10.1038/s41586-022-05374-w)
Supplement: Supplementary file 5 — Source Data Fig. 2 [file 41586_2022_5374_MOESM5_ESM.xlsx]

## Sheet: Fig 2A
	B16F10										OT1 CD8															TRPV1+ neurons
TPM	triple 1	triple 2	triple 4	neuron+B16F10 1	neuron+B16F10 3	neuron+B16F10 4	CD8 + B16F10 1	CD8 + B16F10 4	B16F10 1	B16F10 2	triple 2	triple 3	triple 4	neuron+CD8 1	neuron+CD8 2	neuron+CD8 3	neuron+CD8 4	B16F10 + CD8 1	B16F10 + CD8 2	B16F10 + CD8 3	B16F10 + CD8 4	CD8 1	CD8 2	CD8 3	CD8 4	triple 1	triple 2	triple 3	triple 4	Neurons+CD8 1	Neurons+CD8 3	Neurons+CD8 4	neurons 1	neurons 2	neurons 3	neurons 4
Aaas	64.33	67.1	37.33	89.75	63.98	76.66	49.92	36.42	90.45	88.33	184.29	186.91	112.96	160.02	155.48	159.98	161.06	108.79	116.68	105.62	103.78	105	108.97	109.56	108.33	36.61	43.66	38.46	32.49	37.22	40.65	43.03	46.5	43.3	40.1	42.31
Aacs	54.47	54.79	35.54	70.14	48.99	59.39	55.38	41.32	86.72	87.81	49.4	48.21	85.17	72.9	80.58	73.79	74.45	87	85.76	100.28	83.65	89.97	89.49	87.57	90.11	49.67	46.99	44.87	52.22	150.84	159.55	155.28	95.61	134.59	151.11	139.15
Aadac	0	0	0	0	0	0	0	0	0	0	0	0	0	0	0	0	0	0	0	0	0	0	0	0	0	0	0	0	0	0	0	0	0	0	0	0
Aadacl2	0	0	0	0	0	0	0	0	0	0	0	0	0	0	0	0	0	0	0	0	0	0	0.1	0	0	0	0	0	0	0	0	0	0	0	0	0
Aadacl3	0	0	0.05	0	0	0	0	0	0	0	0	0	0	0	0	0	0	0	0	0	0	0	0	0	0	0	0	0	0	0	0	0	0	0	0	0
Aadacl4	0	0	0	0	0	0	0	0	0	0	0	0	0	0	0	0	0	0	0	0	0	0	0	0	0	0	0	0	0	0	0	0	0	0	0	0
Aadat	0	0	0	0	0	0	0	0	0	0	0	0	0	0	0	0	0	0	0	0	0	0	0	0	0	0.13	0	0	0	0.18	0	0.25	0.27	0.62	0.25	0.34
Aagab	27.78	25	29.08	27.3	25.72	27.44	27.19	26.06	28.96	26.19	29.57	32.26	21.13	21.05	21.41	19.96	19.98	25.33	25.11	27.3	26.33	23.73	21.06	22.05	23.14	19.51	20.43	18.41	18.7	21.99	20.89	23.05	19.77	24.12	23.07	21.67
Aak1	26.08	25.97	18.65	22.79	23.9	23.54	24.86	25.67	26.95	30.65	14.63	15.25	18.5	24.08	21.39	25.38	24.22	13.34	14.71	11.37	14.3	28.16	27.92	28.29	29.34	14.89	14.44	14.79	13.95	17.36	16.77	18.02	24.95	13.54	12.74	17.34
Aamdc	5.6	6.4	3.66	3.96	3.71	3.76	5.37	4.71	1.88	3.15	6.13	5.79	3.29	6.43	6.83	6.16	7.04	4.45	4.09	3.53	3.51	6.54	6.4	6.4	4.67	5.55	6.87	6.13	4.44	4	5.33	5.63	4.23	5.04	6.99	5.1
Aamp	177.01	182.54	195.37	198.11	172.49	196.26	193.14	153.65	155.52	158.69	127.35	141.33	135.81	93.11	95.61	89.83	86.76	128.83	131.66	131.09	125.68	139.92	141	138.51	135.61	135.64	134.55	142.75	128.29	111.93	116.88	115.34	53.84	141.04	163.99	127.36
Aanat	0	0.11	0	0	0	0	0	0	0	0	0	0	0	0.12	0	0	0	0	0	0	0	0	0	0.14	0.11	0	0.1	0	0	0.23	0	0.21	0.23	0.12	0.22	0
Aar2	55.38	51.98	37.02	51.68	50.57	51.59	57.72	50.43	68.02	67.63	22.83	19.64	19.05	19.07	20.74	17.46	18.25	21.88	20.16	25.76	19.42	19.77	17.43	17.93	17.55	30.58	33.29	33.24	27.63	35.47	35.62	35.82	30.32	27.11	32.88	29.68
Aard	0.13	0	0	0.11	0	0	0	0	0	0	5	3.75	5.45	0.43	0.14	0.45	0.15	11.39	12.38	15.5	8.86	0	0.11	0	0	0.97	1.34	0	0	0	0.24	0	0	0.85	0.27	0
Aars	131.03	133.19	223.54	265.01	312.51	294.99	127.7	105.41	129.02	129.54	96.32	98.29	82.94	99.9	97.67	97.44	100.79	78.31	78.3	83.58	76.8	63.45	64.61	65.85	64.88	193.61	191.83	199.72	193.6	129.14	133.47	129.93	92.53	134.54	138.5	145.45
Aars2	19.79	20.17	19.64	21.62	16.66	21.85	18.79	16.5	16.73	18.51	16.33	18.58	20.81	18.43	20.99	17.73	17.29	22.95	25.24	27.99	25.3	19.77	18.41	17.68	19.02	9.81	11.89	10.13	10.05	13.46	13.34	12.62	4.96	11.49	11.02	14.01
Aarsd1	0.77	0.55	0.59	0.81	1.24	0.75	0.57	0.53	1.95	1.57	1.73	1.27	2.48	1.58	1.57	1.8	1.7	3.63	2.2	3.01	2.31	1.15	1.94	1.94	2.01	0.09	0.16	0.12	0.31	0.7	0.37	0.23	0.77	0.82	0.29	0.68
Aasdh	5.47	6.26	8.77	4.41	6.13	4.83	5.72	6.66	4.35	4.11	5.42	6.22	5.02	8.43	6.42	6.88	7.42	5.75	5.21	5.61	6.22	7.62	8.03	7.71	7.65	2.78	1.92	2.03	2.12	1.55	1.63	2.09	2.69	1.77	1.96	2.3
Aasdhppt	28.06	28.14	28.11	28.13	31.1	25.3	21.28	29.38	48.78	44.38	28.61	26.38	26.04	25.3	26.06	27.03	26.31	33.24	31.38	35.52	32.08	25.46	21.97	22.6	22.41	22.67	20.7	19.09	21.15	19.59	22.61	16.16	39.66	25.48	28.48	22.09
Aass	3.35	3.02	0.99	2.48	2.61	1.93	2.51	3.89	1.08	0.95	0	0.05	0.24	0.15	0	0.11	0	0	0	0	0	0	0	0	0	0.08	0	0	0.15	0.36	0.13	0.23	0.61	0.15	0.24	0
Aatf	44.69	45.42	31.52	55.94	53.41	52.62	35.66	28.45	92.36	92.56	30.04	25.29	41.84	38.86	41.59	39.88	35.87	42.79	38.31	49.52	39.79	36.56	33.79	35.89	34.95	24.51	23.47	23.57	20.6	29.93	28.57	29.59	25.47	45.23	47.5	41.37
Aatk	6.42	7.4	3.43	9.26	10.43	10.18	4.92	4.15	3.07	2.6	0	0.19	0.22	1.83	2.19	1.65	1.59	0	0	0	0.06	0	0	0.02	0.02	25.93	25.62	27.59	30.25	48.83	45.48	48.94	44.54	63.39	77.58	74.79
AB124611	1.5	0.9	0.23	0.11	0.11	0.23	0.5	0.42	0.14	0.13	52.51	58.76	47.91	109.26	111.67	116.34	109.98	36.68	41.35	34.08	39.81	107.11	103.94	104.74	106.73	2.8	4.55	2.48	5.04	4.16	3.97	4.19	1.62	2.38	3.6	3.27
Abat	14.87	14.85	2.88	13.74	15.92	13.59	10.87	11.23	7.34	6.53	0.09	0.18	0.59	0.27	0.25	0.16	0.29	0	0.03	0.04	0.11	0	0.04	0	0	6.67	5.59	6.62	5.02	2.46	4.04	3.71	4.31	2.32	3.41	2.94
Abca1	5.34	4.39	18.66	2.83	3.34	3.02	14.03	17.5	1.13	0.98	1.11	1.41	2.08	2.32	2.05	2.42	2.32	1.38	1.26	1.1	1.44	0.15	0.09	0.16	0.27	79.43	68.46	73.16	71.18	36.43	40.4	38.14	118.62	60.9	73.98	78.48
Abca12	0.19	0.21	0.19	5.69	4.02	5.1	0.4	0.45	17.34	18	0	0	0.02	0.01	0	0	0	0.01	0	0	0	0	0	0	0	0.14	0.09	0.11	0.08	0	0.02	0.01	0.01	0.04	0.04	0.02
Abca13	0.03	0.02	0	0.17	0.26	0.17	0.01	0.01	0.16	0.17	0	0	0	0	0.01	0	0	0	0	0.01	0	0	0	0	0	0.04	0.11	0.06	0.09	0.02	0.01	0.04	0.03	0.06	0	0.01
Abca14	0	0	0	0	0	0	0	0	0	0	0	0	0	0	0	0	0	0	0	0	0	0	0	0	0	0.15	0.06	0.06	0.03	0.03	0	0	0	0	0.06	0
Abca15	0	0	0	0	0	0	0	0	0	0	0	0	0	0	0	0	0	0	0	0	0	0	0	0	0	0	0	0	0	0	0	0	0	0.03	0	0
Abca16	0	0	0	0	0	0	0	0	0	0	0	0	0	0	0	0	0	0	0	0	0	0	0	0	0	0	0	0	0	0	0	0	0	0	0	0
Abca17	0.1	0.03	0.18	0.03	0.03	0.12	0.1	0.11	0	0	0.13	0.17	0	0	0.03	0.07	0.07	0.19	0	0.18	0.23	0.15	0.33	0.38	0.25	0	0.12	0.03	0	0.1	0.03	0.03	0	0.07	0.06	0.05
Abca2	38.79	36.24	33.16	47.5	40.55	43.83	46.44	37.51	28.9	32.37	61.69	62.59	61.71	85.37	78.52	84.56	80.74	52.79	54.7	44.1	56.09	71.72	75.82	75.71	78.83	29.42	29.96	35.74	31.51	35.43	33.71	33.92	22.26	22.96	18.2	23.99
Abca3	26.9	25.96	26.76	25.62	23.79	25.92	32.08	29.63	20.34	18.98	22.8	23.89	40.23	23.52	20.46	23.08	21.62	36.61	41.6	33.51	39.88	45.45	47.18	47.33	49.88	30.62	34.18	36.03	32.92	37.02	39.42	37.43	29.18	28.75	25.61	31.53
Abca4	0.24	0.4	0.29	0.21	0.16	0.2	0.37	0.42	0.14	0.18	0.06	0	0	0.02	0.02	0	0.02	0	0	0.03	0.02	0	0	0	0	0.59	0.6	0.7	0.73	0.18	0.2	0.06	0.23	0.14	0.21	0.16
Abca5	6.2	5.36	7.52	5.36	7.13	6.56	4.71	6.94	4.94	5.23	0.91	0.94	0.46	3.22	2.44	2.95	2.98	0.43	0.64	0.5	0.63	0.37	0.29	0.33	0.41	10.89	12.58	11.24	9.21	5.74	8.17	6.27	11.24	8.28	5.83	7.3
Abca6	0.03	0	0.03	0	0.03	0.09	0	0.04	0	0	0.03	0	0	0.18	0.04	0	0	0	0	0	0	0	0	0	0	2.57	3.39	2.69	2.63	1.76	2.34	0.96	1.48	2.45	1.27	2.39
Abca7	56.76	60.37	43.45	48.11	41.55	48.09	76.47	63.09	24.61	27.01	48.79	53.45	84.17	77.75	70.38	75.37	71.07	76.4	88.86	71.92	86.71	91.57	96.51	95.93	91.44	31.8	31.43	29.78	30.39	27.94	29.2	27.66	9.23	21.15	16.48	21.35
Abca8a	0.4	0.21	0.13	1.19	1.51	0.99	0.18	0.13	0.56	0.09	0.03	0.03	0	0.21	0.12	0.1	0.23	0	0	0	0	0	0	0	0	4.64	2.83	4.29	4.41	2.14	2.04	2.28	6.57	3.48	3.67	3.28
Abca8b	9.91	9.79	9.11	6.3	8.65	6.62	9.19	10.46	2.71	1.58	0.1	0.13	0.46	0.52	0.59	0.55	0.36	0.14	0	0.14	0.06	0.02	0.02	0	0	7.68	7.54	10.34	9.25	8.82	8.95	9.01	6.47	3.48	3.51	4.45
Abca9	0	0	0	0	0.04	0.04	0.02	0	0.03	0	0	0	0	0	0.1	0.05	0.08	0	0	0	0	0	0	0	0	0.41	0.35	0.25	0.3	1.13	0.85	0.78	0.51	0.31	0.2	0.42
Abcb10	18.6	18.6	14.79	19.68	14.95	18.59	18.14	19.33	24.04	22.18	15.4	16.54	10.61	16.01	14.3	15.7	15.66	12.03	13.66	10.75	14.82	14.97	14.84	15.03	14.49	19.49	16.56	15.87	21.63	29.06	32.76	31.81	33.48	26.14	26.43	30
Abcb11	0.07	0.04	0	0.03	0	0.1	0.06	0	0	0.11	0	0	0	0.07	0	0	0.04	0	0	0	0	0	0	0	0	0	0	0.07	0	0	0.03	0	0	0	0.07	0.14
Abcb1a	0.33	0	2.29	0.11	0.03	0.03	0.19	0.04	0.07	0.1	11.87	10.86	21.65	40.03	37.23	39.93	41.68	23.84	20.5	22.88	20.75	10.03	10.45	9.77	10.49	12.14	8.77	7.69	6.08	1.67	2.92	1.86	16.47	13.69	16.31	13.42
Abcb1b	9.32	8.07	2.35	7.64	6.29	6.35	8.34	7.28	15.91	13.08	34.05	34.04	32.26	90.65	87.81	95.31	96.13	47.09	39.33	48.33	40.3	23.79	24.06	22.65	23.04	4.36	3.34	2.42	3.37	11.5	9.14	10.43	14.43	11.12	11.57	10.28
Abcb4	0.25	0.12	0.11	0.15	0.07	0.12	0.19	0.15	0.02	0.02	1.2	1.31	1.81	0.12	0.18	0.11	0.09	1.93	3.38	1.46	2.34	0.16	0.13	0.1	0.04	0.62	0.95	0.8	1.2	0.19	0.26	0.13	0.44	0.33	0.25	0.43
Abcb5	0	0	0	0	0	0	0	0	0	0	0	0	0	0	0	0	0	0	0	0	0	0	0	0	0	0	0	0	0	0	0	0.04	0.04	0	0.04	0.1
Abcb6	0.48	0.59	0.96	0.82	0.8	1.02	0.52	0.26	1.08	1.12	0.65	0.51	0.73	0.62	0.58	0.31	0.86	0.36	0.5	0.41	0.64	0.69	1.08	0.87	0.56	0.35	0.19	0.47	0.14	0.33	0.27	0.17	0.29	0.54	0.34	0.25
Abcb7	55.65	48.73	39.46	59.06	63.98	60.17	42.23	52.99	79.14	80.85	27.52	27.22	29.27	26.45	28.34	29.65	28.71	27.61	29.09	26.24	27.28	32.67	29.4	29.12	31.62	14.8	13.16	13.61	13.33	17.21	16.94	17.76	29.08	15.72	16.5	15.66
Abcb8	40.95	45.46	27.79	49.98	43.48	45.54	48.16	37.41	46.16	45.28	23.49	24.51	26.54	27.02	26.63	28.22	24.12	24.6	21.43	25.15	21.16	29.43	30.65	31.58	31.55	8.82	10.32	8.06	9.35	11.52	13.01	11.37	7.26	10.22	11.72	10.43
Abcb9	1.09	0.93	0.97	1.08	1.81	1.43	0.16	0.07	0.99	0.82	94.18	91.6	109.91	102.05	104.64	103.22	105.39	65.65	75.87	69.36	70.4	75.05	77.94	78.09	73.9	6.54	5.97	6.92	5.58	4.37	4.73	5.41	2.23	5.37	4.11	3.54
Abcc1	22.54	18.26	88.86	30.59	30.58	28.68	23.69	24.45	19.64	17.84	28.24	28.45	37.02	22.67	20.64	21.5	21.98	32.19	30.15	28.55	33.02	25.33	25.24	26.61	26.24	69.71	52.27	71.3	62.82	34.8	30.34	32.54	49.83	41.92	39.85	43.49
Abcc10	6.66	7.56	12.2	9.02	11.05	10.84	8.75	7.28	5.33	5.9	8.24	8.4	6.7	10.48	8.98	11.58	10.65	8.15	7.45	10.36	9.55	9.16	9.28	9.07	10.05	2.76	1.99	2.93	2.73	2.83	2.73	2.97	2.74	3.02	2.47	3.26
Abcc12	0	0	0	0	0	0	0	0.03	0	0	0	0	0	0	0	0	0	0	0	0	0	0	0	0	0	0.11	0.02	0.03	0	0.15	0.14	0	0.06	0.06	0.05	0.02
Abcc2	0.02	0	0	0.05	0.06	0.04	0	0	0	0.02	0.02	0	0	0	0	0	0	0	0.02	0.02	0	0	0	0	0	0.15	0.1	0.04	0	0.02	0	0	0.09	0.09	0.08	0.03
Abcc3	0	0	0	0	0.03	0	0.05	0.04	0	0	0.38	0.27	0.2	0.74	0.64	0.39	0.62	0.34	0.36	0.29	0.41	0.35	0.45	0.46	0.4	0.08	0.43	0.28	0.13	0.14	0.2	0.19	1.27	1.11	1.29	1.56
Abcc4	23.01	20.89	21.67	27.55	27.5	26.47	24.84	20.5	32.79	32.95	8.53	9.14	9.13	15.91	16.22	16.19	16.43	11.94	10.51	13.16	9.78	8.52	8.68	8.79	9.74	21.11	15.18	19.6	16.57	17.91	15.83	18.62	33.27	26.03	24.79	29.18
Abcc5	33.41	30.4	23.31	30.52	31.77	31.32	33.06	34.04	27.66	30.02	12.66	12.86	12.7	18.37	16.45	18.05	17.7	15.63	17	15.46	15.5	9.96	10.54	10.4	11.21	18.42	24.8	23.28	21.99	23.3	22.09	21.04	18.82	19.44	14.39	20.57
Abcc6	0	0	0.03	0.03	0.11	0.06	0	0.04	0	0	0	0	0	0	0	0	0.07	0	0	0	0.04	0	0	0	0	0.03	0	0	0	0	0	0	0	0	0.03	0
Abcc8	0	0	0	0	0	0	0	0	0	0	0.02	0.02	0	0.1	0.02	0.03	0.05	0.03	0	0	0	0.02	0	0	0	0.05	0.02	0	0.05	0.05	0.02	0.02	0.02	0.12	0	0.09
Abcc9	0	0	0	0	0	0	0	0	0	0	0	0	0	0	0.05	0	0.05	0	0	0	0	0	0	0	0	0.14	0.14	0.04	0.22	0.02	0.02	0.13	0	0.23	0.09	0.23
Abcd1	35.23	36.8	12.95	12.2	10.68	11.33	43.87	39.33	6.22	6.63	17.86	18.24	20.7	26.23	26.78	26.81	25.54	14.19	15.25	12.44	13.13	37.77	38.52	38.59	38.31	9.28	10.8	8.17	11.87	16.55	14.25	17.91	10.02	10.82	12.27	9.67
Abcd2	1.36	1.56	0.72	0.42	0.69	0.5	1.27	1.96	0.35	0.13	0	0	0.08	0.03	0.1	0.14	0.07	0	0	0	0	0.08	0	0	0	1.56	2.33	2.29	2.52	1.14	1.4	1.05	2.3	0.93	1.51	2.07
Abcd3	62.39	58.61	71.16	73.57	86.66	78.38	57.63	62.43	73.81	73.17	41.09	43.47	77.81	14.78	16.13	13.83	14.89	118.59	125.33	109.68	124.11	16.26	13.78	14.15	13.93	37.22	32.66	33.3	37.02	40.99	39.16	42.02	70.2	40.18	49.33	45.99
Abcd4	10.23	10.96	10.7	8.69	9.56	8.79	13.19	13.55	4.36	5.03	8.72	10.52	9.52	8.88	7.98	8.37	7.36	10.73	10.27	10.29	10.42	8.14	9.31	9.44	8.58	4.19	4.63	5.09	5.86	4.3	4.75	4.12	4	4.73	5.66	4.53
Abce1	87.74	77.77	92.98	106.98	122.15	104.99	66.88	73.39	172.06	167.82	133.65	126.25	141.3	111.04	113.67	116.53	113.55	165.19	153.8	150.59	163.68	99.95	94.35	95.05	96.3	95.71	92.85	82.81	85.51	97.38	92.76	91.92	193	113.53	117.87	117.37
Abcf1	134.5	138.21	149.08	205.23	174.34	191.73	133.7	101.42	216.46	225.74	188.56	178.5	217.61	169.69	173.58	170.19	158.41	220.65	204.4	257.33	202.96	153.61	158.89	152.28	150.34	134.67	132.53	120.88	116.08	147.64	139.83	138.54	63.66	140.46	143.52	149.4
Abcf2	171.71	178.57	161.03	253.88	235.2	238.11	185.57	150.45	281.3	269.89	207.59	194.03	205.05	172.33	175.6	167.43	164.35	222.37	202.02	246.27	190.02	127.81	117.8	125.05	120.31	137.81	122.66	108.5	119.18	164.12	182.82	178.1	152.25	183.59	187.29	190.44
Abcf3	54.03	56.42	56.07	57.21	51.24	54.76	61.46	50.57	58.14	57.61	51.77	47.57	47.42	48.44	45.58	44.97	43.79	52.66	52.8	59.43	49.23	42.29	44.74	44.03	43.11	68.19	72.09	71.03	58.14	60.34	61.33	59.86	43.71	68.65	67.31	64.09
Abcg1	0.05	0.08	0.14	0	0.04	0	0.02	0	0	0	9.61	11.09	7.33	20.42	18.37	20.86	20.9	4.09	5.61	3.64	3.77	11.37	11.17	11.11	12.3	15.15	16.04	15.78	11.87	5.56	6.04	6.18	7.28	8.6	7.02	9.75
Abcg2	9.67	9.17	13.12	7.16	7.43	6.75	12.39	14.54	5.82	5.86	4.07	3.63	3.69	4.46	5.35	5.09	5.24	4.29	5.14	4.08	4.29	3.83	3.64	3.88	3.78	3.39	5.51	4.22	3.9	2.53	3.61	2.23	7.62	6.1	4.68	4.97
Abcg3	0	0	0	0	0	0	0	0	0	0	4.57	5.59	2.52	2.39	2.42	3.1	1.87	2.4	2.41	3.39	2.7	13.93	12.63	13.82	13.73	0.08	0.14	0.1	0.05	0.05	0	0.2	0	0	0	0
Abcg4	0.52	0.75	1.24	0.42	0.79	0.57	0.78	0.81	0.59	1.03	0.66	0.75	0.75	0.18	0.26	0.08	0.2	0.25	1.09	0.16	0.45	0.35	0.58	0.39	0.3	5.39	8.34	7.68	6.86	3.39	4.51	3.63	3.52	4.41	2.35	3.61
Abcg5	0	0.07	0	0	0	0	0.05	0.07	0	0	0	0	0	0	0	0	0	0	0	0	0.08	0	0	0.04	0.06	0	0	0	0	0	0.18	0	0.14	0	0	0
Abcg8	0.05	0.05	0	0.08	0.3	0.09	0.04	0	0.05	0	0	0	0	0	0	0	0	0	0	0	0	0	0	0	0	0.04	0	0	0	0	0	0	0	0	0	0
Abhd10	16.24	18.64	14.1	19.46	22.85	20.04	16.44	16.27	23.03	24.55	16.11	19.61	12.68	14.64	14.17	14.98	17	13.39	12.29	13.7	12.31	13.01	13.02	12.81	14.27	14.7	14.11	13.83	14.12	11.84	13.31	12.4	16.43	13.62	13.91	14.24
Abhd11	26.24	31.32	19.68	16.69	13.32	13.87	30.56	23.36	19.01	24.01	25.08	23.11	33.71	31.39	31.7	29.62	32.86	42.79	40.48	43.71	40.08	28.99	29.01	27.88	26.72	19.32	20.69	22.96	23.34	25.58	23.39	25.62	24.92	33.75	32.12	25.62
Abhd12	113.01	104.23	75.52	129.57	124.97	136.01	111.75	100.89	97.14	100.59	41.18	46.24	47.57	50.07	48.5	47.52	49.68	46.36	44.27	48.91	41.04	34.26	35.04	35.13	35.4	83.23	89.64	88.06	88.38	80.8	90.43	84.73	71.63	96.62	90.12	86.02
Abhd12b	0.05	0.05	0	0	0	0	0	0	0	0	0.09	0.05	0	0.05	0.1	0.05	0	0	0	0	0	0.08	0.04	0.03	0.04	0	0	0	0	0	0.04	0	0	0.15	0	0
Abhd13	25.47	23.92	32.71	29.61	33.72	32.08	23.56	30.72	32.41	32.65	20.15	20.99	15.87	19.77	18.46	18.51	19.34	17.82	18.04	18.64	17.67	19.24	16.95	16.37	17.49	26.25	24.61	24.81	25	28	25.94	27.49	40.38	22.86	27.99	26.28
Abhd14a	20.76	23.07	14.85	22.82	18.65	23.11	17.78	17.2	26.18	25.8	32.54	34.65	32.4	27.28	25.73	27	24.08	33.02	32.39	30.41	32.34	29.04	27.55	30.93	28.82	24.6	24.57	24.13	30.12	23.56	27.32	27.04	32.95	31.55	37.56	32.04
Abhd14b	11.82	11.76	10.07	9.34	7.99	10.42	10.52	9.91	10.54	9.98	10.78	9.98	13.66	16.73	17.83	16.84	15.61	12.21	19.05	10.39	13.5	20.7	22.23	22.23	20.81	6.66	6.72	7.19	6.23	8.51	9.03	7.55	7.97	12.83	9.09	11.19
Abhd15	0.89	1.29	1.41	1.38	1.2	1.13	0.57	0.66	2.71	2.34	4.08	2.95	1.74	8.31	6.62	8.18	9.37	1.55	2.62	1.93	2.25	7.43	7.29	6.95	7.8	2.24	1.68	1.89	1.6	2.11	2.53	2.53	0.97	1.39	1.07	1.9
Abhd16a	131.28	140.45	82.71	46.67	41.84	43.27	156.11	119.35	34.19	33.29	21.95	22.54	26.16	44.44	46.56	42.36	44.33	22.18	21.05	26.42	22.6	27.7	28.22	29.26	27.66	43.67	45.97	43.39	43.74	99.2	88.21	102.93	23	47.67	44	45.54
Abhd16b	0	0	0	0	0	0	0	0	0	0	0.21	0	0.13	0.11	0	0	0.23	0.12	0.11	0	0	0	0	0	0.1	0	0	0	0	0	0	0	0	0	0	0
Abhd17a	134.65	147.31	145.82	160.03	126.14	147.33	177.5	127.71	120.17	121.09	161	157.08	175.52	120.75	138.2	119.87	117.35	154.6	166.69	163.16	160.81	139.7	140.4	145.46	147.2	161.79	174.86	172.53	164.54	122.96	128.88	121.42	66.68	140.93	143.77	129.14
Abhd17b	24.38	25.52	27.2	20.29	24.06	23.58	24.3	27.82	22.55	26.33	40.13	37.36	34.51	38.07	40.64	42.11	42.11	34.69	32.4	31.33	31.25	28.59	32.56	31.92	31.74	36.21	36.73	35.46	32.94	40.74	39.3	40.99	49.1	42.63	41	42.83
Abhd17c	13.82	12.43	16.09	24.22	20.46	23.32	11.36	11.63	33.23	34.88	22.11	20.15	15.45	18.86	21.71	22.58	19.73	18.28	16.7	16.66	16.31	20.31	19.76	20.99	22.11	19.16	19.52	18.46	18.07	19.87	18.45	18.51	27.15	26.8	21.86	23.33
Abhd18	6.64	6.75	15.92	6.33	10.31	8.8	5.44	8.34	2.28	3.19	12.02	12.07	7.22	6.32	6.45	7.37	7.09	4.73	4.13	4.36	5.19	18.71	19.92	19.33	17.34	2.26	3.09	3.13	2.89	0.71	0.46	0.73	1.5	1.04	0.58	0.66
Abhd2	25.43	22.2	14.27	12.23	13.19	12.31	33.28	33.31	11.48	11.15	22.01	21.79	26.44	26.61	25.65	27.67	26.71	27.18	28.47	27.56	25.29	20.01	20.09	20.51	21.34	29.76	36.78	32.62	30.18	25.21	29.37	27.43	31.67	31.54	23.6	31.72
Abhd3	1.78	1.27	1.7	1.33	1.83	0.84	2.17	1.63	0.53	0.66	0.23	0.42	0.2	0.25	1.07	0	0.27	0	0.17	0.07	0	0	0	0	0.08	10.48	9.38	8.53	6.97	9.66	8.62	11.31	7.87	4.43	5.93	4.82
Abhd4	53.13	55.21	47.91	50.13	46.73	48.09	63.42	55.6	39.78	37.95	54.9	56.19	34.51	84.22	85.5	85.67	87.95	28.6	32.21	29.87	28.04	31.99	31.18	35.71	33.9	120.59	110.31	129.97	114.08	160.23	163.16	165.16	262.76	175.88	205.52	193.79
Abhd5	18.53	17.38	20.31	22.76	23.07	21.85	19.54	20.14	26.14	25.95	8.14	8.07	7.09	8.34	7.83	9.33	8.22	8.16	7.79	8.48	7.85	3.7	3.59	3.76	3.15	28.4	28.58	25.75	27.63	38.66	41.82	35.7	49.43	43	42.29	40.62
Abhd6	16.62	17.53	15.56	20.37	20.46	20.91	20.28	18.83	18.5	18.73	13.33	15.22	11.94	11.73	11.72	13.69	13.77	12.26	11.88	12.65	11.73	10.17	9.48	9.77	9.86	27.04	29.45	31.47	36.06	31.14	32.36	31.53	38.66	26.14	22.58	27.22
Abhd8	68.75	70.95	53.12	121.88	77.84	104.08	68.03	48.58	103.39	110.66	46.23	46.6	41.42	56.75	65.63	58.59	60.73	30.52	34.93	28.48	32.8	60.31	57.41	58.97	58.02	44.55	52.87	48.2	43.83	28.1	32.9	27.29	9.53	38.06	30.42	29.24
Abi1	69.87	63.39	72.6	84.15	89.07	88.08	59.34	69.79	93.18	94.16	72.98	73.25	76.11	86.59	93.67	94.36	92.21	82.1	76.12	77.81	79.32	79.12	71.94	72.5	74.87	85.47	92.16	90.22	88.32	84.09	76.35	75.3	125.84	79.33	83.66	84.05
Abi2	24.07	20.97	29.36	28.34	31.1	29.28	20.27	27.14	40.76	43.79	15.42	17.83	15.42	6.81	7.23	6.39	7.21	15.12	16.03	11.27	16.31	14.68	13.53	13.84	13.95	13.63	13.7	14.74	14.25	10.08	10.29	10.98	24.01	11.45	12.59	13.55
Abi3	5.08	5.46	2.86	6.04	4.26	4.57	5.37	3.62	1.88	1.85	9.83	10.77	6.69	13.26	14	14.07	13.64	4.16	5.15	3.82	4.16	10.66	10.03	11.44	10.43	0.98	0.79	0.78	0.68	0.33	0.19	0.04	0.71	1.47	1.52	1.78
Abi3bp	0.15	0.1	0.27	0	0.02	0	0.25	0.24	0.03	0	0.05	0.1	0.19	0.21	0.36	0.16	0.34	0.26	0.44	0.47	0.4	0.02	0.04	0.02	0.05	3.45	2.44	3.63	2.12	0.29	0.37	0.14	0.55	0.1	0.19	0.24
Abitram	14.53	16.67	9.86	21.6	23.97	23.59	17.91	15.18	28.3	29.45	10.33	10.02	12.35	16.07	15.44	16.73	16.75	14.34	12.63	13.82	13.63	11.69	10.87	11.1	11.39	9.29	6.38	7.47	7.78	12.1	10.72	10.43	25.13	12.12	13.48	13.33
Abl1	36.87	36.69	41.03	52.48	49.43	49.81	37.89	35.56	51.89	52.81	19.97	19.35	22.6	25.01	24.47	24.95	27.66	16.42	18.29	14.92	16.95	26.11	26.05	25.5	26.29	21.88	20.13	22.52	19.48	30.81	28.27	31.2	29.84	31.76	36.33	38.92
Abl2	25.33	25.02	25.97	24.87	26.81	25.89	26.87	28.27	29.9	31.57	14.46	14.9	15.15	14.85	13.51	14.29	14.72	21.77	20.35	21.25	20.55	12.99	12.19	12.49	12.32	32.41	30.14	33.57	34.67	56.44	50.81	55.25	57.11	33.62	38.32	45.78
Ablim1	18.34	11.85	9.31	7.47	10.81	8.96	10.95	11.57	4.74	5.57	110.12	110.61	150.56	171.04	157.12	174.55	178.34	114.76	121.63	101.7	118.15	162.63	158.3	158.82	164.04	13.69	18.02	15.7	13.7	8.85	9.08	8.4	7.88	9.08	6.17	8.83
Ablim2	0.15	0.13	0.12	0.04	0.07	0.12	0.12	0.11	0.03	0	1.76	2.29	3.52	0.3	0.16	0.17	0.09	1.27	2.95	0.83	3.03	6.78	7.59	7.57	7.46	1.99	3.11	2.65	1.86	0.41	0.7	0.33	0.28	0.84	0.46	0.67
Ablim3	0	0	0	0	0.03	0	0	0	0	0	0.12	0.09	0.05	0	0	0	0.05	0.09	0	0.04	0.05	0.04	0	0.1	0	9.41	12.82	10.64	9.65	3	5.92	3.74	2.11	6.92	3.05	5.71
Abo	0	0	0	0	0	0	0	0	0	0	0.09	0.1	0	0	0	0	0	0	0	0	0	0	0	0	0	0.08	0.09	0	0.1	0	0	0	0	0	0	0
Abr	20.92	19.16	25.46	14.51	14.54	13.83	34.27	28.57	15.01	16.11	20.21	18.93	10.6	39.83	35.58	37.25	38.19	7.56	8.22	7.94	8.48	22.97	22.72	21.57	21.63	31.68	36.52	34.95	33.05	36.85	38.45	38.56	38.49	44.27	39.58	48.14
Abra	0	0	0	0	0	0	0	0	0	0	0	0	0	0	0	0	0	0	0	0	0	0	0	0	0	0	0	0	0	0	0	0	0	0	0	0
Abracl	106.4	112.3	111.26	99.91	111.56	110.7	103.74	116.62	169.43	157.24	174.09	188.11	150.41	248.01	275.62	261.78	256.6	191.36	178.86	185.04	181.03	216.21	210.99	208.38	206.18	50.97	56.13	41.78	58.27	66.05	66.11	64.53	80.3	69.24	71	56.62
Abraxas1	11.5	11.05	19.29	13.48	17.54	15.99	8.66	9.93	18.56	17.32	17.55	15.51	14.26	16.37	15.75	15.62	13.37	13.8	12.51	13.99	14.24	20.3	17.96	17.99	18.46	8.36	7.22	7.68	8.2	4.26	4.83	5.63	9.41	6.17	6.75	6.59
Abraxas2	13.36	13	13.17	11.87	13.46	11.98	12.22	14.15	14.49	11.52	14.76	17.26	15.45	12.78	12.83	12.74	12.61	14.25	17.04	14.19	15.43	13.55	13.72	14.03	15.09	14.38	15.66	14.36	14.46	13.94	14.59	13.03	21.88	13.32	13.09	13.36
Abt1	9.15	9.34	10.48	9.73	8.13	8.56	9.33	7.25	12.91	13.25	19.5	15.5	19.52	17.33	17.21	16.08	17.41	22.58	21.1	25.4	21.12	17.13	14.72	17.68	15.07	12.27	12.27	12.04	12.3	14.21	11.01	13.65	8.59	14.86	17.39	14.71
Abtb1	19.81	23.66	34.21	17.27	17.95	17.68	26.35	27.02	10.39	10.25	12.44	14.37	11.47	28.16	25.17	29.77	26.37	9.95	8.75	10.59	9.3	29.65	30.69	29.64	27.33	12.86	17.91	16.93	13.39	5.12	7.49	5.39	2.29	8.5	4.59	7.64
Abtb2	13.63	11.12	6.26	11.61	10.38	10.61	11.75	9.78	11.75	11.48	66.51	63.38	112.41	54.94	51.17	53.52	53.62	104.18	107.47	116.89	104.35	37.21	39.25	35.83	38.22	41.13	44.93	45.94	39.87	58.46	57.84	58.79	60.15	66.86	76.93	78.8
AC112683.2	0	0	0	0	0	0	0	0	0	0	0	0	0	0	0	0	0	0	0	0	0	0	0	0	0	0	0	0	0	0	0	0	0	0	0	0
AC124742.1	0	0	0	0	0	0	0	0	0	0	0	0	0	0	0	0	0	0	0	0	0	0	0	0	0	0	0	0	0	0	0	0	0	0	0	0
AC124764.1	0	0	0	0	0	0	0	0	0	0	0	0	0	0	0	0	0	0	0	0	0	0	0	0	0	0	0	0	0	0	0	0	0	0	0.17	0
AC132407.1	0	0	0	0	0	0	0	0	0	0	0	0	0	0	0	0	0	0	0	0	0	0	0	0	0	0	0	0	0	0	0	0	0	0	0	0
AC140267.1	0	0	0	0	0	0	0	0	0	0	0	0	0	0	0	0	0	0	0	0	0	0	0	0	0	0	0	0	0	0	0	0	0	0	0	0
AC141477.1	0	0	0	0	0	0	0	0	0	0	0	0	0	0	0	0	0	0	0	0	0	0	0	0	0	0	0	0	0	0	0	0	0	0	0	0
AC149091.1	0	0	0	0	0	0	0	0	0	0	0	0	0	0	0	0	0	0	0	0	0	0	0	0	0	0	0	0	0	0	0	0	0	0	0	0
AC150683.1	0	0	0	0	0	0	0.07	0	0	0	0	0	0	0	0	0	0	0	0.1	0	0	0	0	0	0	0	0	0	0	0	0	0	0	0	0	0
AC151602.1	0.14	0.15	0	0.06	0	0.07	0	0.08	0	0	0.07	0.23	0.09	0.08	0	0.16	0	0.26	0.08	0.2	0.26	0.13	0.12	0.09	0	0	0	0	0	0	0	0	0	0	0	0
AC163616.1	1.31	2.16	3.77	1.54	2.1	2.33	1.39	2.79	2.99	3.49	1.39	1.87	1.45	1.98	2.6	3.04	2.68	2.33	2.7	1.83	2.47	1.94	2.71	1.85	2.32	1.53	2.07	0.95	2.05	1.22	1.85	2.19	2.46	1.52	1.67	2.06
AC166256.1	0	0	0	0	0	0	0	0	0	0	0	0	0	0	0	0	0	0	0	0	0	0	0	0	0	0	0	0	0	0	0	0	0	0	0	0
Acaa1a	48.13	49.56	61.72	40.4	37.26	37.28	65.99	61.48	30.16	30.32	36.08	38.17	50.96	41.36	41.16	38.05	41.74	49.35	50.86	45.94	48.58	56.11	57.17	57.32	56.2	49.2	47.33	57.05	51.4	54.85	55.16	55.85	18.86	40.76	54.54	43.32
Acaa1b	0.18	0.09	0.34	0.24	0.24	0.42	0.22	0.2	0.21	0.29	0.46	0.2	0.35	0.59	0.39	0.31	0.32	0.43	0.31	0.6	0	0.43	0.31	0.3	0.09	0.37	0.25	0.18	0.1	0.2	0.49	0.36	0.3	0.1	0.64	0.08
Acaa2	50.56	51.01	79.9	65.3	54.34	60.05	47.31	41.68	64.23	67.67	132.57	127.82	129.45	98.7	109.24	92.52	101.41	123.45	144.99	128.12	128.5	140.69	133.88	145.55	141.89	76.44	65.81	76.91	76.86	79.72	75.24	88.36	74.23	75.63	105.79	76.92
Acaca	21.4	19.75	9.38	25.07	21.63	21.46	19.96	20.25	31	32.12	16.04	13.9	22.61	18.72	16.52	18.12	19.04	20.96	20.88	19.25	21.29	19.96	20.63	21.73	21.24	14.58	12.83	13.37	13.09	39.43	34.79	39.21	36.24	22.09	24.5	29.65
Acacb	15.45	13.64	16.1	5.98	6.12	6.46	17	16.18	2.18	2.73	1.1	1.13	1.22	0.44	0.58	0.46	0.41	0.75	0.97	0.52	0.58	1.37	1.49	1.35	1.49	3.79	2.63	3.02	2.62	3.01	2.12	2.39	0.77	0.74	0.65	0.68
Acad10	9.12	9.19	8.78	4.75	7.09	5.77	10.1	9.45	2.03	2.46	3.24	3.94	2.57	4.41	4.82	5	3.8	1.62	2.21	1.74	2.74	6.08	4.94	5.59	5.08	4.15	4.78	4.43	5.05	1.73	2.05	1.94	1.84	3.31	1.93	2.51
Acad11	12.31	11.42	18.75	9.57	10.26	9.21	15.48	15.43	7.63	7.89	20.29	22.32	7.19	11.26	10.4	10.95	10.44	7.7	7.91	7.47	7.16	8.57	8.58	7.28	8.14	8.85	9.44	7.8	8.07	4.48	3.99	4.68	4.15	3.34	3.65	3.43
Acad12	4.23	4.79	2.84	1.83	2.01	2.31	5.03	4.16	1.48	1.56	3.24	2.75	2.22	1.92	2.29	2.22	1.91	1.7	1.34	1.72	1.31	2.87	2.32	2.75	2.31	1.71	2.2	1.65	1.18	1.13	1.54	1.2	1.17	1.88	1.96	1.61
Acad8	16.8	17.86	18.96	17.46	15.84	16.32	16.72	17.43	20.97	20.13	27.05	28.22	10.97	20.41	20.86	20.39	20.13	13.22	13.51	14.65	13.03	16	14.15	16.02	13.29	16.31	14.43	15.24	13.18	16.79	15.12	14.85	15.51	19.87	19.4	18.75
Acad9	11.76	11.71	8.64	15.98	15.93	15.11	9.71	9.35	17.85	16.81	13.06	14.18	14.15	11.73	11.46	11.31	11.17	14.36	12.75	13.24	12.94	12.78	11.09	11.7	11.6	10.95	9.91	9.37	10.46	14.35	13.2	12.96	11.38	12.22	14.66	14.14
Acadl	252.21	256.7	268.14	236.59	272.25	240.66	260.18	285.4	194.97	196.72	205.01	211.06	255.18	231.38	244.16	231.69	236.25	217.52	223.93	188.41	239.97	245.24	252.02	241.85	242.37	305.16	286.33	309.71	333.48	302.06	307.72	311.11	292.72	299.29	317.99	279.51
Acadm	32.86	31.83	25.3	42.64	39.89	42.68	29.66	36.34	74.49	66	50.66	50.96	52.85	33.32	35.48	32.93	35.95	77.63	70.17	82.45	70.39	39.78	39.25	36.52	35.84	36.57	35.13	38.23	40.91	45.63	43.44	43.67	47.23	45.54	51.88	46.63
Acads	110.08	118.21	71.71	97.91	78.61	92	120.45	102.01	85.19	88.22	82.95	87.55	97.92	68.49	69.7	63.16	65.11	83.99	94.63	84.72	90.74	85.31	88.25	87.16	81.36	34.82	27.5	37	35.36	31.94	30.91	32.7	20.06	33.83	38.83	29.87
Acadsb	30.57	32.03	34.32	18.58	23.28	20.23	37.93	42.94	17.6	19.15	16.34	16.86	15.86	13.44	14.7	15.11	14.88	17.49	18.26	15.72	16.26	14.05	12.66	13.35	13.5	24.53	23.87	26.18	23.24	18.65	17.6	18.66	25.64	13.12	16.66	16.68
Acadvl	128.04	141.79	215.89	86.4	83.19	86.56	169.18	166.37	76.02	75.03	314.07	327.04	187.74	114.21	115.83	113.98	112.39	215.62	240.51	212.58	222.66	151.97	149.89	152.16	146.85	145.43	140.79	141.1	143.02	101.71	108.13	104.33	40.08	86.01	87.69	80
Acan	0	0	0	0	0	0	0	0	0	0	0	0	0	0	0.03	0	0	0	0	0.02	0	0	0	0	0	0	0	0	0	0	0	0	0.03	0.1	0	0
Acap1	3.7	2.36	3.72	0.38	0.16	0.47	0.48	0.45	0.04	0.16	217.2	255.62	417.14	248.51	247.76	255.27	233.17	346.65	437.1	315.36	445.79	371.25	388.3	372.92	369.05	6.73	8.37	5.74	4.83	2.11	1.24	1.79	0.08	0.35	0.52	0.24
Acap2	31.08	29.14	33.17	36.41	42.64	37.04	27.29	32.78	32.6	34.03	35.56	37.32	40.61	47.24	45.82	50.16	48.87	38.49	40.92	31.86	38.56	47.22	44.07	42.41	47.81	39.64	39.24	40	40.85	49.83	42.17	46.12	73.55	38.27	41.95	47.1
Acap3	15.89	15.2	11.01	23.81	16.62	18.79	18.74	15.77	25.11	26.51	22.2	20.84	24.59	32.08	29.54	34.25	29.23	29.27	30.41	32.2	30.93	27.2	26.98	27.95	28.58	29.95	36.08	31.92	30.6	40	43.13	39.09	20.82	38.2	30.22	40.04
Acat1	104.04	108.77	52.52	156.4	152.58	153.01	77.12	85.66	156.82	144.5	77.86	78.9	75.37	56.27	60.4	61.43	60.57	68.8	69.86	60.09	76.08	90.13	89.6	86.4	83.45	46.55	44.16	47.44	45.44	39.19	42.98	39.87	44.4	40.95	51.86	40.44
Acat2	79.61	85.41	9.28	162.05	95.79	126.4	49.27	43.52	196.29	185.94	80.72	84.81	146.25	81.22	90.28	78.5	80.99	137.5	160.17	112.55	162.71	158.75	162.48	162.38	155.94	56.3	68.34	55.28	75.87	277.4	302.11	294.42	167.5	172.45	167.86	166.14
Acat3	0.3	0.15	0.48	0.19	0	0.47	0.12	0.08	0.34	0.08	0.08	0.4	0.47	0.56	0.47	0.25	0.51	0.44	1.26	0.34	1.32	0.55	0.44	0.49	0.43	3.1	1.56	3.62	2.31	1.2	2.24	1.84	1.61	3.08	3.04	3.05
Acbd3	39.58	34.24	49.09	32.17	33.56	32.72	34.52	39.52	36.3	38.41	33.08	33.63	31.18	25.65	25.84	23.75	23.78	32.51	33.38	31.21	34.43	25.57	26.38	24.61	27.15	43.4	43.93	43.1	43.25	44.82	42.06	46.17	44.38	39.98	40.42	43.94
Acbd4	28.06	34.62	54.44	23.21	25.31	25.76	30.59	33.39	9.86	10.84	14.21	15.5	15.32	10.95	10.48	10.95	8.62	16.91	20.23	17.24	19.18	18.08	17.74	15.78	16.89	26.4	26.29	29.74	26.24	15.94	17.19	16.52	8.18	21.38	16.96	18.34
Acbd5	10.48	10.15	14.64	7.56	9.25	7.99	11.92	13.09	9.65	8.98	11.63	12.4	7.02	9.06	9.61	9.66	9.74	8.02	8.64	8.94	9.25	9.86	9.89	9.5	9.61	18.16	18.59	18.85	17.01	18.64	17.32	17.17	19.79	16.92	18.34	19.95
Acbd6	35.41	37.88	49.71	39.06	34.26	42.12	37.3	32.54	32.5	32.54	32.58	31.84	42.4	29.87	31.26	28.9	28.23	31.91	35.14	33.57	32.96	37.22	35.44	35.17	37.82	27.94	26.33	27.57	28	22.82	22.23	23.33	13.41	24.83	26.55	22.68
Acbd7	0	0.7	0.62	0	0	0	0	0	0	0	10.24	9.47	1.72	0.36	0.72	0.38	1.55	2	3.81	2.19	2.4	2.81	2.84	1.11	1.97	0	2.16	4.37	1.05	0.36	0.6	0.67	0	1.08	1.01	0
Accs	3.3	3.58	3.87	3.32	3.29	3.43	3.76	3.98	1.99	2.2	3.2	3.84	2.17	5.99	5.46	5.5	5.68	2.24	2.46	2.82	3.14	5.23	5.83	5.3	5.43	2.04	1.69	2.19	1.36	1.23	1.18	1.41	0.82	1.1	0.92	1.13
Accsl	0	0	0.12	0	0	0	0.1	0	0	0	0.07	0.28	0	0	0	0	0	0	0	0.06	0	0	0	0	0	0	0.18	0.13	0.2	0	0.06	0.13	0.28	0.41	0.26	0.11
Acd	18.41	19.74	16.43	28.72	26.74	30.4	18.43	16.76	26.12	24.54	33.42	36.5	46.73	37.45	36.82	37.06	40.01	41.81	44.13	41.13	42.85	40.82	42.62	42.92	46.43	19.28	18.39	19.05	17.13	24.28	22.87	22.24	25.76	24.45	19.34	21.47
Ace	0.17	0.21	1.15	0.15	0.09	0.25	0.38	0.57	0	0	0.72	1.36	0.04	0.04	0.07	0.04	0	0	0.04	0	0.08	2.5	2.66	2.89	3.02	1.51	1.43	1.66	1.1	0.77	0.33	0.57	4.51	4.38	5.34	3.81
Ace2	0	0	0	0	0	0.04	0	0	0	0	0.05	0	0	0.05	0	0	0	0	0	0.04	0	0	0	0	0	0	0	0	0	0	0	0	0.05	0	0	0
Ace3	0	0	0	0	0	0	0	0	0	0	0	0	0	0	0	0	0	0	0.09	0	0	0	0	0	0	0	0	0.08	0	0	0	0	0	0.09	0.08	0.07
Acer1	0	0.08	0	0	0	0	0	0	0	0	0	0	0	0	0	0	0	0	0	0	0	0	0	0	0	0	0	0	0	0	0	0.07	0	0	0	0
Acer2	5.84	6.15	8.41	6.79	6.65	6.04	4.8	5.01	9.18	9.86	2.88	2.99	1.12	0.81	0.83	0.94	0.58	1.37	1.62	1.24	1.1	2.94	3.05	3.39	2.62	0.55	0.39	1.05	0.47	0.22	0.2	0.22	4.64	2.67	3.59	3.18
Acer3	2.05	2.33	3.47	2.01	2.26	2.27	2	2.5	2.21	1.71	2.2	2.11	1.41	1.57	2.05	2.02	1.92	2.04	1.63	1.57	1.98	1.79	1.67	1.54	1.84	3.52	3.33	3.48	3.94	3.8	3.97	3.95	6.77	3.75	4.02	3.98
Ache	9.28	9.45	45.51	14.58	15.77	16.96	12.54	14.58	4.4	4.98	7.49	7.28	2.18	0.17	0.17	0.09	0.18	0.55	0.92	0.4	1.06	3.76	3.67	3.92	3.79	26.07	34.97	33.95	34.19	2.56	4.87	2.16	1.06	4.55	1.87	5.44
Acin1	56.24	63.39	52.5	73.36	64.77	72.25	60.86	51.04	78.23	85.43	74.32	75.79	113.93	136.43	132.39	135.81	128.86	120.86	111.85	142.62	115.95	102.95	110.72	102.66	104.41	26.17	25.68	23.39	28.32	58.86	55.39	56.61	34.04	60.13	59.06	60.59
Ackr1	0.26	0	0.23	0	0.11	0	0	0	0	0	0	0	0.16	0	0.14	0	0	0	0	0	0	0	0	0	0	10.19	19.92	15.7	14.64	5.95	11.37	7.24	40.33	41.28	39.29	35.07
Ackr2	0	0	0.11	0	0	0	0	0	0	0.06	0.12	0.12	0	0	0	0	0	0	0	0	0	0	0.05	0	0	0.14	0.05	0.11	0.18	0.06	0.05	0	0.12	0.06	0.29	0
Ackr3	22.89	26.43	45.15	2.82	2.79	2.2	31.21	26.78	5.09	3.61	0.65	1.28	1.23	3.22	4.34	2.8	3.84	0.06	0.06	0	0.06	0	0	0	0	33.45	21.78	29.41	26.93	27.74	29.92	33.51	29.06	16.69	18.58	19.76
Ackr4	0	0	0	0	0	0.03	0	0	0	0	0	0	0	0.04	0	0	0	0	0	0	0	0	0	0	0	0.13	0.03	0	0	0.04	0.03	0.17	0	0.14	0.1	0.11
Acly	227.9	215.49	156.42	456.43	335.19	381.09	186.66	160.68	435.39	433.68	248.4	252.05	351.63	205.3	206.88	199.48	205.16	277.64	301.96	253.19	299.57	280.44	277.43	288	285.56	266.04	288.2	269	264.62	371.56	396.71	382.03	243.37	293.52	276.5	313.63
Acmsd	0	0	0	0	0	0	0.05	0	0	0.07	0	0	0.16	0	0	0	0	0.23	0.43	0.18	0.23	0	0	0	0	0.05	0.06	0	0.07	0	0	0	0	0	0	0
Acnat1	0	0	0	0	0	0	0	0	0	0	0	0	0	0	0	0	0	0	0	0	0	0	0	0	0	0	0	0.17	0	0	0.23	0	0	0	0	0
Acnat2	0	0	0	0	0	0	0	0	0	0	0	0	0	0	0	0	0	0	0	0	0	0	0	0	0	0	0	0	0	0	0	0	0	0	0	0
Aco1	39.43	38.32	21.21	50.93	45.05	45.27	36.71	30.47	56.38	55.1	33.47	32.97	51.82	42.79	42.58	43.87	44.62	53.86	47.76	55.69	48.03	36.41	34.57	35.79	36.03	29.54	22.78	25.37	29.45	67.55	69.11	71.57	70.18	62.71	69.99	69.19
Aco2	353.77	335.59	260.84	403.83	375.18	388.78	343.44	301.18	343.84	326.08	284.15	285.82	349.31	299.56	302.05	307.05	294.43	280.39	296.26	261.65	274.76	245.17	232.03	247.16	243.4	157.83	152.93	150.31	150.81	168.06	169.22	171.49	144.42	171.61	173.78	171.41
Acod1	6.74	6.94	94.56	0.06	0	0	125.41	90.92	0	0	0.69	1.85	0.79	9.84	10.5	7.92	10.6	0.08	0.23	0.13	0.16	0	0.06	0.09	0	49.09	36.78	48.07	53.19	154.82	146.17	154.17	8.57	8.32	7.13	8.46
Acot1	32.86	38.56	17.47	18.58	14	16.25	32.87	29.94	14.2	15.61	5.67	6.45	1.76	2.11	2.15	1.77	2.65	0.33	0.31	0.3	0.27	0.3	0.15	0.3	0.54	27.17	21.17	27.14	23.67	20.58	19.2	18.52	35.74	41.61	58.22	46.26
Acot10	0.23	0.36	0.11	0.1	0.31	0.11	0.28	0.78	0.53	0.37	0.47	0.13	0.6	0.63	0.62	0.4	0.27	0.28	0.26	0.76	1.11	0.76	0.3	0.54	0.34	0.38	0.96	0.47	0.61	1.26	0.83	0.93	0.76	1	0.47	0.67
Acot11	4.65	5.62	1.58	6.45	7.89	7.14	5.26	5.33	2.44	2.56	4.6	4.88	5.72	7.63	6.85	6.96	6.37	4.75	5.21	4.17	5.43	9.54	10.2	9.24	10.31	9.15	6.58	7.52	7.26	6.35	4.72	5.45	2.74	4.27	3.62	3.93
Acot12	0	0	0	0	0	0	0.04	0	0	0	0.17	0.3	0	0	0	0	0	0.39	0.68	0.25	0.13	0	0	0	0	0.18	0.2	0.11	0	0	0	0	0.18	0.12	0.16	0.09
Acot13	145.2	153.65	145.94	169.91	166.21	180.24	150.17	139.1	138.33	134.01	71.75	82.37	78.36	78.69	89.7	82.36	84.22	67.33	96.84	65.6	90.05	97.43	95.07	86.96	83.65	121.73	135.21	128.26	125.44	90.88	95.12	81.28	91.91	87.73	86.76	80.16
Acot2	36.46	37.07	126.99	75.06	112.48	92.08	36.75	33.34	22.08	19.12	17.09	17.45	8.26	16.49	14.8	14.46	16.06	7.09	7.23	7.99	7	8.82	8	7.39	7.26	81.96	59.83	78.33	71.54	17.7	16.66	16.49	19.75	19.26	21.78	22.24
Acot3	0	0	0	0	0	0	0	0	0	0	0	0	0	0	0	0	0	0	0	0	0	0	0	0	0	0.04	0.05	0	0.16	0.06	0.05	0	0.06	0	0	0.09
Acot4	0	0	0	0	0	0	0	0	0	0	0.19	0.17	0.21	0.03	0.03	0.09	0.06	0.13	0.12	0.15	0.03	0.05	0.02	0.07	0	1.21	0.62	1.24	1.65	1.02	0.38	0.53	0.53	0.6	0.43	0.55
Acot5	0	0	0	0	0	0	0	0	0	0	0	0	0	0	0	0	0	0	0	0	0	0	0	0	0	0	0	0.12	0	0	0	0	0.13	0	0.12	0
Acot6	0.03	0	0.03	0	0.02	0.03	0	0	0	0	2.02	2.37	0.5	0.87	1.28	1.21	1	1.06	0.51	1.17	0.9	1.17	0.68	0.83	0.71	4.62	3.65	5.85	4	4.64	5.11	5.4	6.58	4.66	5.58	6
Acot7	181.87	198.13	111.49	212.61	179.65	199.96	183.18	136.64	175.34	175.76	241.91	240.91	395.31	183.33	188.89	185.26	177.1	345.33	361.25	380.11	342.54	196.19	191.33	192.92	202.71	340.24	404.47	373.43	391.93	309.01	369.38	327.44	154.07	348.04	274.1	275.56
Acot8	24.02	25.88	33.8	20.33	20.83	20.5	30.55	25.01	15.02	15.07	39.23	40.92	31.61	30.09	31.7	30.48	30.13	40.13	35.37	40.34	36.33	31.28	30.95	33.35	34.32	18.18	19.62	17.6	19.76	15.08	13.76	14.65	8.51	16.1	15.94	20.23
Acot9	43.96	45.47	56.05	37.69	40.28	36.23	45.33	48.89	65.25	55	69.74	74.21	148.24	78.62	82.45	84.63	84.98	125.48	138.52	130.53	135.45	118.67	108.95	112.04	110.06	103.31	94.96	100.3	107.21	154.3	149.84	157.19	159.7	108.63	124.51	108.53
Acox1	71.26	68.73	127.22	71	78.35	70.52	83.69	84.38	54.89	54.14	31.19	30.7	29.4	27.21	26.38	25.52	26.21	25.59	34.76	25.06	29.81	26.92	25.81	25.74	28.8	87.97	95.28	94.31	88.14	101.97	103.8	100	100.76	83.77	84.06	90.36
Acox2	0.05	0	0.13	0	0	0	0	0	0	0	0.05	0.05	0	0	0	0	0	0	0	0	0	0	0	0	0	0	0	0.05	0	0	0	0	0	0	0	0
Acox3	9.88	9.58	14.09	5.49	6.57	5.91	12.1	12.06	3.51	3.36	15.48	17.41	10.32	17.9	16.17	18.92	18.4	9.45	11.38	8.86	10.54	17.74	17.14	17.91	17.67	6.84	8.9	6.91	7.09	6.05	6.66	4.94	5.7	6.61	4.96	5.96
Acoxl	0.17	0.12	0.21	0.05	0	0	0.05	0	0	0.12	0.34	0.43	0.36	0.24	0.36	0.32	0.46	0.27	0.32	0.37	0.13	1.1	0.81	0.82	0.83	0.05	0.16	0.23	0.18	0	0	0	0	0	0	0
Acp1	63.92	68.28	77.56	75.58	79.41	78.4	57.66	64.35	93.66	83.52	89.4	86.04	90.26	50.24	55.41	50.3	51.78	84.41	80.43	81	79.5	66.6	65.52	64.99	60.88	76.36	67.69	68.26	67.01	52.88	55.21	52.57	81.18	66.1	70.7	57.3
Acp2	37.7	42.29	36.05	28.35	34.7	30.94	48.59	49.23	24.2	22.89	14.47	12.34	17.93	14.04	15.01	14.99	15.36	17.14	16.29	17.99	17.77	12.17	11.74	12.61	11.66	21.82	20.6	22.48	23.23	32.78	31.94	32.95	43.93	30.19	29.71	27.57
Acp4	0	0	0	0	0	0	0	0	0	0	0	0	0	0	0.11	0	0	0	0	0	0.12	0	0	0	0	0	0	0	0	0	0	0	0.11	0	0	0
Acp5	0.89	0.64	0.81	0.15	0.31	0.16	0.29	0.4	0.1	0	107.35	123.44	76.77	62.42	58.97	54.75	57.85	62.06	65.97	50.97	70.84	164.47	169.38	173.72	156.39	3.99	4.87	12.19	4.88	0.38	0.39	0.79	0.38	0.47	1.42	0.87
Acp6	19.96	20.94	65.87	19.24	23.04	23.03	23.55	23.33	11.67	11.43	16.5	20.32	15.79	10.46	13	11.75	12.32	11.83	15.03	11.83	12.92	28.46	29.39	28.17	27.89	12.15	11.29	12.17	12.38	8.09	8.14	8.94	7.77	8.28	8.1	7.73
Acp7	2.52	2.17	5.98	2.05	2.03	2.04	3.77	1.89	1.24	0.72	0.14	0	0.09	0	0	0	0	0	0	0.06	0	0	0	0	0	0.87	1.3	2.37	1.34	0.37	0.36	0.4	0	0.79	0	0.22
Acpp	6.5	6.59	4.21	8.14	9.49	9.36	7.37	6.9	14.85	14.65	1.86	1.75	1.03	3.31	2.77	3.05	2.83	1.4	1	1	0.93	1.23	1.07	0.92	0.88	35.27	42.45	34.41	30.54	4.51	7.5	4.53	8.21	18.41	7.36	14.15
Acr	0	0	0	0	0	0	0	0	0	0	0	0	0	0	0	0	0	0	0	0	0	0	0	0	0	0.09	0	0.11	0.36	0	0	0	0.12	0	0.23	0
Acrbp	2.31	2.61	2.67	1.51	2.41	2.2	2.96	2.57	1.63	1.23	3.78	3.5	1.47	2.64	2.57	2.86	2.53	1.95	1.55	2.3	1.43	4.28	5.04	4.09	4.71	0.71	0.5	0.49	0.51	0.42	0.44	0.49	0.66	0.76	1.1	0.5
Acrv1	0	0.05	0	0	0	0	0	0	0	0	0	0	0	0	0	0	0	0	0	0	0	0	0	0	0	0	0	0	0	0	0	0	0	0	0	0
Acsbg1	1.6	2.48	24.4	1.16	0.88	0.95	11.86	9.96	0.8	0.96	13.85	14.74	8.53	11.22	9.18	10.62	10.94	7.45	8.13	7	9.06	10.52	11.26	10.72	10.56	45.32	34.35	34.09	54.75	43.99	40.91	40.68	55.19	67.98	70.99	68.12
Acsbg2	0	0	0.13	0	0	0	0	0	0	0	0	0.07	0	0	0	0	0	0.08	0	0.06	0	0	0	0.05	0	0.06	0.13	0.21	0	0	0	0.07	0	0.07	0.21	0.06
Acsf2	61.85	57.14	24.71	68.48	67.45	64.26	47.46	47.16	36.09	37.49	22.46	25.17	29.36	17.56	18.55	17.38	18.08	21.86	25.56	17.1	22.75	24.67	26.61	26.14	27.79	10.16	9.59	10.3	10.79	11.61	12.71	12.84	9.62	8.37	11.84	9.06
Acsf3	25.22	28.18	26.42	27	26.38	25.82	31.9	24.25	19.35	19.85	21.93	22.59	19.6	18.71	18.22	18.85	18.99	18.37	19.88	18.87	18.85	20.59	19.61	21.25	20.3	12.12	13.27	13.69	13.58	12.76	11.26	12.76	8.08	13.74	11.85	13.19
Acsl1	9.72	9.57	8.36	10.33	10.5	10.39	8.67	9.05	10.86	11.25	4.19	4.18	7.14	3.62	4.14	4.06	4.16	6.71	7.18	6.76	6.94	3.38	3.19	3.47	3.6	7.81	8.06	7.61	6.99	5.32	5.71	4.76	4.4	6.39	5.3	6.27
Acsl3	80.96	81.82	15.79	113.14	119.88	118.34	48.19	50.91	104.05	104.78	7.28	6.92	27.24	11.49	11.46	10.89	12.05	17.61	19.06	17.49	18.12	25.84	30.56	27.28	28.73	33.54	33.14	34.75	36.23	88.03	88.95	87.24	86.05	65.02	61.78	61.95
Acsl4	28.56	29.58	26.5	24.59	30.49	25.08	26.27	32.91	28.09	26.46	118.05	121.31	182.73	77.42	73.48	81.35	78.69	224.59	229.92	193.23	238.19	110.19	106.29	101.62	107.36	80.52	80.51	77.36	80.42	84.55	84.12	84.85	146.32	87.08	94.18	93.06
Acsl5	105.86	100.43	55.74	52.3	45.12	47.83	88.9	82.76	85.06	81.52	123.58	112.16	152.33	171.19	173.3	167.91	172.97	154.74	140.72	160.76	144.54	140.37	139.23	134.31	131.12	73.05	75.52	68.22	77.67	136.3	140.28	144.01	89.01	90	97.77	86.22
Acsl6	1.87	1.41	1.1	1.08	1.04	0.96	1.67	1.62	0.6	0.54	11.49	10.5	24.96	6.08	5.42	5.69	5.09	37.63	31.35	40.21	32.28	7.36	8.08	8.08	7.89	10.71	12.64	11.33	11.66	7.19	8.64	7.5	5.79	8.46	5.98	7.91
Acsm1	0	0	0	0	0	0	0	0	0	0	0	0	0	0	0	0	0	0	0	0	0	0	0	0	0	0	0	0	0	0	0	0	0	0	0	0
Acsm2	0	0	0	0	0	0.02	0	0	0	0	0	0	0.03	0	0	0	0	0.03	0	0	0	0	0	0	0	0	0	0	0	0	0.02	0	0	0	0	0
Acsm3	0	0	0	0	0.03	0	0	0.04	0	0	0	0.04	0	0.04	0	0	0	0	0.08	0	0	0	0	0	0	0	0	0	0	0	0	0.04	0	0	0	0
Acsm4	0	0	0	0	0	0	0	0	0	0	0	0	0	0	0.09	0	0	0	0	0	0	0	0	0	0	0.07	0	0	0	0	0	0	0	0	0.17	0
Acsm5	0	0	0	0	0	0	0	0	0	0	0	0	0	0	0	0	0	0	0	0	0	0	0	0	0	0	0	0	0	0	0	0	0	0	0	0
Acss1	3.28	2.97	3.24	4.02	3.18	4.68	3.33	3.11	1.99	2.74	7.59	8.3	11.51	17.17	14.73	15.53	14.07	7.18	8.97	5.95	9.1	33.34	33.13	33.87	31.43	3.79	4.07	4.95	3.94	11.58	10.26	10.63	6.39	7	8.62	7.89
Acss2	14.96	15.75	11.4	14.51	13.43	14.74	14.49	15.67	6.45	6.98	5.13	5.97	12.81	6.88	6.68	5.25	5.72	10.72	15.46	7.06	15.05	17.29	19.09	18.67	18.3	18.22	22.36	21.07	21.95	45.31	49.45	47.27	18.32	20.66	21.6	22.02
Acss3	0	0	0	0	0	0	0	0	0	0	0	0	0	0	0.03	0.06	0	0	0	0.02	0	0	0	0	0	0.32	0.27	0.37	0.44	0.43	0.13	0.2	0.52	0.27	0.27	0.19
Acta1	1.06	0.85	0.54	1.11	0.72	2.03	0.47	0.78	1.07	0.5	0.36	0.25	0	0.75	0.25	0.93	0.27	0	0.4	0.22	0.42	0.43	0.49	0.08	0.23	2.17	2.25	1.63	1.58	0.76	0.31	0.12	2.16	5.86	1.87	2.79
Acta2	0.08	0	0	0	0	0	0.13	0.09	0	0	0.08	0.18	0.21	0.79	1.13	0.74	1.98	0.1	0	0	0	0	0	0	0	12.91	3.52	9.39	11.24	10.18	9.75	9.1	4.27	5.14	7.53	4.72
Actb	2142.73	2402.87	2125.38	2544.07	2367.24	2195.31	2888.72	2536.81	2797.72	2800.41	4644.55	4296.2	5819.02	4571.74	4675.29	4432.63	4464.7	6841.89	6202.47	6307.83	6422.51	4205.86	4333.84	4314.43	4561.22	1723.85	1491.64	1495.88	1760.48	2248.93	2355.58	2343.73	3490.1	2462.78	2379.9	2191.95
Actbl2	0	0	0	0	0	0	0	0	0	0	0	0	0	0	0	0	0	0	0.07	0	0.16	0	0	0	0	0	0	0	0	0	0	0	0	0	0	0.11
Actc1	0	0	0	0	0	0	0.09	0	0	0	0.11	0	0	0	0	0	0	0	0	0.21	0	0	0.09	0	0	0	0	0	0	0	0	0.11	0	0	0	2.01
Acte1	0	0	0	0	0	0	0	0	0	0	0	0	0	0	0	0	0	0	0	0	0	0	0	0	0	0	0	0	0	0	0	0	0	0	0	0
Actg1	1188.86	1082.95	1726.41	1181.25	1143.44	1106.26	1869.61	1648.93	1268.06	1225.12	1702.2	1640.13	3647.74	1310.12	1373.28	1313.74	1282.88	2392.13	2268.67	2559.58	2255.31	1224.1	1226.22	1294.54	1288.28	1269.52	1250.89	1257.68	1330.6	1356.52	1398.96	1406.07	1336.89	1328.36	1300.69	1183
Actg2	0.12	0.6	0.85	0.5	0.41	0.21	0.28	0.64	0.26	0.37	0	0.37	0	0	0.25	0	0	0	0	0	0	0	0	0	0	1.58	0.42	1.04	1.8	1.12	1.13	1.15	0.88	1.6	1.15	0.57
Actl10	0.6	0.25	0.33	0.21	0.53	0.55	0.68	0.67	0.55	0.51	0.12	0.13	0.15	0.26	0	0.14	0.14	0	0.14	0	0	0.11	0	0.24	0.23	0.48	0	0.6	0.25	0.13	0	0	0.13	0.13	0	0.1
Actl11	0	0	0	0	0	0	0	0	0	0	0	0	0	0	0	0	0	0	0	0	0	0	0	0	0	0	0	0	0	0	0	0	0	0	0	0
Actl6a	62.28	63.04	50.28	104.33	95.59	97.96	59.48	53.63	124.96	121.04	69.11	61.58	78.26	69.18	70.52	73.28	73.09	81.84	73.85	83.88	76.21	71.47	66.18	68.34	69.43	36	31.86	29.13	37.97	51.3	49.58	50.72	58.07	62.06	67.32	58.11
Actl6b	0	0	0	0	0	0	0	0	0	0	0	0	0	0.09	0	0	0	0	0	0	0.05	0	0	0	0	5.19	6.52	5.42	5.74	1.41	1.98	1.67	0.92	4.13	1.1	3.05
Actl7a	0	0	0	0	0	0	0	0	0	0	0	0	0	0	0	0	0	0	0	0	0	0	0	0	0	0	0	0	0	0	0	0	0	0	0	0
Actl7b	0	0	0	0	0	0	0	0	0	0	0	0	0.16	0.27	0.27	0.14	0.43	0.3	0	0.35	0	0.12	0.11	0	0	0.1	0	0	0	0.41	0.22	0.25	0	0.27	0.62	0.31
Actl9	0	0	0	0	0	0	0.11	0	0	0	0	0	0	0	0	0	0.15	0	0	0	0	0	0.22	0	0	0	0	0	0	0	0	0	0	0.14	0	0
Actn1	61.54	58.12	127.02	80.61	65.62	74.01	91.38	76.78	78.89	80.71	114.76	109.18	194.73	60.07	60.97	59.67	54.41	200.37	209.93	214.37	180.85	59.8	59.49	60.7	62.26	46.88	34.58	34.65	38.94	59.59	53.85	58.55	56.99	66.56	65.32	72.67
Actn2	0.1	0.15	0	0.12	0.13	0.09	0.08	0.05	0.05	0.3	1.2	1.28	0.79	2.13	1.76	1.77	1.53	1.12	1.07	0.92	0.79	0.75	0.76	0.5	1.06	1.07	1.13	0.76	0.54	0.41	0.76	0.24	0.26	0.61	0.14	0.35
Actn3	0.87	0.77	1.31	0.48	0.6	0.68	1.15	1.11	0.5	0.53	1.82	1.94	1.58	2.72	1.91	2.74	2.43	2.13	1.61	2.07	0.81	1.32	1.67	1.14	1.27	0.8	0.4	0.31	0.77	0.27	0.88	0.25	0.54	1.45	0.81	1.73
Actn4	303.67	298.61	250.99	278.97	223.45	253.65	367.22	310.86	247.93	255.52	242	242.95	304.64	214.35	211.42	215.69	209.81	228.36	226.18	235.41	230.6	194.3	188.72	193.14	193.85	308.56	281.12	306.01	317.86	487.1	472.33	478.42	345.5	479.39	516.87	529.92
Actr10	38.23	39.83	39.58	33.12	38.7	36.24	33.88	41.49	39.41	37.44	35.56	37.63	29.15	21.6	22.89	22.73	22.33	28.78	30.28	26.42	33.19	35.29	32.97	33.42	34.61	31.06	31.93	31.91	32.36	27.09	27.46	27.57	43.15	30.62	33.41	29.5
Actr1a	130.88	132.05	122.5	132.76	117.39	123.1	151.11	135.71	144.03	135.77	130.28	127.45	147.07	111.18	109.12	105.83	107.97	138.21	140.49	139.22	132.02	102.38	99.86	103.25	101.69	168.29	176.64	172.6	178.72	209.41	221.1	222.56	188.91	209.67	187.96	190.94
Actr1b	134.1	133.78	142.78	193.92	171.45	187.48	136.09	108.64	201	212.47	107.26	110.03	110.68	85.56	78.34	81.68	78.06	123.24	121.95	136.96	113.82	70.96	68.93	71.53	68.42	166.07	173.81	166.32	160.99	161.93	177.06	164.44	102.44	203.95	179.04	191.68
Actr2	164.23	148.48	196.63	150.96	161.08	147.78	149.67	190.05	192.67	186.58	335.55	316.33	286.08	277.57	283.61	296.78	284.27	307.08	307.4	281.57	319.71	307.97	297.12	280.42	283.2	188.72	196.72	189.09	189.15	222.27	212.06	216.87	290.54	194.21	195.07	201.79
Actr3	208.27	192.7	272.49	232.46	245	240.42	202.23	223.13	291.47	282.5	371.92	351.26	408.76	439.83	448.48	441.94	427.82	445.28	426.75	433.68	437.97	481.87	466.31	460.18	463.38	242.06	237.02	243.78	252.66	247.17	250.69	257.57	284.98	229.4	236.84	223.56
Actr3b	6.1	5.21	5.31	6.13	5.8	6.21	4.72	4.3	6.69	4.19	5.94	6.18	8.14	28.51	31.7	27.87	27.81	7.91	8.31	7.65	8.53	4.75	4.62	3.62	4.41	17.42	20.23	18.71	15.43	6.25	7.71	5.66	3.22	8.6	5.49	5.25
Actr5	12.02	12.3	11.83	11.51	9.26	11.19	11.7	11.79	13	15.07	15.32	13.85	18.15	19.55	16.95	18.82	15.96	17.47	16.73	22.6	18.35	17.24	18.2	16.28	17.25	6.43	6.29	7.03	5.81	6.73	5.99	5.88	4.11	6.72	9.23	8.06
Actr6	17.92	21.28	17.23	18.75	20.81	17.26	13.3	16.49	24.76	23.59	22.05	22.57	17.36	20.49	18.23	18.68	18.62	20.75	20.94	21.58	20.34	21.31	19.25	18.94	20.24	18.17	21.17	17.46	17.26	11.37	8.94	10.34	24.43	12.45	15.78	10
Actr8	10.97	12.03	10.94	11.13	10.88	11.56	10.65	10.44	13.34	12.83	11.37	10.84	11.82	11.46	12.67	10.6	11.19	11.05	12.63	11.71	12.13	12.27	13.7	13.35	14.21	11.72	13.14	12.8	12.12	12.57	13.55	13.15	11.47	12.92	12.51	13.68
Actrt1	0	0	0	0	0	0	0	0	0	0	0	0	0	0	0	0	0	0	0	0	0	0	0	0	0	0	0	0	0	0	0	0	0	0	0	0
Actrt2	0	0	0	0	0	0	0	0	0	0	0	0	0	0	0	0	0	0	0	0	0	0	0	0	0	0	0	0	0	0	0	0	0	0	0	0
Actrt3	0	0.09	0	0	0	0.17	0.15	0.2	0	0.1	0.56	0.4	0.12	0.39	0.1	0	0.11	0.22	0.31	0	0	0.09	0	0.06	0.27	0.07	0.59	0.09	0.38	0	0.16	0	0	0	0.18	0.3
Acvr1	45.15	46.07	36.7	25.44	25.41	26.75	55.75	55.82	26.54	25.09	4.34	3.99	6.42	6.46	7.33	6.32	5.89	6.67	5.48	6.92	5.61	0.66	0.75	1.1	1.02	45.48	40.81	42.94	44.23	64.7	56.34	60.36	71.09	69.09	66.8	69.66
Acvr1b	10.9	10.6	23.83	11.68	12.99	15.16	11.81	11.76	7.39	9.2	17.98	19.02	9.82	12.6	12.47	13.64	11.41	8.54	9.63	8.4	9.47	20.98	20.88	19.47	22.02	40.71	44.27	47.83	42.04	25.46	24.01	22.73	21.05	23.4	22.1	26.13
Acvr1c	0	0.02	0	0	0	0	0	0	0	0	0.02	0.04	0.07	0.15	0	0.07	0	0.11	0.2	0.04	0.11	0.02	0	0.01	0.06	0.05	0.09	0.08	0.04	0.04	0.05	0.04	0.06	0.16	0.02	0.11
Acvr2a	10.02	10.17	12.8	10.49	13.91	11.43	9.81	13.4	16.73	14.77	1.19	1.44	2.1	2.64	2.32	2.65	2.63	1.27	1.36	2.26	1.01	0.62	0.64	0.69	0.71	14.53	12.91	12.27	13.39	18.83	18.12	18.63	37.59	18.45	21.85	23.03
Acvr2b	4.41	4.12	6.76	5.68	5.39	5.25	3.5	3.57	5.91	6.69	1.35	1.04	0.93	1.76	1.51	1.66	1.64	0.71	0.67	0.85	0.92	1.32	1.85	1.81	1.61	3.68	4.28	4.06	3.43	3.36	2.56	2.77	2.88	3.12	3.48	4.18
Acvrl1	50.95	52.04	70.07	58.19	51.35	54.55	58.54	52.48	25.72	28.01	13.84	20.07	4.52	3.75	3	3.2	2.14	1.1	1.29	1.37	1.5	28.39	28.41	30.2	30.79	11.74	7.68	10.39	8.46	9.98	7.19	7.7	25.42	30.74	35.07	29.56
Acy1	5.96	6.77	3.12	13.06	9.92	11.1	5.81	5.82	11.29	10.21	14.74	15.94	18.42	7.86	7.41	8.58	7.55	20.77	23.06	18.88	23.45	12.84	12.46	13.18	13.65	14.05	12.05	14.33	14.06	14.87	13.68	15.52	11.73	17.36	16.79	14.77
Acy3	25.51	27.57	20.44	14.18	16.1	15.07	30.43	29.26	6.23	5.91	0.62	0.67	1.12	0.19	0.37	0.1	0.3	0.21	0.2	0.25	0.42	0.08	0	0.06	0.17	3.33	3.55	5.53	6.32	1.62	3.05	3.06	5.26	3.65	2.73	3.19
Acyp1	21.69	20.34	29.54	15.04	17.19	15.54	18.48	21.8	11.91	11.39	16.5	16.21	8.98	7.95	9.01	8.7	8.87	10.81	10.91	7.75	9.59	15.01	20.31	16.06	14.99	25.69	25.17	32.36	23.72	12.11	12.97	9.82	10.62	12.21	14.72	14.48
Acyp2	14.21	16.15	9.18	10.23	6.23	6.83	19.31	13.94	11.9	12.89	2.32	2.03	1.86	4.46	8.42	3.54	4.33	1.48	1.89	3.29	2.47	1.16	0.7	1.65	1.22	38.22	30.14	32.01	35.76	60.56	71.08	59.53	49.81	37.71	47.92	36.52
Ada	10	8.63	5.03	10.6	7.82	9.57	14.84	11.02	12	11.49	22.02	19.73	6.88	16.26	14.23	15.46	16.06	10.11	7.42	10.19	7.14	8.84	10.89	8.52	8.23	4.99	6.33	5.2	3.83	6.89	5.43	6.42	3.42	8.32	8.44	5.69
Adad1	0	0	0	0	0	0	0	0	0	0	0	0	0	0	0	0	0	0.13	0	0	0.07	0	0	0	0	0	0	0	0.11	0	0	0	0	0	0	0
Adad2	0	0	0	0	0	0	0	0	0	0	0	0	0	0	0	0	0	0	0	0	0	0.09	0	0.06	0	0	0	0	0.39	0.4	0	0	0	0	0	0
Adal	3.53	3.6	1.86	4.05	4.43	4.03	3.41	3.06	4.83	4.94	5.86	5.67	4.49	7.39	6.26	7.43	7.57	4.41	3.98	4.02	3.65	6.19	6.35	6.24	6.1	4.54	4.18	4.18	5.17	6.61	5.65	5	10.36	5.69	5.31	6.4
Adam10	134.64	119.37	80.34	77.19	82.2	73.98	123.79	134.8	85.71	83.09	63.94	60.91	59.38	101.68	97.19	100.19	106.17	53.58	54.64	53.38	54.63	80.84	75.35	75.57	78	152.78	126.2	144.07	154.52	286.01	265.3	273.28	343.86	198.46	236.23	248.38
Adam11	0.89	1.08	0.41	1.04	0.45	1.04	0.72	0.46	2.07	2.1	0	0	0.12	0	0.1	0.04	0	0	0	0.03	0	0	0	0.02	0.03	5.49	7.41	5.19	5.11	1.03	2.48	1.7	0.86	4.59	2.47	4.26
Adam12	1.31	1.55	3.09	3.41	3.35	2.76	1.82	1.31	2.86	2.38	0.02	0.07	0.11	3.11	2.44	2.33	2.65	0.02	0.06	0.02	0.04	0.05	0.01	0.02	0.03	6.57	3.44	5.84	7.06	32.23	28.68	28.97	16.39	11.06	12.74	12.81
Adam15	60.31	57.93	78.33	51.96	45.55	49.11	62.18	55.88	36.17	38.04	16.1	17.1	16.25	7.52	7.69	7.32	7.43	13.81	16.46	13.41	15.66	10.87	10.38	11.2	10.3	47.77	50.02	57.94	48.7	32.47	37.41	36.55	22.86	39	34.85	34.73
Adam17	61.21	57.11	67.88	46.3	47.37	46.25	64.94	70.15	48.53	46.72	40.09	41.91	40.33	35.26	34.72	33.15	34.14	38.38	39.94	42.01	38.53	38.68	37.35	34.65	34.26	34	28.63	31.49	31.79	35.06	31.46	35.83	45.28	31.09	35.76	37.42
Adam18	0	0	0	0	0	0	0	0	0	0	0	0	0	0	0	0	0	0	0	0	0	0	0	0	0	0	0	0	0	0	0	0.08	0	0	0	0
Adam19	3.07	3.58	3.46	5.49	5.58	4.03	5.36	5.16	3.84	3.99	76.62	73.04	71.84	104.93	94.96	104.97	100.14	73.1	76.46	77.25	72.24	113.54	110.08	118.95	117.95	23.24	12.8	18.5	20.48	20.67	21.96	21.74	10.46	17.06	10.89	17.47
Adam1a	0.05	0.12	0.09	0.08	0.19	0.15	0.04	0.08	0.22	0.15	0.36	0.29	0.34	0.74	0.82	1.08	0.83	0.82	0.52	0.85	0.48	0.36	0.28	0.21	0.21	0.12	0.48	0.24	0.22	0.44	0.38	0.4	0.31	0.76	0.48	0.41
Adam1b	0	0	0	0	0	0	0	0	0	0	0.05	0	0	0	0	0	0	0	0	0	0	0	0	0.04	0	0	0	0	0	0	0	0	0	0	0	0
Adam2	0	0	0	0	0	0	0	0	0	0	0	0	0	0	0	0	0	0	0	0	0	0	0	0	0	0.11	0.12	0	0	0	0	0	0	0	0	0
Adam20	0	0	0	0	0	0	0	0	0	0	0	0	0	0	0	0	0	0	0	0	0	0	0	0	0	0	0	0	0	0	0	0	0	0	0	0
Adam21	0.06	0	0	0	0.05	0.17	0.15	0.07	0	0	0	0	0	0	0.07	0	0.07	0.07	0	0.11	0	0.06	0	0.08	0.06	0.15	0.34	0.06	0.06	0	0.05	0.12	0.2	0.07	0.06	0.1
Adam22	0.09	0.13	0.08	0.25	0.3	0.26	0.05	0.06	0.19	0.25	0.09	0.08	0.46	1.54	1.36	1.48	1.56	0.71	0.47	0.55	0.46	0.13	0.2	0.07	0.11	6.35	8.06	7.03	7.16	2.21	3.74	2.25	1.36	3.84	1.28	3.17
Adam23	1.5	1.79	1.13	1.64	2.06	2.03	1.18	1.12	0.93	1.37	0.06	0.02	0.08	0.05	0.16	0.07	0.14	0	0.01	0	0	0	0	0	0.01	7.71	7.01	8.18	5.86	3.41	3.9	3.69	3.2	3.16	2.02	3.21
Adam24	0	0	0	0	0	0	0	0	0	0	0	0	0	0	0	0	0	0	0	0	0	0	0	0	0	0	0	0	0	0	0	0	0	0	0	0.05
Adam25	0	0	0	0	0	0	0	0	0	0	0	0	0	0	0	0	0	0	0	0	0	0	0	0	0	0.28	0.06	0	0.07	0	0	0	0.15	0	0	0.06
Adam26a	0	0	0	0	0	0	0	0	0	0	0	0	0	0	0	0	0	0	0	0	0	0	0	0	0	0	0	0	0	0	0	0	0	0	0	0
Adam26b	0	0	0	0	0	0	0	0	0	0	0	0	0	0	0	0	0	0	0	0	0	0	0	0	0	0	0	0	0	0	0	0	0	0	0	0
Adam28	0	0	0	0	0	0	0	0	0	0	0	0	0	0	0	0	0	0	0	0	0	0	0	0	0	0	0.05	0	0	0	0.02	0	0.02	0	0	0
Adam29	0	0	0	0	0	0	0	0	0	0	0	0	0	0	0	0	0	0	0	0	0	0	0	0	0	0	0	0	0	0	0	0	0	0	0	0
Adam3	0	0.06	0	0	0	0	0	0	0	0	0.12	0	0	0.07	0	0	0.14	0	0	0	0.07	0	0	0	0	0.15	0	0	0	0	0	0	0	0.13	0	0
Adam30	0	0	0	0	0	0	0	0	0	0	0.05	0	0	0.05	0	0.06	0	0	0	0.05	0	0.05	0.04	0	0	0	0	0	0	0.06	0.09	0.15	0.06	0	0	0.04
Adam32	0.06	0.12	0.11	0.16	0.26	0.16	0.24	0.4	0	0.13	0	0	0.08	0.06	0	0	0	0	0	0.06	0	0.17	0	0.04	0.06	0.73	1.16	0.96	1.06	0.19	0.32	0.3	1.17	0.64	0.48	0.15
Adam33	0.13	0.1	0.58	0.34	0.21	0.3	0.54	0.3	0.42	0.25	0.57	0.72	0.26	0.68	0.46	0.49	0.27	0.71	0.6	0.46	0.51	0.25	0.17	0.11	0.07	0.13	0.24	0.27	0.31	0	0	0.03	0	0.04	0.1	0.05
Adam34	0	0	0	0	0	0	0	0	0	0	0	0	0	0	0	0	0	0	0	0	0	0	0	0	0	0	0	0	0	0	0	0	0	0	0	0
Adam39	0	0	0	0	0	0	0	0	0	0	0	0	0	0	0	0	0	0	0	0	0	0	0	0	0	0	0	0	0	0	0	0	0	0	0	0
Adam4	0.07	0.07	0.07	0.12	0.32	0.26	0.12	0.16	0.25	0.31	0.36	0	0.55	1.77	0.99	1.38	1.08	0.94	0.73	1.07	0.77	0.27	0.79	0.57	0.21	0.46	0.39	0.21	0.37	0.47	0.77	0.57	0.47	0.61	0.43	0.41
Adam5	0.06	0.12	0.05	0.2	0	0.05	0	0.13	0	0	0	0	0	0	0	0	0	0	0	0	0	0	0	0	0	0.14	0.11	0	0.24	0	0.15	0	0.31	0.43	0.23	0.09
Adam6a	0	0	0	0	0	0	0	0	0	0	0	0	0	0	0	0	0	0	0	0	0	0	0	0	0	0	0	0	0	0	0	0	0	0	0	0
Adam6b	0	0	0	0	0	0	0	0	0	0	0	0	0.09	2.42	1.5	1.84	1.71	0	0	0	0	0.66	0.3	0.42	0.62	0	0	0	0	0	0	0	0	0	0	0
Adam7	0	0	0.08	0	0	0	0	0	0	0	0	0	0	0	0	0	0	0	0	0	0	0	0	0	0	0.07	0.04	0.04	0.26	0	0	0	0	0	0	0.1
Adam8	1.17	1.12	5.05	0.73	0.72	0.88	1.5	1.51	1.24	1.2	71.97	70.94	32.81	28.32	28.16	31.73	30.91	33.04	36.99	21.26	52.9	17.47	18.35	18.6	18.03	21.31	22.15	22.66	23.83	5.36	7.3	5.69	2.32	10.11	4.19	6.54
Adam9	181.57	162.75	247.71	219.41	239.75	222.98	213.54	246.68	205.92	200.04	35.91	36.64	31.91	35.19	31.83	33.89	35.6	26.42	23.54	22.26	22.76	25.77	24.11	24.13	25.94	150.06	151.6	158.19	145.71	174	162.59	165.98	140.63	128.94	132.35	141.69
Adamdec1	0.15	0.08	0.07	0	0	0.07	0.06	0.08	0	0	0	0	0	0	0	0	0	0	0	0	0	0	0	0	0	0	0	0	0	0.24	0.07	0	0	0.16	0	0
Adamts1	66.12	76.85	99.97	136.34	101.34	109.69	119.76	109.44	99.73	98.19	0.58	0.92	3.68	26.33	26.87	20.77	23.05	0.8	0.31	0.47	0.4	0	0.03	0.02	0.07	90.81	69.03	82.68	88.47	342.06	294.47	321.46	178.13	167.37	185.46	209.2
Adamts10	5.99	7.36	4.08	8.15	6.38	6.8	5.49	4.42	7.12	7.76	12.16	15.42	24.89	33.08	30.42	31.47	28.76	25.44	30.87	22.82	29.62	44.76	48.13	47.72	45.58	0.77	0.76	0.48	0.95	2.31	1.86	1.77	1.42	3.76	3.2	3.87
Adamts12	8.31	7.52	4.88	7.06	7.44	6.37	8.61	8.8	6.96	6.51	0.02	0	0.44	0.04	0.04	0	0.06	0.02	0.07	0	0.08	0.02	0.01	0	0.02	0.62	0.75	0.48	0.65	0.6	0.66	0.65	1.61	1	0.59	0.77
Adamts13	0.59	0.6	1.01	0.22	0.55	0.33	0.82	0.98	0.13	0.27	0	0.08	0	0.04	0	0	0.04	0	0.04	0	0.09	0	0.03	0	0	0	0.17	0.07	0	0.04	0.1	0.14	0.04	0.04	0.15	0.12
Adamts14	17.52	16.92	56.74	10.17	7.3	10.62	21.72	16.71	5.38	5.05	22.61	25.12	36.79	0.67	1.1	0.67	1.08	32.94	39.44	27.85	44.3	2.7	3.12	2.67	3.17	19.4	10.58	21.16	20.8	3.33	2.86	2.71	2.18	4.94	3.6	4.7
Adamts15	0.02	0	0.02	0	0	0	0	0	0	0	0	0	0	0.02	0.06	0	0.02	0.02	0	0	0	0	0.01	0	0	0.45	0.33	0.47	0.16	0.41	0.43	0.21	0.25	0.72	0.33	0.37
Adamts16	0	0	0	0	0	0	0.02	0	0	0	0	0	0	0	0	0	0	0	0	0	0	0	0	0	0	0.32	0.43	0.37	0.44	0.03	0.05	0.03	0.06	0.14	0	0.06
Adamts17	0.02	0	0	0	0.02	0	0	0.03	0	0	0.05	0	0	0.07	0.22	0.03	0.03	0	0	0.02	0	0	0	0	0	0.17	0.19	0.21	0.19	0.28	0.37	0.41	0.28	0.39	0.39	0.57
Adamts18	0	0.02	0	0.02	0	0	0	0	0	0	0	0	0	0	0	0	0	0	0	0	0	0	0	0	0	0	0	0.02	0.04	0	0	0.02	0	0	0	0.01
Adamts19	0	0	0	0	0	0	0	0	0	0	0	0	0	0	0	0	0	0	0	0	0	0	0	0	0	0	0	0	0	0	0.01	0	0	0	0	0.02
Adamts2	0.04	0	0.05	0.02	0.03	0.05	0	0	0	0	0.02	0.23	0.07	0.56	0.45	0.26	0.4	0	0	0	0	0	0.03	0	0	6.88	2.54	5.09	3.75	1.48	1.66	2.06	1.34	2.21	1.66	1.98
Adamts20	2.59	2.38	0.62	6.2	6.54	6.26	1.56	1.81	8.33	9.53	0.02	0.09	0.2	0.49	0.53	0.52	0.51	0.05	0.02	0	0	0	0	0.03	0	0.9	1.08	1.1	1.46	5.01	4.03	4.88	6.49	4.57	5.12	5.36
Adamts3	0.03	0	0	0	0.03	0	0	0	0	0	0.3	0.18	0.04	0.21	0.35	0.22	0.19	0.04	0.07	0.09	0.08	0.06	0.06	0.07	0.13	3.25	4.73	3.53	2.27	2.65	2.94	2.5	0.83	1.23	0.83	1.72
Adamts4	74.46	69.98	57.22	26.51	23.34	26.79	185.7	155.83	17.55	14.79	1.17	2.06	3.58	2.64	2.66	2.29	3.02	0.8	0.93	0.9	0.53	0.07	0.06	0.15	0.15	49.63	30.98	45.72	40.4	43.3	43.18	42.35	17.51	34.54	34.8	33.87
Adamts5	1.34	1.53	1.09	1.32	1.06	1.14	3.53	3.42	1.29	1.46	0.12	0.27	0.13	14.97	14.83	11.26	14.84	0.04	0	0	0	0	0.01	0.01	0	55.08	37	48.2	68.84	227.43	187.25	213.5	287.98	168.3	205.83	207
Adamts6	3.58	4.98	2.96	0.79	1.03	0.97	4.39	4.76	0.71	0.79	13.25	14.82	23.31	17.31	16.21	17.49	17.85	26.62	32.23	22.08	32.7	21.35	21.7	21.29	20.68	0.58	0.84	0.69	0.94	0.5	0.55	0.69	0.6	0.44	0.32	0.49
Adamts7	0.89	0.95	4.73	1.68	1.01	1.2	1.8	1.92	0.72	0.79	0.38	0.81	0.55	3.07	3.04	2.07	3.01	0.14	0.06	0.03	0.2	0	0.17	0.06	0.08	17.94	12.84	15.68	17.45	32.23	26.55	29.1	31.6	36.05	37.44	43.02
Adamts8	0	0	0	0	0	0	0	0	0	0	0	0	0	0.04	0	0	0.04	0	0	0	0	0	0	0	0	0.38	0.18	0.16	0.45	0.04	0.03	0.08	0.13	0.46	0.51	0.45
Adamts9	1.19	1.19	4.54	1.05	0.69	0.92	1.79	2.03	0.14	0.37	0.16	0.16	0.12	1.64	1.72	1.27	1.49	0.04	0	0	0	0	0.01	0.01	0.01	9.16	6.67	7.51	10.17	16.63	15.21	16.65	13.33	10.6	10.97	11.96
Adamtsl1	0	0.04	0.03	0.05	0.02	0.01	0.02	0	0	0	0	0.02	0	0.03	0.01	0.02	0.02	0	0	0	0	0	0	0	0	0.74	0.75	1.18	1.05	0.4	0.4	0.56	0.67	0.55	1	1.11
Adamtsl2	0.93	1.6	0.39	2.33	2.39	2.4	0.96	0.98	1.93	1.61	0	0.05	0.2	0.36	0.53	0.33	0.21	0	0	0	0.03	0.02	0	0	0	0.18	0.41	0.2	0.28	0.19	0.1	0.13	0	0.12	0.22	0.17
Adamtsl3	0.02	0	0	0	0	0	0.02	0	0.03	0.02	0	0.03	0	0	0	0	0.08	0	0	0	0	0	0	0	0	0.93	0.64	0.97	0.85	0.15	0.35	0.09	0.38	0.17	0.23	0.23
Adamtsl4	82.44	77.93	24.84	42.44	41.92	46.88	49.12	46.73	20.26	22.79	2.3	2.36	5.08	1.38	1.32	0.53	1.19	1.83	3.78	1.47	2.29	0.76	0.87	1.02	0.88	26.12	17.41	25.55	19.91	5.32	6.66	5.31	2.89	4.51	5.7	4.3
Adamtsl5	17.57	17.08	9.19	24.11	19.82	20.6	20.19	13.97	20.45	22.41	12.12	13.56	7.87	3.59	4.54	3.1	3.43	4.97	6.25	4	8	7.85	7.86	8.73	7.24	16.7	16.32	19.64	21.19	38.06	34.75	35.62	15.93	15.08	16.91	16.74
Adap1	1.31	0.79	3.41	0.28	0.24	0.4	0.84	1.1	0.12	0.47	76.38	69.03	102.91	75.29	75.4	72.97	74.62	141.28	131.69	147.81	140.58	95.84	92.62	94.45	90.85	69.83	85.92	74.05	66.76	27.27	34.07	27.04	7.89	44.66	21.25	28.81
Adap2	0	0.31	0	0	0.18	0	0.08	0.22	0.12	0	0	0.33	0.26	0.32	0	0.23	0	0.24	0.46	0.09	0.24	0	0	0.07	0	1.3	1.11	2.01	1.05	1.09	0.72	1.1	0.33	0	0.2	0.33
Adar	126.98	133.97	93.85	35.95	34.95	36.4	165.59	144.66	27.28	29.69	43.9	39.16	48.29	64.9	60.52	61.69	62.23	47.92	42.17	53.52	42.08	39.67	42.13	43.84	42.2	39.8	37.95	37.69	39.79	53.49	50.22	49.88	37.4	35.56	39.47	44.48
Adarb1	2.03	2.21	3.81	2.41	1.89	1.87	1.56	1.8	2.15	2.4	7.1	6.84	9.49	1.3	1.27	1.26	1.36	8.81	10.6	7.25	10.33	3.38	4.1	3.97	4.15	6.12	8.12	6.92	7.63	3.07	3.83	2.9	6.36	8.52	8.07	9.24
Adarb2	0	0	0	0	0	0	0	0.02	0	0	0	0	0	0	0	0.02	0	0	0	0.01	0	0	0	0	0	0	0	0	0	0	0	0	0	0	0.01	0
Adat1	4.14	4.1	9.98	4.51	5.43	5.4	3.72	4.19	6.72	7.58	9.77	8.76	4.49	6.48	4.87	5.83	5.24	6.3	6.34	7.07	6.31	8.77	7.99	8.24	6.66	3.85	4.19	4.32	5.87	2.96	2.51	2.76	4.49	4.35	4.46	3.77
Adat2	10.83	13.19	17.33	19.34	17.91	20.77	13.94	12.45	24.1	22.76	24.73	27.87	25.52	20.36	16.57	20.69	19.25	26.75	28.04	31.36	28.53	20.05	19.42	20.21	22	19.84	18.08	14.8	14.03	15.64	15.04	16.3	17.19	18.15	18.64	20.59
Adat3	0	0	0	0	0	0.1	0	0	0	0	0	0	0	0	0	0	0	0	0	0	0	0	0	0	0	0	0	0	0	0	0	0	0	0	0	0
Adck1	17.39	19.16	9.64	14.69	11.77	14.49	18.96	16.41	13.47	12.51	4.76	5.64	5.09	7.98	8.72	7.12	7.4	5.53	5.02	5.21	5.58	6.2	4.83	6.32	5.84	10.01	10.18	9.99	8.46	7.6	7.6	8.23	7.04	7.04	8.52	7.36
Adck2	18.63	20.38	19.55	17.34	16.77	16.7	20.29	21.17	12.33	13.88	6.97	7.19	8.37	10.77	9.73	9.38	9.45	5.18	5.77	5.21	5.67	9.94	11.04	10.2	10.16	8.17	7.21	7.86	7.06	3.79	5.02	5.46	4.35	5.48	5.46	5.77
Adck5	21.69	25.22	38.79	17.7	17.54	17.08	28	24.68	14.08	16.31	21.11	22.33	23.38	20.67	20.16	19.5	19.25	25.99	29.36	26	27.6	20.55	21.05	22.64	23.55	13.14	11.47	8.94	9.78	10.43	10.64	10.02	6.29	12.59	12.37	11.81
Adcy1	0	0.01	0	0	0	0	0	0	0	0	0	0	0.05	0.09	0.03	0.05	0.05	0	0	0	0	0.03	0.01	0.03	0.01	1.34	2.13	1.96	1.42	3.17	3.5	3.29	1	1.25	1.62	1.21
Adcy10	0	0	0.11	0	0.02	0.06	0.05	0.02	0	0.04	0.04	0	0	0	0.02	0.02	0	0.02	0	0.02	0	0.02	0.02	0.01	0	0	0.06	0.02	0.06	0.04	0	0	0.04	0.04	0.04	0.03
Adcy2	0.26	0.4	0.31	4.97	4.54	5.09	0.24	0.24	5.41	5.78	0.09	0	0.05	0.37	0.54	0.53	0.44	0.05	0	0.04	0.05	0.04	0	0	0	11.75	15.68	17.46	14.3	11.49	15.06	15.25	13.59	15.55	11.61	15.11
Adcy3	27.52	24.64	61.45	34.63	28.23	29.96	32.64	30.41	25.09	23.33	21.32	20.99	15.88	17.17	18.4	17.21	16.61	14.03	13.95	12.5	14.45	18.42	20.25	18.93	17.85	12.35	12.49	13.64	11.47	5.07	5.45	6.65	4.44	6.19	5.87	5.92
Adcy4	0	0	0	0	0.03	0	0	0	0	0	0.47	0.12	0	0.25	0.29	0.3	0.22	0.09	0.17	0.29	0.05	0.36	0.39	0.43	0.34	0.43	0.32	0.92	0.56	0.67	0.82	0.31	8.03	9.22	11.47	10.07
Adcy5	0.13	0.1	0.11	0.28	0.02	0.11	0.12	0.06	0	0.03	1.65	0.95	0.73	2.79	2.5	2.1	1.99	0.89	1.36	0.91	1.1	0.23	0.25	0.18	0.15	10.98	10.56	12.31	13.77	27.13	28.73	25.85	24.1	31.31	34.09	34.4
Adcy6	19.86	19.76	22.56	17.82	15.51	16.42	16.58	16.35	15.42	16.26	19.02	22.12	35.1	20.47	18.19	18.91	18.45	46.2	41.26	47.12	42.44	21.18	23.74	22.16	20.63	27.28	23.64	24.52	25.84	40.34	35.19	39.69	23.68	31.13	35.1	36.88
Adcy7	44.65	45.14	19.19	54.67	55.4	53.84	53.57	50.43	51.5	52.91	66.71	67.7	118.91	127.45	111.85	125.05	123.63	127.05	154.62	121.45	144.98	142.91	146.65	147.05	147.58	7.89	9.15	7.27	8.33	1.96	2.02	1.88	1.77	2.42	1.52	2.4
Adcy8	0	0	0	0	0	0	0	0	0	0	0	0	0.03	0.02	0	0	0	0	0	0	0	0	0	0	0	1.33	1.37	1.21	0.48	0.5	0.73	0.24	0.17	0.54	0.24	0.71
Adcy9	6.59	5.58	6.38	7.21	6.18	7.34	6.33	5.9	5.45	5.02	0.95	1.05	1.15	0.93	0.99	1.1	1.52	0.82	0.9	0.51	0.86	0.61	0.87	0.78	1.01	7.38	9.63	6.01	7.59	17.16	14.76	16.65	9.32	7.7	9.13	12.96
Adcyap1	0.05	0.2	0.35	0	0.21	0.13	0	0	0	0	0.34	0.1	0	0.15	0	0.11	0.11	0	0	0	0	0	0	0.03	0	91.44	131.68	111.27	134.74	62.76	111.41	68.15	9.36	43.58	15.9	37.42
Adcyap1r1	0	0	0	0	0	0	0	0	0	0	0	0	0.03	0.12	0.06	0	0.09	0	0	0	0	0	0	0.02	0	0.79	0.27	1.2	1.19	0.41	0.27	0.46	0.62	1.22	0.57	1.08
Add1	57.05	50.15	54.51	50.09	44.83	49.17	61.8	60.8	38.15	39.28	67.85	66.54	91.4	85.52	86.42	84.98	86.25	72.43	72.13	70.74	75.47	112.9	113.8	114.98	116.33	102.57	99.6	105.01	107.18	131.77	131.52	138.37	117.46	122.64	121.14	124.23
Add2	0.04	0.04	0.21	0.02	0.03	0.03	0	0	0	0	0.23	0.08	0.02	0.06	0.04	0.1	0.02	0	0	0	0	0	0.01	0	0.02	39.86	56.3	47.5	42.28	14.74	25.34	14.43	7.65	28.36	10.34	20.54
Add3	18.23	16.46	18.23	15.39	14.13	15.27	20.85	18.27	14.59	13.61	30.33	29.58	28.24	56.69	58.66	58.99	58.34	21.98	20.86	17.11	21.94	69.45	68.75	68.82	70.31	36.46	32.95	40.68	46.64	76.26	70.14	82.7	93.37	56.55	70.12	68.36
Adgb	5.1	4.32	1.63	14.99	23.34	17.43	5.48	5.93	8.36	8.33	0	0	0.33	0.12	0	0.03	0.1	0	0	0.05	0	0	0	0	0	0.4	0.32	0.46	0.36	0.75	0.93	0.69	0.54	0.28	0.44	0.24
Adgra1	0.03	0	0.03	0	0	0	0.03	0	0.04	0	0	0	0	0	0	0	0.04	0	0	0	0	0	0	0	0	0.11	0.24	0.27	0.56	0.36	0.24	0.26	0.07	0.53	0.13	0.38
Adgra2	58.37	53.46	51.86	79.62	62.02	70.57	44.99	44.77	52.93	52.43	0.6	1.01	2.03	3.93	4.34	2.96	3.2	0.07	0.14	0.06	0.04	0	0.08	0.02	0	34.22	22.66	34.51	32.35	52.42	47.39	49.61	15.87	20.05	21.48	22.22
Adgra3	35.9	34.46	17.53	59.67	52.8	54.89	26.27	26.53	61.91	63.36	1.98	1.99	2.83	2.04	1.91	2.16	2.33	1.66	1.58	0.95	1.26	1.77	1.16	1.52	1.47	13.73	10.88	10.77	11.27	13.56	12.84	14.16	25.17	20.86	20.85	21.52
Adgrb1	0.05	0	0.02	0.02	0	0	0	0	0	0	0	0.03	0.03	0.11	0.08	0.08	0.06	0	0	0	0	0	0	0	0	4.83	4.63	5.09	4.17	1.67	2.23	1.65	0.89	2.31	1.57	1.39
Adgrb2	0	0	0.08	0.05	0	0.03	0	0	0	0.06	0.31	0.3	0.11	0.09	0.12	0.13	0.1	0.03	0	0.05	0.2	0.05	0.02	0.11	0	0.74	0.63	0.88	0.86	0.48	0.44	0.58	0.54	0.5	0.42	0.84
Adgrb3	0.01	0	0	0.01	0	0.01	0	0	0	0	0	0	0.01	0.11	0.21	0.1	0.19	0	0	0	0	0	0.01	0	0	0.34	0.42	0.44	0.46	1.92	1.46	2.25	2.28	1.67	1.45	1.51
Adgrd1	0.37	0.4	0.54	0	0.02	0	0.49	0.46	0	0.02	0.64	0.7	0.17	0.51	0.62	0.54	0.52	0.08	0.07	0.16	0.08	0.12	0.13	0.19	0.29	6.57	8.65	8.04	5.26	1.4	1.61	1.37	0.52	1.73	0.69	1.44
Adgre1	0	0	0.15	0	0	0.05	0	0	0	0	0.23	0.3	0	0.06	0.47	0.06	0.26	0.07	0.06	0.21	0.07	0	0.05	0.04	0	4.83	17.19	11.74	27.96	1.08	1.43	0.33	0.6	0.53	1.55	0.91
Adgre4	0	0	0	0	0.05	0	0	0	0	0	0	0	0	0	0	0	0	0	0	0	0	0	0.04	0	0	0	0	0	0	0	0	0	0	0	0	0.04
Adgre5	10.08	10.44	6.41	16.95	18.52	18.78	8.64	7.58	8.64	6.23	102.42	101.55	144.92	205.49	190.92	207.68	209.85	144.17	155.96	142.19	146.63	172.62	174.33	171.84	174	32.35	26.38	27.21	32.56	37.18	41.12	40.5	74.16	55.53	64.9	63.22
Adgrf1	0.09	0.24	0	0	0	0	0.04	0	0	0	0	0	0	0	0	0	0	0	0	0	0	0	0	0	0	0	0	0	0	0	0	0	0.1	0	0	0
Adgrf2	0.77	0.79	0.35	0.61	0.58	0.6	0.97	0.73	0.69	0.99	0	0.18	0	0.06	0	0.12	0	0.19	0	0.05	0	0	0	0	0.05	0.04	0.25	0.44	0.06	0.12	0	0.05	0.42	0.06	0.11	0.27
Adgrf3	0.44	0.45	0	0.05	0.1	0.1	0.75	0.24	0	0	0.28	0.06	0.07	0.23	0	0.25	0.13	0	0	0	0	0	0	0	0	0	0	0	0.06	0	0	0	0	0	0	0
Adgrf4	0.24	0.43	0.11	0.1	0.1	0.21	0.47	0.72	0.47	0.69	0	0	0	0	0.06	0	0	0.07	0	0	0.14	0	0	0	0	0.61	0.27	0.29	0.24	0.06	0	0.12	0.57	0.5	0.18	0.24
Adgrf5	0.02	0.02	0.04	0	0.02	0.04	0	0	0	0	0.14	0.22	0.05	0.38	0.49	0.32	0.21	0	0	0	0	0	0	0	0	2.78	1.68	2.59	2.18	2.11	1.05	0.83	42.24	27.21	34.7	32
Adgrg1	43.78	47.18	29.56	54.87	44.66	51.07	47.74	38.66	72.45	72.97	7.33	8.22	5.17	4.12	3.56	2.63	2.68	3.15	4.2	2.5	4.21	1.76	2.43	2.08	2.33	61.92	75.23	70.48	73.66	75.91	80.07	83.81	133.64	91.24	91.34	94.78
Adgrg2	0	0	0.03	0	0	0	0	0	0	0	0.07	0.18	0.04	0.44	0.33	0.42	0.47	0	0	0	0	0	0	0	0	5.18	5.37	4.69	3.54	3.09	4.87	3.11	5.92	5.8	2.15	3.53
Adgrg3	0.03	0.11	0.05	0.02	0.05	0.02	0.08	0.09	0.09	0.08	0.42	0.48	0.5	1.84	1.88	1.62	1.83	0.86	0.68	0.85	0.93	0.22	0.44	0.24	0.28	1.15	1.79	0.57	1.38	0.42	0.21	0.15	2.32	2.08	2.55	2.51
Adgrg4	0	0	0	0	0	0	0	0	0	0	0	0	0	0	0	0	0	0	0	0	0	0	0	0	0	0	0.02	0.02	0	0.02	0	0	0	0	0	0
Adgrg5	0.4	0.41	1.37	0.1	0	0.16	0.09	0	0	0	69	68.16	58.17	150.4	140.88	148.34	145.11	36.08	41.13	32.82	45.43	133.42	140.41	144.45	139.26	1.66	0.89	0.74	0.72	1.24	0.81	0.97	0.06	0.06	0	0.05
Adgrg6	0.06	0	0.18	0.04	0.03	0.08	0	0	0	0	0.03	0.06	0.02	2.25	2.36	1.71	2.19	0	0	0.03	0.02	0	0	0	0	14.07	11.04	15.01	22.74	39.34	33.16	37.64	38.43	20.46	22.23	23.66
Adgrg7	0.2	0.07	0	0	0	0	0	0.07	0	0	0	0	0	0	0.14	0.15	0	0.08	0	0	0	0	0	0	0	0.11	1.16	0.33	0.49	0.07	0	0.2	0	0	0	0
Adgrl1	11.49	13.44	6.92	22.71	17.35	19.2	8.98	7.26	19.62	23.07	24.17	24.13	19.89	17.49	15.34	17.12	16.45	21.84	24.63	18.03	24.25	26.76	30.59	28.86	29.81	17.3	22.41	16.25	20.23	14.69	17.64	15.14	14.4	20.69	17.44	22.73
Adgrl2	24.05	23.87	31.75	53.13	62.88	52.86	33.04	35.15	49.35	49.2	0.17	0.15	1	0.37	0.57	0.39	0.39	0.12	0.06	0.36	0.17	0	0	0	0.02	4.11	3.18	3.95	3.97	5.8	5.66	6.17	15.85	8.97	11.76	12.91
Adgrl3	0.04	0.01	0.06	0.08	0.04	0.03	0.02	0	0	0	0.04	0.03	0	1.25	1.13	0.88	1.31	0	0	0	0	0	0	0	0	11.18	10.1	12.7	13.91	25.18	23.47	26.65	44.74	21.56	27.49	27.74
Adgrl4	0	0	0	0	0	0.06	0	0	0	0.03	0.06	0.1	0	0.07	0.13	0.04	0	0	0	0	0	0	0	0	0	0.18	0.26	0.31	0.2	0.17	0.03	0	32.06	15.57	20.77	16.92
Adgrv1	0.02	0	0.1	0.01	0	0.01	0.02	0	0.01	0	0.01	0.01	0	0.02	0.01	0.03	0.03	0	0	0.01	0.01	0	0	0	0	0.2	0.09	0.2	0.2	0.32	0.21	0.28	0.06	0.02	0.04	0.05
Adh1	2.58	1.91	1.18	2.5	2.34	3.52	3.18	2.16	2.21	2.23	0.57	1.39	2.57	1.55	1.54	1	0.56	3.34	2.55	2.69	3.54	0.22	0.34	0.42	0.63	0.13	0.15	0	0.34	0	0.5	0.32	0.26	0.6	0.89	0.4
Adh4	0	0	0	0	0	0	0	0	0	0	3.52	4.16	6.97	0.53	0.4	0	0.14	9.56	7.16	11.99	8.53	0.23	0.63	0.08	0.36	0	0	0	0	0	0	0.12	0	0	0	0
Adh5	52.52	56.57	88.73	73.91	73.66	76.11	49.84	51.92	78.1	72.05	99.32	91.02	95.88	100.49	102.54	96.74	97.98	98.26	89.91	107.87	89.28	75.82	68.42	70.45	67.65	63.62	62.93	67.93	64.12	56.8	57.28	59.87	58.34	69.41	80.53	63.05
Adh6a	0	0	0	0	0	0	0	0	0	0	0	0	0.09	0	0	0	0	0.08	0.08	0	0	0	0	0	0	0	0	0	0	0.08	0	0	0	0	0	0
Adh6b	0	0	0	0	0	0	0	0	0	0	0	0	0	0	0	0	0	0	0	0	0	0	0	0	0	0.03	0.07	0	0	0	0	0	0.04	0	0	0
Adh7	22.1	23.81	31.5	17.1	24.34	21.14	16.8	12.18	10.85	10.99	0.24	0.31	1.88	0.25	0.2	0.05	0.16	2.08	2.04	1.94	2.2	0	0.04	0	0.05	6.61	8	7.2	7.8	6.36	8.1	9	6.6	8.09	7.93	6.41
Adhfe1	10.26	12.79	12.53	15.53	19.29	15.33	12.34	12.26	9.84	10.25	0.14	0.26	0.61	0.41	0.15	0.11	0.16	0.06	0.05	0.04	0.17	0.18	0.16	0.09	0.19	1.26	0.44	1.66	0.69	0.51	0.46	0.61	0.72	0.46	0.52	0.9
Adi1	66.74	65.34	50.31	150.32	165.01	153.75	49.25	43.5	189.84	191.54	39.51	32.29	36.75	41.86	45.22	41.34	49.94	34.47	34.42	35.36	35.75	49.95	51.16	51.46	50.1	23.17	22.78	18.55	28.16	23.08	20.24	26.2	36.77	22.43	24.69	22.83
Adig	0.45	0	0.2	0	0.59	0	0	0	0	0	0	0	0.28	0	0	0.25	0	0	0.25	0.21	0	0	0.37	0	0	0.54	0.81	0.22	0.23	0.72	0.39	0.22	0.96	0.24	0	1.28
Adipoq	0	0	0	0	0	0	0	0	0	0	0	0	0	0	0	0	0	0	0	0	0	0	0	0	0	0.63	0.24	0.78	0	0.14	0	0	0.42	0.83	0	0.21
Adipor1	124	116.96	160.98	115.27	104.57	112.9	137.18	130.4	108.29	107.15	99.89	100.98	109.26	73.58	75.24	73.28	67.88	90.95	100.2	91.64	92.65	94	92.36	90.6	91.23	100.25	99.8	102.87	99.19	92.1	96.55	92.86	119.25	110.28	110.35	107.46
Adipor2	73.81	67.43	104.99	74.86	72.57	78.26	71.3	75.18	68.03	70.65	72.8	77.97	81.27	71.24	69.69	69.11	70.69	75.76	84.73	78.89	78.61	92.21	93.13	94.06	90.31	67.68	63.64	63.21	64.19	54.24	54.53	59.34	66.53	62.94	59.39	59.43
Adk	6.83	7.39	4.24	12.28	10.7	10.24	5.54	5.83	17.68	17.56	10.69	9.88	15.8	13.01	13.41	13.68	12.78	14.75	15.83	15.68	14.49	12.26	12.63	12.04	11.37	11.96	12.3	10.71	11.03	11.94	13.42	12.45	19.43	18.45	18.83	15.97
Adm	48.9	49.94	134.03	44.69	51.08	60.48	39.92	46.58	4.69	9.24	91.83	111.4	7.23	6.54	5.32	3.14	4.49	3.69	2.39	4.13	3.29	4.85	5.52	7.1	5.74	247	172.16	231	233.01	9.36	10.56	10.14	13.39	14.42	17.77	13.35
Adm2	0.14	0	0.38	0	0.12	0	0	0	0	0	1.12	0.45	0	0.45	0	0.16	0.64	0	0.31	0	0.16	0.13	0.35	0.37	0.54	13.71	9.39	11.06	9.65	2.4	2.09	1.92	1.05	1.18	0.42	0.91
Adnp	8.76	6.98	6.57	12.48	11.41	12.88	10.1	8.14	9.22	11.22	6.23	5.27	7.77	8.6	7.04	9.06	8.49	6.57	7.11	6.75	6.42	8.12	8.3	8.55	7.8	5.9	3.91	4.29	5.31	5.19	6.63	7.27	5	4.29	4.87	7.94
Adnp2	25.44	27.56	29.83	23.28	27.89	26.43	29.2	29.37	24.71	26.7	22.32	20.96	20.38	16.25	17.82	16.57	18.59	19.05	21.6	18.51	20.82	20.83	23.84	24.33	22.42	18.62	15.04	16.53	14.7	15.78	14.95	17.01	21.13	17.57	18.3	19.34
Ado	27.97	27.89	20.89	47.99	41.91	40.16	24.19	26.09	52.95	51.74	23.38	22.2	25.23	23.15	24.42	22.87	22.26	30.12	30.59	31.28	29.44	23.16	23.93	25.69	25.19	35.04	27.31	36.4	33.73	40.24	39.82	43.2	54.65	43.72	51.2	45.49
Adora1	0	0	0.09	0.03	0.03	0.03	0	0	0	0	0.06	0.07	0	0.03	0.07	0	0	0	0	0	0	0	0	0	0	14.81	20.89	18.85	13.19	6.72	10.52	6.38	2.03	10.72	5.1	7.78
Adora2a	1.12	1.27	4.04	1.67	1.65	1.66	2.7	2.03	0.47	0.5	32.73	32.53	73.09	15.79	15.24	12.9	12.87	104.14	102.16	124.85	90.31	45	44.52	43.77	42.48	16.44	21.4	18.69	15.88	0.63	2.3	1.17	0.38	3.56	1.12	1.64
Adora2b	0.59	0.3	6.8	0.67	0.34	0.62	0.08	0.65	0.45	0.52	13.23	13.5	7.34	1.36	1.97	1.1	1.69	9.47	10.81	9.15	9.6	3.89	3.2	2.31	2	15.84	6.25	11.57	12.06	1.58	3.55	1.45	3.39	4.36	2.92	4.81
Adora3	0	0	0.04	0	0	0	0	0	0	0	1.22	0.73	0.12	1.03	1.13	1.04	1.17	0.4	0.22	0.63	0.63	0.4	0.24	0.29	0.47	0.08	0	0	0.15	0.05	0	0.1	0	0	0	0
Adpgk	16.05	17.1	22.45	25.89	27.91	25.59	13.66	13.15	20.39	21.07	18.35	17.62	17.2	23.53	21.91	23.18	21.61	19.81	17.14	21.33	18.56	15.02	15.42	14.63	14.81	14.48	12.25	13.01	12.2	9.34	9.51	9.6	12.36	13.43	12.69	12.6
Adprh	100.57	107.23	77.61	101.9	96.23	100.3	106.7	95.82	80.06	83.14	140.18	136.11	168.86	92.07	94.13	84.14	86.53	153	178.34	131.26	163.01	125.29	131.6	127.01	119.04	133.17	123.73	126.7	130.66	95.58	100.34	97.25	64.36	117.78	112.27	105.38
Adprhl1	0.06	0.03	0	0	0	0	0	0	0	0	0.03	0.03	0	0.26	0.33	0.35	0.14	0	0	0	0	0.06	0.26	0.02	0.09	1.14	1.12	0.86	0.83	0.1	0.27	0	0	0.07	0.06	0.08
Adprhl2	32.13	32.97	36.87	39.87	32.01	41.02	35.07	26.82	40.34	39.2	59.63	62.34	40.99	62.56	61.5	57.49	61.28	54.78	53.29	66.86	55.86	40.69	42.11	43.76	42.78	36.3	28.74	34.57	33.33	40.43	44.02	40.72	17.05	52.36	53.18	44.72
Adprm	32.02	32.15	30.55	20.06	22.96	22.69	32.25	39.46	21.82	20.76	47.74	48.42	61.3	84.55	89.38	82.68	83.01	72.13	74.74	69.16	71.77	51.28	45.51	47.29	46.29	23.78	21.49	21.77	24.98	25.36	22.54	21.47	37.85	22.75	24.92	24.85
Adra1a	0	0	0	0	0	0	0	0	0	0	0	0	0	0	0.02	0	0	0	0	0	0	0	0	0	0	0.63	0.45	0.74	0.26	0	0	0	0.07	0.04	0.04	0.03
Adra1b	0	0	0	0	0	0	0	0	0	0	0	0	0	0	0	0.06	0	0	0	0	0	0	0	0	0	1.16	0.88	1.54	0.72	0.17	0.24	0.11	0	0.06	0.11	0.13
Adra1d	0	0	0	0	0	0	0	0	0	0	0	0	0	0.1	0.1	0	0.11	0	0	0	0	0	0	0	0	3.43	3.99	4.06	4.23	3.99	3.03	2.25	1.85	4.23	3.22	4.68
Adra2a	0	0.04	0.07	0.06	0	0.03	0.03	0.04	0	0	0.38	0.4	0.1	0.24	0.4	0.38	0.13	0.09	0.17	0.07	0.04	0.03	0.06	0.02	0	12.67	15.61	11.69	9.68	1.69	4.5	2.29	1.46	5.98	2.38	3.74
Adra2b	0	0	0	0	0	0.04	0	0	0	0	0.05	0.44	0	0	0.14	0.1	0.1	0	0	0.04	0	0	0	0	0	0.18	0.37	0.13	0.19	0	0	0	0	0	0	0.04
Adra2c	0	0	0	0	0	0	0	0	0	0	0	0.17	0	0.06	0	0	0	0	0	0	0	0	0	0.03	0	2.9	3.01	3.18	2.5	0.96	1.3	0.57	0.28	1.28	1.57	0.47
Adrb1	0	0	0	0	0	0	0	0	0	0	0.27	0	0.14	0.11	0.34	0.3	0.06	0.06	0.12	0	0.38	0	0	0	0	1.5	1.8	1.7	1.49	0.11	0.19	0.21	0	0.23	0	0
Adrb2	0.08	0.09	0	0	0.15	0	0	0.09	0	0	14.11	18.51	1.07	26.59	24.17	22.98	24.1	1.89	1.52	2.18	0.9	4.67	3.32	2.76	3.68	2.02	2.38	2.51	1.22	1.36	2.16	1.5	1	0.98	1.26	1.24
Adrb3	0.05	0	0	0	0	0	0	0	0	0	0.11	0.23	0.07	0	0	0	0	0	0	0	0	0.05	0	0	0	0.04	0.2	0.11	0	0	0	0	0	0.11	0	0
Adrm1	75.38	83.37	68.83	107.68	83.94	102.46	85.86	61.88	116.42	112.2	73.54	68.36	82.4	70.95	70.19	68.78	65.03	86.66	80.64	94.73	77.6	51.64	52.54	52.11	50.58	72.78	69.82	61.86	72.51	93.25	92.83	90.69	56.37	105.13	100.33	100.64
Adsl	45.26	47.08	26.86	67.78	63.24	61.26	30.68	22.14	78.1	74.6	60.22	52.04	56.75	51.17	51.76	50.87	48.91	56.3	50.43	61.77	53.06	41.29	41.48	43.24	40.51	23.75	19.29	18.94	22.27	26.52	27.28	28.21	37.83	42.88	46.27	41.55
Adss	39.05	38.4	45.31	39.39	40.52	38.38	30.35	37.94	67.23	58.19	90.24	83.04	78.37	104.89	109.18	106.3	106.6	87.31	85.93	96.03	90.74	105.57	98.98	98.86	103.19	31.64	27.69	27.04	29.14	38.47	39.17	37.05	69.51	54.41	53.45	48.01
Adssl1	44.44	47.58	88.98	31.21	35.26	32.2	67.18	57.39	10.42	11.83	36	50.73	36.9	11.33	10.16	13.54	10.52	29.17	37.88	22.47	36.34	45.79	43.41	42.18	40.85	80.09	73.1	90.8	75.71	13.85	14.6	13.74	9.82	18.04	19.36	17.63
Adtrp	0	0	0.23	0	0	0	0	0	0	0	0.06	0	0	0	0	0	0	0	0	0	0	0	0	0	0	0.86	0.63	0.75	1.04	0.14	0.06	0	0.07	0.07	0	0.1
Aebp1	297.05	269.7	399.81	444.38	393.22	444.91	351.45	297.1	401.17	418.97	7.54	9.68	16.35	49.12	54.43	37.77	49.29	5.73	6.17	5.31	6.41	0.41	0.75	0.67	0.73	513.97	362.91	533.47	501.82	721.8	663.54	688.67	374.52	510.75	528.99	567.25
Aebp2	30.61	30.68	66.54	48.41	55.24	50.86	31.42	31.88	50.42	54.58	117.78	119.65	110.3	139.71	133.79	145.76	144.29	115.18	107.5	110.16	115.57	120.27	117.2	110.56	116.01	46.9	43.65	44.94	43.44	57.65	47.11	52.62	39.47	31.63	34.66	34.57
Aen	12.75	10.06	14.51	19.09	15.16	15.69	10.32	7.26	27.12	25.09	64.64	64.73	31.65	84.12	80.57	86.89	85.05	45.12	39.65	50.71	39.24	25.05	26.16	26.49	24.75	28.41	32.41	28.97	24.6	54.26	47.67	51.9	44.29	62.92	68.93	73.67
AF067061	0	0	0	0	0	0	0	0	0	0	0	0	0	0	0	0	0	0	0	0	0	0	0	0	0	0	0	0	0	0	0	0	0	0	0	0
AF067063	0	0	0	0	0	0	0	0	0	0	0	0	0	0	0	0	0	0	0	0	0	0	0	0	0	0	0	0	0	0	0	0	0	0	0	0
AF366264	0	0	0	0	0	0	0	0	0	0	0	0	0	0	0	0	0	0	0	0	0	0	0	0	0	0	0	0	0	0	0	0	0	0	0	0
Afap1	9.07	9.08	12.97	12.99	14.31	14.16	7.81	9.99	9.89	12.05	3.41	3.28	2.12	1.25	1.01	1.14	1.46	1.99	2.32	1.57	2.29	0.92	1.14	0.87	1.22	9.5	7.87	9.34	8.15	9.17	9.37	9.45	17.06	12.56	12.25	13.45
Afap1l1	2.35	2.27	1.88	1.56	1.25	1.74	2.72	1.85	0.95	1.25	0.25	0.48	0.25	0	0.1	0.28	0.23	0	0.11	0	0.12	0	0	0	0	6.72	5.23	6.24	7.12	2.75	1.69	2.62	6.85	11.13	11.63	11.22
Afap1l2	2.54	3.8	2.27	2.07	2.98	2.13	2.48	1.63	0.76	0.88	0.39	0.31	0.97	4.55	4.45	4.02	3.84	2.85	1.69	4.68	1.73	0.03	0	0	0	36.58	30.4	42.89	45.22	94.15	87.46	96.94	43.65	39.6	41.89	43.89
Afdn	61.29	56.78	68.13	78.95	76.46	77.87	58.1	63.98	74.63	82.26	12.92	13.93	15.09	10.15	8.9	10.12	9.54	9.22	12.52	6.93	12.5	16.34	16.18	17.11	17.37	21.2	21.58	20.65	20.23	11.69	11.02	11.48	19.44	18.78	18.12	21.96
Aff1	24.52	22.72	28.82	17.31	19.23	18.26	29.16	25.94	13.23	13.16	25.37	24.6	19.25	30.62	25.96	28.47	29.37	18.53	18.81	18.36	17.84	22.23	22.12	23.14	24.3	37.91	34.4	36.77	37.51	52.14	48.87	49.79	44.5	30.96	31.54	40.29
Aff2	0	0	0.02	0	0	0	0	0	0	0	0	0	0	0.03	0	0.03	0.03	0	0	0	0	0	0	0	0	1.37	1.81	1.48	1	0.53	0.53	0.61	1.53	1.21	0.77	1.02
Aff3	24.09	21.82	4.79	31.01	35.91	32.78	15.27	16.16	23.4	24.9	14.87	11.2	24.6	50.3	47.33	49.04	54.07	18.58	17.37	15.15	18.57	35.32	34.4	36.35	37.6	14.35	17.1	16.85	16.92	8.7	11.24	8.02	9.04	9.18	6.3	8.81
Aff4	57.2	53.54	72.78	70.32	79.89	74.85	63.89	71.5	62.6	65.68	26.24	27.74	24.92	23.19	20.62	23.55	23.23	20.57	19.11	19.45	21.23	19.01	17.94	18.66	20.2	60.94	57.35	56.65	54.98	60.38	56.44	59.63	86.4	49.74	48.95	61.24
Afg1l	19.27	18.28	15.8	12.43	15.02	13.44	19.07	18.98	15.19	14.39	6.33	6.76	6.45	12.74	10.32	10.01	9.51	8.35	7.9	7.85	7.18	6.54	7.06	6.75	6.68	12.57	10.65	10.15	12.38	10.49	12.82	12.4	12.06	10.83	10.9	12.31
Afg3l1	53.04	57.01	47.14	67.35	64.02	64.85	58.06	56.03	57.69	59.57	63.24	62.78	61.91	50.12	46.63	48.48	48.06	63.76	62.17	66.66	62.75	52.7	52.47	50.84	50.97	45.89	44.82	44.72	49.42	62.57	63.3	65.02	36.06	63.82	70.19	70.28
Afg3l2	29.77	30.38	54.36	41.69	37.8	40.11	30.45	30.84	37.61	38.02	63.79	68.1	86.57	35.59	34.14	35.54	35.51	64.31	74.68	57.79	78.18	95.96	95.03	93.01	91.63	60.53	64.59	68.27	53.7	26.98	28.51	25.33	18.42	28.48	28.1	29.17
Afm	0	0	0	0	0	0	0	0	0	0	0	0.06	0	0.06	0.06	0	0	0	0	0.11	0	0	0	0	0.06	0	0	0	0	0	0	0	0	0	0	0
Afmid	4.89	5.67	4.71	5.12	5.59	5.41	6.14	5.33	2.21	3.14	4.02	5.55	4.93	5.11	5.24	7.07	4.51	3.92	5.75	4.49	4.82	5.52	6.46	6.09	6.69	1.02	0.79	0.86	1.06	0.82	0.9	0.91	0.39	1.14	0.41	1
Afp	0	0.06	0.1	0.09	0	0	0.04	0	0	0	4.76	4.1	1.5	3.14	4.09	3.45	3.51	2.47	3.2	3.18	3.36	1.44	1.12	1.79	2.65	0.13	0.24	0.11	0.5	0	0.14	0.11	0.06	0.11	0	0.13
Aftph	33.57	32.76	42.28	25.55	29	27.64	38.12	43.51	24.55	24.2	39.03	40.51	47.95	41.91	39.68	41.54	39.87	45.97	50.63	48.41	51.45	46.43	43.67	44.42	43.66	37.69	37.65	35.08	37.57	35.02	34.02	33.97	50.03	33.02	36.58	36.87
Aga	76.69	74.24	94.06	52.53	53.35	55.73	90.34	90.74	49.39	45.68	46.63	40.4	27.99	52.69	54.62	48.5	51.22	31.68	31.22	38.67	32.17	23.82	26.56	22.67	18.88	32.04	25.04	29.6	30.94	35.83	34.35	31.74	34.76	30.51	37.88	32.2
Agap1	7.41	6.94	18.22	13.14	15.68	15.74	7.31	7.35	9.59	9.98	0.22	0.21	0.39	2.17	2.1	1.68	2.07	0.1	0	0.05	0.04	0.01	0.04	0.01	0	36.68	32.18	41.83	41.87	43.77	41.94	45.89	24.38	22.92	23.82	25.8
Agap2	0.39	0.13	0.61	0.1	0.03	0.14	0.1	0.1	0	0.06	39.96	36.29	35.74	64.67	61.09	63.8	62.55	38.75	33.92	39.76	34.44	59.23	60.91	60.32	59.34	4.04	6.9	6.25	5.41	1.73	1.72	1.38	0.13	1.06	0.27	0.75
Agap3	29.49	30.32	35.57	49	34.29	42.43	28.19	23.94	45.09	45.62	37.15	34.81	52.76	39.92	39.64	38.83	39.66	49.11	49	63.33	49.52	41.5	41.87	42.87	41.94	72.38	82.27	82.66	74.76	54.52	56.53	51.16	27.65	76.51	73.16	68.75
Agbl1	0	0	0	0	0	0	0	0	0	0	0	0	0	0	0	0	0	0	0.04	0.03	0	0	0	0	0	0	0.03	0	0	0	0	0	0	0	0	0
Agbl2	0.03	0	0.02	0	0	0	0	0	0	0.09	0.36	0.44	0	0.12	0.03	0.03	0.09	0.03	0.12	0.05	0.06	0.13	0.09	0.04	0.03	0.89	0.84	0.84	0.93	0.47	0.77	0.94	0.62	0.23	0.11	0.33
Agbl3	1.43	1.58	1.74	1.3	1.58	1.29	1.77	2.09	1.58	1.32	0.99	0.97	0.63	0.79	0.92	0.96	0.81	0.65	0.62	0.58	0.63	0.91	0.92	0.71	0.84	0.8	0.81	0.66	0.93	0.85	0.66	0.67	0.8	0.92	0.69	0.74
Agbl4	0	0	0	0	0	0	0	0	0	0	0	0	0	0	0.02	0	0	0	0	0	0	0	0	0	0	0.11	0.09	0.19	0.1	0.02	0.03	0.04	0.02	0	0	0.06
Agbl5	8.08	7.67	22.62	6.26	6.19	6.8	10.56	12	4.02	4.21	23.84	26.87	12.3	10.65	8.84	10.19	9.85	8.07	8.34	6.11	8.74	23.94	24.65	26.53	24.11	7.3	9.01	9.36	6.05	2.09	1.59	1.47	1.11	2.31	1.58	1.43
Ager	3.54	2.34	2.16	3.47	3.03	3.44	4.13	4.22	2.3	3.4	3.15	3	5.79	3.69	3.39	4.37	2.81	8.36	6.75	8.82	7.57	5.07	4.03	5.37	5.73	0.81	0.46	0.17	0.26	0.27	0.3	0.08	0.37	0.36	0.92	0.83
Agfg1	58.55	53.1	65.86	47.53	46.66	43.67	48.2	49.11	58.31	59.55	69.93	65.84	67.95	54.6	53.33	53.44	55.28	58.76	55.83	53.11	58.61	69.36	67.21	66.27	70.24	59.59	64.27	60.2	58.98	54.97	56.59	56.42	60.22	52.01	40.68	46.25
Agfg2	8.97	9.87	3.58	11.71	8.4	10.2	8	7.61	11.29	11.74	27.98	29.12	39.76	26.35	27.17	25.88	24.75	31.85	35.63	26.68	38.74	41.38	41.69	40.52	38.76	22.56	23.91	20.27	20.26	41.38	40.75	44.24	29.75	38.36	40.08	39.18
Aggf1	38.78	39.22	45.26	46.09	44.31	43.58	37.2	38.68	57.12	55.13	72.2	72.68	70.78	68.45	67.29	69.05	70.99	74.95	78.23	76.73	71.62	66.68	65.43	61.41	63.26	61.75	58.83	55.65	55.9	57.6	56.13	64.17	39.42	58.35	66.92	63.85
Agk	11.94	12.24	11.27	11.44	12.41	11.58	10.43	10.58	13.58	12.37	5.68	5.26	6.17	6.37	5.82	5.49	6.16	6.47	6.09	6.94	5.58	5.7	5.27	5.65	6.08	4.76	5.67	5.1	5.75	4.47	5.36	4.68	5.47	5.78	5.35	5.18
Agl	29.23	26.25	33.57	31.49	35.28	35.3	29.78	33.86	22.27	23.26	13.72	16.16	9.76	5.31	4.75	4.83	5.62	7.14	8.23	6.54	9.22	12.66	12.13	12.02	11.89	16.47	15.76	15.91	15.55	9.53	8.83	9.39	13.51	8.57	9.03	10.28
Agmat	0	0	0.12	0	0	0.12	0	0	0	0.14	0	0	0	0	0	0	0	0	0	0.12	0	0	0	0	0	0	0	0	0	0	0	0	0	0	0	0
Agmo	0.03	0.09	0	0	0	0.08	0.07	0.03	0	0	0	0	0.04	0.09	0.03	0.1	0.06	0.07	0.03	0	0.03	0.03	0	0	0	0.32	0.28	0.42	0.32	0.61	0.65	0.56	1.89	0.72	0.7	0.99
Ago1	23.72	20.4	21.44	22.59	20.56	20.22	23.54	24.28	25.12	26.99	21.25	23.07	26.83	21.01	18.7	22.76	21.9	24.83	27.45	22.77	25.99	32.93	32.64	32.97	32.64	21.24	19.06	21.25	23.08	29.15	25.79	30.32	39.32	25.11	26.75	29.93
Ago2	36.36	32.54	34.24	82.72	94.18	88.52	31.3	32.65	84.9	93.62	77.9	83.11	69.8	49.42	40.44	49.39	49.45	67.51	67.1	57.86	70.68	81.24	84	85.22	88.3	33.91	37.31	33.31	33.26	33.24	31.22	34.17	52.36	28.76	26.42	35.22
Ago3	4.54	4.87	4.43	4.81	6.03	5.14	4.4	5.3	5.86	6.62	5.76	6.74	5.61	6.33	5.24	5.95	6.25	6.24	6.67	5.87	6.64	5.05	5.26	5.24	5.18	5.54	5.69	5.77	6.03	6.13	5.03	6.2	12.45	5.35	5.51	6.74
Ago4	0.13	0.11	0.14	0.02	0	0.02	0.04	0.09	0	0	0.89	1.2	0.4	0.39	0.3	0.44	0.54	0.61	0.7	0.36	0.77	0.24	0.31	0.22	0.23	2.17	2.94	2.12	2.5	1.57	2.12	1.39	1.43	2.62	1.66	1.81
Agpat1	111.24	114.15	88.47	165.55	142.74	153.97	128.88	103.06	155.72	152.38	71.16	71.25	88.8	58.27	56.9	49.99	48.26	88.86	87.15	91.74	91.15	59.05	57.14	59.39	61.39	97.39	99.74	93.9	100.34	122.17	119.3	128.98	113.73	116.4	111.38	107.94
Agpat2	44.87	50.7	34.09	47.86	40.24	41.89	50.96	42.56	42.63	36.37	25.06	22.01	36.42	33.36	31.06	33.93	29.22	31.12	33.92	33.27	37.76	31.21	28.87	28.82	27.82	24.39	18.86	23.75	25.46	37.13	37.2	38.61	25.22	32.26	31.91	26.05
Agpat3	77.28	80.24	56.52	82.13	74.9	77.2	84.79	66.56	72.28	71.38	53.49	50.58	82.56	99.62	101.09	99.01	98.68	83.46	90.9	79.35	84.91	67.99	70.93	71.75	71.36	67.64	61.16	64.72	73.8	126.01	125.44	133.13	75.77	85.41	92.19	87.18
Agpat4	25.77	25.19	25.84	28.16	24.18	27.52	25.27	22.2	21.45	19.88	43.64	43.51	40.37	19.89	20.53	22.38	23.35	46.96	45.97	54.65	51.19	24.98	24.51	26.28	24.79	49.76	66.14	58.44	50.83	18.92	26.97	22.65	15.7	38.76	27.96	31.5
Agpat5	14.13	13.29	22.59	21.68	21.07	20.95	13.48	13.19	25.45	24.84	28.94	28.02	15.01	16.07	17.1	16.73	16.07	18.5	16.01	16.68	16.23	16.19	15.06	14.91	15.79	15.23	15.09	13.14	14.15	12.47	11.02	11.48	29.79	20.33	24.75	18.91
Agps	33.14	27.66	24.91	29.22	32.14	30.54	29.38	32.36	46.64	42.41	43.9	42.96	45.9	42.62	40.43	44.66	44.24	49.8	46.71	39.8	51.18	45.76	42.65	44.05	44.12	25.55	21.43	22.85	23.6	42.84	38.2	42.56	50.19	27.08	32.65	32.58
Agr2	0	0	0	0	0	0	0	0	0	0	0	0	0	0	0	0	0	0	0	0	0	0	0	0	0	0	0	0	0	0	0	0	0	0	0	0
Agr3	0	0	0	0	0	0	0	0	0	0	0	0	0	0	0	0	0	0	0	0	0	0	0	0	0	0	0	0	0	0	0	0	0	0	0	0
Agrn	110.4	111.81	153.93	75.88	67.83	75.74	161.56	156.48	48.69	54.54	10.68	10.75	12.98	13.11	13.61	10.26	12.02	8.01	10.04	6.34	9.63	6.33	5.87	6.48	6.68	86.04	65.77	96.26	108.69	152.49	141.15	147.93	48.48	55.72	62.66	71.43
Agrp	0.36	0.37	0.49	0.15	0.16	0.32	0.43	0.2	0	0.19	1.44	2.5	0.91	0.57	1.32	0.6	0.41	1.26	0.6	1.16	1.26	1.98	1.05	0.94	1.21	4.14	5.04	6.55	2.77	0.38	0.63	0	0.58	1.13	0.53	0.73
Agt	27.47	28.11	6.28	29.17	27.51	24.85	17.85	12.94	18.47	15.31	0	0	1.09	0	0.2	0.11	0	0	0	0	0.11	0	0	0	0	1.76	0.61	0.95	1.19	0.31	0.68	0.28	1.76	1.62	1.62	1.02
Agtpbp1	1.97	2.21	2.19	2.52	2.72	2.42	1.82	1.82	2.59	2.2	7.78	7.92	5.48	7.32	6.84	6.91	7.2	6.35	5.9	5.88	6.16	6.67	6.31	6.82	6.06	9.79	11.32	9.97	10.56	10.09	14	9.37	9.95	13.6	7.76	11.75
Agtr1a	0	0	0	0	0	0	0	0.07	0	0	0	0	0	0	0.21	0	0	0	0	0	0	0	0	0	0	0.1	0.18	0.06	0.2	0.28	0.06	0.32	0.42	0.27	0.19	0.11
Agtr1b	0	0	0	0	0	0	0	0	0	0	0	0	0	0	0	0	0	0	0	0	0	0	0	0	0	0.2	0	0	0.17	0.54	0.37	0.66	0.09	0.45	0.42	1.03
Agtr2	0	0	0	0	0	0	0	0	0	0	0	0	0	0	0	0	0	0	0	0	0	0	0	0	0	0	0	0.27	0	0	0	0	0	0	0	0
Agtrap	41.89	45.28	22.67	19.24	19.52	20.95	49.88	46.5	10.57	11.04	12.17	12.31	13.65	20.14	21.8	19.99	20.28	14.04	12.73	14.09	11.64	18.85	21.13	20.09	19.41	27.9	25.69	30.66	32.01	36.6	36.24	39.92	16.23	18.93	19.27	17.85
Agxt	0	0	0.1	0	0	0	0	0	0	0	0	0	0	0	0	0	0	0	0	0	0	0	0	0	0	0	0	0	0	0	0	0	0	0	0	0
Agxt2	0	0	0	0	0	0	0	0	0	0.06	0	0	0	0	0	0	0	0	0	0	0.07	0	0	0	0	0	0	0	0	0	0	0	0	0	0	0
Ahctf1	20.26	19.71	20.84	27.72	28.26	26.39	14.69	15.03	43.88	43.6	30.7	28.47	34.33	31.81	29.27	32.98	33.5	37.47	31.49	38.08	35.6	26.56	25.84	25.96	26.08	15.57	15.41	14.54	15.69	25.61	24	24.62	41.63	23.1	25.43	29.14
Ahcy	122.67	128.62	80.89	214.85	162.19	180.08	98.57	76.87	270.6	260.37	343.1	330.92	295.57	297.48	312.44	313.51	296.68	263.54	279.06	281.75	261.81	362.14	354.99	355.54	337.74	116.31	126.31	126.93	103.48	103.9	114.59	103.97	89.22	150.81	144.35	136.17
Ahcyl1	96.43	88.94	153.6	93.32	98.35	97.04	89.54	107.21	89.41	89.91	69.29	75.56	73.42	53.89	50.71	52.43	54.8	65.67	69.06	57.69	67.52	78.32	77	76.87	75.7	122.51	127.58	136.26	114.31	69.36	67.56	66.9	89.33	67.84	67.06	76.36
Ahcyl2	14.48	12.41	13.13	16.05	16.49	16.8	11.39	13.22	16.44	15.77	12.99	12.12	13.72	16.39	16.31	16.66	16.25	15.35	14.94	14.15	15.88	13.3	13.14	13.03	12.96	11.52	13.15	13.37	12.66	8.74	9.01	8.6	10.78	7.61	8.36	8.37
Ahdc1	10.4	12.48	9.09	13.93	12.19	13.98	9.97	8.79	13.7	17.19	12.71	13.5	19.25	18.47	16.67	18.42	18.72	11.74	14.97	10.25	14.28	15.33	15.34	16.08	16.92	10.64	9.89	10.92	9.92	13.55	11.65	12.95	9.02	9.16	9.79	11.53
Ahi1	45.47	45.7	31.62	31.12	37.17	33.33	52.55	54.62	28.71	28.03	13.61	16.19	12.03	12.25	12.85	12.17	12.61	9.27	10.99	7.46	11.67	13.07	12.03	12.46	14.32	24.99	25.91	25.25	23.06	13.3	13.57	12.06	21.79	15.5	15.55	17.74
Ahnak	39.01	37.19	40.84	5.76	5.95	5.99	45.7	55.93	3.2	3.24	100.68	107.7	176.92	66.86	54.28	62.62	69.52	173.64	178.24	144.67	190.63	148.73	149.49	148.31	153.84	226.6	203.77	230.14	238.45	374.26	324.4	399.65	315.65	192.13	220.13	265.94
Ahnak2	10.11	11.09	7.2	14.78	16.12	15.54	9.21	10.62	7.09	8.26	0.93	1.11	0.73	3.29	2.81	2.66	3.18	0.08	0.13	0.08	0.14	0.5	0.42	0.49	0.45	25.44	23.48	25.03	26.12	50.65	43.48	46.75	42.1	38.72	33.64	45.47
Ahr	16.59	18.67	16.47	7.39	8.36	7.73	22.41	29.58	5.7	6.07	1.39	1.23	1.68	3.91	3.72	3.17	3.97	1.11	0.63	1	1.04	0.87	1.01	0.87	0.68	21.67	19.74	25.18	23.7	37.17	32.35	34.96	43.72	21.9	26.4	26.63
Ahrr	7.07	7.05	3.09	2	2.76	2.62	3.24	3.57	1.2	0.75	0.44	0.39	0.56	0.69	0.79	0.88	0.77	0.14	0.02	0.09	0.09	0.04	0.05	0.11	0.09	0.89	0.8	0.78	1.33	6.38	6.7	8.18	2.65	2.01	1.71	1.76
Ahsa1	89.9	95.21	60.96	88.34	73.27	75.71	71.48	67.22	142.25	131.46	80.51	73.08	95.55	72.95	78.34	72.6	69.68	94.57	75.56	102.65	80.72	63.27	62.01	59.99	59.32	63.66	56.65	55.16	57.17	65.61	63.8	63.66	45.89	73.43	70.37	65.96
Ahsa2	31.91	31.99	42.49	34.32	34.75	36.34	29.51	35.49	54.84	50.52	32.85	33.83	32.06	23.2	23.21	23.63	21.84	29.91	29.19	31.57	32.67	23.07	24.87	22.41	22.78	19.25	18.35	15.59	21.79	20.62	20.48	16.81	23.71	24.5	24.6	23.31
Ahsg	0.41	0.42	0	0.21	0.14	0.22	0.46	0.09	0	0	0	0	0.1	0	0	0	0	0	0	0.08	0	0	0	0	0	0	0	0	0	0	0	0	0.09	0	0	0.07
AI182371	0.3	0.18	0.27	0.15	0.16	0.11	0.19	0.26	0.07	0.06	2.15	2.55	1.05	0.88	1.19	1.27	1.22	1.89	1.4	1.53	2.31	1.31	1.14	1.63	1.26	0	0.05	0.12	0	0.19	0.42	0.41	0.13	0.19	0.24	0.15
AI413582	43.67	51.72	35.39	59.15	49.79	56.43	38.5	32.31	37.5	36.6	33.45	34.19	34.57	40.09	41.71	34.92	34.83	36.57	46.84	34.45	41.18	38.78	38.03	39.79	40.43	63.64	81.54	77.77	76.01	62.7	68.85	58.49	66.21	75.28	77.58	65.63
AI429214	10.28	11.46	16.59	7.87	8.36	9.93	13.06	16.21	4.36	4.27	0.85	0.71	1.31	2.29	1.78	1.69	1.61	0.66	0.84	1.73	2.1	0.61	0.39	0.8	0.45	5.1	5.37	5.76	3.1	3.62	3.56	4.62	3.85	2.68	3.35	3.6
AI467606	0.19	0.38	0.43	0	0.08	0.08	0.15	0.1	0.11	0	51.3	50.05	49.66	83.83	86.61	87.87	87.63	62.01	62.68	64.89	57.21	92.33	91.1	85.44	81.75	7.19	10.57	6.22	7.36	1.31	1.24	1.85	0.2	1.09	1.77	1.53
AI593442	0	0	0.03	0	0	0	0	0	0	0	0	0	0	0	0	0	0	0	0	0	0	0	0	0	0	2.21	1.64	1.6	1.25	1.43	1.23	0.89	0.84	1.22	1.05	1.35
AI597479	40.31	39.51	43.57	44.94	50.53	48.25	42.11	49.42	44.73	43.86	30.35	34.71	20.25	22.67	19.36	18.13	20.7	25.89	26.43	24.12	24.62	24.54	24.88	22.14	24.44	19.16	20.33	22.82	21.31	20.68	17.88	19.03	35.26	24.19	25.01	23.32
AI661453	0	0	0	0	0	0.06	0	0.04	0.04	0	0.22	0.27	0.05	0.38	0.23	0.04	0.25	0.04	0.2	0.13	0	0.07	0	0	0.07	0.11	0.16	0.04	0.22	0.08	0.09	0.04	0.35	0.38	0.21	0.2
AI837181	106.55	101.74	179.04	52.64	52.3	51.18	142.46	129.29	47.56	49.12	63.33	64.35	64.16	82.55	79.99	79.08	75.62	62.62	54.78	66.67	58.81	73.65	74.85	68.93	71.74	97.95	93.96	109.11	98.37	104.58	113.34	108.28	70.7	119.91	116.72	103.84
AI854703	0.21	0.09	0.23	0	0.15	0.08	0.1	0.05	0	0.04	5.5	5.33	4.1	1.88	1.87	1.84	1.98	5.15	6.14	4.11	6.05	4.27	5.24	4.35	3.95	3.39	3.63	3.25	3.61	0.68	0.78	0.91	0.68	1.96	1.04	1.44
AI987944	12.82	13.03	13.79	10.09	12.31	11.19	12.47	15.06	9.79	11.86	10.91	10.24	11.16	11.1	9.78	10.51	13.4	13.4	14.01	11.51	15.86	13.46	11.64	12.36	13.69	10.54	9.24	9.49	11.48	10.57	9.32	9.17	15.84	8.83	9.46	8.23
Aicda	0.14	0	0.12	0	0	0.06	0	0	0.08	0	0	0	0	0	0	0	0	0	0	0	0	0	0	0	0	0.05	0	0	0	0.07	0	0	0	0	0	0.11
Aida	44.89	40.85	24.64	16.53	16.21	13.58	41.47	44.76	29.21	24.84	33.87	32.89	29.89	42.91	44.32	44.14	42.74	33.14	26.43	30.18	31.24	33.48	32.94	30.42	32.51	50.49	43.38	50.6	53.37	83.73	81.29	86.26	63.12	43.15	44.23	43.19
Aif1	0.24	0.12	0	0	0	0	0.19	0.13	0	0	2.02	2.29	1.35	2.51	2.37	1.99	2.57	0.56	1.06	1.31	1.11	2.62	1.09	2.24	2.06	0.38	0.75	0.59	0.12	0.25	0.31	0.58	0.13	0.25	0	0
Aif1l	4.34	3.78	4.42	4.53	4.16	5.16	4.42	4.53	9.63	8.23	1.49	1.64	0.63	2.39	2.56	1.51	1.9	0.32	0.5	0.29	0.21	0.33	0.3	0.24	0.13	32.83	29.36	29.49	44.62	28.72	30.11	31.01	33.68	34.47	38.89	32.81
Aifm1	54.25	59.25	55.61	58.55	49.38	56.65	54.62	54.72	67.02	67.01	47.89	52.45	60.33	46.73	46.59	48.43	44.13	64.44	68.79	69.89	62.16	49.53	50.21	47.74	48.36	32.83	33.29	26.82	29.88	32.01	35.05	32.1	22.92	32.4	33.48	32.66
Aifm2	31.07	33.83	54.42	13.2	12.51	12.99	61.01	62.69	10.02	9.07	8.84	9.4	9.58	3.32	3.39	3.16	4.13	8.22	11.26	8.76	9.68	6.2	6.25	7.19	6.04	16.57	13.78	16.63	15.75	13.96	13.68	12.12	7.54	11.01	9.73	8.73
Aifm3	0.19	0.04	0.7	0.13	0.07	0.17	0.19	0.13	0	0	0.12	0.04	0.05	0	0	0	0	0	0.09	0.04	0	0.04	0.03	0	0.07	0.15	0.14	0	0	0.04	0.31	0.08	0	0.08	0.15	0.13
Aig1	3.31	2.89	3.25	1.79	2.06	1.99	3.14	3.58	1.12	1.21	8.52	8.93	8.84	5.32	4.87	4.23	4.33	8.11	10.25	7.69	9.28	7.06	6.18	6.92	6.35	20.09	19.14	22.22	18.89	13.23	12.59	13.62	15.13	11.55	12.24	9.85
Aim2	0.62	0.48	0.33	0.09	0.14	0.19	0.41	0.06	0.18	0.11	28.68	27.62	48.45	55.01	52	54.02	50.25	47.61	49.18	50.8	51.62	46.7	44.91	46.78	47.42	4.67	6.68	5.43	2.51	1	0.59	0.76	1.9	1.64	1.23	1.14
Aimp1	40.96	43.87	71.19	46.77	48.36	47.6	41.92	43.34	50.02	45.94	60.5	59.33	61.21	42.57	44.66	41.84	41.06	57.11	61.41	58.69	59.44	56.32	54.47	54.37	51.74	45.69	46.51	50.51	43.94	31.63	28.91	31.3	29.23	39.41	46.38	37.12
Aimp2	71.42	75.86	124.01	84.95	69.98	77.02	81.56	66.69	86.94	91.47	147.06	130.45	104.22	66.02	73.42	71.87	61.47	115.47	106.19	122.79	110.29	83.51	82.88	85.76	76.1	86.69	87.59	75.59	85.03	67.9	66.35	70.53	87.76	72.79	85.23	62.72
Aip	95.11	104.93	75.5	104.73	85.3	95.48	111.72	89.66	80.68	82.05	100.12	103.19	163.13	149.53	157.9	146.72	151.73	136.4	160.29	136.85	142.42	160.89	160.45	154.63	149.6	157.98	161.41	146.58	143.63	119.64	126.46	120.77	61.62	138.63	150.36	123.83
Aipl1	0.8	0.65	0.78	0.79	0.4	0.83	1.15	0.89	0.13	0.24	0.75	0.8	1.67	2.56	2.3	2.58	3.15	0.34	0.97	0.42	0.88	1.85	1.97	2.14	1.67	0.23	0.21	0.34	0.06	0.18	0.1	0.06	0.06	0	0.11	0.05
Aire	12.73	11.18	103.32	16.08	28.15	25.9	29.97	34.14	0.32	1.5	0.52	0.31	1.26	0.35	0.2	0.16	0.16	0.11	0	0.09	0	0	0.08	0	0	1.06	0.73	1.17	0.88	0.05	0	0.05	0.05	0.05	0	0
Ajap1	0	0	0	0	0	0	0	0	0	0	0	0	0	0	0	0	0	0	0	0	0	0	0	0	0	0.09	0.54	0.65	0.55	0.19	0	0.06	0.13	0.06	0.06	0.15
Ajm1	4.06	5.55	2.01	6.67	6.43	6.33	6.12	4.71	2.58	3.21	3.23	3.57	4.44	1.96	1.1	1.42	1.57	5.39	7.62	3.8	8.12	8.85	10.98	8.95	9.81	1.7	2.3	1.79	2.5	0.39	0.73	0.71	0.39	1.11	0.21	1
Ajuba	46.2	39.97	151.03	45.38	48.71	48.5	87.79	82.24	58.76	59.85	3.8	3.63	5.98	5.6	5.66	4.08	3.59	6.72	8.65	6.24	9.13	4.31	3.99	4.26	4.23	19.44	19.78	19.19	18.62	30.75	28.31	31.16	26.47	32.5	39.7	35.35
Ak1	56.13	63.51	86.87	36.62	31.47	32.77	100.2	92.82	20.52	18.49	51.65	51.55	5.4	70.55	75	67.83	73.37	8.63	6.44	9.61	5.6	2.96	3.15	2.6	2.97	116.17	130.99	136	133.08	153.16	159.01	152.51	101.11	137.82	181.4	145.25
AK157302	0.56	0.29	0.69	0.64	0.66	0.68	0.45	0.42	0.75	1.1	0.66	0.2	0.48	0.3	0.6	0.53	0.11	0.55	0.42	0.26	0.22	0.35	0.39	0.25	0.36	0.75	0.68	0.37	0.19	0.71	0.33	0.65	0.71	0.7	0.37	0.54
Ak2	226.44	232.43	259.01	193	146.53	167.17	192.92	167.58	238.44	238.6	310.68	292.29	347.62	309.11	331.43	312.95	301.81	387.47	375.2	402.81	372.69	253.34	245.32	249.18	235.52	146.44	147.1	148.94	150.85	211.1	211.86	209.05	68.11	137.75	156.44	135.61
Ak3	85.37	74.47	37.71	96.13	99.19	93.25	74.68	75.66	110.81	113.32	40.82	42.84	52.45	60.24	59.45	59.96	58.32	46.25	45.79	46.5	43.83	54.98	54.47	58.64	57.48	35.38	32.45	36.51	35.85	48.89	55.5	54.14	72.83	42.82	48.7	46.53
Ak4	54.15	50.33	156.42	53.82	62.39	66.5	67.99	71.53	27.15	36.9	72.2	75.59	35.57	6.92	6.87	6.92	6.97	21.06	17.92	20	27.88	59.28	59.6	58.87	57.92	110.49	102.38	108.1	109.78	35.17	31.39	35.63	28.13	26.37	34.13	23.86
Ak5	0.48	0.76	0.53	0.46	0.88	0.48	0.34	0.65	0.66	0.68	0.8	0.63	0.61	0.57	0.56	0.36	0.18	0.75	0.66	0.29	0.88	0.39	0.76	0.91	0.67	15.56	24.23	20.23	14.62	10.39	11.78	10.01	24.16	28.73	30.9	29.43
Ak6	14.07	14.9	12.63	26.8	27.41	25.37	10.99	9.56	32.34	28.18	28.23	25.08	37.47	20.38	21.62	20.66	20.61	41.65	39.03	47.99	39.76	21.9	22.76	22.77	19.44	24.19	20.63	21.44	24.45	36.07	36.35	37.69	44.45	39.13	46.62	39.66
Ak7	0.17	0.44	2.04	0	0.04	0	1.14	0.86	0.15	0.05	0.3	0.37	0.22	0.14	0.36	0.1	0.15	0.1	0.1	0.04	0	0.04	0.11	0.03	0	0.48	0.74	0.85	0.53	0.32	0.23	0.59	0.28	1.27	0.38	0.67
Ak8	0.39	1.98	1.23	1.57	1.01	1.05	1.08	1.61	0.11	0.41	0	0.1	0	0.21	0	0.11	0.33	0	0.22	0	0	0	0.08	0.06	0	0.77	2.2	0.29	1.2	0.41	0.43	0.19	0.1	0.31	0.86	0.24
Ak9	0.18	0	0	0.07	0.07	0.09	0.1	0.06	0	0	0	0	0	0	0	0.06	0	0.03	0	0	0.03	0.02	0	0	0.03	0	0.05	0	0.03	0	0.02	0.03	0.03	0	0	0
Akain1	0	0	0	0	0	0	0	0	0	0	0	0	0	0	0	0	0	0	0	0	0	0	0	0	0	1.33	1.76	2.4	2.21	0	0.24	0.27	0.15	1.02	0.41	0.62
Akap1	45.44	39.84	39.24	60.2	51.98	59.97	37.7	32.71	80.39	82.07	37.69	34.21	32.73	34.3	36.2	33.2	33.74	38.31	33.98	45.42	38.4	25.87	23.81	25.21	23.28	20.8	19.35	20.8	19.55	29.48	27.11	28.24	26.52	38.76	34.98	36.64
Akap10	25.64	26.54	26.71	25.6	28.07	24.85	26.91	25.74	27.48	28.71	16.18	15.95	14.45	15.46	13.67	15.15	13.83	14.77	13.88	13.68	14.35	13.07	13.31	13.76	13.89	14.08	15.11	12.4	13.54	15.09	14.83	13.49	23.26	14.42	14.55	15.83
Akap11	22.38	21.25	25.41	22.56	26.11	22.21	19.68	25.6	25.47	26.6	47.47	47.27	30.49	20.18	18.16	21.44	21.42	33.07	31.93	30.35	31.55	27.08	25.19	26.32	26.39	43.5	54.24	44.65	46.86	29.12	30.96	28.58	45.03	27.14	23.33	30.24
Akap12	10.58	10.82	15.76	16.23	10.65	12.82	16.87	15.27	20.98	20.39	7.25	6.84	2.27	23.99	25.78	22.27	23.35	1.62	2.24	2.48	1.88	5.4	5.98	5.01	4.78	228.92	239.56	220.54	208.91	369.78	402.74	385.82	218.39	341.47	330.24	404.68
Akap13	6.36	6.2	7.25	5.43	5.47	4.95	8.61	9.21	5.1	5.96	58.34	61.78	81.67	100.73	84.2	102.59	101.25	63.87	59.13	62.07	64.11	64.73	65.44	67.27	70.2	16.76	16.46	15.12	15.21	19.82	18.6	18.99	26.16	18.71	17.27	22.96
Akap14	0	0	0	0	0	0	0	0.11	0	0	0	0.11	0.26	0	0	0.23	0.12	0.12	0.45	0.09	0.36	0.19	0	0.07	0	0	0.18	0	0	0	0	0.1	0	0.21	0	0
Akap17b	4.87	5.26	6.24	2.63	2.61	3.03	4.68	5.35	3.29	3.42	3.7	3.53	2.45	3.02	3.44	2.78	3.25	3.02	2.75	3.12	2.77	3.84	3.76	3.34	3.8	8.68	9.27	9.59	9.07	4.76	4.52	4.69	3.61	4.78	3.38	3.75
Akap3	0.92	1.12	3.19	0.29	0.7	0.42	1.38	1.21	0	0	0.23	0.12	0	0.06	0.06	0.06	0.13	0	0.06	0.05	0	0	0	0.04	0.17	0.14	0.47	0	0	0	0	0	0	0.06	0.06	0.05
Akap4	0	0	0	0	0	0	0	0	0	0	0	0	0	0	0	0	0	0	0	0	0	0	0	0	0	0	0	0	0	0	0	0	0	0	0	0
Akap5	0	0.11	0.07	0.07	0.07	0.05	0.06	0.03	0.09	0.37	0.16	0.23	0.34	0.25	0.14	0.3	0.21	0.34	0.24	0.22	0.34	0.12	0.04	0.03	0.05	0.19	0.48	0.16	0.55	0.11	0.02	0.08	0	0.06	0.03	0.11
Akap6	6.49	6.02	5.83	2.22	3.17	2.49	11.47	12.28	2.3	2.27	0.25	0.14	0.43	1.01	1.24	0.74	1.01	0	0.01	0.02	0	0	0	0.01	0	47.32	57.96	53.79	47.98	35.63	40.14	34.54	40.61	34.36	27.28	39.99
Akap7	29.68	28.89	48.17	17.35	20.71	18.82	30.84	39.01	22.02	18.58	3.33	2.53	2.73	2.29	2.23	1.77	2.66	2.05	2.65	1.76	2.39	2.33	2.74	1.9	1.92	9.23	10.09	9.96	7.57	6.04	7.85	7.5	5.54	4.73	5.38	4.57
Akap8	36.54	40.32	37.77	51.49	48.55	48.72	37.08	33.18	87.45	91.7	46.84	42.65	55.77	67.56	67.19	71.93	65.6	74.09	63.67	80.87	65.61	58.78	61.18	58.55	58.93	20.43	18.59	17.5	20.64	32.75	30.34	29.22	26.66	33.47	30.88	35.53
Akap8l	69.89	74.09	157.41	53.23	61.22	67.29	86.04	89.31	25.87	30.39	27.22	31.76	33.66	36.18	32.53	33.27	31	32.56	35.39	32.46	33.9	44.35	47.21	47.21	48.28	31.91	36.9	33.87	30.49	17.81	16.56	15.33	10.17	24.3	19.95	21.65
Akap9	14.03	10.87	21.59	15.38	17.48	16.09	14.06	18.04	15.08	16.75	15.07	14.45	19.33	25.1	18.41	24.55	26.29	15.79	16.58	14.38	16.05	24.25	23.02	22.41	23.75	13.96	15.17	12.08	15.2	21.85	17.53	19.72	13.26	10.28	10.52	16.57
Akip1	65.37	62.67	65.25	70.52	57.19	71.89	68.62	65.78	60.6	61.12	56.69	56.21	39.05	52.83	52.31	51.01	53.9	36.75	36.34	38.55	32.37	37.11	36.91	35.78	34.26	46.45	43.4	42.88	39.13	30.82	27.79	39.37	26.8	36.38	35.41	31.41
Akirin1	50.71	45.31	65.19	51.33	55.46	52.63	53.01	56.1	44.83	47.19	110.22	107.99	83.1	69.33	72.61	72.75	70.66	83.16	88.79	78.49	84.23	64.24	64.76	63.17	63.67	92.51	106.75	89.58	87.06	58.12	59.87	55.06	78.04	78.23	67.75	69.96
Akirin2	139.45	138.73	133.96	175.11	201.01	187.46	126.87	144.42	175.28	178.97	107.98	98.93	125.3	79.24	86.84	82.69	83.79	102.41	107.41	98.77	105.12	97.22	89.15	94.47	95.08	140.62	143.57	149.91	146.69	132.75	132.77	124.79	155.52	145.66	143.65	128.7
Akna	13.45	13.57	16.49	23.51	30.89	28.23	14.8	13.71	10.3	11.44	114.63	109.61	138.12	120.96	108.14	123.73	114.66	108.19	104.04	107.16	108.29	170.44	171.65	177.2	178.29	13.65	12.57	14.06	13.59	6.57	6.18	6.19	3.66	2.76	3.99	3.26
Aknad1	0	0	0	0	0	0	0	0	0	0	0.12	0.16	0	0	0.03	0	0.03	0	0	0	0	0	0	0	0	0.06	0	0.02	0	0	0.02	0.07	0	0	0	0
Akp3	0.09	0	0	0	0	0	0	0	0	0	0	0	0.11	0	0	0	0	0.2	0.1	0.16	0.41	0	0.07	0	0	0	0	0	0	0	0	0	0.09	0	0	0
Akr1a1	580.84	572.77	568.44	565.32	531.03	554.24	628.37	562.69	492.7	474.89	372.22	398.39	415.91	390.33	401.72	382.92	393.15	428.49	436.44	455.27	420.98	351.65	350.2	355.03	333.4	672.53	672.62	712.06	669.97	603.11	652.26	628.66	426.48	610.5	587.2	537.81
Akr1b10	75.15	78.5	61.67	33.44	34.76	36.08	80.34	85.16	27.89	25.11	31.34	34.29	23.83	34.97	34.13	34.15	32.4	22.07	23.84	20.33	22.03	20.55	21.17	19.41	20.73	11.21	9.31	9.13	12.59	17.7	16.63	19.07	13.49	8.61	9.77	8.21
Akr1b3	70.08	75.16	40.66	55.03	49.89	49.43	79.45	67.58	63.9	61.57	46.42	46.88	47.03	39.48	42.22	40.21	38.48	44.49	45.42	55.96	42.32	36	32.7	36.55	34.21	24.23	19.42	19.53	23.45	31.56	32.96	35.76	33.58	34.04	38.28	35.74
Akr1b7	5.07	3.34	16.49	9.8	12.84	9.2	1.81	1.88	0.16	0	0.28	0.61	0	0.15	0	0.16	0	0	0.16	0	0.33	0.26	0.24	0.37	0.27	3.16	1.8	4.62	2.63	0.15	0.12	0.14	0.15	0	0.14	0
Akr1b8	182.27	202.12	159.84	135.59	143.26	142.1	228.72	228.27	104.15	102.71	18.48	23.1	39.81	8.99	7.14	5.98	8.44	34.41	45.35	37.69	39	3.34	3.94	4.35	3.51	101.25	86.99	100.75	107.18	86.33	100.29	89.13	123.43	110.33	110.47	105.53
Akr1c12	0.29	0.44	0.52	0.37	0.38	0.13	0.34	0.95	0.16	0	1.73	1.23	0.73	5.8	4.09	5.65	3.46	0.68	0.48	0.93	0.51	3.31	0.96	1.41	2.36	1.26	1.7	1.14	0.59	0.46	1.14	0.28	0.15	0.46	0.43	0.12
Akr1c13	35.34	35.26	40.85	22.69	25.8	25.58	37.59	41.26	18.62	17.12	11.94	11.26	3.36	19.2	18.4	16.75	17.94	5.95	5.96	6.18	5.8	11.65	8.45	11.07	10.51	14.02	12.06	11.13	12.91	17.07	15.93	16.67	25.34	17.89	21.82	14.45
Akr1c14	0	0	0	0	0	0.05	0.04	0.12	0	0	0	0	0	0	0	0	0	0	0	0	0	0	0	0	0	0	0	0	0	0	0.05	0	0.6	0.47	0.39	0.37
Akr1c18	0	0	0	0	0	0	0	0	0	0	0	0	0	0.32	0.48	0	0.17	0	0	0	0	0	0	0.1	0.29	0	0.14	0	0.93	1.13	0.66	0.3	1.13	1.27	0.74	2.33
Akr1c19	0	0.03	0	0	0	0	0	0	0	0	0	0	0	0	0	0	0	0	0	0	0	0	0	0.02	0	0.02	0.03	0.03	0	0	0	0	0	0	0	0
Akr1c20	0	0	0	0	0	0	0	0	0	0	0	0	0	0	0	0	0	0	0	0	0	0	0	0	0	0	0	0.1	0.1	0.1	0	0	0	0	0	0
Akr1c21	0	0	0	0	0	0	0	0	0	0	0	0	0	0	0	0	0	0	0	0	0	0	0	0	0	0	0	0	0	0	0	0	0	0	0	0.1
Akr1c6	0	0	0	0	0	0	0	0	0	0	0	0	0	0	0	0	0	0	0	0.08	0	0	0	0	0	0.07	0.16	0.09	0	0.1	0.08	0	0	0.09	0	0
Akr1cl	0.26	0.31	0.31	0	0	0	0.48	0.52	0.05	0	0	0	0	0	0	0	0	0	0	0	0	0	0	0.03	0	0.03	0.04	0.04	0	0	0	0	0	0	0	0.04
Akr1d1	0	0	0	0	0	0	0	0	0	0.07	0	0	0	0	0	0	0	0	0	0	0	0	0	0	0	0	0	0	0	0	0	0	0	0	0.06	0
Akr1e1	35.18	34.47	40.35	24.13	29.37	29.24	31.69	36.75	24.83	25.65	19.12	19.83	16.65	16.88	17.28	17	14.31	18.09	18.84	16.39	20.05	13.81	14.94	13.48	14.06	18.6	19.09	19.96	18.29	16.28	15.54	18.72	23.67	16.2	20.01	16.75
Akr7a5	33.49	31.52	20.52	45.97	31.13	38.54	28.12	24.27	44.34	52.19	35.06	33.31	30.21	22.66	27.2	21.91	21.99	28.06	33.26	28.15	28.68	24.96	31.17	29.15	28.35	28.16	27.91	31.11	33.07	19.61	21.12	22.88	16.34	27.01	32.79	25.5
Akt1	473.09	460.7	371.03	877.47	750.75	822.89	450.14	349.41	775.21	793.22	216.75	205.38	255.07	214.05	218.01	207.54	209.45	221.84	207.3	245.27	210.86	180.79	171.13	179.89	175.95	232.48	223.86	222.09	216.33	308.76	319.27	322.93	168.01	332.94	342.8	333.89
Akt1s1	76.9	93.97	58.6	100.56	85.76	98.76	102.12	75.93	112.74	112.85	22.12	22.67	37.13	39.87	40.84	33.93	40.79	35.11	33.72	44.62	34.59	30.34	32	30.82	27.68	60.05	59.86	55.7	61.06	144.02	139.26	142.67	75.3	172.78	177.52	159.6
Akt2	45.98	42.67	45.73	53.79	47.79	51.32	47.9	46.18	47.96	46.65	51.79	50.61	67.24	61.52	60.44	60.32	58.63	59.1	59.28	58.09	57.66	63.28	63.43	62.58	62.59	49.2	46.45	55.39	51.9	63.49	64.54	68.64	37.75	56.8	57.24	58.56
Akt3	44.14	39.36	62.22	21.59	24.29	21.44	42.25	56.84	20.69	21.18	22.05	20.2	28.27	30.59	29.78	30.71	31.66	29.83	31.1	25.02	29.98	24.97	27.73	26.66	27.99	90.83	94.08	104.63	89.79	54.23	52.69	55.35	65.28	48.6	39.16	49.33
Aktip	7.28	7.23	7.92	10.8	12.35	10.86	7.68	8.29	10.45	10.05	7.79	7.77	6.49	5.47	5.27	4.6	4.54	7.05	7.31	6.05	7.3	6.12	5.96	6.65	5.85	22.4	27.36	27.36	22.71	15.76	16.86	16.24	24.78	21.91	20.97	18.9
AL607142.1	0	0	0	0	0	0	0	0	0	0	0	0	0	0	0	0	0	0	0	0	0	0	0	0	0	0	0	0	0	0	0	0	0	0	0	0
AL731706.1	0	0	0	0	0	0	0	0	0	0	0	0	0	0	0	0	0	0	0	0	0	0	0	0	0	0	0	0	0	0	0	0	0	0	0	0
AL731706.2	0	0	0	0	0	0	0	0	0	0	0	0	0	0	0	0	0	0	0	0	0	0	0	0	0	0	0	0	0	0	0	0	0	0	0	0
AL732309.1	0	0	0	0	0	0	0	0	0	0	0	0	0	0	0	0	0	0	0	0	0	0	0	0	0	0	0	0	0	0	0	0	0	0	0	0
AL845275.1	0.66	0.45	0.81	0.76	0	0.2	0.71	0.74	0	0.23	0.45	0	1.12	0.24	0.23	0.75	0	0.26	0.5	2.04	0.78	0.61	0.74	0.14	0	2.3	1.21	2.19	4.57	5.46	2.93	6.32	0.96	5.62	6.37	8.5
Alad	61.01	69.14	31.22	75.02	52.99	58.54	65.68	47.06	58.63	60.77	60.77	60.94	68.45	42.2	37.82	39.17	35.15	64.82	69.84	57.09	72.87	60.43	61.53	55.86	59.03	26.52	29.57	25.98	27.09	28.35	26.47	33.37	39.05	36.22	43.92	33.06
Alas1	29.24	31.4	47.17	22.53	21.26	22.89	39.24	36.03	25.62	26.12	34.88	37.18	27.44	16.47	18.49	17.34	16.94	26.27	28.84	28.35	29.62	14.2	15.01	15.78	17.26	43.42	36.59	37.65	39.41	30.15	29.86	28.98	28.32	30.2	32.09	29.82
Alas2	0	0	0	0	0	0	0	0	0	0	0	0	0	0.16	0	0	0.09	0	0	0	0	0	0	0	0	0	0	0	0	0	0	0	0	0.08	0	0
Alb	0	0	0	0	0	0	0	0	0	0	0	0	0	0	0.08	0	0	0.09	0	0	0	0	0	0	0	0.12	0.21	0.23	0.08	0	0	0.23	0	0	0.15	0.13
Albfm1	0	0	0	0	0	0	0	0	0	0	0.06	0	0	0	0	0	0	0	0	0	0	0	0	0	0	0.25	0.73	0.25	0.32	0	0	0	0	0.26	0	0.05
Alcam	4.25	4.67	10.5	4.66	4.09	4.62	7.9	9.49	7.07	6.65	18.32	17.35	22.63	11.03	10.37	10.01	10.72	35.2	37.96	31.88	36.16	24.42	25.76	24.86	25.21	26.49	28.83	26.2	28.37	19.81	25.89	21.02	23.65	26.21	18.13	25.37
Aldh16a1	25.5	27.57	16.17	38.36	34.01	33.99	26.93	20.26	26.56	28.21	19.12	18.86	32.5	23.53	25.58	24.04	23.21	27.56	27.51	28.16	28.43	32.56	31.33	29.4	30.15	9.88	9.52	9.12	12.08	18.73	20.74	20.53	6.88	18.32	19.76	18.82
Aldh18a1	72.15	71.3	185.97	233.64	304.11	281.42	59.32	49.01	90.55	86.55	91.64	96.13	100.79	94.21	93.41	98.63	95.43	83.76	86.37	77.3	89.18	108.65	106.57	109.94	112.02	155.84	137.02	182.23	180.64	48.24	50.77	52.39	47.69	50.72	51.31	50.7
Aldh1a1	0.99	1.13	0.33	0.03	0	0	1.2	1.71	0	0.04	0	0	0.05	0	0	0	0	0	0	0	0	0	0	0.02	0	1.52	4.4	2.47	4.66	1.53	0.71	0.43	0.04	0.27	0.15	0.21
Aldh1a2	0	0	0	0	0	0	0	0	0	0	0	0	0	0.09	0.25	0.09	0.09	0.09	0.09	0	0.19	0	0	0	0	1.02	0.29	2.85	1.9	0.17	0.28	0.08	0.17	0.59	0.08	0.39
Aldh1a3	2.07	2.21	0.43	2.32	2.64	2.87	2.01	1.91	3.25	2.99	0.24	0.08	0.1	0.17	0	0.04	0.18	0.05	0	0.04	0	0	0	0	0	4.07	4.49	5.32	7.41	0.72	0.76	0.42	1.23	1.58	1.52	1.6
Aldh1a7	0	0	0	0.07	0.23	0.32	0.07	0.1	0.2	0.09	0	0	0	0	0	0	0	0	0	0	0	0	0	0	0	0.28	0.64	0.09	0.18	0	0.31	0	0.09	0.09	0.09	0.07
Aldh1b1	9.42	11	12.85	2.83	3.85	3.28	10.78	8.73	1.25	1.25	14.19	16.17	12.88	10.56	8.49	11.87	9.3	10.39	11.16	9.67	11.05	10.76	9.03	9.9	9.76	6.74	6.23	5.93	5.94	1.78	1.81	1.16	0.68	0.75	1.41	1.67
Aldh1l1	77.11	81.04	23.06	41.17	34.32	38.68	92.19	83.76	22.02	21.02	0.93	1.59	5.54	4.14	5.04	3.52	3.4	1.46	3.47	2.18	2.79	3.14	3.25	2.91	2.95	6.06	5.21	6.2	7.5	30.93	30.6	33.49	12.33	18.48	22.42	18.35
Aldh1l2	113.33	98.97	903.2	137.2	205.11	182.54	199.58	215.17	17.66	20.14	5.76	6.77	5.35	1.75	1.66	1.9	2.24	0.85	0.57	0.42	0.85	1.47	1.15	1.36	1.24	107.31	87.99	139.18	112.27	27.4	23	24.06	11.2	7.37	8.29	9.64
Aldh2	104.03	111.4	78.61	147.82	122.44	143.64	108.95	93.99	90.73	90.56	35.12	36.13	28.21	32.01	33.05	30.58	32.83	24.04	29.22	22.44	28.35	30.14	33.27	33.96	31.53	90.18	82.9	93.64	96.62	80.17	79.6	82.3	42.15	93.28	101.55	95.82
Aldh3a1	0	0	0	0	0	0.08	0	0	0	0	0.09	0	0.12	0	0.1	0	0	0.11	0	0.17	0	0	0	0	0	1.42	1.1	1.02	0.77	0.8	0.08	1.01	8.35	7.29	4.54	6.4
Aldh3a2	23.69	23.75	24.02	19.77	25.3	21.21	27.05	29.2	15.21	15.25	17.51	18.11	13.77	19.16	18.34	19.45	18.06	14.42	15.47	13.59	14.32	13.23	13.32	14.55	14.45	39.55	34.46	35.85	33.82	28.49	31.02	29.78	34.56	30.08	29.53	32.24
Aldh3b1	51.65	57.78	47.67	31.73	25.74	28.73	75.71	66.37	12.55	11.9	0.27	0.67	3.25	1.6	0.93	0.9	1.22	0.31	0.3	0.57	0.42	0.41	0.15	0.06	0.26	34.37	31.3	35.68	41.14	18.33	19.91	19.88	7.93	15.16	15.82	14.25
Aldh3b2	0	0	0.08	0	0	0.08	0	0.09	0	0	0.09	0	0.11	0	0	0	0	0	0	0	0.1	0	0.07	0	0	1.55	0.46	0.5	0.79	0.09	0.07	0	0	0.63	0	0.14
Aldh3b3	0	0	0	0	0	0.04	0	0	0	0	0	0	0	0	0	0	0	0	0	0	0	0	0	0	0	0	0	0	0	0	0	0	0	0	0.04	0
Aldh4a1	8.16	9.96	4.84	9.41	6.67	7.77	8.68	8.34	8.04	11.8	13.26	13.76	5.47	10.32	11.73	11.7	10.66	9.21	7.51	8.96	7.61	6.57	6.27	6.59	6.9	4.6	4.87	4.68	4.23	5.62	5.31	6.29	6.45	7.33	10.3	7.69
Aldh5a1	11.78	13.36	12.8	12.43	12.57	12.38	10.6	12.11	9.71	10.12	2.74	3.69	1.18	1.81	1.39	1.73	1.54	0.83	0.29	0.62	0.94	1.69	1.77	1.72	1.55	4.97	4.87	5.24	3.54	2	2.74	1.93	2.53	3.73	3.12	3.75
Aldh6a1	14.53	15.26	18.57	8.25	10.69	8.69	16.06	20.53	4.76	4.91	2.77	4.94	3.41	2.23	2.88	2.78	2.62	3.21	3.06	2.05	2.88	6.01	6.05	5.92	6.64	14.91	11.53	16.31	11.29	3.53	3.84	4.66	5.67	3.97	3.76	4.45
Aldh7a1	34.08	33.76	30.35	29.3	27.9	26.99	37.31	33.8	20.5	20.24	40.06	38.12	37.97	26.98	28.86	26.64	24.19	36	40.66	39.91	37.97	30.88	31.22	30.31	33.84	34.1	27.9	33.51	35.27	36.38	37.56	36.32	22.47	34.54	42.51	36.36
Aldh8a1	0	0	0	0.04	0.04	0.04	0.03	0	0.05	0.04	0	0	0.05	0	0	0	0	0	0	0	0.15	0.04	0.03	0.03	0	0.07	0	0	0	0.04	0.04	0.08	0.13	0.13	0	0.13
Aldh9a1	88.07	86.21	180.92	126.67	117.04	128.84	91.62	82.29	109.24	112.56	103.62	104.61	83.66	69.85	73.09	70.64	68.63	94.45	80.26	96.15	90.82	81.85	81.85	82.07	79.08	89.64	84	93.16	94.37	45.55	46.04	48.56	34.94	39.32	38.27	37.01
Aldoa	4251.94	3959.41	6026.43	4485.72	4597.3	5064.08	5286.57	4638.81	2022.14	2144.74	3688.42	3881.28	3312.73	847.63	879.28	840.75	874.25	2374.02	2955.25	1982.6	2842.82	3556.25	3536.12	3574.94	3486.06	3797.41	3766.44	4176.7	3961.99	1521.9	1609.23	1505.08	1111.37	1687.2	1553.17	1351.14
Aldoart1	2.64	2.26	5.07	2.87	2.77	3.19	3.88	3.23	1.3	0.93	2.4	2.47	1.34	0.75	0.65	0.3	0.2	1.56	2.78	1.55	2.91	2.36	2.66	2.31	2.05	1.9	2.41	3.67	3.55	1.42	2.02	1.74	0.38	1.31	1.23	1.15
Aldoart2	0.33	0.11	0.2	0.37	0.38	0.59	1.05	0.24	0.25	0.35	0	0.47	0.14	0	0.23	0	0	0.51	0.49	0.5	0.13	0.2	0.55	0.21	0.32	0.17	0.1	0.11	0	0.59	0.1	0.11	0.47	0.23	0.43	0.09
Aldob	0	0	0	0	0	0	0	0	0	0	0	0	0	0	0	0	0	0	0	0	0	0	0	0	0	0.18	0.55	0.07	0	0	0.07	0	0	0.08	0.08	0.19
Aldoc	199.63	187.24	214.63	137.26	139.38	170.91	272.09	253.43	28.83	30.85	76.5	103.63	68.73	14.46	13.83	14.72	13.1	38.48	57.32	18.75	54.86	204.13	206.85	208.78	210.28	58.53	77.55	75.86	77.72	27.81	26.83	25.37	8.68	13.61	10.86	11.97
Alg1	34.63	37.84	27.93	49.1	48.35	50.49	41.76	32.31	42.13	40.32	19.36	17.85	29.35	38.92	38.86	39.92	38.45	33.22	30.66	39.89	31.9	21.61	18.86	18.42	17.32	31.18	29.59	28.69	36.61	49.7	46.88	49.62	43.27	57.1	65.1	52.53
Alg10b	46.82	44.34	43.42	63.47	77.26	64.69	40.09	54.97	77.85	76.51	39.76	41	35	40.46	38.57	39.25	41.72	38.27	36.12	35.42	36.16	38.34	34.93	35.31	36.62	30.68	27.56	27.46	30.46	39.54	34.48	39.98	80.13	39.41	43	45.55
Alg11	14.54	13.98	29.61	13.68	13.42	13.17	15.83	19.57	16.57	14.69	27.07	30.13	12.31	8.23	8.13	9.03	8.37	11.39	11.45	11.02	14.28	29.63	30.11	27.64	27.67	25.11	22.17	22.96	23.34	12.93	11.47	13.05	24.19	15.94	14.5	13.84
Alg12	25.95	24.69	80.27	25.32	24.57	27.17	24.66	22.22	21.71	19.86	20.26	20.98	11.89	18.47	16.31	16.76	17.26	12.03	11.92	15.04	11.41	12.12	13.57	13.43	13.1	37.64	30.19	41.19	33.34	19.88	19.33	20.82	22.8	19.5	18.16	19.09
Alg13	3.55	4.23	4.41	5.41	5.82	5.04	2.92	2.9	8.61	10.16	8.49	8.24	6.37	5.65	5.58	7.19	6.88	9.86	8.17	8.78	9.9	7.07	7.34	6.69	6.81	5.15	4.37	5.08	5.92	8.31	6.23	6.54	11.21	5.9	5.25	6.31
Alg14	44.98	43.09	26.12	66.01	69.14	63.15	38.86	39.36	63.22	59.24	5.9	4.43	5.69	6.23	6.19	4.07	5.06	6.3	6.83	5.75	5.2	4.61	4	4.55	4.83	22.49	18.82	23.87	22.58	23.84	26.56	28.02	36.94	19.51	26.09	21.83
Alg2	46.89	47.36	105.8	52.4	58.26	50.97	44.14	45.93	60.43	63.69	28.78	28.87	21.36	17.58	16.13	17.52	17.02	22.86	22.12	23.64	24.8	18.01	18.83	18.89	17.89	120.48	113.2	139.28	118.72	42.63	50.06	41.98	60.65	49.32	47.69	46.75
Alg3	44.82	46.74	26.75	48.58	44.44	39.33	43.73	30.26	43.15	40.5	25.55	26.13	35.18	30.99	31.8	27.94	29.71	38.6	33.84	38.18	39.26	22.43	19.45	25.03	23.13	20.72	20.95	23.03	20.69	20.23	20.13	18.26	38.5	25.26	23.3	20.4
Alg5	30.28	30.86	32.67	33.7	34.49	32.02	26.39	22.17	44.41	41.15	38.07	31.73	33.8	45.97	46.27	45.59	43.97	44.43	39.2	48.11	42.98	35.89	34.49	37.51	34.28	32.21	28.48	29.59	30.45	37.99	39.12	39.81	39.31	37.94	42.78	38.7
Alg6	24.23	21.91	9.1	15.52	18.77	14.45	21.98	27.86	18.85	17.89	6.46	6.51	4.06	4.33	3	3.22	4.27	4.39	3.64	3.66	4.22	4.93	3.99	4.92	4.45	3.78	3.91	4.51	4.6	3.39	3.89	3.57	6.77	3.07	2.63	2.93
Alg8	27.85	26.17	9.84	37.39	36.35	35.23	17.38	16.71	54.31	47.11	24.02	24.67	31	45.03	40.87	43.58	41.44	30.47	25.88	37.41	34.03	31.68	29.49	32.48	34.7	10.6	8.93	9.02	9.81	20.66	22.38	19.16	46.53	23.38	22.86	22.59
Alg9	43.36	41.3	35.6	41.11	41.27	41.17	45.98	44.2	43	36.63	28.81	28.42	31.34	16.79	15.1	15.6	17.23	33.98	31.19	32.15	30.78	22.72	23.45	24.83	22.36	29.32	24.26	29.89	31.45	28.58	29.58	30.69	42.5	30.86	31.07	26.87
Alk	0	0	0	0	0	0	0	0	0	0	0.02	0	0	0	0	0	0	0	0	0	0.03	0	0	0	0	0	0	0.05	0.1	0.25	0.02	0	0.15	0.05	0.07	0.15
Alkal1	0	0	0	0	0	0	0	0	0	0	0	0	0	0	0	0	0	0	0	0	0	0	0	0	0	0.6	0	0	0	0.4	0	0	0	0	0	0.15
Alkal2	0	0.25	0.22	0	0	0.11	0	0	0	0	0	0	0	0	0	0	0	0	0	0	0	0	0	0	0	13.42	17.35	13.91	18.1	27.55	51.45	24.23	3.11	20.3	6.55	11.28
Alkbh1	13.8	15.44	16.59	13.01	14.26	13.75	11.62	11.23	19.75	22.49	14.38	12.43	22.17	30.88	26.09	30.07	27.93	31.78	27.09	31.73	27.1	17.66	18.92	17.16	17.09	4.86	5.84	5.73	5.23	6.62	6.39	7.11	10.94	8.12	8.31	8.13
Alkbh2	40.44	47.01	51.21	35.01	31.91	37.3	44.71	38.14	26.16	24.42	32.19	31.06	32.11	19	17.84	20.63	22.33	36.13	43.08	38.08	44.97	31.01	30.16	29.12	28.77	38.8	46.36	44.08	44.45	19.87	20.35	23.36	7.89	22.83	21.45	19.38
Alkbh3	28.77	29.54	29.78	30.6	37.34	30.58	25.73	29.21	26.66	24.28	18	18.48	20.64	18.84	21.61	20.49	21.61	19.43	19.07	19.05	18.91	18.98	17.45	19.84	19.64	20.38	20.69	21.24	20.43	16.3	18.71	19.14	16.08	18.66	17.82	17.61
Alkbh4	15.16	20.46	16.76	8.64	8.44	8.82	18.89	18.47	11.94	11.5	20.74	20.03	18.32	29.93	31.25	31.54	30.87	20.44	19.71	22.74	20.86	26.43	28.55	28.6	27.91	11.48	11.98	12.62	11.75	15.05	12.22	14.91	7.84	14.56	15.88	13.77
Alkbh5	187.82	163.68	445.22	192.31	202.37	205.41	173.64	200.1	131.58	145.18	188.29	188.06	125.94	79.67	81.86	83.3	80.64	99.83	100.01	101.24	97.15	171.84	176.26	174.45	170.42	196.76	199.54	217.75	182.59	89.57	87.55	91.94	97.28	82.49	91.42	88.74
Alkbh6	16.11	18.69	26.9	18.65	16.46	17.83	21.07	15.93	14.14	13.75	17.27	16.45	20.06	12.7	13.23	12.84	12.29	15.29	17.01	16.54	15.99	17.43	14.79	17.23	15.16	16.63	15.87	16.37	11.74	8.21	9.31	8.85	9.2	10.85	11.8	10.71
Alkbh7	41.89	50.04	28.55	54.35	47.95	60.94	52.81	45.03	60.69	59.07	21.6	22.12	28.11	22.27	24.34	22.75	25.81	37.29	34.61	36.71	35.46	31.65	30.76	30.63	35.61	24.89	21.92	26.84	25.63	15.86	21.11	21.32	12.34	25.3	35.12	24.45
Alkbh8	8.79	8.19	5.8	9.94	10.26	10.04	7.3	8.65	19.79	17.27	10.86	10.26	9.59	10.11	10.02	10.78	11.06	12	11.71	12.66	12.21	12.31	11.51	10.48	11.17	6.16	4.46	5.13	5.73	7.71	8.04	7.59	13.48	8.15	8.54	9.91
Allc	0	0	0	0	0.11	0	0	0	0	0	0	0	0	0	0	0	0	0	0	0	0	0	0	0	0	0	0	0	0	0	0	0	0	0	0	0
Alms1	5.72	4.97	3.96	6.05	6.44	5.65	3.91	5.04	10.52	11.6	3.31	2.72	2.24	2.08	1.44	2.25	1.95	1.68	1.95	1.43	1.57	3.52	3.21	3.51	3.34	1.22	1.49	1.12	1.31	1.5	1.36	1.8	2.65	1.44	1.09	1.72
Alox12	0	0.05	0	0.04	0.04	0	0	0.05	0	0	0.04	0.29	0.06	0.05	0.09	0.15	0.05	0.05	0	0	0	0	0	0	0	1.28	1.21	2.02	2.34	0.43	0.39	0.17	0.67	0.47	1.54	0.76
Alox12b	0	0	0	0	0	0	0	0	0	0	0	0	0.09	0	0	0	0	0.09	0.17	0.07	0.18	0	0	0	0	0.89	0.88	0.37	0.46	0	0	0	0.16	0.08	0	0
Alox12e	0	0	0	0	0	0	0	0	0	0	0	0	0	0	0	0	0	0	0	0	0	0	0	0	0	0	0	0.06	0	0	0	0	0	0	0	0
Alox15	0	0.15	0	0	0	0	0	0	0	0.08	0.82	0.71	0	0.16	0	0.33	0.17	0.17	0.08	0.14	0.26	0.2	0.12	0.05	0.29	0.18	0.07	0.22	0.23	0	0	0	0.4	0.08	0	0.06
Alox5	0	0	0	0	0	0	0	0	0	0	0.71	0.66	0.17	0.56	0.98	0.5	0.61	0.1	0.05	0.08	0.1	0	0	0	0.04	10.29	28.11	4.32	16.63	1.09	0.23	0.78	0.14	0.28	0.09	0.29
Alox5ap	1.91	2.49	1.05	0.98	1.67	1.04	3.16	2.26	0.87	0.54	2.44	1.23	1.13	0.68	0.81	0.72	0.58	0.6	0.72	0.59	1.5	0.82	0.32	0.42	0.74	6.72	20.99	9.73	17.39	1.51	1.13	0.88	0.55	1.89	1.52	1.56
Alox8	0.1	0.05	0.05	0.22	0.09	0.05	0.08	0.11	0.12	0.16	0.56	0.66	0.19	1.41	0.64	1.32	1.17	0.24	0.29	0.42	0.24	0.38	0.43	0.27	0.15	0.08	0.19	0.1	0.11	0.05	0	0.05	0.05	0.16	0	0
Aloxe3	0.03	0.03	0.41	0	0	0.08	0	0.03	0.03	0	0.06	0.15	0	0.03	0.03	0.03	0	0.03	0.19	0.03	0.03	0.05	0	0.07	0.05	0.61	0.82	0.64	0.88	0.43	0.52	0.33	1.07	1.68	1.26	1.64
Alpi	0	0	0	0	0	0	0	0	0	0	0	0	0.29	0	0	0	0	0.27	0.26	0.07	0.27	0	0	0	0	0	0	0	0	0	0	0	0	0	0	0
Alpk1	11.71	14.1	7.66	3.79	5.18	4.62	11.86	13.73	2.36	2.32	0.74	0.85	1.27	1.91	1.59	1.39	1.48	2.27	1.51	2.09	2.42	0.88	0.9	1.05	0.97	4.21	4.29	4.28	3.13	7.67	7.3	8.21	4.95	3.4	2.98	4.12
Alpk2	0.07	0.07	0.12	0	0	0	0	0	0	0	18.91	18.87	10.15	7.55	6.32	7.47	6.28	9.61	13.81	9.05	12.84	5.06	5.33	5.34	5.64	0.73	1.03	0.47	0.38	0.02	0.06	0.04	0.07	0.05	0.09	0.04
Alpk3	0	0.14	0	0.05	0.05	0	0.04	0	0	0.03	0.25	0.06	0.18	0.33	0.24	0.28	0.13	0.07	0.09	0.03	0.13	0.23	0.24	0.09	0.11	0.25	0	0.06	0	0.03	0.02	0	0.06	0.33	0.08	0.25
Alpl	0.22	0.09	0.49	0.04	0	0.08	0.14	0.05	0	0.05	0.18	0.48	0.28	0.91	0.81	0.81	0.98	0.53	0.35	0.7	0.16	0.25	0.11	0.12	0.09	9.11	5.96	9.7	11.64	10.07	10.42	10.84	16.66	17.32	18.15	19.01
Alppl2	0	0	0	0	0	0	0	0	0	0	0	0	0	0	0	0.09	0	0	0	0	0	0	0	0	0	0	0	0	0	0	0	0	0	0	0	0
Als2	34.24	32.65	23.76	41.42	39.38	41.61	34.82	33.44	47.48	46.68	14.03	13.4	12.71	23.89	21.23	24.93	24.86	13.36	13.29	13.5	11.73	10.46	9.99	10.07	10.04	16.3	13.45	13.43	13.96	25.11	22.69	25.27	21.93	19.09	20.62	23.02
Als2cl	4.38	4.55	7.26	3.66	4.41	3.7	4.24	4.74	1.5	1.11	24.34	26.62	65.08	68.54	61.34	62.21	59.21	57.54	70.71	44.58	73.15	88.52	94.21	90.28	91.09	1.97	1.9	1.77	1.81	2.51	1.38	2.15	0.53	1.07	1.16	1.08
Alx1	16.2	14.5	23.79	15.21	16.87	14.99	13.77	15.23	13.99	14.59	0.19	0.03	0.84	0	0	0.07	0	0	0.04	0	0	0	0	0	0	0.55	0.51	0.59	0.23	0.1	0	0	0.1	0	0	0.03
Alx3	1.05	0.49	0	0	0	0	0.31	0.32	0	0	0	0	0.12	0	0	0	0	0	0	0	0	0	0	0	0	0	0	0	0	0	0	0	0	0	0	0.08
Alx4	0.05	0.03	0	0.07	0.07	0.09	0.18	0.03	0.03	0.08	0	0	0	0	0	0	0	0	0	0	0	0	0	0	0	0	0.05	0.03	0.16	0	0.02	0	0.03	0.03	0.1	0.13
Alyref	70.42	74.03	43.76	124.37	100.34	114.17	55.94	46.39	183.85	174.41	136.5	123.81	132.37	140.66	131.3	141.47	136.95	154.69	140.01	175.51	131.44	115.25	113.63	109.73	104.11	43.6	34.74	33.36	38.34	81.18	85.47	88.33	45.9	102.41	112.03	95.33
Alyref2	6.8	6.13	16.85	7.79	7.33	7.2	6.49	5.36	3.39	3.01	11.02	9.48	4.87	14.37	9.91	12.95	12.71	5.86	7.83	9.45	7.21	13.25	12.26	10.52	10.6	10.68	14.1	13.1	15.72	9.77	11.29	8.13	3.38	7.82	11.72	8.83
Amacr	25.47	25.04	24.06	26.93	29.55	29.91	26.41	23.78	16.87	17.07	8.81	9.78	7.66	5.84	7.12	5.55	5.02	7.61	7.97	9.49	5.81	6.34	6.34	6.23	6.59	11.38	12.19	11.63	10.84	7.53	7.72	7.26	6.52	8.15	11.32	7.5
Ambn	0	0	0	0	0	0	0	0	0	0	0	0	0	0	0	0	0	0	0	0	0.33	0	0	0	0	0	0	0	0	0	0	0	0	0	0	0
Ambp	0	0	0.12	0	0.11	0	0	0	0	0	0	0	0	0	0	0	0	0	0	0.12	0	0	0	0	0	0.21	0	0	0	0.41	0	0	0.14	0	0.13	0
Ambra1	45.19	46.82	41.13	42.64	41.9	43.06	50.18	44.72	36.54	37.77	29.82	32.32	45.25	44.42	43.73	48.31	43.92	40.11	38.63	38.42	38.72	41.2	40.82	43.2	39.92	29.92	26.03	30.12	28.26	29.29	27.43	30.86	29.97	30.55	25.82	32.56
Amd1	47.78	46.63	37.62	59.28	61.89	60.48	35.57	45.78	166.64	161.01	80.66	75.48	73.25	45.86	48.02	48.65	51.17	84.87	87.23	65.94	92.23	63.48	56.97	58.25	60.74	44.38	44.88	37.71	47.23	65.52	64.55	70.72	175.58	94.68	103.29	93.66
Amd2	0.67	0.52	0.46	0.72	0.59	0.66	0.36	0.19	1.92	1.61	1.08	1.15	1.07	0.42	0.65	0.51	0.77	0.79	0.89	0.68	0.99	0.73	0.61	0.81	0.65	1.21	1.28	1.56	1.45	2.29	2.58	1.77	3.52	1.01	1.45	1.29
Amdhd1	1.64	2.38	2.45	3.26	3.14	3.25	2.81	2.65	1.36	1.5	1.2	0.96	1.14	0.32	0.16	0.5	0.34	0.79	1.26	0.97	1.5	0.55	0.69	0.69	0.58	0.12	0.34	0.22	0	0.08	0	0	0	0	0	0.18
Amdhd2	50.22	51.61	27.28	91.58	88.98	87.26	57.38	45.94	39.97	39.72	14.19	14.94	14.11	22.58	22.89	23.31	20.64	12.58	14.57	13.61	14.75	20.31	18.96	19.43	18.97	22.74	19.93	22.01	18.81	33.08	34.49	31.88	11.69	30.03	32.92	31.34
Amelx	0	0	0	0	0	0	0	0.2	0	0	0	0	0	0	0	0	0	0	0	0	0	0	0	0	0	0	0	0	0	0	0	0	0	0.57	0	0
Amer1	4.9	5.36	2.68	2.94	3.03	2.58	5.03	5.31	2.71	2.41	4.48	4.49	5.05	5.58	3.71	4.67	4.98	5.82	6.08	4.98	7.38	7.88	8.04	7.82	9.18	3.83	3.39	4.86	3.57	4.37	4.46	4.43	5.13	3.67	3.51	4.28
Amer2	0.03	0	0.03	0	0.01	0.02	0	0	0	0	0	0.02	0.02	0.02	0.07	0.06	0.02	0	0	0	0	0	0	0	0	4.53	6.66	5.5	6.6	4.19	8.33	5.04	4.45	10.7	3.59	7.72
Amer3	0	0	0.04	0	0	0.04	0	0	0	0	0.04	0	0	0	0	0	0.05	0	0	0	0	0	0	0	0	3.72	6.15	3.72	4.47	1.33	3.24	2.15	1.16	4.58	1.43	3.54
Amfr	138.31	128.61	129.47	127.14	131.65	129.1	134.25	124.36	123.39	120.56	116.54	110.37	114.21	119.54	118.52	111.09	116.79	108.23	109.89	109.06	108.75	106.47	105.28	102.73	102.63	196.54	190.98	204.16	200.2	207.94	211.99	224.78	234.48	214.02	226.45	220.19
Amh	0.32	1	0.59	1.86	0.85	1.37	0.87	0.24	1.85	1.38	2.18	2.56	1.79	1.96	2.4	3.41	2.48	4.34	1.95	3.2	2.94	1	1.63	1.49	1.26	2.08	2.27	1.29	1.68	0.93	1.63	0.96	0.58	0.92	2.05	1.95
Amhr2	1.26	0.83	6.83	0.7	0.47	0.73	2.02	1.2	0.31	0.86	0.09	0.19	0.34	0.19	0	0.1	0	0.11	0.1	0.17	0.32	0.33	0.23	0.12	0.17	0.58	0.74	1.16	0.37	0.39	0.48	0.09	0	1.24	0.36	0.81
Amigo1	0.42	0.27	0.95	0.7	0.37	0.21	0.47	0.14	0.3	0.45	2.93	3.13	2.9	2.68	2.73	1.87	2.43	2.54	4.15	2.05	3.97	3.77	4.02	3.14	3.29	9.9	10.67	10.23	10.67	10.03	8.45	8.63	7.16	10.19	10.09	10.15
Amigo2	0.06	0.06	0	0	0	0	0	0	0	0	3.69	4.55	8.78	10.05	10.82	9.52	9.12	7.88	8.37	6.92	9.24	4.7	4.88	5.06	4.21	2.42	2.45	1.81	2.42	2.89	3.99	2.99	3.64	4.18	4.55	4.07
Amigo3	1.7	1.75	1.04	0.91	0.93	0.71	2.22	2.13	1.7	1.06	2.51	1.53	3.61	2.5	3.84	3.2	3.18	6.87	4.48	10.52	5.87	1.05	1.31	1.21	1.17	2.33	0.84	0.71	2.79	5.12	2.95	3.09	4.53	2.86	2.33	2.62
Ammecr1	5.04	6.46	4.43	5.01	5.82	5.51	5.57	6.53	10.77	9.87	11.46	9.88	10.98	15.41	13.15	15.13	13.51	16.27	14.49	17.19	15.58	13.36	12.93	11.73	13.45	9.1	7.84	6.86	7.71	14.19	12.43	13.39	19.58	10.07	12.83	11.95
Ammecr1l	22.58	25.03	28.92	19	22.37	21.55	31.35	31.13	22.74	27.5	18.21	19	18.72	21.9	20.72	21.91	21.67	19.06	17.72	19.4	20.79	21.77	22.62	22.12	23.76	21.68	23.26	20.72	21.47	35.27	29.37	35.09	50.49	28	31.61	34.27
Amn	0.98	0.4	0.63	0.34	0.77	0.62	0.31	0.65	1	1.25	0.49	0.42	0.75	1.04	0.52	0.66	0.79	0.93	0.88	1.81	1.16	0.09	0	0.32	0.1	2.51	1.07	2.14	1.22	0.32	0.69	0.48	0.95	1.66	0.68	1.04
Amn1	4.05	4.17	4.87	2.31	3.09	2.71	4.16	5.98	2.18	2.17	1.46	1.38	1.58	1.69	1.48	1.77	1.66	1.63	2.1	1.47	1.88	2.09	1.96	2.03	1.9	2.6	2.34	2.22	2.51	2.33	2.09	2.3	4.26	2.51	2.2	2.52
Amot	3.37	4.25	2.32	4.98	3.35	4.19	3.12	3.96	5.23	4.79	1.11	0.72	0.57	0.69	0.5	0.78	0.74	0.43	0.36	0.42	0.61	0.38	0.27	0.28	0.27	3.27	2.96	4.55	4.32	6.06	4.11	4.59	6.79	4.03	3.94	4.91
Amotl1	37.9	33.3	68.46	81.97	78.55	79.57	39.34	38.92	79.66	85.07	1.34	1.6	1.46	4.65	3.88	3.82	4.39	0.19	0.08	0.2	0.19	0.1	0.14	0.14	0.14	70.89	63.51	74.84	71.21	84.79	73.75	83.06	116.77	80.59	91.78	106.36
Amotl2	32.23	31.09	45.81	48.77	46.01	49.62	30.48	31.13	43.02	44.15	0.38	0.56	1.24	3.31	3.44	2.36	3.04	0.03	0.13	0.16	0.03	0	0	0.02	0.06	28.11	23.27	25.67	28.46	48.88	42.55	44.47	35.14	45.05	46.4	50.29
Ampd1	0.1	0.16	0.05	0.13	0.13	0.28	0.12	0.28	0.23	0.11	0.36	0.38	0	1.09	0.43	0.69	0.58	0.18	0.11	0.19	0.42	0.56	0.38	0.47	0.59	1.06	0.6	0.4	0.58	1.48	0.77	0.35	0.77	1.73	0.71	1.46
Ampd2	38.22	40.1	42.71	53.38	43.2	50.02	39.42	31.25	62.92	74.84	61.73	58.7	79.18	60.68	63.4	59.97	56.75	98.62	96.85	119.13	96.23	59.24	58.74	61.04	57.48	45.45	44.06	44.57	46.58	46.49	44.4	44.56	31.86	43.75	40.72	45.3
Ampd3	18.88	18	103.43	9.06	11.83	9.75	46.15	49.79	5.55	5.25	2.1	2.52	1.31	8.42	8.7	6.73	7.6	0.57	0.33	0.62	0.38	0.18	0.19	0.25	0.22	143.01	110.13	143.89	151.5	126.62	114.16	123.09	117.7	89.63	86.56	92.34
Amph	0.04	0	0.11	0.1	0	0.07	0	0	0	0	0	0.04	0.1	0.47	0.3	0.22	0.23	0.05	0.04	0.04	0	0	0	0	0.04	13.96	18.22	15.88	13.42	9.05	11.25	9.18	7.38	10.86	7.19	11.7
Amt	5.4	5.42	5.82	3.94	5.06	4.57	5.41	5.93	1.94	2.44	3.59	4.55	4.62	3.63	4.16	4.43	4.34	5.86	6.68	4.73	6.22	11.17	11.13	10.07	9.78	10.45	6.89	6.99	11.59	10.92	9.77	9.52	13.07	13.98	15.42	11.17
Amtn	0	0	0	0	0	0	0	0	0	0	0	0	0	0	0	0	0	0	0	0	0	0	0	0	0	0	0	0	0	0	0	0	0	0	0	0
Amy1	0.05	0.11	0.29	0.04	0.09	0.14	0.17	0.17	0.12	0.17	0.26	0.45	0.13	0.11	0.11	0.12	0.06	0.12	0.18	0.29	0	0.05	0.18	0.03	0.15	1.26	1.05	1.3	1.57	0.96	0.65	0.31	0.57	1.83	0.42	0.77
Amy2a1	0	0	0	0	0	0	0	0	0	0	0	0	0	0	0	0	0	0	0	0	0	0	0	0	0	0	0	0	0	0	0	0	0	0	0	0
Amy2a2	0	0	0	0	0	0	0	0	0	0	0	0	0	0	0	0	0	0	0	0	0	0	0	0	0	0	0	0	0	0	0	0	0	0	0	0
Amy2a3	0	0	0	0	0	0	0	0	0	0	0	0	0	0	0	0	0	0	0	0	0	0	0	0	0	0	0	0	0	0	0	0	0	0	0	0
Amy2a4	0	0	0	0	0	0	0	0	0	0	0	0	0	0	0	0	0	0	0	0	0	0	0	0	0	0	0	0	0	0	0	0	0	0	0	0
Amy2a5	0	0	0	0	0	0	0	0	0	0	0	0	0	0	0	0	0	0	0	0	0	0	0	0	0	0	0	0	0	0	0	0	0	0	0	0
Amz1	0.24	0.56	1.8	0.97	1.2	0.88	0.54	0.72	0.28	0.29	2.78	2.41	1.3	0.49	0.66	0.73	0.71	2.61	2.52	3.02	2.71	1.77	1.58	1.75	1.88	14.97	19.74	19.5	14.21	0.64	2	1.68	0.79	5.26	2.87	3.29
Amz2	35.17	32.09	43.78	30.43	30.61	30.52	35.85	34.62	29.88	25.93	37.71	39.36	16.47	9.2	7.42	8.48	8.09	10.94	13.73	7.8	13.66	37.05	39.02	39.41	36.66	31.86	35.17	35.78	32.69	18	17.63	18.03	29.25	21.16	24.03	18.43
Anapc1	47.17	44.34	42.43	59.52	58.33	58.03	43.01	44.99	68.86	67.16	39.84	40.49	42.65	45.07	40.46	45.87	44.84	38.74	37.47	38.44	38.95	44.86	41.74	43.5	44.9	27.06	22.7	24.7	26.6	34.99	35.15	35.43	61.86	32.42	34.24	37.25
Anapc10	8.58	8.42	7.71	5.96	9.32	7.24	7.25	8.54	11.55	9.83	8.51	6.8	9.97	6.69	7.83	7.74	7.64	9.78	10.22	9.33	9.66	7.18	6.39	5.86	6.52	9.6	8	8.9	8.43	9.32	8.82	11.14	17.81	10.01	11	9.55
Anapc11	33.59	38.34	29.37	50.73	38.09	46.3	35.59	29.07	41.03	41.25	41.83	43.01	43.03	45.93	47.23	45.08	42.22	43.88	45.44	48.03	39.53	51.72	50.83	52.89	47.53	41.48	45.61	48.2	51.56	35.66	35.51	34.71	37.2	37.59	48.21	33.45
Anapc13	33.99	38.24	42.76	41.32	35.13	42.98	42.37	31.05	26.27	25.33	32.12	33.31	28	39.21	45.05	42.9	44.08	34.7	34.93	33.61	34.11	34.64	37.34	36.74	32.08	26.72	28.4	24.83	26.12	42.42	45.7	39.7	26.47	41.39	50.83	37.11
Anapc15	10.41	12.25	6.87	16.21	14.8	15.7	9.01	8.12	15.76	15.6	23.65	22.28	29.84	23.66	23.79	24.02	23.24	30.44	25.75	27.76	25.76	24.53	25.83	24.06	23.13	9.87	8.49	8.86	9.57	14.65	14.95	14.34	13.14	15.58	15.12	14.14
Anapc15-ps	0.4	0.82	0	0.68	0	0.36	0.32	0	0	0.42	0.4	1.29	0	0	0.42	0.9	0	0.47	1.79	0.74	1.88	0.37	1.33	0.78	1.16	0	0	0.4	0.41	0.86	0	0.39	0.43	0	1.19	0.33
Anapc16	26.52	28.47	37.42	33.99	36.38	37.5	27.06	25.88	34.36	33.68	31.22	29.96	29.9	36.39	39.38	39.3	38.95	34.17	32.05	37.57	29.8	33.81	37.54	35.82	33.05	40.86	38.05	41.63	40.81	41.52	43.48	40.71	43.79	44.43	53.43	41.04
Anapc2	66.38	71.71	50.82	68.53	63.94	69.86	71.13	67.71	59.87	64.34	122.44	118.99	175.76	109.62	106.13	97.02	97.81	141.75	168.55	146.15	165.49	144.62	153.27	150.97	142.33	99.41	93	96.01	101.74	114.32	113.1	106.04	69.47	109.74	101.1	107.52
Anapc4	50.8	52.61	53.54	50.57	49.77	48.41	50.57	52.41	62.26	59.34	41.38	42.33	40.5	34.83	33.99	35.12	30.74	45.95	43.38	43.16	45.16	41.23	37.76	38.04	40.27	57.55	60	55.42	54.9	43.61	45.11	43.94	56.48	50.08	45.12	45.43
Anapc5	169.07	166.29	130.07	257.54	236.95	242.34	149.7	139.52	257.29	250.01	237.69	238.02	237.27	228.94	231.06	232.54	225.47	210.51	191.94	217.92	203.97	223.18	216.41	220.01	222.64	96.64	97.1	88.23	101.55	113.83	118.92	121.17	102.98	108.63	107.66	107.86
Anapc7	55.35	53.7	59.28	63.28	59.43	61.22	53.3	46.04	57.83	54.5	44.46	45.57	36.9	35.06	35.34	32.33	29.75	38.89	39.84	41.08	40.51	33.87	34.83	35.02	35.1	32.81	38.31	35.85	34.78	34.12	35.3	32.2	23.74	36.64	41.2	37.26
Ancv1r	0	0	0	0	0	0	0	0	0	0	0	0	0	0	0	0	0	0	0	0	0	0	0	0	0	0	0	0	0	0	0	0	0	0	0	0
Ang	0	0.15	0	0	0	0	0	0	0	0	0.45	0.81	0.19	0.32	0.32	0.17	0	0	0.34	0.28	0.18	0.56	0.13	0.2	0	0.84	2.6	2.24	1.24	2.1	1.86	1.93	1.3	2.87	1.5	1.6
Ang2	0	0	0	0	0	0	0	0	0	0	0	0	0	0	0	0	0	0	0	0	0	0	0	0	0	0	0	0	0	0	0	0	0	0	0.2	0
Ang4	0	0	0	0	0	0	0	0	0	0	0	0	0	0	0	0	0	0	0	0	0	0	0	0	0	0	0.46	0	0	0	0	0	0	0	0	0
Ang5	0	0	0	0	0	0	0	0	0	0	0	0	0	0	0	0	0	0	0	0	0	0	0	0	0	0	0	0	0	0	0	0	0	0	0	0
Ang6	0	0	0	0	0	0	0	0	0	0	0	0	0	0	0	0	0	0	0	0	0	0	0	0	0	0	0	0	0	0	0	0	0	0	0	0
Angel1	7.72	8.83	7.8	6.42	5.49	5.28	6.82	5.89	4.69	4.04	12.7	11.94	6.17	4.44	4.67	4.83	6.32	6.26	6.48	5.88	6.17	6.89	6.08	6.85	6.44	10.54	16.38	14.07	11.02	5.4	5.98	5.52	4.38	7.51	4.79	6.63
Angel2	20.83	21.67	24.94	22.32	25.2	22.86	22.31	21.36	27.31	24.52	35.99	35.77	24.49	45.62	45.17	44.93	43.44	30.48	28.08	31.81	28.36	30.62	29.73	29.63	31.54	18.58	17.44	17.29	18.84	22.37	18.88	19.54	32.3	21.69	24.13	22.44
Angpt1	0.55	0.39	0.03	0	0.15	0.03	0.61	0.42	0	0.07	0.11	0	0	0.18	0.07	0.04	0.04	0	0.04	0	0	0	0.06	0	0	1.67	3.35	1	1.9	0.97	0.64	0.96	0.56	0.37	0.66	0.74
Angpt2	11.39	14.05	2.24	26.58	27.08	25.91	13.82	9.68	21.15	22.76	0.05	0.11	0.75	0.99	1.55	0.83	1.29	0	0	0.05	0	0.05	0	0	0	2.12	1.43	1.94	2.28	14.69	13.51	17.64	153.6	140.52	187.94	144.18
Angpt4	0.54	0.72	7.14	0.33	0.07	0.07	3.23	3.35	0	0	0	0.17	0	0.25	0.08	0.09	0.18	0	0	0	0	0	0	0	0	13.26	16.85	13.9	29.88	3.25	4.24	3.06	1.92	2.71	3.08	2.66
Angptl1	0	0	0.06	0	0	0	0	0	0	0	0	0	0	0	0	0	0	0	0	0	0	0	0	0	0	0.25	0.17	0.19	0	0	0	0	0	0.13	0	0.1
Angptl2	23.78	17.33	9.42	66.27	63.04	66.42	19.92	13.78	60.98	60.37	2.78	3.19	1.68	7.93	7.97	5.83	7.06	0.54	0.78	0.64	0.61	1.49	1.57	1.73	1.37	125.51	122.65	135.17	143.5	137.86	143.21	147.7	168.46	167.27	163.9	176.47
Angptl3	0	0	0	0	0	0	0	0	0	0	0.1	0.05	0	0	0	0	0	0	0.06	0.09	0.06	0	0	0.1	0	0	0	0.05	0.21	0.22	0	0	0	0.05	0	0
Angptl4	0.2	0.89	14.73	0.18	0	0.05	2.7	1.47	0.06	0.05	7.98	9.18	10.31	16.59	17.55	12.47	14.88	7.83	7.47	10.62	7.77	12.5	11.08	10.78	10.1	129.19	85.41	101.87	122.86	76.33	73.54	80.15	118.74	136.06	167.41	138.58
Angptl6	7.98	8.11	187.23	27.13	37.68	35.71	7.69	4.56	1.69	2.67	17.16	20.78	5.95	5.72	5.32	5.79	3.8	5.39	5.53	4.54	6.07	15.2	15.7	14.16	12.41	55.97	56.93	72.56	50.13	4.54	8.79	5.3	1.61	7.02	5.8	5.43
Angptl7	0	0	0	0	0	0	0	0	0	0	0	0	0	0	0.18	0	0	0	0	0	0	0	0	0	0	0.47	0	0.33	0.69	0.18	0	0	0.09	0.09	0.08	0.48
Angptl8	0	0	0	0	0	0	0	0.23	0	0	0	0	0	0	0	0	0	0	0	0	0	0	0	0	0	0.33	0.19	0	0	0.22	0.18	0	0	0	0.42	0
Ank	10.34	10.86	9.74	13.73	11.96	14.11	7.06	7.39	12.75	13.65	5.45	4.42	2.42	18.19	19.86	20.24	19.94	2.89	2.65	2.73	1.83	3.7	4.49	4.2	4.95	100.96	95.04	119.84	109.01	72.23	69.65	67.35	125.13	100.32	93.44	110.19
Ank1	0.16	0.18	0.1	0.11	0.08	0.12	0.31	0.18	0.02	0.04	0.07	0.07	0.1	0.13	0.2	0.11	0.14	0.06	0.06	0.09	0.06	0.11	0.08	0.13	0.13	2.4	2.45	2.59	1.92	0.83	1.7	1.12	1.27	2.31	1.77	2.86
Ank2	8.75	8.1	11.7	11.81	16.72	13.75	9.33	9.49	7.16	6.76	0.13	0.14	0.38	0.5	0.4	0.31	0.53	0.02	0.01	0.01	0.02	0.01	0	0	0	24.57	30.52	25.8	23.16	17.3	22.39	16.78	10.34	16.29	7.73	16.42
Ank3	0.26	0.24	0.24	0.26	0.2	0.28	0.2	0.24	0.11	0.15	0.06	0.06	0.05	0.06	0.05	0.09	0.1	0	0	0.01	0	0.01	0.02	0.01	0	12.61	14.53	12.79	13.27	8.13	9.41	7.68	6.84	9.8	6.16	9.55
Ankar	0	0.04	0	0	0	0	0	0	0	0	0	0.04	0	0	0	0	0	0	0	0.04	0	0	0	0	0	0	0	0	0	0	0	0	0	0.04	0	0
Ankdd1a	0	0.07	0	0	0	0	0	0.08	0	0	0	0	0	0	0	0	0	0	0	0	0	0	0	0	0	0.44	0	0	0.21	0	0.06	0.07	0.07	0.15	0	0
Ankdd1b	0	0	0	0.04	0.13	0.04	0.04	0	0.22	0.1	0.05	0	0.06	0	0.05	0	0.06	0.06	0.05	0.09	0.11	0.04	0	0.03	0	0	0	0.05	0	0	0	0	0.05	0	0.1	0.04
Ankef1	0.95	1.27	0.94	0.3	0.44	0.16	0.71	1.09	0.23	0.13	0	0	0	0	0	0	0	0	0	0	0	0	0	0	0	0.06	0.11	0.02	0	0	0.02	0	0	0	0.03	0.02
Ankfn1	42.45	37.81	7.27	104.17	119.12	106.71	32.95	29.87	98.48	102.89	0.08	0.03	1.9	0.06	0.03	0	0.03	0.03	0.03	0.03	0.06	0	0	0	0.03	0.11	0.17	0.05	0.11	0.09	0.05	0.19	0	0.03	0.05	0.07
Ankfy1	54.11	48.6	48.3	33	36.63	33.42	56	56.71	32.88	32.67	29.65	30.97	30.3	29.01	27.08	29.28	30.26	27.22	24.86	25.47	26.85	30.18	26.61	27.04	27.94	36.49	33.33	35.57	33.5	41.39	39.09	41.04	50.27	31.43	32.48	37.75
Ankhd1	22.21	18.44	22.59	25.47	26.83	24.72	16.63	19.29	28.59	29.2	26.16	27.16	35.72	34.14	26.55	34.96	34.8	32.04	29.95	29.9	32.93	39.81	36.19	38.37	39.51	22.61	21.09	19.52	20.68	31.12	28.29	28.86	41.77	22.14	25.68	28.93
Ankib1	50.13	44.24	53.81	42.79	44.58	43.5	51.75	59.72	51.95	53.59	30.59	31.66	38.19	35.67	33.09	37.06	37.29	35.11	34.46	32.21	36.92	33.97	32.29	32.31	32.59	32.93	31.07	32.19	34.25	37.58	36.04	38.55	44.38	26.51	31.09	33.51
Ankk1	0	0	1.74	0	0	0	0.05	0	0	0	0.06	0.13	0	0	0	0	0	0	0.07	0	0	0	0	0	0	0.54	0.45	0.12	0	0.13	0.05	0	0	0.13	0	0.1
Ankle1	10.5	11.63	0.77	28.59	24.42	27.2	3.12	2.43	28.75	32.53	23.65	21.75	15.16	37.27	36.86	33.74	36.01	15.67	12.41	20.32	13.68	31.01	34.23	30.16	27.82	0.74	0.51	0.77	0.29	3.65	5.25	4.6	3.21	5.24	3.8	4.4
Ankle2	24.18	23.77	26.49	20.85	20.28	20.14	21.11	22.71	27.54	27.86	38.45	39.3	42.12	33.7	34.44	37.58	36.8	40.58	41.44	41.03	41.13	39.03	37.95	38.17	39.44	30.64	27.08	28.01	30.02	28.16	25.99	27.82	39.25	26.7	29.25	31.82
Ankmy1	1.86	2.42	0.75	0.26	0.33	0.3	2.84	1.95	0.08	0	0.08	0.28	0.47	0.36	0.28	0.34	0.47	0.04	0.17	0.07	0.13	0.24	0.63	0.37	0.4	0.36	0.34	0.41	0.23	0.16	0.13	0.37	0.04	0.2	0	0.12
Ankmy2	19.59	20.72	12.47	16.62	18.86	18.2	19.16	20.06	20.37	18.86	7.38	7.72	9.38	10.88	11.72	12.04	11.61	10.23	9.36	9.27	8.83	13.04	13.44	14.29	12.99	10.14	9.46	9.98	12.09	12.3	11.68	12.44	17.4	13.61	14.13	13.69
Ankra2	10.22	12.02	16.52	7.17	8.96	8.43	9.71	9.54	7.24	7.34	16.51	17.5	12.96	15.91	15.47	13.78	15.48	13.37	12.28	10.37	13.29	14.16	15.59	14.27	15.39	14.67	16.09	15.71	12.42	10.08	10.64	9.26	13.61	10.39	9.99	11.55
Ankrd1	0.06	0.13	2.23	0.05	0.11	0	0.9	0.49	0	0	0	0.07	0	0	0.07	0	0	0	0	0	0	0	0	0	0	0.8	2.62	1.18	1.17	0.27	0.33	0.12	12.73	20.23	17.51	22.1
Ankrd10	17.36	19.72	17.71	24.92	22.06	22.58	20.15	22.51	36.93	38.24	39.18	36.51	31.92	53.77	51.74	54.37	53.06	38.44	35.7	36.28	38.42	46.77	46.64	45.38	45.32	9.95	13.01	10.58	9.34	14.21	13.43	13.57	17.05	19.26	15.7	16.12
Ankrd11	34.97	35.74	57.41	87.77	98.28	97.6	33.62	30.19	46.96	56.94	41.4	42.53	63.14	79.49	62.93	76.42	73.92	50.28	50.81	51.27	50.1	68.04	72.62	72.42	70.51	47.65	52.75	48.94	47.92	47.52	44.38	43.27	33.25	43.32	41.66	53.91
Ankrd12	5.08	4.22	7.39	7.2	9.33	7.99	4.47	7.16	7.83	6.68	8.8	8	10.72	21.14	19.57	20.43	19.92	11.15	10.67	12.22	11.72	12.57	12.52	13.14	12.42	6.82	11.26	7.38	10.14	23.73	17.2	18.01	21.77	15.86	15.41	18.55
Ankrd13a	31.65	30.38	29.24	44.07	38.19	41.51	33.33	29.77	45.9	46.63	104.39	104.48	103.05	110.5	110.49	117.01	115.79	93.77	92.36	99.71	88.4	94.72	93.72	95.15	94.14	45	44.55	38.1	39.79	46.96	45.37	45.2	38.04	48.31	48.92	49.27
Ankrd13b	36.88	39.9	32.71	35.15	24.47	34.46	40.58	29.83	42.59	50.75	38.25	38.36	57.88	42.89	43.83	40.46	40.7	70.46	67.97	78.42	71.36	42.46	45.1	43.58	47.26	52.31	60.04	57.38	58.56	128.45	124.63	118.72	63.11	101.32	97	102.34
Ankrd13c	19.36	17.37	19.45	20.89	21.73	21.42	18.66	20.32	25.63	25.44	19.34	17.97	20.6	16.38	17.34	17.56	16.17	24.11	18.97	26.08	20.56	11.4	11.13	10.86	10.48	15.6	14.59	14.77	16.95	18.92	19.49	20.11	27.6	19.12	21.46	20.85
Ankrd13d	3.45	4.46	2.75	3.46	2.89	3.79	4.59	4.08	1.5	1.4	16.74	21.51	12.97	18.24	17.96	17.79	14.68	11.09	15.89	10.94	15.79	27.77	24.88	27.89	26.15	18.29	24.96	19.76	20.53	5.84	9.16	7.18	3.97	7.86	6.58	6.56
Ankrd16	13.51	15.24	20.97	16.6	19.8	18.68	17.12	17.63	14.63	16.02	16.26	16.84	23.08	28.5	27.11	30.54	28.39	31.73	27.48	29.11	29.06	27.82	29.09	27.28	27.78	5.35	4.67	5.15	5.24	9.77	8.6	6.68	11.54	13.15	8.22	11.24
Ankrd17	21.24	18.64	23.85	17	16.19	16.29	20.89	23.19	18.81	18.78	24.65	23.32	23.42	20.48	17.53	21.34	21.18	21.68	21.54	20.56	21.98	19.88	19.35	19.72	20.94	17.53	18.06	15.8	16.85	18.08	15.82	17.35	23.91	15.22	14.82	17.9
Ankrd2	10.62	11.76	3.92	12.66	11.12	12.66	13.37	6.7	14.98	14.49	0	0.17	0.81	0.17	0	0	0	0	0	0.15	0	0	0	0.1	0	3.56	2.03	3.78	2.63	0.34	0.14	0	0	0.84	0.32	0.26
Ankrd22	0	0	0	0	0	0	0	0	0	0	0.06	0.06	0	0	0	0	0.07	0	0	0	0	0	0	0	0	0	0.11	0	0	0	0	0	0.06	0	0	0.1
Ankrd23	2.27	3.58	3.85	1.38	1.7	1.52	3.71	2.97	1.52	1.71	1.62	1.44	3.06	2.86	2.13	2.26	2.38	4.19	3.55	4.9	3.64	1.67	2.36	1.32	1.37	0.21	0.61	0.27	0.55	0.07	0.47	0	0.51	0.64	0.13	0.11
Ankrd24	4.27	5.55	5.84	6.37	6.78	8.24	4.08	4.11	3.41	3.39	4.48	6.31	4.62	3.57	3.05	2.83	3.52	4.08	4.95	5.05	4.82	7.14	7.35	6.58	6.35	3.22	4.15	3.15	3.15	2.55	2.18	1.99	1.54	1.93	1.97	2.25
Ankrd26	12.93	12.02	7.92	16.53	18.53	17.63	10.45	11.28	28.52	27.04	18.94	20.95	16.49	17.76	15.03	16.64	17.25	17.37	16.3	16.16	17.91	19.6	19.96	19.46	19.72	4.67	3.63	4.2	4.72	8.14	8.02	6.57	8.54	6.81	6.2	7.51
Ankrd27	19.8	22.83	24.11	31.79	26.99	28.57	19.23	18.24	34.86	36.08	34.95	31.67	48.12	28.61	27.15	28.56	28.05	45.32	50.16	41.97	49.03	46.43	43.71	47.94	43.67	18.56	20.19	16.76	16.61	18.73	18.43	18.93	21.67	21.36	20.63	22.38
Ankrd28	27.26	24.31	14.41	31.13	35.43	32.76	19.47	23.54	28.82	28.87	11.23	11.24	12.93	16.21	16.71	17.47	17.71	13.09	13.11	11.74	12.96	15.65	14.49	14.33	15.73	21.41	20.9	22.13	20.09	31.67	29.78	30.69	80.38	36.35	41.76	44.97
Ankrd29	3.64	4.34	3.65	4.53	4.12	4.75	3.42	4.64	5.05	4.48	1.88	1.29	0.85	1.52	1.32	1.9	1.48	0.84	0.5	1.27	0.68	0.9	1.12	1.25	1.16	1.42	1.66	1.01	1.15	0.53	0.59	0.22	0.53	1.04	0.44	0.76
Ankrd31	0	0	0	0	0	0	0	0	0	0	0	0	0	0	0	0	0	0	0	0.03	0	0.03	0	0	0.03	0.02	0.08	0	0	0.06	0	0	0	0	0	0
Ankrd33	0	0.1	0	0	0	0	0.08	0.11	0	0	0	0	0	0	0	0	0	0	0	0	0	0	0	0	0	0.08	0.27	0	0	0	0	0	0	0	0	0
Ankrd33b	0.06	0.06	0.09	0.02	0.02	0.04	0.03	0	0	0.02	8.69	10.59	13.57	3.76	3.41	2.95	3.43	18.42	17.59	17.72	16.93	2.21	1.88	1.81	1.74	5.78	6.39	5.32	4.18	3.13	3.96	3.77	1.98	2.93	1.87	2.52
Ankrd34a	10.89	12.31	3.45	12	6.86	9.51	10.27	8.93	11.21	12.17	2.4	1.81	1.95	0.22	0.52	0.47	0.48	1.98	2.13	2.26	3.06	1.23	1	1.33	1.29	3.53	3.63	5.49	3.04	1.13	1.42	1.24	0.91	1.33	1.39	1.38
Ankrd34b	0	0	0	0	0	0.03	0	0	0	0	0.23	0.45	0.05	0	0.04	0	0.04	0.13	0.26	0.11	0.31	0.11	0.1	0.05	0.18	0.06	0.31	0.26	0.04	0	0.07	0	0.08	0.04	0	0
Ankrd34c	0	0	0.09	0	0	0.03	0	0	0.07	0.07	0	0	0	0	0	0	0	0	0	0	0	0	0	0	0	0.05	0.33	0.1	0.24	0	0.06	0	0	0.03	0.07	0.13
Ankrd35	0	0	0.12	0.08	0	0.04	0.07	0	0.05	0	0.22	0.14	0	0	0.05	0	0.05	0	0	0.04	0.05	0.12	0.04	0.09	0	1.77	2.99	1.98	1.83	0.05	0.35	0.44	0.14	0.42	0.35	0.25
Ankrd36	0	0	0	0	0.06	0	0	0	0	0	0	0.04	0	0.04	0.18	0	0	0	0	0	0	0.03	0.03	0.02	0.03	0.08	0	0	0	0	0	0	0	0	0	0
Ankrd37	23.67	20.65	173.17	18.92	12.23	20.53	19.4	21.76	3.07	5.98	131.65	138.68	32.36	12.01	10.44	10.05	8.49	25.48	28.04	28.57	25.65	122.2	131.78	122.58	120.74	64.87	71.25	77.27	61.98	5.93	6.54	6.14	6.09	10.07	12.5	8.27
Ankrd39	15.97	17.69	14.89	12.38	12.4	12.56	16.28	14.87	12.58	13.8	7.67	7.98	14.55	10.51	8.92	10.45	9.9	16.4	15.35	16.92	16.69	7.9	7.71	7.87	7.35	3.3	2.48	4.09	4.02	3.76	3.57	3.22	2.6	2.92	3.67	3.12
Ankrd40	84.56	87.63	66.2	86	85.48	88.27	99.41	93.14	89.65	94.99	59.09	54.37	57.88	57.12	58.69	55.45	52.13	52.95	47.93	56.57	53.35	48.55	52.97	51.86	53.44	79.29	72.82	77.73	81.8	96.26	102.35	107.7	101.75	98.29	97.36	95.23
Ankrd42	2.58	2.52	2.56	1.34	1.27	1.54	3.78	3.3	0.93	0.98	0.11	0.23	0.54	0.57	0.34	0.24	0.49	0.5	0.52	0.79	0.71	0.2	0.3	0.05	0.03	3.32	3.16	2.74	2.86	3.51	3.85	4.02	1.65	3.53	2.5	2.76
Ankrd44	2.56	3.15	1.69	2.44	2.98	2.75	3.02	3.31	3.1	2.71	25.95	27.19	33.86	55.65	49.4	57.83	54.52	28.47	30.43	25.55	30.68	54.67	52.84	52.4	54.95	2.82	3.08	2.52	3.47	3.81	3.19	3.11	3.56	2.92	1.92	2.4
Ankrd45	0	0	0	0.08	0.13	0.04	0.04	0	0	0	0.2	0.16	0	0.15	0	0.16	0	0.06	0.05	0	0.11	0.13	0	0.03	0	3.45	4.54	2.93	4.66	1.04	2.4	1.34	1.62	2.82	1.35	2.42
Ankrd46	38.48	38.7	35.78	27.24	32.35	31.23	39.33	44.41	28.37	24.57	43.1	43.6	50.65	24.71	24.69	25.34	23.68	50.38	60.27	37.87	54.92	40.11	40.12	40.81	37.44	58.8	65.81	64.66	69.21	38.07	42.68	40.38	45.65	42.27	37.37	35.86
Ankrd49	9.09	10.29	7.53	12.69	14.22	13.28	6.94	7.89	20.04	17.13	13.18	11.22	11.74	15.95	17.19	15.81	16.2	15.46	14.96	14.45	14.21	14.7	16.1	13.39	14.59	10.38	8.33	8.22	9.28	13.39	11.28	13.28	26.14	15.38	14.04	14.49
Ankrd50	64.36	61	66.73	50.78	52.86	51.61	55.39	56.37	35.13	38.87	17.64	17.6	20.71	17.47	15.38	18.27	17.2	11.7	13.69	10.28	13.39	16.66	15.9	16.78	16.33	106.64	111.56	119.03	108.05	87.49	79.24	86.14	102.57	87.75	94.2	105.02
Ankrd52	43.47	43.74	33.37	52.91	46.02	47.61	47.49	42.11	70.27	78.38	53.03	46.2	61.86	57.65	50.6	57.45	58.43	67.42	64.83	64.92	63.52	56.28	58.33	61.6	61.87	30.79	33.34	30.02	30.46	46.37	46.1	45.61	49.86	44	39.29	55.22
Ankrd53	0	0	0	0	0	0	0	0	0	0	0	0	0	0	0	0	0	0	0	0	0	0	0	0	0	0	0	0	0	0	0	0	0	0	0	0.09
Ankrd54	23.06	21.03	16.97	30.11	24.44	26.69	21.55	16.72	24.2	26.22	22.79	26.84	24.67	24.13	26.29	27.84	25.85	21.86	24.93	24.15	20.34	27.97	27.92	26.92	28.66	13.59	12.03	11.01	10.64	13.7	11.64	11.74	10.39	15.69	16.04	13.62
Ankrd55	0.11	0.03	0.13	0.02	0	0.03	0.05	0	0	0	0.2	0.03	0.11	0.03	0	0.03	0	0.13	0.22	0.08	0.2	0.03	0.02	0.06	0.03	1.02	1.67	1.54	1.08	0.36	0.38	0.14	0.09	0.15	0.17	0.14
Ankrd6	0.79	0.78	0.63	0.99	0.75	0.69	0.61	0.4	0.83	1.05	3.09	3.41	2.56	0.77	0.73	1.34	1.14	2.92	4.31	2.41	3.74	1.83	1.88	2.21	1.92	4.65	6.94	4.75	4.41	1.35	2.3	1.21	1.07	1.5	0.66	1.73
Ankrd60	0	0	0	0	0	0	0	0	0	0	0	0	0	0	0	0	0.17	0	0	0	0	0	0	0	0	0	0	0	0.31	0	0	0.15	0	0.16	0	0
Ankrd61	0.15	0.08	0.28	0.27	0	0.21	0.12	0	0.26	0.08	0.39	0.08	0.39	0.25	0	0.09	0.27	0.73	0.44	0.65	0.27	0.21	0.19	0.1	0.15	0.12	0.64	0.08	0.16	0.58	0.27	0.15	0.34	0.49	0.54	0.57
Ankrd63	0	0	0.03	0	0	0	0	0	0	0	0.22	0	0.14	0	0.04	0.13	0.04	0.22	0.54	0.03	0.35	0	0.06	0.05	0.07	0.12	0.14	0	0.04	0	0	0	0.08	0	0	0
Ankrd65	0	0.14	0	0	0	0	0	0	0	0	0.14	0.15	0	0.29	0.14	0.15	0.16	0	0	0	0	0	0	0	0	0	0.5	0.14	0	0.59	0	0	0	0	0	0.11
Ankrd66	0	0	0.25	0	0	0	0	0	0	0	0	0	0	0	0	0	0	0	0	0	0	0	0	0	0	0.22	1.51	0.69	1	0	0.24	0.68	0.45	0.15	0	0
Ankrd7	0	0	0	0.26	0	0	0	0.17	0.34	0.48	0	0	0	0.16	0.16	0	0	0	0.34	0	0.18	0	0.51	0.1	0	0.36	0	0	0.47	0.16	0.13	0	0.16	0.32	0.15	0.25
Ankrd9	6.39	8.47	3.92	6.77	5.25	6.32	6.74	4.89	10.27	8.25	6.52	5.85	4.94	5.18	5.45	4.96	4.66	6.48	6.51	7.99	6.48	3.07	4.27	4.39	4.72	7.83	6.62	7.55	7.75	8.98	10.46	9.88	4.2	9.51	9.56	8.71
Anks1	15.05	15.09	16.7	15.83	14.07	15.36	15.73	12.78	13.64	16	10.48	12.17	16.15	11.48	10.6	12.23	11.22	13.37	14.64	13.61	13.35	13.38	13.91	13.34	13.27	10.21	10.87	11.38	10.13	12.59	11.13	12	8.56	11.61	12.06	11.83
Anks1b	0.02	0	0.08	0.01	0.01	0.02	0.02	0.01	0	0.04	0.03	0.01	0	0.24	0.25	0.17	0.17	0.04	0.01	0	0	0	0	0	0	1.43	1.41	1.46	1.55	1.14	1.53	1.05	2.25	2.8	1.7	2.3
Anks3	13.81	13.8	19.39	17.36	19.14	18.51	14.76	12.97	14.89	17.43	16.2	19.36	16.55	18.79	18.17	18.02	17.35	21.42	22.37	21.81	20.4	16.72	19.79	19.01	19.88	13.66	13.96	14.05	15.61	21.92	18.12	18.34	15.23	21.82	25.46	21.34
Anks4b	0	0	0	0	0	0	0	0	0	0	0	0	0	0	0	0	0	0	0	0	0	0	0	0	0	0.04	0	0	0	0	0	0	0	0	0.09	0
Anks6	3.03	2.88	3.08	3.33	2.8	3.18	2.52	2.4	2.38	2.9	0.24	0.18	0.3	0.29	0.36	0.23	0.35	0.2	0.04	0.03	0.2	0	0.06	0.07	0	6.05	5.32	5.32	6.74	3.26	3.7	4.03	3.65	5.18	5.77	5.94
Ankub1	0	0	0	0	0	0	0	0	0	0	0	0	0	0	0	0	0	0	0	0	0	0	0	0	0	0	0.04	0.25	0.04	0.18	0.34	0.25	0.28	0.09	0	0.14
Ankzf1	19.18	21.07	51.15	22.39	25	22.7	19.22	21.34	7.87	9.06	31.78	36.59	26.38	19.21	18.22	19.4	19.73	20.27	22.32	18.98	24.23	41.87	45.42	44.18	45.92	14.18	15.43	15.17	14.73	6.88	6.99	6.76	4.29	8.38	8.95	7.66
Anln	35.4	29.86	7.81	70.07	64.63	62.98	15.14	14.45	101.52	99.31	18.07	19	10.64	11.09	10.85	11.34	10.76	7.78	9.12	5.66	8.9	21.91	21.69	21.51	21.39	4.57	3.65	4.27	3.71	20.35	21.66	23.19	20.39	12.27	13.95	13.94
Ano1	0.48	0.35	0.42	0.39	0.63	0.26	0.99	0.35	0.45	0.21	0.03	0.06	0	0.03	0.03	0.06	0.03	0.03	0.03	0.05	0.07	0	0	0	0	0.37	0.16	0.4	0.56	0.12	0.03	0.06	0.59	1.09	0.88	1.03
Ano10	30.91	29.34	29.26	32.11	36.2	33.27	31.95	32.38	25.03	22.22	12.33	14.09	17.48	11.96	12.49	10.95	10.25	12.91	14.4	9.11	14.08	17.55	16.22	17.97	15.99	29.16	27.27	31.78	28.45	27.32	28.25	29.43	34.81	25.62	26.89	25.67
Ano2	0	0	0	0.03	0.09	0.15	0	0	0.15	0.11	0	0	0	0	0	0	0	0	0	0	0	0	0	0	0	0.21	0.24	0.17	0.21	0.18	0.27	0.1	0.22	0.43	0.2	0.33
Ano3	1.8	1.03	0.82	5.45	8.7	7.17	1.06	1.19	5.24	4.17	0.03	0	0.16	1.01	0.48	0.65	0.98	0	0	0.02	0	0	0.02	0	0	4.07	6.89	4.2	3.19	3.58	4.03	3.83	6.36	4.85	3.31	4.96
Ano4	0	0.03	0.02	0	0.02	0	0	0	0	0	0.03	0	0	0	0.03	0	0	0	0	0	0	0	0	0	0	10.55	12.06	10.34	7.39	1.42	3.3	1.67	1.29	4.98	2.03	2.32
Ano5	0	0	0	0	0	0	0	0	0	0	0	0	0	0	0.02	0	0	0	0	0	0	0	0	0	0	0	0.02	0	0	0.02	0	0	0.2	0.07	0.02	0.06
Ano6	14.86	13.07	12.08	19.51	19.62	18.22	16.02	15.15	23.27	22.68	10.02	10.67	11.67	17.42	17	17.7	17.62	10.63	9.46	10.76	9.1	12.36	12.26	12.31	13.53	39.4	41.48	38.77	42.56	65.75	64.51	64.67	90.45	63.72	60.95	71.29
Ano7	0	0	0.12	0	0	0	0.07	0	0	0	1.46	1.42	0.98	0.44	0.58	0.41	0.36	0.86	0.82	0.59	0.59	1.89	2.32	1.7	2.16	0.04	0.25	0.14	0	0.15	0.16	0	0.15	0.34	0	0.07
Ano8	30.47	33.07	18.65	35.21	27.34	31.3	41.52	34.83	22.74	26.55	15.67	15.71	24.77	24.95	26.23	25.39	24.79	25.99	24.52	28.98	25.77	14	16.17	16.04	15.46	22.82	20.53	22.77	23.71	35.13	34.02	32.96	9.05	26.25	24.95	25.4
Ano9	0	0	0	0	0	0	0	0	0	0	0	0	0.05	0	0	0	0	0	0	0	0	0	0	0.03	0	0	0	0	0	0	0	0	0	0	0	0
Anp32a	197.26	206.54	316.53	248.77	244.39	254.44	184.73	181.31	224.23	209.91	444.86	442.09	360.68	208.94	217.68	202.73	208.13	366.12	363.6	388.32	373.15	431.47	445.55	426.13	423.65	217.98	213.26	236.76	233.17	146.25	141.44	140.06	85.1	129.32	176.79	129.94
Anp32b	418.07	450.18	333.11	789.5	783.83	767.51	330.09	265.56	920.31	874.46	743.04	706.81	1070.62	1005.63	1063.68	1026.83	975.73	935.36	894.17	1042.28	903.55	1076.46	1099.03	1118.98	1091.88	364.99	342.52	324.04	339.51	465.14	436.72	432.43	252.19	587.29	662	531.49
Anp32e	166.99	164.77	185.01	301.85	283.45	280.4	133.93	146.69	345.69	339.13	292.31	280.22	237.96	247.01	252.74	257.56	246.11	286.8	259.97	299.2	263.2	295.54	286.71	282.09	285.38	123.5	125.35	113.93	124.88	144.5	143.9	154.87	126.01	165.65	177.94	169.07
Anpep	3.84	2.47	5.51	2.96	4.28	3.13	3.64	4.85	1.74	1.85	0.31	0.28	0.06	0.84	0.51	0.74	1.1	0.1	0.05	0	0.26	0.04	0	0.06	0	7.03	6.93	10.15	8.32	2.44	2.59	2.72	8.98	8.15	8.31	7.8
Antxr1	18.32	18.79	29.74	20.87	20.08	19.45	26.13	26.58	18.7	19.08	0.76	0.75	2.33	2.71	3.73	2.67	4.13	1.45	1.96	1.54	1.92	0.11	0.03	0.06	0.11	14.49	9.32	14.58	12.61	18.62	15.58	17.86	32.27	22.32	23.28	23.85
Antxr2	23.14	20.58	12.42	19.79	18.77	17.03	24.84	23.93	24.94	23.71	5.75	5.82	7.66	6.74	5.55	6.3	6.08	9.35	8.01	11.33	8.66	5.82	5.19	5.59	5.11	17.83	16.6	18.54	17.9	28.85	30.2	28.2	38.37	30.92	28.02	33.82
Antxrl	0	0	0	0	0	0	0	0	0	0	0	0	0	0	0	0	0	0	0	0	0	0	0	0	0	0	0	0	0	0	0	0	0	0	0	0
Anxa1	93.05	99.1	291.15	84.83	72.47	81.84	218.03	264.72	103.03	95.64	1.56	1.94	6.07	2.84	3.22	2.38	2.57	2.27	0.98	2.53	1.1	0.86	0.57	0.45	0.36	50.7	39.82	44.55	41.7	26.83	31.06	25.8	33.76	34.39	33.79	28.93
Anxa10	0	0.08	0	0	0	0	0	0	0	0	0	0	0	0	0	0	0	0	0	0	0	0	0	0	0	0	0	0	0.16	0	0.07	0.23	0	0.75	0.08	0
Anxa11	22.03	20.68	12.05	23.6	24.93	26.13	22.85	17.17	23.65	24.58	31.9	31.05	38.97	42.57	41.71	46.32	43.8	30.83	32.29	27.49	33.69	33.08	30.4	33.24	34.64	20.85	24.57	21.78	19.13	16.31	16.81	16.61	13.61	16.48	14.91	18.29
Anxa2	424.4	411.96	1215.45	452.93	445.78	510.41	540.98	513.55	217.97	223.4	652.82	708.36	770.67	159.18	168.93	146.55	160.77	607.77	693.06	544.34	708.88	537.4	531.54	532.57	509.38	1074.03	1066.86	1131.74	1185.79	884.27	1004.64	939.64	848.73	1014.52	1099.48	900.45
Anxa3	0.1	0.05	0.32	0.04	0	0	0	0	0	0	8.75	10.57	13.17	2.7	2.78	1.51	3.02	22.47	21.68	13.9	25.13	0.69	0.62	0.52	0.38	11.99	5.56	11.23	11.35	10.93	11.84	12.29	24.35	21.65	29.02	19.54
Anxa4	113.91	101.32	225.34	54.3	55.63	61.93	122.79	139.77	30.38	32.86	34.95	38.74	26.09	14.8	14.86	14.68	13.36	24.32	26.2	18.32	27.01	25.28	24.13	25.13	24.12	56.13	54.3	63.33	62.05	65.34	64	68.36	38.65	28.43	33.52	31.32
Anxa5	464.41	462.23	703.71	689.51	609.74	676.85	559.73	490.31	807.11	761.04	164.87	174.85	253.3	189.21	206.83	170.46	180.27	268.1	282.67	242.78	274.12	135.44	138.26	139.91	123.41	1136.52	1237.89	1236.31	1291.1	1007.91	1106.86	1031.81	858.79	1132.75	1027.31	997.68
Anxa6	158.12	174.52	353.35	120.66	109.83	112.66	265.18	267.18	60.43	63.54	473.41	465.55	812.92	545.06	557.5	528.36	551.27	673.3	743.68	618.7	724.48	669.27	660.67	679.9	682.5	490.97	484.08	520.91	566.58	786.55	815.18	793.08	252.45	369.89	357.88	367.24
Anxa7	59.33	56.99	67.84	28.52	26.71	28.42	69.49	69.33	23.38	23.49	50.48	50.24	66.05	61.84	61.19	58.27	56.69	66.96	60.84	65.9	64.71	52.66	51.83	55.28	53.05	144.17	135.37	150.87	141.42	165.95	162.37	174.8	209.07	175.82	209.99	187.04
Anxa8	0	0	0	0	0	0	0	0	0	0	0	0	0	0.1	0	0	0	0	0.22	0.18	0	0	0	0	0	1	0.26	1.05	0.6	0.62	0.68	0.38	0.62	2.14	1.34	2.6
Anxa9	8.7	11.75	10.03	9.72	9.23	9.79	9.79	7.26	6.34	6.57	6.42	6.85	6.09	3.07	2.58	2.26	3.4	7.71	7.07	8.31	7.93	7.41	6.43	8.46	8.54	4.05	3.81	3.55	2.71	1.87	1.93	2.15	2.26	2.59	2.17	2.14
Aoah	0	0	0	0	0	0	0	0	0	0	0	0.03	0	0	0	0	0	0	0	0	0.04	0	0	0	0	0.66	2.08	1.54	2.15	0	0.08	0.06	0.03	0.03	0.09	0.15
Aoc1	0	0	0	0	0	0	0	0	0	0.06	0	0	0	0	0.18	0.06	0.13	0	0.06	0	0	0.05	0	0	0	0.09	0.05	0	0.17	0	0.1	0.11	0.12	0	0	0.05
Aoc2	7.3	9.79	20.05	10.36	12.75	10.95	9.97	11.59	14.06	13.95	17.55	19.43	20.22	15.9	14.66	14.57	14.11	20.96	20.41	20.84	23.74	18	16.62	18.13	17.99	7.34	9.58	6.77	7.72	6.72	5.28	4.91	6.38	12.27	11.03	10.36
Aoc3	0.16	0.12	0.36	0.44	0.17	0.07	0.38	0.26	0.36	0.25	0.87	1.09	0.25	0.25	0.25	0.13	0.09	0.32	0.26	0.29	0.09	0.11	0.1	0.08	0.3	0.56	0.64	0.43	0.12	0.25	0.14	0.12	0.25	0.46	0.43	0.42
Aopep	6.56	7.14	15.14	1.45	1.25	1.09	9.14	8.12	1.47	1.43	13.49	12.45	14.57	17.61	16.88	18.04	16.96	16.38	17.32	17.17	16.93	12.95	13.76	13.09	12.88	33.77	33.86	37.26	38.82	36.71	36.3	35.19	43.04	46.34	49.16	41.27
Aox1	18.82	21.35	12.23	7.15	7.24	6.61	21.59	25.67	3.97	3.55	0.06	0.09	1.08	0.11	0.04	0.02	0.05	0.02	0	0.08	0.1	0	0	0	0.02	1.9	2.22	2.17	1.57	0.94	0.99	0.78	1.03	1.12	1.16	1.55
Aox2	0	0.03	0.26	0	0	0	0	0	0	0.03	0.06	0.1	0.24	0	0.1	0.04	0.04	0.18	0.21	0.12	0.07	0.06	0.05	0.1	0.09	0	0	0.03	0	0	0	0.03	0.07	0	0	0
Aox3	0	0	0	0	0	0	0	0	0	0	0.03	0.06	0	0	0	0	0	0.06	0.03	0.05	0	0	0	0.02	0	0.04	0.23	0.08	0.03	0.06	0.05	0.1	0	0	0.03	0.06
Aox4	0	0	0	0	0	0	0	0	0	0	0.35	0.21	0	0.02	0	0.02	0	0	0	0	0.05	0	0.02	0	0	0.03	0.04	0.04	0	0	0.02	0	0	0.02	0	0.02
Ap1ar	19.67	20.15	13.39	24.26	24.23	23.3	16.59	14.51	27.71	28.45	21.77	21.56	20.27	26.68	26.27	32.15	27.82	23.4	20.42	23.46	21.79	17.84	21.02	20.37	19.02	21.84	26.6	24.85	22.9	17.05	20.78	17.24	15.63	24.22	17.97	22.39
Ap1b1	95.32	93.22	78.1	116.26	113.34	116.89	100.39	86.91	94.65	99.53	60.24	56.64	68.11	67.29	66.31	67.27	62.83	68.33	66.43	74.89	62.2	57.45	52.8	56.58	55.45	66.34	74.07	68.9	62.07	54.44	57.04	54.88	57.23	60.97	66.38	66.66
Ap1g1	45.03	43.51	32.44	38.6	45.68	39.82	44.54	49.17	51.43	52.12	44.9	41.79	41.66	43.67	41.1	45.11	42.98	46.54	44.14	44.81	46.36	52.51	51.15	52.04	54.84	41.5	40.15	37.01	42.39	48.37	48.21	49.88	83.71	47	45.44	52.17
Ap1g2	21.97	26.08	17.97	22.03	23.59	22.66	26.79	24	13.05	13.66	47.06	44.74	61.76	41.05	40.49	43.98	41.3	58.48	56.23	51.75	59.66	57.31	54.67	55.64	59.11	9.65	6.79	9.55	9.87	8.43	7.89	7.27	5.86	6.98	7.59	6.35
Ap1m1	94.53	96.79	65.2	108.55	91.08	93.59	95.89	75.4	112.77	105.15	74.22	68.07	102.8	109.77	104.8	109.96	109.28	101.62	93.52	111.45	96.23	83.4	83.2	83.7	88.15	70.52	73.06	68.95	75.83	101.18	110.99	105.04	97.63	111.7	98.6	101.69
Ap1m2	0.11	0.06	0	0.05	0	0.05	0.05	0.13	0	0	1.74	2.48	2.56	2.21	2.13	2.2	3.44	2.78	2.14	2.24	2.65	2.66	1.98	2.3	1.95	0.51	0.84	0.57	0.42	0	0	0	0	0	0	0.05
Ap1s1	156.06	154.84	124.03	164.44	135.83	149.06	164.68	141.62	188.22	179.79	132.96	124.81	176.69	101.28	108.75	96.87	102.98	194.44	202.05	197.42	186.86	123.1	124.66	116.83	112.62	174.3	186.29	178.64	170.01	205	222.84	221.31	117.78	241.05	242.87	213.09
Ap1s2	12.71	10.89	8.44	17.97	18.7	18.01	13.4	17.73	25.11	24.48	9.32	8.9	4.44	9.39	8.13	9.22	9.4	5.75	4.92	4.92	5.41	5.58	4.94	5.39	6.14	21.83	26.53	20.3	22.6	16.87	20.3	16.56	27.94	22.86	17.27	19.17
Ap1s3	4.26	4.33	4.76	3.5	4.67	4.72	3.78	4.74	4.21	4	23.3	21.29	16.27	20.54	22.59	22.85	20.62	22.44	20.3	18.06	22.24	21.3	25.1	22.89	23.21	1.46	1.2	1.37	1.82	0.47	0.44	0.43	0.27	0.2	0.37	0.21
Ap2a1	137.77	133.62	126.03	196.93	165.23	189.93	151.71	120.2	140.26	151.92	102.54	93.3	119.62	83.21	89.03	84.83	81.59	108.86	107.92	100.53	105.84	81.57	80.6	88.13	85	123.89	128.88	130.31	126.18	147.08	149.46	146.27	101.91	151.22	127.53	146.33
Ap2a2	59.62	58.72	124.8	74.88	72.07	76.73	61.69	60.53	68.7	71.88	106.66	115.61	97.2	67.3	64.09	62.04	64.56	85.9	85.93	88.14	87.03	75.88	80.05	78.53	78.63	117.45	122.8	131.04	120.02	82.69	92.47	88.89	84.9	99	93.35	97.39
Ap2b1	119.87	103.42	132.01	100.1	104.97	100.56	126.35	132.07	95.75	95.97	77.92	82.22	92.02	65.13	62.45	64.01	64.51	75.77	72.41	74.35	75.67	69.23	68.56	71.68	73.75	93.96	97.2	96.11	94.51	85.18	95.56	89.95	108.23	81.05	78.62	84.13
Ap2m1	182.36	195.26	243.36	191.58	179.43	192.94	211.42	185.67	212.3	213.57	198.17	184.22	221.12	169.76	181.53	181.33	178.72	225.11	208.32	243.55	205.39	146.42	144.67	139.5	140.76	287.43	317.21	311.33	299.29	314.18	340.76	331.56	195.75	310.16	300.16	289.61
Ap2s1	229.35	250.28	223.65	312.16	238.7	285.64	301.33	210.11	227.05	222.35	288.65	287.74	326.68	215.73	238.26	208.13	205.51	313.8	345.11	339.87	326.42	214.56	215.68	231.04	223.54	232.55	270.67	260.04	257.67	220.44	238.33	226.73	149.72	244.86	274.47	218.06
Ap3b1	79.27	76.02	80	85.98	91.44	86.51	72.87	71.58	80.13	77.49	103.2	108.49	198.14	92.9	86.99	93.55	91.42	153.87	154.75	155.32	153.41	82.19	80.83	80.22	79.94	64.74	54.37	61.6	63.41	66.56	58.49	66.4	66.67	52.27	56.69	61.4
Ap3b2	0.07	0.05	0.09	0.04	0.14	0.23	0.04	0	0	0.02	0.02	0.03	0.09	0.23	0.3	0.24	0.38	0	0	0	0	0.04	0	0	0.05	24.75	28.48	26.32	26.16	16.47	26	16.04	13.28	32.59	20.19	24.6
Ap3d1	56.93	55.53	48.41	105.01	105.07	104.16	58.16	40.77	90.89	100.39	35.95	34.51	48.77	59.09	56.81	58.99	55.91	47.28	45.71	54.66	47.03	41.05	42.84	42.86	43.54	53.04	50.87	50.93	54.59	85.45	83.25	80.86	65.03	78.46	75.74	80.68
Ap3m1	37.95	38.08	46.27	36.81	42.94	38.91	35.34	40.89	46.59	40.89	37.48	36.94	36.12	27.2	25.52	26.9	26.71	34.61	34.03	31.57	35.43	30.26	28.67	27.11	26.89	35.76	32.58	31.89	35.33	36.48	37.19	36.31	68.76	33.62	34.91	34.36
Ap3m2	22.68	21.81	18.23	12.91	13.14	15.38	25.11	25.4	8.67	8.39	11.35	12.81	7.76	10.51	9.3	9.18	10.36	7.82	8.5	7.79	8.44	9.12	10.71	10.19	10.23	22.32	20.23	27.43	28.23	18.25	15.82	19	16.28	18.53	17.4	18.58
Ap3s1	47.96	47.81	54.89	42.69	44.16	45.04	45	56.18	58.05	54.27	94.94	96.75	78.84	80.19	86.73	84.09	82.51	104.22	112.75	107.93	105.04	89.74	88.9	85.95	92.07	63.32	70.62	71.1	68.06	60.1	55.27	58.29	76.31	55.93	60.78	50.58
Ap3s2	36.65	35.95	40.41	39.69	38.91	40.48	39.53	39.16	45.99	44.45	22.96	21.09	22.62	25.99	27.07	24.03	26.35	22.31	20.89	22.11	21.61	26.25	28.37	27.27	25.77	41.58	43.75	45.29	36.65	27.97	30.76	26.64	31.3	35.75	33.28	33.56
Ap4b1	2.79	2.11	1.87	1.49	2.28	1.58	1.99	2.41	1.77	1.71	2.95	2.34	2.29	3.31	2.43	2.24	3.28	3.67	2.59	3.22	3.3	2.3	2.55	3.34	0.84	3.43	2.21	1.79	1.99	1.14	1.32	1.1	1.48	1.58	1.18	1.93
Ap4e1	10.57	9.99	18.3	9.08	10.7	9.23	9.51	12.49	11.33	10.77	11.96	12.44	9.08	9.36	7.91	8.76	8.61	9.52	8.98	7.6	9.94	11.44	11.61	11.38	12.08	5.91	5.49	6.69	5.87	6.24	4.98	5.44	8.66	5.56	4.88	5.51
Ap4m1	14.7	18.58	14.31	12.51	11.03	12.49	21.11	18.37	14.06	14.38	10.81	11.65	14.69	16.85	14.62	16.18	17.34	16.62	15.76	20.95	17.91	16.73	16.64	16.53	16.51	9.04	10.01	8.8	8.55	9.02	9.83	9.05	8.64	13.6	10.36	13.66
Ap4s1	17.92	20.6	8.56	23.16	23.92	19.44	19.24	15.35	54.2	47.22	22.43	21.73	27.05	40.82	41.88	40.64	38.69	29.62	29.18	30.87	26.83	28.2	26.91	27.72	27.75	17.69	22.15	20.98	23.36	53.49	41.17	59.46	68.56	64.14	75.27	57.92
Ap5b1	11.09	12.52	18.3	11.34	10.89	11.08	19.43	14.07	11.42	12.97	13.4	12.56	9.22	12.37	10.87	11.07	10.96	7.57	8.24	7.75	7.45	20.28	19.33	19.91	21.01	8.98	8.19	7.59	9.59	7.38	9.77	10.41	8.57	8.28	7.55	9.83
Ap5m1	7.74	8.24	9.14	6.09	7.34	6.63	7.98	9.89	7.97	8.4	11.36	11.39	9.21	11.83	11.06	12.6	12.88	9.75	11.51	8.76	10.24	14.21	14.56	13.27	13.45	6.5	6.03	5.13	5.7	6.43	5.71	6	11.32	5.83	5.79	7.11
Ap5s1	29.33	33.59	23.96	25.1	27.05	26.43	30.64	31.66	20.67	18.02	20.63	21.92	15.07	18.79	17.51	17.05	16.75	15.92	15.08	17.02	18.77	19.42	17.61	20.27	16.79	17.17	17.46	19.45	11.38	15.45	18.48	16.66	17.77	19.14	17.76	18.1
Ap5z1	13.38	15.17	13.47	21.72	21.61	21.74	18.24	14.3	15.34	14.8	9.88	8.71	15.05	20.89	19.38	22.73	19.8	15.88	15.58	17.28	15.97	16.51	18.58	17.76	16.56	9.97	8.73	10.67	11.47	14.41	14.25	14.77	10.2	13.1	12.67	12.73
Apaf1	32.32	31.91	49.02	27.9	25.7	27.44	36.63	42.06	29.26	30.18	50.33	52.67	29.67	51.73	48.12	53.3	53.66	28.71	30.57	27.46	27.56	40.9	38.81	39.76	40.31	13.41	13.49	12.02	13.05	15.6	15.27	14.01	19.78	11.58	14.96	15.23
Apba1	0.31	0.35	0.48	0.5	0.73	0.64	0.21	0.2	0.15	0.33	0.13	0.14	0.07	0.28	0.47	0.47	0.45	0.03	0	0.02	0	0.02	0.02	0	0	38.75	52.51	41.81	34.99	16.17	24.32	16.76	10.5	27.36	13.21	24.65
Apba2	0	0	0.09	0	0.04	0	0	0	0	0	0.24	0.05	0.12	0	0	0	0	0.11	0.11	0	0	0	0.04	0	0	35.38	49	45.31	38.83	8.38	16.13	10.08	2.04	20.32	7.85	13.66
Apba3	65.09	72.16	148.8	69.53	61.28	71.84	100.63	79.6	48.4	45.51	52.14	60.12	56.79	32.25	33.15	34.16	32.38	41.89	51.69	45.69	45.33	60.57	60.22	60.32	61.14	69.19	60.79	73.24	72.74	56.34	53.51	61.17	31.3	60.93	59.79	58.48
Apbb1	1.43	1.05	2.17	3.37	2.22	3.05	0.72	0.82	1.68	1.61	6.78	7.86	8.44	4.37	5.68	3.93	5.04	4.64	5.77	4.29	6.44	13.94	16.32	15.89	15.47	54.71	71.67	66.57	58.51	34.43	42.4	31.73	13.92	44.73	33.28	37.9
Apbb1ip	0.95	1.33	2.18	0.69	0.83	0.93	1.15	1.08	0.14	0.39	26.52	22.52	36.07	32.16	29.58	34.51	30.87	32.32	33.38	28.95	35.77	33.63	35	34.03	33.88	2.91	2.11	2.59	2.42	0.81	0.54	0.55	0.47	0.75	0.41	0.88
Apbb2	9.65	9.68	10.1	6.46	7.79	7.05	14.51	15.49	7.04	7.73	0.63	0.53	0.82	2.79	2.55	2.25	2.93	0.62	0.54	0.56	0.43	0.37	0.5	0.48	0.3	15.48	14.04	15.47	16.2	29.36	27.62	29.96	41.83	23.88	23.25	26.56
Apbb3	10.06	14.59	25.53	9.04	11.92	11.07	15.25	14.25	9.98	9.54	30.03	33.35	26.27	26.31	23.26	25.06	23.57	33.1	32.49	29.66	35.84	26.61	29.97	29.82	31.16	16.6	18.56	16.35	15.87	11.06	11.99	10.98	7.25	15.58	9.77	13.49
Apc	18.73	16.27	17.51	26.19	26.06	23.55	19.93	23.45	32.16	34.18	14.28	15.04	12.68	16.73	14.83	17.08	17.74	12.41	11.81	11.98	13.62	12.55	11.01	11.67	13.27	39.3	44.12	33.78	41.12	57.86	53.91	55.05	99.19	53.46	51.59	70.58
Apc2	0.18	0.3	0.13	0.23	0.13	0.17	0.17	0.27	0.05	0.05	1.15	1.09	0.77	0.67	0.63	0.76	0.79	0.62	0.69	0.41	0.59	1.07	1.28	0.92	1.32	8.31	9.68	8.7	8.72	11.35	14.87	11.04	5.04	11.16	8.11	12.75
Apcdd1	0	0	0	0	0	0	0	0	0	0	0.21	0.26	0.02	0.07	0.13	0.16	0.14	0.23	0.11	0.06	0.18	0.04	0.06	0.05	0.07	0.51	0.54	0.89	0.52	0.8	0.68	1.01	1.85	1.72	1.58	1.39
Apcs	0	0	0	0	0	0	0	0	0	0	0	0	0	0	0	0	0	0	0	0	0	0	0	0.24	0	0	0	0	0	0	0	0	0	0	0	0.15
Apeh	56.04	57.99	59.78	51.95	48.8	51.86	65.9	56.75	33.7	32.34	46.43	46.89	46.83	40.52	42.03	40.6	40.57	41.83	43.72	38.75	42.63	43.74	40.61	44.37	45.57	27.57	27.01	25.65	28.43	28.74	29.49	31.03	15.42	19.41	24.09	22.39
Apela	0	0	0	0	0	0	0	0	0	0	0	0	0	0	0	0	0	0	0	0	0	0	0	0	0	0	0	0	0	0	0	0	0	0	0	0
Apex1	78.12	80.65	33.54	106.22	73.28	85.09	64.5	51.48	217.7	211.43	95.97	90.03	149.15	150.86	153.84	151.46	131.46	160.69	154.58	199.01	161.9	125.91	116.42	113.17	112.93	89.13	80.58	77.32	90.09	176.67	167.17	170.6	204.58	226.95	268.31	200.12
Apex2	1.57	1.21	1.11	1.97	1.21	1.67	1.46	1.06	3.17	3.95	5.38	4.76	6.2	5.33	5.1	5.42	4.96	8.53	6.54	9.16	7.52	4.6	4.49	4.69	4.37	2.13	1.71	2.11	2.78	4.16	4.64	4.49	6.14	5.49	5.43	5.69
Aph1a	61.32	59.16	64.43	75.89	76.5	77.55	70.82	67.38	76.75	72.86	49.7	48.44	48.43	48.84	51.22	52.63	47.57	44.49	42.42	47.68	42.18	68.65	66.73	69.76	62.55	39.08	32.69	36.13	39.47	59.59	55.38	58.48	71.75	60.75	57.69	57.09
Aph1b	10.72	11.16	16.43	8.25	9.31	8.66	10.86	14.14	8	6.8	3.07	4.9	2.49	1.79	1.78	1.22	1.25	2.23	3.27	2.07	2.89	2.65	2.55	2.64	2.89	11.29	11.38	13.9	11.41	9.94	9.44	10.02	16.23	8.27	9.75	10.12
Aph1c	24.08	17.93	8.78	75.54	96	87.73	17.12	19.04	59.04	59.24	0.88	1.01	1.01	0.07	0.11	0.39	0.2	0.45	0.82	0.55	0.49	0.42	0.49	0.57	0.57	2.42	1.93	2.69	1.94	0.49	0.28	0.51	0.3	0.66	0.52	0.54
Api5	85.75	86.62	119.96	105.56	121.04	109.59	72.34	87.91	153.44	154.32	128.8	118.11	123.78	112.87	109.9	119.72	117.55	120.53	117.15	115.26	116.47	127.81	122.41	124.29	128.94	109.73	100.88	101.15	98.02	92.55	89.49	97.29	148.95	99.1	104.2	103.15
Apip	74.84	83.64	72.11	84.59	90.13	89.07	79.12	73.41	93.05	78.42	47.19	55.06	33.05	31.58	35.76	31.55	29.46	38.16	42.74	46.3	34.99	34.07	36.35	36.26	35.06	48.32	40.17	45.2	47.88	53.43	60.71	54.76	48.84	41.54	49.63	30.93
Aplf	10.14	11.07	9.33	16.29	14.79	15.2	8.07	9.24	18.44	17.22	7.56	7.55	5.69	5.04	4.62	5.39	4.83	7.23	6.56	7.11	5.8	9.16	9.05	7.82	8.79	5.98	6.7	8.87	5.46	4.53	3.72	5.09	2.41	3.81	4.83	4.5
Apln	0.63	0.3	4.19	0.93	0.35	1.2	2.21	2.23	0.65	0.79	11.17	11.99	1.46	1.04	1.46	1.03	1.71	1.08	0.65	0.21	1.63	6.74	5.1	4.78	4.51	28.81	16.47	21.59	23.7	0.86	0.86	1.3	10.24	8.51	17.07	10.81
Aplnr	0.05	0.1	0	0	0	0	0.04	0	0	0	0	0	0	0	0	0.06	0	0	0	0	0	0	0	0	0	0.04	0	0	0.15	0	0	0.05	1.74	2.38	2.33	2.76
Aplp1	0.78	0.31	0.77	0.15	0.05	0.16	0.05	0	0	0.06	38.71	47.53	35.53	2.62	2.85	2.5	3.09	21.48	37.17	17.73	32.6	29.84	30.57	29.65	27.25	147.8	203.11	185.37	163.91	33.62	61.37	41.92	9.78	76.13	32.42	52.39
Aplp2	209.14	199.73	217.18	256.07	255.46	250.35	218.98	227.2	229.96	222.39	39.08	41.06	35.75	39.79	37.95	37.42	40.82	30.15	28.68	31.44	28.51	18.79	17.84	18.31	20.14	155.61	150.4	162.82	157.1	154.35	146.76	151.72	168.97	157.89	166	162.57
Apmap	35.65	34.91	42.61	47.02	55.16	45.79	38.85	33.79	47.97	44.46	39.47	32.37	32.9	43.38	44.18	45.11	44.01	38.36	32.44	40.14	31.72	36.39	36.56	32.5	32.35	69.96	64.49	59.69	62.24	48.98	54.35	54.81	49.33	58.65	51.47	51.2
Apoa1	0	0	0.27	0	0.13	0	0	0	0.17	0.16	0	0	0.19	0	0.15	0	0	0	0.33	0.14	0	0	0	0	0	0.23	0	0.29	0.3	0.79	0.78	0.72	0.63	0.46	0.58	0.6
Apoa2	8.73	12.11	6.45	2.6	3.53	3.96	12.14	8.96	5.36	5.36	4.07	3.99	4.7	10.76	5.7	7.96	7.34	5.95	7.2	7.47	4.37	5.91	5.92	5.3	7.18	2.16	0.31	0.33	0	1.09	0.59	0.33	1.82	1.43	1	1.38
Apoa4	0	0	0	0	0	0	0	0	0	0	0	0	0	0	0	0	0	0	0	0	0	0	0	0	0	0	0	0	0	0.43	0	0.1	0	0	0	0
Apoa5	0	0.07	0	0.12	0	0.13	0.23	0.16	0	0.15	0	0	0	0	0	0	0	0	0	0	0	0	0	0	0	0	0	0	0	0	0	0	0	0	0	0
Apob	0	0	0	0	0	0	0	0.01	0	0	0	0.03	0	0.03	0	0.01	0.01	0.05	0	0.07	0	0	0.03	0	0.01	0.4	0.11	0.37	0.11	0.38	0.03	0.04	0.25	0.36	0.37	0.18
Apobec1	28.43	27.38	15.33	5.27	7.73	6.24	23.65	26.35	1.44	1.63	2.02	2.16	2.12	8.91	8.28	8.97	8.22	1.5	1.21	1.36	1.26	1.67	0.78	1.1	0.65	8.94	7.13	10.82	10.24	13.66	12.65	13.67	12.22	6.87	7.05	6.63
Apobec2	0.56	0.23	0	0.68	0.3	0.21	0.18	0.38	0.26	0.12	0.34	0.73	1.58	0.12	0	0.13	0	4.54	5.23	3.45	4.14	0.31	0.57	0.45	0.11	0	0	0	0	0	0	0	0	0.24	0	0
Apobec3	3.36	4.86	0.82	0.1	0.02	0.03	5.07	7.02	0.02	0.02	54.46	48.51	74.66	114.29	110.04	113.67	111.22	70.21	66.87	65.95	68.36	90.47	92.64	93.09	93.48	3.67	4.84	3.15	4.08	6.6	5.14	5.92	3.02	1.82	2.43	2.02
Apobec4	0	0	0.63	0	0	0	0.28	0.13	0	0	0	0	0	0	0	0	0	0	0	0	0	0	0	0	0	0	0	0	0.24	0.25	0	0	0.12	0	0.11	0
Apobr	0.76	1.38	9.96	2.25	4.52	3.42	2.22	1.54	0.27	0.1	8.78	9.16	13.85	10.29	9.16	9.48	10.05	21.27	19.6	30.17	19.48	10.61	9.7	10.07	10.25	12.06	11.98	11.58	10.74	3.19	2.92	3.96	1.19	2.53	2.43	3.05
Apoc1	0.24	0	0	0.21	0	0	0	0	0	0	0	0	0	0.26	0.26	0	0	0	0	0	0	0	0	0	0	0.39	1.77	0.72	0.25	0.26	0.64	0.48	0.53	0	2.42	0.4
Apoc2	0	0	0	0	0	0	0	0	0	0	0	0	0	0	0	0	0	0	0	0	0	0	0	0	0	0	0	0	0	0	0	0	0	0	0	0
Apoc3	0	0	0	0	0	0	0	0	0	0	0	0	0	0	0	0	0	0	0	0	0	0	0	0	0	0	0	0	0	0	0	0	0	0	0	0
Apoc4	0	0	0	0	0	0	0	0	0	0	0.07	0	0	0	0.15	0	0	0	0.08	0	0	0	0.12	0	0	0	0	0.14	0	0	0	0	0	0	0.07	0
Apod	22.67	27.7	4.87	0.3	0.61	1.02	34.81	32.38	0.4	0.15	0.28	0.68	1.07	0.67	0.3	0.16	0.16	0	0.08	0	0	0	0	0	0	43.4	15.21	23.32	13.35	4.6	4.77	3.39	14.78	14.04	10.47	8.33
Apoe	849.59	825.14	1067.98	1472.32	1138.5	1484.15	1003.09	851.72	1125.67	1164.09	18.41	18.47	59.48	77.82	97.13	63.32	74.92	20.84	18.66	21.11	23.25	11.87	11.05	12.97	10.17	891.7	674.73	903.89	926.92	1472.7	1364.34	1519.79	946.71	2718	3408.41	2840.46
Apof	0.28	0.38	0.17	0	0	0	0.38	0.52	0	0	0.57	0.7	0	0	0.1	0.32	0	0.11	0.32	0	0.11	0.09	0	0.12	0.27	0.3	0.09	0	0	0	0	0	0	0	0	0
Apoh	0.11	0	0.21	0	0	0	0.18	0	0	0	0.11	0.24	0.29	0	0.24	0.26	0.26	0.67	0.26	0.21	0.13	0	0.1	0.3	0	1.09	0.72	1.01	0.59	0	0.5	0.22	0.37	0.84	0.11	0.93
Apol10a	0	0	0	0	0	0	0	0	0	0	0	0	0	0	0	0	0	0	0	0	0	0	0	0	0	0	0	0	0	0	0	0	0	0	0	0
Apol10b	175.69	202.11	93.26	0.07	0.07	0.14	215.46	226.19	0.44	0	1.49	2.26	8.59	2.15	3.21	2.01	2.32	0.28	0.79	0.86	0.55	0.22	0.59	0.56	0.53	5.72	4.25	3.78	3.06	2.34	1.79	2.07	0.34	1.4	0.7	0.45
Apol11a	0	0	0	0	0	0	0	0	0	0	0	0	0	0	0	0	0	0	0	0	0	0	0	0	0	0	0.09	0	0	0	0	0	0	0	0	0
Apol11b	0	0	0	0.06	0	0	0.06	0	0	0	0	0	0	0.08	0	0	0	0	0	0	0	0	0	0	0	0.35	1.27	0	0.84	0	0	0	0	0	0	0
Apol6	410.97	475.93	152.21	0.03	0	0.04	438.2	385	0.37	0.13	0.65	0.65	18.83	7.41	8.89	7.06	8.95	0.33	0.5	0.63	0.33	0	0.03	0	0.04	23.74	14.64	26.16	28.36	120.17	107.97	119.33	0.09	0.21	0.12	0.07
Apol7a	0.36	0.43	0.82	0	0	0	1.67	1.26	0	0	0	0	0	0	0	0	0	0	0	0	0	0	0	0	0	0.1	0.05	0.18	0.25	0.06	0	0.06	0	0	0	0.05
Apol7b	0	0	0	0	0	0	0	0	0	0	0.07	0	0.09	0.32	0	0.42	0	0	0.17	0.21	0	0	0.06	0.1	0.22	0	0	0	0	0	0	0	0	0	0	0
Apol7c	0	0	0	0	0	0	0	0	0	0	0.09	0	0	0.09	0	0	0	0	0	0	0	0	0	0	0	0	0	0	0	0	0	0.09	0.57	0.19	0.09	0
Apol7e	0	0.23	0	0	0	0	0	0	0	0	4	3.22	6.09	18.27	17.03	16.19	17.96	6.18	8.01	7.55	5.57	9.55	10.23	9.08	9.88	0.6	1.23	0.74	1.01	0.32	0	0	0	0	0	0
Apol8	0.24	0.25	0.33	0.31	0.11	0.17	0.34	0.07	0.28	0.13	1.41	2.43	1.55	0.85	0.58	1.1	0.77	0.72	0.69	0.4	0.29	0.11	0	0.08	0	0.1	0.39	0.12	0.51	0.59	0.38	0.42	0.13	0.13	0.42	0.25
Apol9a	137.54	142.97	58.3	0.08	0.05	0.17	157.66	135.48	0.1	0.03	0.37	0.16	5.51	0.39	0.22	0.27	0.35	0.07	0.1	0.22	0.29	0	0	0	0.03	10.11	8.74	11.06	9.46	6.3	6.79	6.74	0.23	1.38	1	1.12
Apol9b	501.32	543.14	235.16	0.43	0.78	0.45	628.96	525.71	0.34	0.11	3	2.14	23.7	2.64	2.84	1.23	2.39	0.94	0.67	1.29	1.41	0	0.08	0.07	0.1	37.34	31.46	41.37	36.67	16.33	20.09	17.93	1.93	4.63	6.02	6.09
Apold1	109.21	102.76	199.44	122.09	119.7	132.89	80.11	101.49	56.03	62.46	28.4	34.31	39.7	2.11	1.18	1.65	1.74	18.41	18.94	12.09	23.63	4.68	5.1	4.95	5.16	38.13	44.63	45.51	42.47	1.03	1.75	1.45	5.59	7.35	5.85	5.19
Apom	0.53	0.37	0.16	0.92	0.47	1.13	0	0.59	1.01	0.76	0.9	1.15	0.23	0.76	1.89	0.8	0.41	1.05	0.4	1.32	1.47	0.49	1.64	0.7	1.21	0	0	0	0.18	0.77	0.47	0	0	0.57	0.71	0.58
Apon	0.1	0.1	0	0.34	0.09	0	0	0.22	0.11	0.53	0.2	0.65	0.51	0.32	0.74	0.9	0.69	0.36	0.11	1.11	0.24	0.56	0.42	0.39	0.29	0.08	0	0.2	0	0	0.09	0	0	0.32	0	0.08
Apoo	48.28	56.58	42.21	63.94	63.5	60.53	38.68	46.51	73.98	71.96	60.54	55.96	40.24	40.51	43.43	41.69	40.34	40.08	45.9	49.28	44.54	36.2	32.95	30.4	31.85	39.66	39.22	35.87	40.68	30.04	31.44	32.12	74.72	42.55	42.98	41.15
Apool	8.02	9.6	6.44	6.71	6.53	7.51	8.73	8	8.13	7.15	17.56	20.71	22.32	18.01	19.42	17.93	17.14	23.66	21.84	21.77	22.34	21.08	18.99	18.76	20.27	12.08	7.79	10.39	10.03	6.52	9.62	9.06	16.59	10.87	11.91	9.64
Apopt1	28.83	29.39	29.13	30.51	31.66	31.6	26.63	24.57	27.93	24.92	12.75	13.76	14.12	19.28	19	20.68	18.81	12.79	14.39	11.15	15.46	20.05	18.07	20.77	19.21	17.87	16.93	18.67	16.81	10.6	11.3	10.53	17.61	16.97	18.98	13.86
App	95.71	86.1	117.71	82.86	80.46	84.36	106.81	96.94	59.23	60.24	2.37	2.89	5.97	16.36	18.32	12.7	16.97	2.64	2.46	3.68	2.25	0.26	0.36	0.26	0.26	231.86	214.84	261.33	239.92	275.57	266.13	273.7	117.59	146	143.14	157.81
Appbp2	55.53	52.52	42.54	49.57	56.69	49.38	58.18	68.46	80.29	77.64	32.96	30.4	27.6	31.88	30.15	30.9	30.79	36.97	32.94	37.11	33.57	27.91	28.92	28.8	27.97	32.86	34.03	33.72	32.41	51.32	45.8	48.96	77.87	44.75	45.37	50.76
Appl1	9.95	9.02	17.18	9.79	11.92	11.04	7.28	10.05	9.99	10.23	32.04	36.19	24.56	23.99	23.27	24.58	25.18	24.77	24.28	20.72	27.41	32.09	30.47	30.12	31.75	26.82	28.04	27.81	25.48	21.75	20.83	20.38	30.86	18.29	18.93	21.13
Appl2	90.19	74.61	276	124.56	156.22	159.13	81.84	100.61	52.31	64.66	24.75	31.72	29.32	15.8	15.4	16.05	15.59	14.22	18.17	12.45	17.75	41.69	45.24	45.56	45.73	97.21	81.5	101.1	99.5	18.42	17.21	16.49	27.06	21.88	19.65	21.77
Aprt	136.57	149.74	148.36	149.93	127.68	133.82	153.34	115.5	165.86	158.97	324.02	325.51	247.3	251.48	272.81	255.12	245.63	356.63	336.48	372.19	339	152.95	143.68	151.89	157.07	96.21	90.32	96.07	85	93.96	108.51	105.7	152.67	167.83	202.07	147.25
Aptx	16.51	18.19	19.4	13.95	15.42	14.3	17.5	16.46	11.59	11.37	9.41	9.35	9.05	8.83	8.84	7.61	8.32	11.52	10.41	10.45	10.87	8.91	8.78	9.58	7.86	13.72	13.76	13.68	12.39	10.99	10.12	10.33	9.23	12	11.49	11.82
Aqp1	0.82	0.64	0.57	0.71	0.72	1	0.61	0.46	0.39	0.51	0.35	0.22	0	5.35	3.42	4.18	2.76	0	0	0	0	0	0	0	0	117.42	153.61	153.7	128.65	68.19	109.71	85.28	20.9	74.18	37.1	63.77
Aqp11	0.96	0.93	1.24	0.67	0.81	0.82	1.17	1.06	0.52	0.49	0.44	0.66	0.07	0.06	0.04	0	0.04	0.09	0.11	0.11	0.2	0.34	0.37	0.34	0.3	0.77	0.79	0.95	0.79	0.27	0.41	0.15	0.33	0.63	0.29	0.22
Aqp12	0	0	0	0	0	0	0	0	0	0	0	0	0	0	0	0	0	0	0	0	0	0	0	0	0	0.13	0.15	0	0	0	0	0	0	0	0	0
Aqp2	0	0	0	0	0	0	0	0	0	0	0	0	0	0.14	0	0	0	0	0	0	0	0	0	0	0	0	0	0	0	0	0	0	0	0.13	0.25	0
Aqp3	0	0	0.27	0	0	0	0.08	0	0	0	5.88	4.68	1.13	7.79	6.8	10.46	11.57	0.58	1	0.46	1.17	3.29	3.06	3.76	3.26	0.16	0.18	0	0.61	0.11	0.17	0.29	0	0.21	0.2	0.08
Aqp4	0.09	0.06	0.26	0.27	0.13	0.21	0.09	0.1	0	0.09	0	0	0	0.03	0.09	0.07	0.3	0.38	0.23	0.54	0.07	0	0	0	0	0.23	0.03	0.66	0.42	0.09	0.03	0.11	1	0.46	0.52	0.71
Aqp5	0	0.07	0.44	0	0	0.06	0.11	0.08	0.08	0	0	0	0	0.07	0	0	0	0	0	0	0	0	0	0	0	0.06	0.06	0.07	0.22	0.22	0.37	0.14	0.08	0.52	0.42	0.17
Aqp6	0	0	0	0	0	0	0	0	0	0	0	0	0	0	0	0	0	0	0	0	0	0	0	0	0	0	0	0	0	0	0	0	0	0	0	0
Aqp7	0.26	0.33	0	0.16	0.06	0.06	0.15	0.21	0.07	0	0.06	0	0	0	0	0	0.07	0	0.07	0	0	0	0	0	0	0.05	0	0.06	0.07	0	0.17	0.19	0.07	0.14	0.25	0
Aqp8	0	0	0	0	0	0	0	0	0	0	0	0	0	0	0	0	0	0	0	0	0	0	0	0	0	0.09	0.1	0.23	0.12	0	0	0	0	0	0	0.09
Aqp9	0	0	0.08	0	0	0	0	0	0	0	1.85	1.41	0.11	2.79	3.05	2.41	2.05	0.05	0	0.16	0.1	1.13	1.1	1.09	1.14	2.76	2.98	2.6	3.66	0.14	0.31	0.3	0	0	0.04	0.07
Aqr	30.57	28.31	23.01	33.73	34.08	31.28	26.11	25.45	37.41	38.33	36.29	35.96	29.38	34.01	31.25	34.38	34.68	27.25	25.03	26.61	26.68	29.43	28.06	29.38	30	18.78	16.86	17.22	17.16	18.3	20.22	18.96	31.01	20.11	20.73	21.76
Ar	0.02	0.07	0.05	0	0	0	0.01	0	0	0	5.84	6.18	10.19	10.73	9.42	11.79	11.77	8.91	9.64	8.8	10.21	10.55	10.52	11.35	10.29	0.45	0.56	0.34	0.47	0.52	0.29	0.28	0.47	0.36	0.38	0.31
Araf	48.99	51.21	60.19	43.53	47.05	46.53	59.48	60.38	35.68	35.56	42.93	44.44	50.95	51.11	49.76	52.07	50.21	50.8	48.95	52.49	50.04	44.33	49.19	47.66	45.88	25.83	29.9	29.42	28.05	30.72	28.43	28.25	32.17	30.93	30.62	28.48
Arap1	35.48	32.84	32.46	20.35	17.4	17.98	47.72	43.64	12.11	13.32	26.6	27.78	38.68	40.58	37.17	37.7	36.27	33.04	36.85	32.33	40.46	35.77	38.87	38.12	37.96	18.15	18.63	16.85	21.87	24.56	21.54	24.66	13.02	21.02	20.79	20.95
Arap2	14.14	12.69	12.94	12.88	15.46	14.1	11.28	16.32	10.01	8.81	27.8	28.6	51.64	51.74	47.93	57.57	55.49	43.72	41.63	42.06	40.24	41.8	38.78	39.29	39.62	14.51	13.12	15.56	14.65	12.92	11.77	13.84	17.97	8.78	9.78	10.76
Arap3	4.35	4.71	4.95	1.87	1.98	1.93	7.51	6.12	1.01	1.23	0.53	0.59	0.37	0.15	0.22	0.13	0.26	0.29	0.13	0.1	0.16	0.25	0.4	0.25	0.33	1.92	2.13	2.07	1.5	0.83	0.48	0.29	8.29	11.36	13.81	12.35
Arc	0	0.12	0.16	0.15	0	0	0	0	0	0	5.84	5.92	8.94	1.64	2.56	1.8	1.9	10.18	8.92	22.97	6.7	0.87	1.54	0.85	1.03	8.05	10.66	9.15	8.5	7.88	7.53	7.59	2.43	4.07	4.53	3
Arcn1	52.51	48.83	62.25	50.51	54.81	51.99	46.07	52.35	63.05	61.94	60.38	58.26	64.24	46.57	45.81	46.91	45.77	55.34	56.11	51.54	56.95	53.88	50.75	51.49	53.56	61.19	56.32	58.1	59.06	51.59	50.64	52.81	68.44	47.57	48.33	48.87
Areg	0.15	0	0.14	0	0	0	0	0	0	0	1.2	0.64	0.76	0.32	0.31	0	0.17	0.88	0.84	0.96	0.35	0	0	0	0	4.41	3.93	6.79	3.39	0.16	0.53	2.94	3.06	3.15	2.37	4.02
Arel1	105.42	101	72.3	33.68	37.1	34.92	116.02	122.82	30.55	28.17	41.87	40.17	54.04	35.05	32.4	37.32	35.77	46.69	45.26	39.22	47.06	41.06	40.25	42.31	41.39	37.22	39.63	39.59	39.89	38.32	39.54	41.47	38.43	28.79	26.98	30.58
Arf1	748.83	718.5	978.88	768.22	670.45	729.62	814.08	770.79	798.17	764.12	582.54	583.96	690.36	447.28	454.68	441.33	441.48	604.58	613.41	589.48	605.26	504.65	499.36	512.69	498.64	704.56	651.23	718.68	690.55	631.64	657.29	663.21	678.9	648.36	678.15	635.51
Arf2	35.25	34.6	89.72	31.99	31.81	34.73	40.31	39.2	50.84	50.46	17.56	20.25	16.15	14.97	15.56	15.21	14.95	18.49	17.99	17.12	15.94	12.26	12.53	11.38	12.4	46.52	40.31	46.79	45.6	44.72	46.52	47	57.35	43.48	53.62	50.1
Arf3	260.91	243.71	300.27	183.34	162.75	180.02	303.15	280.77	163.01	160.82	155.8	155.28	171.44	155.65	159.75	161.15	152.25	163.98	159.02	161.19	162.45	160.68	155.14	162.18	159.24	204.63	233.48	235.07	207.07	168.6	166.18	170.35	124.58	154.03	122.18	136.39
Arf4	192.41	192.89	225.84	141.51	141.8	131.33	187.7	214.32	182.27	178.81	142.71	149.47	110.59	72.21	81.89	78.08	77.39	111.64	112.36	99	120.98	82.33	82.82	81.8	81.06	188.69	161.26	184.65	184.02	190.15	190.3	195.61	277.47	171.7	189.13	157.76
Arf5	308.86	340.95	300.87	287.91	260.54	290.11	383.2	347.71	245.06	237.79	246.5	247.92	243.86	249.73	266.84	251.06	239.9	237.41	235.01	238.77	221.42	249.08	239.32	249.68	236.44	182.31	201.5	190.75	185.75	141.22	158.5	143.86	92.1	181.98	188.48	155.51
Arf6	273.93	267.79	466.97	392.25	316.78	360.98	318.53	272.61	368.25	368.74	616.8	585.58	917.08	726.98	724.77	733.17	727.39	858.33	832.16	895.6	851.36	603.29	588.5	554.57	573.11	352.17	345.16	336.29	320.66	341.1	356.06	354.43	143.79	309.58	351.16	300.99
Arfgap1	41.77	46.75	38.09	39.05	35.18	36.15	45.95	43.72	37.2	41.3	26.96	26.46	36.22	32.65	28.4	26.59	29.34	42.7	40.31	44.97	41.86	30.53	28.98	29.5	28.55	32.32	29.17	30.85	30.84	34.5	35.18	34	19.99	35.77	35.48	36.2
Arfgap2	84.34	81.03	64.86	73.73	66.22	69.87	88.44	81.36	88.95	89.16	76.25	76	71.82	98.6	96.66	96.43	96.33	83.12	72.16	102.26	74.77	78.23	77.04	76.94	76.47	50.49	47.85	48.74	52.5	78.4	77.65	79.66	66.62	81.54	87.79	86.16
Arfgap3	33.38	32.86	62.04	20.57	17.04	20.33	34.93	35.61	17.38	19.62	18.22	21.48	20.68	13.64	13.44	12.98	12.59	17.43	21.46	14.71	18.66	17.05	18.38	18.02	18.21	57.29	48.69	59.68	58.38	32.63	32.4	30.84	24.11	32.64	30.43	31.4
Arfgef1	54.4	46.48	34.83	35.97	39.39	38.09	44.54	56.74	47.53	49.28	35.95	33.3	46.36	50.41	44.61	50.74	53.13	42.64	40.39	40.64	42.23	46.14	45.03	45.88	47.89	23.66	28.18	24.49	23.2	28.79	27.14	25.41	43.5	22.93	24.02	28.49
Arfgef2	30.11	25.92	25.91	37.31	40.03	37.88	28.85	27.72	33.66	39.35	23.83	23.52	21.15	32.87	31.9	33.96	33.43	18.81	18.64	18.87	20.87	22.28	22.9	23.04	24.13	40.52	49.5	42.54	36	37.66	41.04	38.38	38.14	38.02	34.38	44.65
Arfgef3	12.79	10.43	29.71	39.81	45.03	44.36	11.08	14.36	24.45	24.69	3.72	4.27	1.42	0.81	0.47	0.56	0.8	1.16	0.89	0.6	1.74	2.2	1.77	2.01	2.04	12.58	14.95	13.35	13.2	3.4	6.43	3.67	1.38	3.89	1.68	2.98
Arfip1	16.85	15.75	22.22	15.98	17.69	18.31	15.92	16.26	15.55	14.77	9.03	8.8	7.84	6.97	7.3	6.61	6.88	8.92	9.47	7.84	8.57	8.39	9.23	8.77	8.22	13.42	12.13	12.43	15.72	8.2	10.17	11.11	11.32	8.53	10.84	9.42
Arfip2	46.87	50.55	75.44	56.57	47.45	53.41	51.26	44.43	54.52	52.38	35.01	33.06	44.06	33.23	31.09	32.52	30.26	44.96	46.75	46.55	46.53	31.45	33.03	33.92	33.44	50.15	47.59	47.53	51.05	37.69	37.77	41.66	24.87	43.5	41.26	43.11
Arfrp1	14.61	16.48	21.62	22.31	22.48	22.13	15.33	14.62	21.68	24.15	23.03	22.79	29.59	32.27	31.47	31.43	31.51	42.24	35.95	43.96	37.83	27.57	31.38	26.36	25.12	18.19	18.6	18.02	16.84	23.43	21.67	20.56	20.03	27.03	27.93	22.92
Arg1	0	0	0	0	0.07	0	0	0	0	0	0.16	0.17	0	0	0	0	0	0.1	0	0	0	0	0	0	0	1.36	2.96	7.89	9.15	0.78	0.14	0.16	0	0.69	0.08	2.32
Arg2	0	0.26	0.58	0.33	0.22	0.23	0.2	0	0.29	0	0.89	0.82	0.32	0.94	0.27	0.29	0.58	0.3	1	1.17	0.15	0	0.53	0	0	10.84	4.96	6.91	5.5	2.04	1.9	1	10.67	6.57	6.17	7.05
Arglu1	38.13	45.71	64.3	56.63	65.89	63.08	35.85	44.64	67.62	70.47	75.98	76.05	93.16	134.66	129.99	140.12	142.81	120.03	118.8	115.45	123.26	116.67	122.93	113.05	116.64	28.69	27.08	22.56	29.81	36.4	36.87	34.46	39.42	47.6	43.46	45.91
Arhgap1	54.5	51.26	41.26	73.67	65.88	67.94	59.73	53.77	83.75	81.05	43.26	39.87	44.67	57.7	59.18	57.14	61.3	43.53	43.18	44.65	44.37	48.05	46.06	52.58	52.45	41.05	40.09	38.52	39.51	60.4	57.4	60.92	81.76	60.76	58.34	55.28
Arhgap10	26.31	24.59	31.46	45.86	38.2	46.51	22.93	20.16	56.68	51.54	16.31	16.28	15.11	24.23	25.3	25.02	24.35	11.75	10.36	14.63	11.9	24.05	22.3	22.55	22	17.45	19.7	17.8	20.8	15.94	16.68	17.58	17.8	20.42	20.7	23.99
Arhgap11a	31.66	26.01	7.95	70.4	74.23	71.89	14.29	12.41	85.57	93.86	84.78	83.01	60.74	74.87	65.6	75.82	74.63	55.77	54.01	53.36	54.38	76.34	77.64	76.14	79.66	7.27	8.03	4.37	4.31	19.86	16.84	14.89	10.92	13.17	13.25	13.99
Arhgap12	15.77	15.81	29.13	16.87	21.54	20.49	14.84	20.29	16.14	16.22	13.91	14.95	12.63	10.55	11.33	11.76	10.51	11.04	12.37	10.82	14	17.81	16.51	17.15	17.67	29.82	33.83	35.22	34.74	22.49	22.3	22.7	32.81	20.85	23.39	24.55
Arhgap15	0.35	0.38	0.07	0.04	0.02	0.02	0.05	0.11	0.05	0	10.21	10.77	20.02	29.72	28.78	32.73	32.45	14.41	17.89	13.59	17.4	47.48	47.82	44.23	46.54	0.59	1.18	0.73	0.93	0.73	0.43	0.38	0.27	0.41	0.2	0.1
Arhgap17	11.57	11.73	11.5	9.72	10.39	10.52	14	13.34	9.35	9.04	15.93	15.07	18.18	15.61	14.91	14.87	16.69	14.53	13.64	13.58	13.56	13.23	12.99	13.41	13.62	19.75	20.94	19.04	16.85	12.86	12.05	12.36	13.47	13.04	11.24	13.92
Arhgap18	10.76	9.66	3.25	12.41	11.35	13	7.77	9.39	13.41	11.91	13.16	14.76	23.5	8.81	8.81	9.5	11.03	16.01	22.01	12	20.23	24.59	22.85	23.06	22.81	1.58	2.44	1.52	1.76	2.18	1.84	2.59	8.58	4.99	5.23	4.95
Arhgap19	26.72	24.48	8.41	53.64	54.57	52.62	13.52	12.7	63.52	57.6	43.85	44.84	21.41	47.21	45.19	48.31	44.68	16.33	17.07	14.61	18.44	61.37	61.83	60.38	59.43	7.97	10.03	7.98	7.18	9.6	9.8	9.37	10.8	7.91	8.42	9.89
Arhgap20	0.04	0.03	0.03	0	0.05	0.01	0.06	0.02	0.06	0.02	0.4	0.35	0	0.08	0.14	0.11	0.15	0.03	0	0	0.02	0.04	0.04	0.03	0.01	2.69	3	2.33	1.84	0.64	0.71	0.42	1.05	1.18	0.65	1.24
Arhgap21	31.55	31.22	20.91	46.76	43.77	43.25	32.12	32.62	51.14	52.57	15	15.11	20.47	18.45	16.19	19.5	19.49	18.05	17.52	16.62	18.16	14.21	13.64	13.22	14.45	19.01	21.86	19.66	17.99	22.19	21.26	22.67	23.56	20.69	18.44	23.75
Arhgap22	0.14	0.05	0.21	0.04	0.08	0.04	0.04	0	0	0	0.33	0.45	0.06	2.04	2.81	1.58	1.71	0.11	0	0.09	0	0.04	0	0.03	0	35.39	41.71	38.78	34.21	39.85	45.3	41.6	17.49	43.06	45.69	42.19
Arhgap23	30.57	31	27.45	22.43	18.97	22.25	37.12	29.56	21.23	23.23	2.39	3.22	3.01	3.77	3.77	3.1	2.69	1.32	2.3	1.28	2.51	0.53	0.55	0.41	0.42	33.31	38.23	36.19	31.7	40.9	37.33	39.29	27.64	40.58	41.1	45.93
Arhgap24	0.02	0	0.19	0.05	0.02	0.09	0	0	0	0	0.23	0.07	0.13	1.69	1.89	1.39	1.42	0.1	0.07	0.17	0.1	0.19	0.21	0.24	0.28	9.94	10.26	12.34	9.04	30.76	29.87	31.87	16.78	17.03	19.86	20.75
Arhgap25	0.28	0.21	0.07	0.03	0.07	0.11	0.16	0.09	0	0.04	7.81	8.56	8.59	16.42	13.89	14.37	15.16	9.61	9.41	8.67	8.28	21.92	20.74	20.58	19.33	1.96	2.56	1.46	2.57	0.39	0.83	0.32	0.88	1.9	1.18	2.2
Arhgap26	3.1	2.35	2.07	1.69	1.89	2.04	3	3.8	1.63	2.11	3.22	3.1	5.48	7.57	7.61	8.92	9.03	5.44	5.61	4.85	5.38	11.58	12.26	13.13	13.38	4.24	6.23	6	6.39	6.23	6.11	5.32	7.13	6.14	5.46	7.29
Arhgap27	22.46	23.82	10.47	10.29	8.28	9.49	30.81	25.08	8.74	8.49	24.54	26.75	23.69	31.16	29.21	29	28.4	22.03	26.43	21	24.75	34.29	35.46	36.87	37.44	5.03	7.88	5.28	5.31	3.3	2.94	3.48	2.56	4.03	3.76	3.88
Arhgap28	13.08	13.34	14.42	3.52	4.35	4.23	18.54	18.5	4.16	3.21	0.34	0.29	0.43	1.61	1.24	0.87	1.43	0	0.04	0.09	0	0	0	0	0	34.74	39.77	36.46	39.72	27.21	27.19	27.34	29.14	23.82	21.4	26.23
Arhgap29	18.43	18.56	9.96	12.07	16.27	13.86	18.12	24.14	22.25	21.8	1.01	1.43	1.38	1.68	2.26	1.09	1.72	0.7	1.32	1.1	1.02	0.17	0.34	0.23	0.3	32.02	26.54	31.17	34.58	14	13.56	15.04	36.26	19	25.52	22.43
Arhgap30	69.61	66.29	126.16	67.42	69.87	71.07	94.09	89.63	57.98	62.72	120.93	122.63	171.1	163.48	155.06	161.08	161.35	173.29	175.64	166.61	177.67	156.67	161.57	156.57	156.63	6.92	8.74	6.37	6.16	1.85	1.3	1.85	0.18	0.31	0.13	0.17
Arhgap31	31.57	27.4	16.23	29.41	29.44	26.76	35.6	33.65	32.84	36.25	2.76	2.44	2.78	4.1	3.55	3.53	3.58	3.27	2.83	2.9	2.95	1.98	1.6	1.86	1.87	19.41	15.69	17.84	17.56	25.29	24.72	26.07	36.84	22.92	23.11	27.51
Arhgap32	3.49	2.88	3.15	6.92	6.41	6.44	2.54	2.6	8.96	10.6	0.32	0.22	0.23	0.58	0.86	0.69	0.82	0.1	0.07	0.07	0.02	0.02	0.04	0.01	0.03	12.84	12.6	12.52	11.46	13.55	12	12.57	34.7	16.89	19.24	22.18
Arhgap33	0.95	0.7	4.36	2.18	1.87	1.99	0.57	0.41	1.23	1.51	7.34	7.69	12.39	12.88	11.86	12.89	11.43	9.63	10.34	8.3	12.2	18.03	19.84	20.76	19.42	16.78	20.36	19.77	13.92	5.57	6.29	6.22	3.15	8.61	3.61	6.71
Arhgap33os	0	0	0	0	0.06	0	0	0	0	0	0	0	0	0	0	0	0	0	0	0	0.08	0.06	0	0	0	0.05	0.06	0.06	0	0	0	0	0	0	0	0.11
Arhgap35	54.36	49.38	45.73	61.55	57.95	56.15	54.64	51.57	69.89	73.83	16.69	17.82	10.31	21.18	18.15	20.27	20.32	12.37	10.64	11.97	10.82	9.13	8.66	9.38	9.12	62.97	61.07	65.73	64.35	108.14	99.99	112.58	133.58	80.94	90.93	106.44
Arhgap36	0	0	0	0	0	0	0	0	0	0	0.11	0	0.13	0	0	0	0	0.06	0.24	0.1	0.19	0	0	0	0	0.34	0.39	0.79	0.11	0.57	0.28	0.1	0.51	2.18	1.37	0.91
Arhgap39	26.54	24.2	13.6	33.27	27.97	32.09	21.5	18.08	29.81	31.21	4.43	4.12	6.08	9.75	10.28	8.65	9.55	5.93	4.59	5.9	4.98	6.87	7.2	6.32	7.12	16.85	18.01	21.16	16.88	26.16	24.92	23.95	23.13	29.23	30.36	33.57
Arhgap4	0.24	0.23	0.14	0.06	0.1	0.08	0.29	0.17	0.08	0.12	19.63	18.51	22.17	44.1	41.57	41.09	41.47	24.91	24.18	22.46	24.11	44.43	47.69	48.28	45.92	1.36	1.75	1.22	2.05	1.05	0.85	0.88	0.27	0.54	0.33	0.51
Arhgap40	0	0.08	0	0	0	0	0.07	0	0	0	0.33	0.09	0	0.26	0	0	0.09	0	0.09	0	0	0	0	0	0.08	0.2	0.3	0.08	0.17	0.09	0	0	0	0.09	0.08	0.34
Arhgap42	12.77	12.16	7.52	11.42	12.3	10.33	13.48	16.73	10.59	10.66	0.08	0.05	0.38	1.17	0.93	0.68	1.24	0	0	0.02	0	0	0	0	0	9.18	8.35	9.2	10.58	19.79	17.78	19.8	39.81	20.22	20.96	21.25
Arhgap44	0	0	0.11	0	0	0.06	0	0	0	0	0.16	0.03	0.04	0.5	0.46	0.35	0.25	0.07	0	0.11	0	0	0	0	0	19.77	28.24	26.66	20.86	10.99	16.17	10.88	8.49	19.37	10.88	17.67
Arhgap45	5.64	5.52	8.14	0.59	0.42	0.73	4.92	4.52	0.18	0.3	164.54	171.66	253.42	457.7	421.36	451.77	420.24	220.87	222.57	247.78	238.38	453.39	484.44	463.97	453.92	7.66	16.14	5.77	9.9	5.08	2	3.7	0.26	0.73	0.6	0.59
Arhgap5	22.28	20.25	46.73	21.23	27.61	21.88	18.08	28.79	29.19	29.08	6.98	7.6	5.36	3.87	4.41	4.09	4.69	5.21	4.75	4.77	5.17	2.72	2.66	2.41	2.95	40.86	44.75	40.97	51.06	49.95	39.93	43.42	62.04	21.43	27.56	31.74
Arhgap6	4.36	4.21	1.25	2.99	2.84	2.71	3.91	4.12	3.12	3.29	0.06	0.06	0.25	0.17	0.22	0.1	0.12	0	0.05	0.03	0.04	0.01	0.02	0.01	0.01	1.93	1.94	1.86	2.19	2.13	1.41	1.74	2.19	1.96	2.03	2.04
Arhgap8	1.17	1.21	1.77	0.09	0	0.18	5.39	6.05	0	0.11	0.21	0.11	0.13	0.22	0.05	0.06	0	0	0.23	0	0.12	0.14	0	0.13	0	0.53	0.09	0.25	0.26	0.38	0.36	0.6	0.33	0.16	0.15	0.08
Arhgap9	26.67	29.6	19.7	28.02	25.55	26.68	33.21	28.92	22.35	23.34	84.92	83.95	117.04	172.49	182.44	179.16	168.09	124.51	123.34	119.97	124.91	203.27	206.26	203.55	195.95	3.4	5.13	4.31	3.75	1.9	1.69	1.37	0.15	0.45	0.05	0.39
Arhgdia	1210.82	1160.21	1150.81	1711.81	1396.7	1583.65	1330.28	1013.06	1574.3	1641.87	1008.41	960.64	1450.28	915.02	928.96	885.92	878.52	1168.31	1159.15	1265.28	1150.53	871.33	873.26	896.2	890.81	989.12	954.66	982.56	1046.39	1507.68	1536.27	1557.28	895.62	1424.32	1380.68	1327.15
Arhgdib	975.57	1006.48	1004.99	724.69	677.82	704.8	1161.12	1007.08	633.7	574.1	682.59	675.54	631.45	910.3	959.17	931	908.19	484.13	477.4	471.3	471.1	827.06	841.82	849.91	824.56	74.84	105.13	74.5	79.54	28.23	24.8	32.08	18.77	20.74	18.33	14.22
Arhgdig	1.04	0.59	1.69	0.69	0.1	0.1	0.46	0.64	0.13	0.12	61.43	58.89	63.61	9.71	12.33	13.65	11.13	78.54	69.92	84.32	83.38	29.12	29.11	32.54	33.02	72.43	95.57	81.78	85.87	22.95	38.77	26.31	9.73	49.26	30.66	32.41
Arhgef1	43.29	47.6	42.75	61.75	59.96	62.98	49.81	44.2	46.68	51.11	146.12	136.91	241.88	339.22	323.97	327.62	314.09	206.49	223.48	213.94	222	321.27	338.69	329.94	329.43	24.77	22.7	21.74	22.86	39.33	37.58	37.12	19.61	36.24	36.32	39.2
Arhgef10	17.25	17.46	31.84	13.29	12.55	13.1	20.99	20.84	9.1	10.43	16.82	20.34	17.72	6.46	5.54	5.77	5.88	10.16	13.99	8.82	13.02	12.86	14.14	14.2	13.55	33.11	27.28	38.95	40.05	34.43	32.89	35	18.69	15.61	20.58	19.88
Arhgef10l	56.36	60.01	37.86	57.72	52.94	58.01	64.96	51.08	38.07	37.69	1.57	1.4	3.02	2.06	2.32	2.11	2.51	1.2	1.47	1.47	2.17	0.26	0.11	0.21	0.22	32.07	34.5	34.82	38.9	46.93	47.93	46.78	17.71	33.45	35.31	36.31
Arhgef11	54.3	51.85	85.94	72.46	77.74	76.58	55.15	55.07	41.78	43.31	7.01	7.98	4.91	2.54	2.53	2.1	2.51	1.21	1.2	0.71	1.45	7.29	7.83	7.62	7.32	59.85	63.82	66.08	55.8	36.8	39	38.81	34.11	32.91	26.93	36.48
Arhgef12	56.9	50.15	52.11	64.04	68.76	64.64	53.39	61.13	57.69	62.63	6.17	5.77	9.5	16.54	13.89	17.14	16.57	9.16	7.88	9.7	8.87	7.9	8.04	8.29	8.7	51.15	49.88	48.65	50.74	68.08	63.05	68.29	94.67	61.49	61.17	71.98
Arhgef15	0.11	0.09	0.08	0.22	0.12	0.08	0.18	0.06	0	0.06	0.42	0.51	0.28	0.36	0.27	0.31	0.29	0.46	0.35	0.57	0.46	0.13	0.05	0.13	0.14	2.43	2.29	2.08	2.28	1.11	0.99	0.77	4.13	4.81	4.6	4.11
Arhgef16	0.59	0.61	0.66	0.31	0.58	0.18	0.58	0.44	0.15	0.14	0.27	0.21	0.04	0.07	0.14	0.22	0.15	0	0	0.03	0	0.06	0.03	0	0	0.4	0.48	0.23	0.72	1.1	1.25	1.24	0.04	0.21	0.13	0.38
Arhgef17	20.62	19.35	23.3	20.92	15.91	19.82	26.05	22.13	22.15	24.44	1.79	1.8	1.45	10.03	9.8	7.43	8.92	0.55	0.9	0.6	0.93	0.54	0.86	0.69	0.55	46.08	39.49	45.03	49.83	144.21	125.55	140.72	85.23	88.8	99.25	113.54
Arhgef18	21.76	19.28	12.34	11.9	10.74	10.79	24.86	23.81	9.88	9.91	2.98	2.45	2.71	14.18	12.03	13.84	13.8	1.44	1.74	1.73	1.55	17.92	18.62	17.93	19.26	9.69	10.16	9.17	8.05	11.75	11.07	11.11	9.26	8.79	10.11	11.54
Arhgef19	27.21	34.31	29.45	11.76	8.46	10.46	42.29	31.87	6.59	5.33	0.77	0.55	1.41	1.77	1.62	1.25	1.17	0.4	0.43	0.32	0.25	0.2	0.25	0.34	0.17	18.62	18.01	19.24	21.07	30.73	29.9	27.21	15.94	25.18	28.61	26.65
Arhgef2	109.63	114.05	113.15	179.66	223.28	197.6	100.1	90.59	94.9	101.66	38.35	36.7	59.67	45.6	43.36	43.94	43.14	59.07	53.49	64.24	55.81	45.06	46.79	45.59	47.3	72.49	58.99	73.38	76.05	51.79	46.3	52.4	50.81	46.78	51.65	54.43
Arhgef25	33.1	38.12	62.35	26.73	22.77	26.11	50.1	50.67	17.74	19.06	21.85	24.7	30.52	9.88	11.06	8.77	7.27	31.97	39.44	32.14	39.48	28.39	29.69	31.54	31.03	27.53	31.74	27.89	34.47	38.14	35.48	33.72	9.64	29.62	27.1	27.57
Arhgef26	0.02	0.04	0.08	0	0.05	0.13	0	0.04	0.02	0	0	0	0.02	1.73	2.27	1.41	1.85	0.02	0.06	0.03	0	0	0.01	0	0	5.95	4.07	6.06	7.78	36.36	33.5	37.58	51.76	27.97	37.54	37.73
Arhgef28	0.07	0.15	1.06	0.23	0.22	0.25	0.16	0.36	0.14	0.1	0.25	0.19	0.09	0.26	0.21	0.17	0.23	0	0.03	0.05	0	0.02	0	0	0	19.86	20.31	22.3	15.88	5.22	6.71	5.09	5.68	8.59	7.21	8.66
Arhgef3	1.04	0.9	1.75	0.03	0.17	0.18	1.12	1.24	0	0.08	57.31	57.29	48.47	88.74	87.82	88.85	90.75	40.64	41.05	45.6	40.39	108.47	108.74	104.99	107.69	66.48	52.59	71.08	79.08	115.37	101.84	104.1	76.52	55.94	66.17	58.61
Arhgef33	0.08	0.08	0.28	0.2	0.03	0.03	0.15	0.09	0.04	0.12	0.97	0.83	0.1	0.16	0.12	0.22	0	0.05	0.04	0.11	0.05	0.11	0.03	0.13	0	0.4	0.28	0.27	0.32	0.04	0.27	0	0.17	0.12	0	0.09
Arhgef37	3.04	2.34	0.31	3.48	5.66	5.24	2.05	1.61	1.29	1.5	0	0	0.12	0	0	0	0	0	0.03	0	0	0	0	0	0	1.65	2.47	2.26	2.93	1.13	2.2	1.06	0.43	1.11	0.46	1.01
Arhgef38	0	0	0	0	0	0	0	0	0	0	0	0	0	0	0	0	0	0	0.02	0	0	0	0	0	0	0.02	0	0.09	0	0	0	0	0	0.02	0	0
Arhgef39	13.89	15.5	3.33	28.9	24.06	24.48	6.07	6.52	29.87	36.7	12.12	13.89	16.3	12.24	15.58	14.92	12.1	10.12	11.72	9.44	11.8	26.22	29.05	27.38	25.62	1.14	1.78	1.01	1.12	2.32	2.75	2.4	1.75	2.15	2.69	2.05
Arhgef4	1.98	1.83	2.63	2.12	2.26	1.86	1.66	1.91	1.52	1.28	3.05	3.71	3.31	2.85	2.75	2.52	2.52	3.13	4.69	3	4.05	6.11	5.53	5.65	6.13	6.62	6.46	7.57	6.94	2.48	2.61	2.91	0.71	1.36	0.97	1.43
Arhgef40	6.89	6.24	4.44	11.21	7.98	9.79	4.98	5.09	8.94	9.34	5.2	5.56	5.76	3.6	3.39	2.97	3.3	4.54	6.11	3.72	5.66	3.06	3.1	2.94	3.08	24.48	19.6	24.23	26.29	38.09	35.66	34.74	23.79	35.51	38.66	39.53
Arhgef5	0.58	0.67	0.66	0.23	0.33	0.25	1.03	1.01	0.21	0.19	1.64	1.7	2.12	2.2	2.13	2.49	2.16	2.31	2.55	2.73	2.4	0.77	0.8	0.77	0.9	0.88	0.97	0.9	1.16	1.38	0.93	1.32	2.86	2.55	2.31	2.54
Arhgef6	0.67	0.61	0.93	0.2	0.11	0.19	0.37	0.56	0	0.02	46.4	45.27	36.18	61.34	54.83	58.79	58.13	28.71	30.91	25.47	30.91	70.93	65.67	67.36	70.27	5.08	5.39	5.56	5.93	11.02	8.95	10.99	11.38	5.98	6.58	6.97
Arhgef7	17.64	17.58	16.65	15.31	15.15	15.05	19.17	16.07	14.32	13.54	9.58	9.19	12.58	10.48	8.74	9.86	10.01	13.88	12.47	13.32	13.79	9.44	9.95	10.17	9.44	14.11	15.16	14.18	13.88	27.95	26.62	26.89	35.51	28.95	32.51	32.96
Arhgef9	3.16	3.94	1.75	1.89	2.34	1.83	2.97	3.7	0.73	0.76	4.28	4.74	9.26	1.58	1.46	1.55	1.91	7.07	12.38	4.25	10.36	11.86	12.29	10.84	12.17	4.6	5.27	5.62	5.41	3.85	4.35	4.59	4.59	3.47	3.36	4.18
Arid1a	37.94	40.62	29.87	55.83	58.45	58.92	42.3	39.85	59.27	69.09	50.52	44.83	69.62	78.89	65.59	76.27	76.98	54.18	51.36	58.16	53.06	70.41	73.05	73.88	78.43	27.38	26.27	25.7	27.36	54.28	46.82	49.26	53.37	42.25	38.29	49.29
Arid1b	10.12	9.72	7.82	20.62	23.56	21.88	11.59	11.57	18.72	21.99	9.63	9.65	15.27	18.71	16.69	18.13	18.44	12.54	12.08	13.05	11.6	20.23	18.87	20.01	19.44	16.08	16.27	17.85	16.82	24.81	22.72	24.6	23.58	21.66	22.15	25.89
Arid2	28.54	27.37	50.44	34.43	35.1	33.43	30.72	35.72	34.13	36.66	19.97	17.9	19.67	22.74	19.8	23.79	23.09	15.96	15.47	14.79	16.1	30.8	29.26	29.54	31.92	17.56	17.04	14.28	18.92	19.89	18.45	17.86	31.46	19.91	19.56	22.14
Arid3a	8.72	8.79	19.91	8.47	6.65	7.92	14.07	12.87	7.68	7.55	22.93	23.05	21.42	9.52	8.77	10.32	8.88	23.84	24.11	20.47	25.28	20.57	19.34	19.81	19.6	8.45	8.05	9.03	10.46	6.92	4.83	5.58	3.86	6.19	4.88	6.33
Arid3b	1.51	1.56	2.01	2.43	2.1	2.38	1.54	1.58	1.55	2.09	11.24	12.1	12	8.31	7.53	8.37	7.86	11.17	10.59	11.13	11.69	12.9	13.12	13.09	13.36	1.92	2.04	2.2	1.74	1.49	1.7	1.48	2.03	1.54	1.6	2.12
Arid3c	0.81	0.31	0.56	0	0.09	0.18	1.72	1.25	0.12	0	0.62	0.55	0.52	0.33	0.32	0	0.23	0.24	0.8	0.47	0.36	0.57	0.26	0.53	0.59	0.33	0	0	0.21	0.11	0.18	0.1	0.99	1.4	0.51	0.08
Arid4a	19.69	19.43	18.51	13.33	17.74	14.73	17.76	21.79	17.23	17.35	29.07	25.5	19.79	41.36	38.82	44.37	45.75	26.88	24.87	23.99	23.41	32.39	32.8	31.59	32.28	12.96	11.2	12.62	13.72	15.4	14.4	15.63	12.53	12.61	12.1	13.86
Arid4b	5.22	5.11	9.55	5.36	6.23	6.18	5.16	6.85	5.62	5.72	10.76	10.78	10.46	13.51	12.6	14.45	13.26	11.89	11.65	11.01	11.16	13.35	12.95	12.91	12.03	8	8.01	7.18	8.35	8.5	7.48	6.94	9.44	6.84	7.11	8.63
Arid5a	16.97	18.57	19.45	6.39	8.6	7.63	21.62	19.66	2.21	1.85	64.32	66.03	81.84	143.75	137.02	142.06	138.9	59.8	64.71	54.6	70.87	75.57	77.4	76.51	75.04	15.99	14.78	13.25	13.27	14.91	15.16	13.93	4.53	10.15	6.67	9.82
Arid5b	17.12	18.85	12.88	8.62	10.78	9.98	23.16	25.94	5.9	7.17	6.34	6.07	8.92	13.25	12.11	13.42	13.01	4.89	5.6	4.64	4.56	9.05	9.03	9.67	10.09	17.17	16.28	17.08	16.75	28.8	22.66	24.66	54.77	32.25	31.19	34.78
Arih1	83.12	76.45	104.53	62.27	67.2	62.65	81.68	96.97	69.49	71.48	81.66	80.98	76.75	65.77	65.53	70.94	69.32	68.2	63.83	63.87	71.81	76.58	77.61	75.43	77.36	68.07	65.77	63.09	59.92	68.07	65.67	64.92	86.75	63.8	63.34	70.7
Arih2	26.54	22.22	61.3	30.25	29.64	31.29	25.9	29.02	26.43	28.27	38.97	44.28	44.73	34.09	32	34.81	35.05	40.26	40.16	39.54	41.16	45.89	45.25	44.79	46.32	44.28	42.43	43.3	43	32.34	28.99	30.11	30.36	30.04	30.68	31.73
Arl1	126.9	123.66	188.07	120.72	122.69	120.05	123.19	150.45	150.1	138.16	126.13	137.89	136.23	129.9	142.07	137.48	137.24	149.99	144.16	154.52	145.09	108.64	107.67	103.24	103.6	223.71	208.91	239.49	231.71	218.17	208.98	206.84	216.65	179.29	195.28	164.35
Arl10	20.34	23.22	18.61	31.45	29.72	36.74	20.7	22.27	32.67	31.94	13.38	16.54	18.98	9.24	8.18	8.83	10.2	25.15	24.72	24.36	27.27	13.23	15.68	12.47	13.89	30.12	25.61	30.29	26.5	38.99	39.73	36.11	20.57	33.32	39.2	40.06
Arl11	22.21	23.15	10.65	44.19	46.56	45.06	22.69	23.14	16.93	17.47	0.17	0.36	1.16	0.53	0.35	0.65	0.47	0	0.09	0.08	0.1	0.31	0.21	0.43	0.56	1.59	1.43	1.31	1.71	0.09	0	0.08	0.09	0.53	0.25	0.95
Arl13a	0	0	0	0	0	0	0	0	0	0	0	0	0	0	0	0	0	0	0	0	0	0	0	0	0	0	0	0	0	0	0	0	0	0	0	0
Arl13b	11.06	10.05	22.12	10.29	12.71	11.78	10.48	12.62	8	8.52	20.88	20.23	10.51	11.96	10.22	11.52	11.91	10.98	11.24	10.19	10.65	14.91	13.19	12.16	13.2	19.4	18.16	19.04	17.57	15.05	14.82	16.73	14.4	14.94	13.64	14.43
Arl14	0	0	0	0	0	0	0	0	0	0	0	0	0	0	0	0	0	0	0	0	0	0	0.13	0	0	0	0	0	0	0	0	0	0	0	0	0
Arl14ep	21.89	24.28	42.12	42.11	61.46	50.91	23.97	27.33	20.92	21	62.14	61.01	58.32	49.62	44.59	51.46	49.91	84.77	91.86	83.4	87.34	59.85	63.18	56.96	58.8	38.34	35.73	41.93	43.9	21.17	21.41	20.85	33.79	23.74	23.49	24.43
Arl14epl	0	0	0	0	0	0	0	0	0	0	0.16	0	0	0	0.08	0	0.09	0	0.09	0.07	0	0	0	0.16	0.16	0.06	0	0	0	0.09	0	0.16	0	0.08	0.24	0.46
Arl15	8.52	8.36	6.76	10.75	13.9	11.88	5.9	6.62	15.19	13.42	4.98	3.38	3.2	5.26	6.09	4.69	5.61	4.67	5.79	5.18	5.77	6.03	5.6	5.5	6.03	11.4	9.79	10.67	13.73	13.71	11.73	10.91	28.74	14.27	15.5	11.11
Arl16	11.71	13.76	12.34	12.94	11.48	12.36	11.94	11.26	14.23	11.47	13.09	12.7	17.24	11.24	11.86	13.44	13.39	20.52	17.89	20	18.21	14.86	13.37	13.96	14.51	12.19	15.67	15.37	14.32	8.15	11.65	9.37	11.26	14.17	12.66	14.57
Arl2	55.11	64.54	56.06	61.91	57.65	61.78	72.03	59.31	40.06	40.17	22.2	23.53	21.72	22.29	23.57	19.08	23.59	19.37	21.91	17.99	22.72	24.6	25.03	24.89	24.04	66.14	62.31	73.85	67.27	65.67	69.11	66.84	42.79	60.92	62.17	53.57
Arl2bp	54.52	59.64	30.51	90.45	88.38	81.51	54.82	55.55	106.74	97.58	56.77	58.33	41.7	71.68	73.43	74.32	70.2	49.68	44.53	47.07	46.83	62.05	62.76	62.42	60.75	51.27	51.3	45.64	49.06	70.73	77.6	70.85	78.93	82.73	80.85	79.59
Arl3	53.6	54.57	55.27	68.38	65.35	69.31	46.85	42.85	50.98	52.83	37.1	39.93	45.72	25.21	26.57	26.57	28	48.37	59.83	49.21	52.27	40.11	40.45	37.45	36.61	81.58	89.13	88.89	90.28	60.4	64.48	64.04	44.1	64.34	83.55	64.36
Arl4a	4.94	5.04	5.49	2.01	1.95	2.15	5.27	7.27	2.11	1.89	10.32	11.92	4.5	15.73	13.68	14.78	14.79	5.12	4.86	6.97	4.74	10.17	8.89	8.22	9.17	6.24	6.86	5.59	6.24	11.68	10.04	11.95	12.79	8.85	12.44	9.17
Arl4c	0.23	0.2	0.21	0	0.06	0.09	0.11	0.07	0	0.03	36.59	34.75	21.98	125.11	126.29	134.99	131.66	14.05	13.3	12.05	12.9	61.37	58.11	58.56	58.38	25.4	30.94	26.42	27.41	9.23	14.02	9.97	7.58	20.01	13.46	18.51
Arl4d	1.04	0.81	0.96	1.35	1.03	0.95	0.73	1.02	2.38	1.66	11.87	11.68	8.14	1.95	0.97	0.88	1.35	18.35	16.35	20.56	14.67	3.14	2.85	3	3.68	9.63	16.44	11.29	12.59	0.84	1.39	0.9	1.27	3.05	4.55	3
Arl5a	40.21	40.76	40.54	41.36	40.81	40.29	39.76	49.02	58.94	59.7	68.99	69.96	86.91	59.03	54.16	61.53	61.76	80.27	91.28	69.19	89.7	92.05	88.69	83.67	87.57	46.89	48.61	46.76	45.75	42.82	45.9	42.74	86.9	51.38	51.56	56.52
Arl5b	8.25	7.25	12.06	7.59	9.69	8.18	6.85	8.66	9.42	10.83	11.09	14.7	6.65	4.14	3.67	4.65	4.64	9.2	9.37	7.73	9.19	5.46	5.69	5.62	5.31	8.64	8.48	8.08	8.9	9.47	8.04	8.74	18.38	7.86	9.95	8.77
Arl5c	0.52	0.54	0.88	0.52	0.08	0.39	0.91	0.97	0.1	0.37	16.26	19.05	13.51	14.68	17.07	14.93	18.12	12.54	19.83	7.82	16.06	52.21	55.75	51.68	52.94	3.49	4.77	4.33	5.59	1.31	0.85	0.86	0.38	0.74	0.52	0.57
Arl6	29.48	30.48	28.16	27.25	32.11	28.56	28.87	30.78	27.9	28.33	13.2	14.65	13.79	8.63	10.66	8.64	11.08	15.85	16.49	15.38	13.53	9.31	9.39	9.04	8.69	29.86	27.86	30.35	26.65	19.26	24.98	17.94	31.2	26.91	23.65	23.77
Arl6ip1	262.45	238.6	191.01	240.81	241.02	244.74	225.77	257.86	330.64	314.11	550.64	503.96	455.92	442.87	454.88	465.11	465.45	503.87	504.39	445.77	506.33	459.87	443.6	438.05	432.12	254.73	270.44	265.51	231.64	240.72	252.83	250.96	204.58	181.77	159.3	170.58
Arl6ip4	115.31	117.95	100.93	150.62	103.3	128.31	117.07	87.07	150.29	158.37	143.66	142.61	193.4	147.57	146.27	135.52	141.87	203.99	205.79	223.38	192.79	164.7	168.91	161.4	151.84	111.17	119.43	109.71	109.34	106.04	110.45	115.41	31.43	127.96	118.08	118.22
Arl6ip5	245.75	245.56	400.87	142.46	150.24	156.46	282.88	317.68	130.49	125.26	280.13	268.5	295.75	352.16	361.77	347.27	341.86	260.76	267.32	265.8	270.92	373.3	393.48	380.89	379.3	331.2	354.17	339.71	338	370.14	395.4	356.01	334.93	318.31	313.47	278.53
Arl6ip6	47.1	45.32	56.9	55.02	53.59	52.28	48.25	55.5	56.54	59.23	61	57.66	48.15	39.75	42.31	40.82	43.29	48.03	43.82	47.99	47.83	50.91	49.65	48	50	24.94	24.24	22.69	23.32	28.39	25.65	28.05	31.66	29.25	32.93	30.88
Arl8a	110.84	113.6	142.55	133.56	134.61	137.52	122.72	122.92	107.76	105.25	89.87	80.99	85.96	90.47	93.58	86.68	87.99	98.74	92.78	97.5	95.59	54.63	55.34	57.11	56.35	394.46	457.89	461.57	424.9	396.46	430.55	385.38	269.48	484.32	372.19	403.6
Arl8b	100.62	87.36	94.35	120.99	139.38	122.46	86.87	99.99	150.34	143.8	61.1	54.17	60.16	59.81	65.07	61.26	57.44	58.06	54.98	52.81	57.93	52.32	50.79	52.28	51.04	102.95	102.96	99.48	99.63	94.66	94.38	97.41	168.42	104.96	103.57	94.4
Arl9	5.74	4.36	6.36	3.89	3.18	2.74	2.43	6.38	6.19	4.18	3.05	1.96	1.92	3.23	1.28	1.7	1.39	2.14	0.34	2.24	1.79	1.68	2.28	1.79	1.17	0.73	0.83	0.6	0.63	1.95	1.87	2.39	3.27	2.56	2.41	1.49
Armc1	41.05	39.78	43.44	53.65	52.65	46.54	33.49	41.12	76.28	77.52	55.66	53.13	42.93	38.75	42.07	41.51	42.42	46.43	42.72	43.96	42.99	46.93	45.57	45.81	45.25	43.21	38.28	41.46	41.91	44.86	48.02	50.9	83.09	49.56	56.78	48.59
Armc10	40.92	38.57	42.57	32.19	35.92	30.8	38.28	45.57	35.03	34.44	50.27	45.68	51.88	48.1	51.47	50.79	46.71	48.24	52.81	45.38	53.04	64.9	61	64.69	66.43	27.56	26.77	28.17	27.56	32.16	33.62	31.57	39.11	32.81	34.83	29.75
Armc12	0	0	0.1	0	0	0	0	0.13	0	0	0	0.12	0.14	0.48	0.12	0	0	0	0.26	0	0.13	0	0	0.07	0.22	0	0.1	0.45	0	0	0	0	0	0.24	0	0
Armc2	5.14	5.82	0.96	5.09	5.17	5.26	3.63	3.35	3.8	3.65	0.08	0.24	0.32	0.11	0.21	0.08	0.09	0	0.08	0.19	0.06	0.02	0.04	0.07	0.02	0.34	0.76	0.72	0.7	0.51	0.42	0.62	0.43	0.43	0.25	0.35
Armc3	2.04	2.17	0.29	0	0	0	4.05	3.33	0	0	0.13	0.21	0	1.7	1.82	1.44	1.32	0	0.29	0.06	0.3	0.77	0.37	0.96	0.74	0	0.81	0	0.2	0.21	0	0.06	0	0.07	0	0
Armc4	0	0	0	0	0.04	0	0	0	0	0	0	0	0	0	0	0	0	0	0.05	0	0	0	0	0.03	0	0	0	0	0	0	0	0.09	0	0.05	0	0.11
Armc5	25.11	26.85	17.11	30.11	30.69	33.27	27.82	23.14	26.63	30.44	15.76	14.15	26.6	31.62	30.21	33.9	29.65	22.65	22	30.1	20.84	16.14	15.35	16.53	16.94	19.7	18.31	18.31	19.05	30.29	31	28.41	21.27	27.25	30.92	28.91
Armc6	9.73	9.86	4.2	15.01	13.33	12	9.73	6.03	20.66	20.1	13.24	9.36	21.81	14.82	16.24	17.72	16.35	27.97	22.34	33.15	23.61	12.44	13.51	12.61	13.17	10.16	11.31	9.57	10.66	19.54	22.14	20.51	13.84	26.05	29.99	25.81
Armc7	5.88	5.57	5.27	5	3.3	3.95	6.19	6.34	3.82	4.06	17.63	17.37	11.44	30.43	31.72	27.73	26.43	18.61	16.38	18.85	17.59	19.65	18.9	21.43	21.25	7.4	6.33	6.43	4.08	7.85	8.22	8.25	8.02	9.11	9.61	9.26
Armc8	19.5	19.78	19.86	18.6	19.64	18.45	18.15	19.26	21.7	22.64	12.53	11.8	9.74	15.39	16.22	15.15	15.98	12.37	10.66	12.57	10.68	12.76	12.13	12.85	12.83	19.89	20.17	20.1	22.48	22.94	25.22	23.57	33.33	26.29	24.01	24.72
Armc9	3.3	3.7	1.85	3.6	3.38	3.21	3.89	3.12	3.6	3.41	1.12	0.91	0.95	1.61	1.5	1.24	1.23	0.95	0.74	1.07	1.13	1.16	1.21	1.06	1.36	2.37	2.03	2.23	2.83	3	2.38	2.74	2.76	3.22	2.47	2.72
Armcx1	9.39	7.83	7.36	9.03	12.25	10.2	8.13	9.82	6.24	6.48	6.61	9.89	3.91	5.73	6.93	5.3	5.01	4.16	5.61	3.42	6.55	13.61	13.89	12.6	14.23	37.12	47.8	42.8	45.32	33.36	34.41	31.4	20.46	34.46	30.87	34.07
Armcx2	51.61	48.72	46.24	44.27	41.66	41.91	53.4	55.5	40.61	42.01	10.01	12.19	9.07	10.07	11.31	9.84	9.52	5.93	7.63	5.75	6.73	13.38	15.11	13.78	13	47.09	41.56	53.51	53.9	46.47	49.77	53.57	45.22	47.81	51.1	47.45
Armcx3	7.29	6.72	13.29	7.92	7.91	8.14	7.53	7.31	6.79	7.58	9.01	8.35	6.42	7.24	7.24	7.65	7.21	7.59	8.45	6.04	7.96	10.99	11.85	11.35	10.8	34.58	32.51	35.42	36.51	37.27	38.22	36.48	23.73	35.74	36.06	38.71
Armcx4	1.2	1.77	1.36	1.67	1.86	1.49	1.21	1.51	1.8	1.65	14.63	17.59	15.3	11.54	10.36	11.79	11.24	15.01	17.66	11.29	19.88	17.94	17.58	18.57	17.3	10.77	11.98	11.6	11.84	13.27	12.55	10.31	6.82	15.75	10.57	14.94
Armcx5	3.48	3.33	5.75	2.77	4.54	3.2	3.55	4.11	2.81	4.24	8.24	10.17	5.13	7.62	5.85	6.57	6.64	4.82	5.37	5.2	5.63	5.78	4.96	5.52	5.78	8.35	9.03	8.74	7.79	3.89	3.65	3.23	4.14	4.73	4.15	4.39
Armcx6	0.22	0.07	0.2	0.06	0.13	0.07	0.06	0.08	0	0.08	5.57	6.73	2.68	3.25	3	2.7	2.17	1.29	1.8	2.22	3.69	9.67	10.72	10.87	10.65	5.94	5.17	7.43	3.99	6.33	5.78	7.32	6.52	9.24	8.03	7.26
Armh1	0	0	0.2	0.13	0.06	0.07	0.24	0.24	0	0	0	0.32	0	0	0	0	0	0	0.08	0	0.09	0	0.12	0	0	1	0.53	0.65	0.53	0	0.26	0.22	0.08	0.08	0	0.06
Armh2	0	0	0	0	0	0	0	0	0	0	0	0	0	0	0	0	0	0	0	0	0.25	0.19	0	0	0	0	0	0	0	0	0	0	0	0.44	0	0.17
Armh3	17.97	15.94	14.45	15.97	18.21	17.21	16.92	18.52	19.39	20.03	7.19	7.45	9.63	11.68	10.99	9.56	10.79	7.58	7.84	9.07	8.86	10.32	10.26	10.59	11.83	14.58	16.07	15.3	16.12	14.49	15.74	14.89	17.87	16.85	14.27	16.81
Armh4	0	0	0.02	0	0	0.02	0	0	0	0	0.08	0.13	0.05	0.04	0	0.02	0	0	0	0	0	0	0.02	0	0.04	7.08	9.54	8.55	9.48	1.32	2.36	1.81	1.18	4.15	1.84	1.95
Armt1	8.64	9.65	9.75	10.51	12.22	11	8.49	10.2	13.68	12.54	14.79	14.47	14.48	13.43	13.59	13.06	13.94	16.39	17.18	15.92	16.95	14.73	14.99	14.19	14.67	5.84	6.47	6.14	5.9	5.82	6.05	6.25	9.08	6.25	5.71	6.14
Arnt	44.55	43.83	48.43	39.76	43.31	41.55	48.21	54.31	30.55	32.16	20.73	22.69	32.68	19.24	18.89	18.48	17.83	26.49	30.83	22.57	27.77	25.57	27.68	28.56	28.35	24.36	27.06	29.26	25.2	26.4	26.06	25.44	30.72	22.57	22.9	24.88
Arnt2	0.47	0.22	1.29	0.44	0.39	0.53	0.68	0.55	0.51	0.4	0.52	0.2	0.12	3.81	4.15	3.23	3.45	0.3	0.29	0.57	0.08	0.02	0.12	0.03	0.07	59.87	58.09	61.56	60.71	80.94	80.26	78.02	75.97	65.8	61.31	72.25
Arntl	5.8	5.73	14.28	6.92	8.68	8.42	7.92	7.55	4.42	4.77	5.3	5.82	2.96	4.51	4.04	4.9	4.52	2.72	3.25	3.47	3.26	3.69	3.58	3.29	4.38	11.33	8.29	10.99	12.46	8.81	8.24	9.1	16.78	10.02	13.31	11.7
Arntl2	3.77	4.28	4.96	1.63	1.78	1.27	4.94	4.86	1.62	1.68	0.58	0.58	2.02	1.08	0.64	1.07	0.84	1.12	1.43	0.65	1.8	1.5	1.78	1.1	1.14	1.65	1.71	1.36	2.04	1.4	0.95	1.47	2.4	1.51	1.14	1.38
Arpc1a	199.17	215.06	146.44	133.01	116.8	121.83	212.65	192.6	129.08	128.33	122.93	119.45	119.91	103.53	107.2	100	101.35	115.92	114.89	115.32	110.05	88.62	89.04	84.02	90.01	219.75	223.9	226.4	218.21	211.56	228.71	231.4	246.29	240.18	250.2	222.01
Arpc1b	405.43	427.83	252.93	213.77	170.71	201.79	526.39	416.12	157.39	149.83	246.25	248.8	375.87	317.45	326.34	300.43	301.34	346.72	364.4	353.75	345.47	291.33	288.31	291	282.44	319.57	285.95	327.42	362.17	695.46	683.62	707.51	319.51	597.96	687.99	609.74
Arpc2	390.14	388.76	632.55	415.31	424.07	434.98	413.05	440.9	437.31	415.74	746.46	729.72	773.27	689.5	694.74	699.2	682.44	748.94	733.42	774.52	734.75	865.07	869.03	857.71	828.93	537.16	549.31	519.14	545.54	402.75	434.24	400.97	519.81	495.05	447.96	450.73
Arpc3	188.51	206.67	246.69	199.18	182.46	195.68	221.92	201.37	175.22	163.42	268.09	285.92	318.29	217.95	227.58	224.64	221.23	350.76	363.28	339.09	334.18	247.44	237.51	245.19	236.49	148.08	157.66	147.03	157.1	141.33	149.98	138.53	139.56	142.62	148.88	133.31
Arpc4	175.92	167.22	168.29	191.03	162.9	170.57	180.43	170.24	221.35	223.22	219.96	204.37	220.83	214.31	235.31	225.4	218.21	241.35	237.55	263.16	232.57	200.12	192.65	194.01	202.87	133.21	138.53	130.37	136.18	137.37	148.88	143.64	161.87	157.93	163.15	139.89
Arpc5	239.38	235.78	355.19	230.95	224.48	225.31	270.59	284.99	283.13	266.97	367.05	366.38	366.49	330.4	339.19	333.34	330.09	380.24	371.47	385.43	374.41	334.62	339.27	332.49	333.67	314.28	330.22	312.79	297.8	253.55	264.83	245.86	251.34	248.43	261.8	228.22
Arpc5l	40.66	43.06	56.46	59.45	65.95	68.4	37.98	36.7	61.74	57.51	46.22	45.85	40.21	50.22	53.95	51.64	50.37	52.84	51.22	48.5	49.52	46.38	46	44.84	44.51	38.21	38.98	39.6	37.8	30.37	30.08	28.51	33.53	38.04	45.13	35.76
Arpin	37.07	40.49	21.02	49.46	39.17	40.2	29.34	26.07	54.22	49.26	0.64	0.51	0.81	1.86	1.93	1.97	2	0.47	0.45	0.37	0.47	0	0.07	0	0.08	32.98	27.91	33.87	32.44	51.63	55.92	59.69	36.38	44.89	48.41	47.83
Arpp19	52.94	57.63	62.35	59.29	63.13	61.01	48.64	49.77	79.15	73.3	71.68	67.71	56.21	60.76	66.62	61.52	59.69	77.4	72.8	83.63	68.74	50.2	47.94	46.59	43.11	65.23	63.04	61.04	61.69	78.04	82.54	82.33	81.07	75.8	83.83	74.58
Arpp21	0	0	0	0	0	0	0	0	0	0	0.05	0.04	0	0	0	0.01	0	0.01	0	0	0	0.01	0.01	0	0	0.08	0.19	0.04	0.12	0.02	0.05	0.07	0.03	0.11	0.06	0.09
Arr3	0	0	0	0	0	0	0	0	0	0	0	0	0	0	0	0	0	0	0	0	0	0	0	0	0	0	0	0	0	0	0	0	0	0	0	0
Arrb1	11.43	9.68	25.77	9.11	8.35	8.78	11.79	11.4	8.25	9.33	61.35	67.46	51.86	9.41	8.47	8.8	10.43	23.54	30.16	18.14	32.63	116.46	118.37	118	118.03	125.62	148.76	137.69	136.23	39.89	53.89	40.97	27.92	49.36	31.7	41.66
Arrb2	25.67	27.57	31.38	38.99	30.68	34.47	20.83	17.06	27.15	28.91	99.46	97.66	122.63	191.02	200.24	183.74	181.22	131.87	150.45	131.55	145.12	143.24	148.59	151.78	147.58	38.19	44.21	35.05	45.03	26.98	22.18	27.9	22.8	29.47	31.28	26.53
Arrdc1	27.45	28.14	25.44	19.5	15.81	16.76	28.58	25.89	12.03	12.3	57.49	62.24	63.65	73.35	71.84	70.48	73.32	59.11	61.87	54.81	63.24	78.52	84.36	86.73	79.2	17.64	14.89	17.58	16.91	16.88	15.85	15	6.62	13.96	6.73	9.14
Arrdc2	4.74	5.98	12.05	6.61	4.4	4.91	4.71	5.4	3.75	3.56	14.6	18.18	14.2	10.49	10.41	8.94	11.11	16.55	17.51	17.33	16.37	20.57	21.56	19.62	17.25	8.77	9.07	10.66	8.1	5.77	6.43	7.29	3.02	6.81	6.73	5.63
Arrdc3	17.12	11.04	54.78	17.88	9.31	11.6	7.98	11.68	9.41	8.32	24.89	25.12	2.89	4.67	6.32	4.45	6.89	1.43	1.23	1.36	1.6	4.48	4.35	4.35	4.36	34.33	31.56	33.09	30.77	9.49	9.1	8.88	30.87	20.96	18.85	18.66
Arrdc4	0.04	0	0.08	0.04	0.08	0.04	0	0	0	0	3.38	3.85	0.8	2.72	3.22	3.58	3.18	0.47	1.16	1.03	0.74	0.62	1.01	1	0.69	24.9	30.37	30.64	20.88	18.18	16.3	16.21	6.43	10.47	11.71	9.6
Arrdc5	0	0	0	0	0	0	0	0	0	0	0.17	0	0	0	0.18	0	0	0	0	0	0	0	0.14	0	0	0	0	0	0	0	0	0	0	0	0	0
Arsa	69.88	67.99	63.63	71.06	66.78	68.78	84.7	76.96	38.4	35.48	16.04	17.29	19.59	20.09	19.95	20.52	19.28	15	18.75	14.49	17.22	22.28	22.51	22.22	24.72	36.13	35.97	44.06	37.91	31.52	31.82	28.02	14.39	24.55	25.11	24.57
Arsb	56.94	47.94	25.48	46.01	39.79	37.7	55.54	50.57	46.96	45.29	8.57	7.8	10.91	13.21	13.78	14.47	14.68	5.79	4.79	4.57	5.16	11.81	12.57	12.19	12.02	8.1	7.39	8.53	8.33	15.38	13.79	15.01	15.11	10.4	11.38	12.16
Arsg	9.23	10.18	8.41	10.11	14.53	11.78	11.72	12.38	6.21	7.71	1.54	1.64	3.29	1.43	1.13	1.35	0.9	2.56	4.74	2.31	4.26	3.16	3.8	3.88	3.77	4.22	2.61	4.36	3.78	1.09	1.64	2.01	1.8	0.93	1.15	0.95
Arsi	0	0	0.06	0	0	0	0	0	0	0	0	0	0	0	0	0	0	0.07	0	0	0	0	0	0	0	0.19	0	0	0	0.2	0.43	0.06	0	0.26	0.12	0.1
Arsj	0	0	0	0.12	0	0	0	0	0	0	0	0	0	0.15	0.15	0	0.11	0	0	0	0	0	0	0	0	0.11	0.04	0.65	0.15	0.05	0.04	0.09	1.11	0.4	0.28	0.96
Arsk	4.31	3.72	2.55	3.57	3.86	3.36	4.23	5.31	4.18	3.77	2.41	1.88	2.41	3.59	4.19	4.35	4.19	2.42	2.56	2.81	2.71	4.14	3.65	3.88	3.27	4	3.21	3.99	4.66	5.64	6.37	5.93	14.49	5.13	5.61	5.83
Art1	1.93	1.65	0.12	1.21	1.41	1.05	1.7	1.71	0.37	0.34	0.06	0	0	0	0	0	0	0.15	0	0.3	0	0	0	0.04	0	0	0.06	0	0	0	0	0	0	0	0.06	0
Art2b	0.06	0	0	0	0	0	0	0	0	0	3.54	1.79	1.22	14.78	14.27	12.96	16.36	0.98	0.65	0.41	0.45	8.09	8.25	8.38	8.49	0.05	0	0	0	0	0	0.06	0	0	0	0
Art3	47.2	51.01	18.97	2.84	3.94	3.12	34.35	35.2	2.56	2.39	0.05	0.2	2.86	3.09	2.77	2.85	2.43	0.11	0.21	0.13	0.11	0	0	0.06	0	25.94	21.27	27.92	25.92	65.38	65.29	70.13	10.63	8.08	10.7	7.23
Art4	0.21	0.52	0.13	0.49	0.82	0.26	0.17	0.24	0.24	0.23	5.07	4.48	2.37	2.91	2.66	2.99	2.72	1.02	0.97	0.86	1.53	4.25	3.97	5.93	3.97	0.86	0.92	0.5	0.07	0.31	0.57	0.5	1.01	1.29	0.93	0.94
Art5	2.19	2.17	1.76	4.74	5.53	5.09	1.83	1.95	1.9	1.68	0	0.19	0	0	0.28	0	0	0	0	0	0.1	0	0	0.06	0.26	0.14	0.08	0.17	0	0.09	0.31	0.26	0.38	0.19	0.44	0.22
Artn	3.07	4.41	4.6	1.87	0.92	1.77	7.95	6.67	0.94	0.64	1.36	1.21	0.29	0	0.16	0.25	0.09	0.27	0.17	0.14	0.09	0.56	0.88	0.59	0.8	3.37	3.7	4.55	3.5	1.45	1.86	1.04	1.46	2.07	1.12	1.72
Arv1	10.26	12.15	10.79	13.6	15.79	12.79	14.91	10.81	13.93	16.6	10.37	8.24	12.64	17.49	15.63	15.65	16.08	21.29	14.66	20.03	13.82	11.53	12.74	12.05	9.02	10.16	11.16	11.62	9.85	18.58	14.22	16.41	26.49	15.99	16.33	18.1
Arvcf	5.24	5.04	8.33	7.45	6.41	7.34	6.88	5.76	4.56	5.28	2.31	2.09	1.2	1.89	1.42	1	1.79	1.43	1.7	0.62	1.65	1.34	1.33	1.04	1.1	25.17	28.22	29.12	26.35	17.59	20.29	16.23	8.12	20.07	17.97	22.3
Arx	0	0	0	0.11	0.07	0.11	0.1	0	0	0	0.12	0.4	0	0	0	0	0	0.1	0.05	0.11	0.1	0	0.07	0	0.08	0	0	0	0	0	0	0	0	0.04	0	0
Arxes1	0.11	0.59	0.42	0.59	0.9	0.83	0.09	0	1.04	0.49	0.46	0.74	0	0	0	0	0	0	0.13	0.21	0.14	0.11	0	0.07	0	7.23	10.84	8.06	13.02	6.52	12.34	6.21	1.98	6.42	2.73	5.62
Arxes2	0	0.12	0.11	0.4	0.21	0.53	0.19	0	0.4	0.13	7.37	7.11	2.1	2.77	4.99	4.52	4.33	4.73	3.99	4.15	5.29	2.51	3.16	2.86	3.32	10.48	14.4	15.22	10.38	6.47	13.03	7.92	2.17	8.62	4.58	5.41
As3mt	0.28	0.17	0.21	0.05	0	0.05	0	0	0	0	10.49	9.87	11.86	4.08	5.24	5.2	4.26	13.87	13.18	13.95	15.15	17.11	16.93	18.78	16.43	12.75	11.07	12.12	12.81	9.44	11.79	11.33	11.8	10.91	9.91	10.46
Asah1	146.19	129.4	70.29	137.28	155.75	147.89	119.34	142.35	130.22	122.29	28.22	28.12	37.98	54.93	58.27	57.05	57.22	39.11	41.25	35.01	44.5	40.15	36.37	36.77	37.03	152.49	144.97	177.89	166.62	300.45	288.41	302.61	381.47	203.33	246.42	214.47
Asah2	23.83	22.31	16.06	4.99	6.2	5.77	25.92	31.61	2.4	1.99	1.19	1.17	1.97	1.82	1.22	1.66	1.5	1.26	0.82	1.03	1.01	1.03	1.08	1.18	1.34	2.24	2.5	2.93	2.6	1.94	1.8	1.82	1.95	1.53	1.36	1.3
Asap1	35.05	32.35	28.72	40.29	36.48	36.41	30.95	31.85	42.36	45.64	12.2	13.13	19.2	32.94	30.64	31.51	33.75	17.29	14.72	19.64	13.6	31.07	31.8	32.66	32.97	53.12	58.38	54.32	54.82	60.64	61.79	60.22	50.74	52.83	37.95	52.65
Asap2	11.37	9.75	10.33	11.86	10.38	11.78	10.49	11.15	13.93	15.59	2.54	2.88	2.34	3.65	3.16	2.78	2.59	2.14	2.86	3.31	2.45	1.92	2.07	1.96	1.76	17.48	14.21	18.6	16.55	32.93	28.57	31.98	26.49	18.89	20.43	22.28
Asap3	20.28	21.34	10.62	1.06	0.82	1.09	23.94	20.32	0.78	0.45	5.48	6.86	1.25	5.52	4.93	4.53	5.21	0.61	0.82	0.71	0.91	1.9	1.58	1.85	1.62	8.39	7.72	12.14	11.6	22.76	20.91	22.29	4.21	6.57	5.66	6.76
Asb1	14.16	14.33	12.26	20.02	22.84	21.13	14.17	14.87	18.59	17.41	17.05	18.6	15.84	8.32	9.1	8.55	7.94	20.91	20.6	18.74	19.64	9.74	9.56	9.93	8.86	20.6	23.5	21.72	19.8	13.11	16.59	13.7	15.4	17.23	12.83	18.06
Asb10	0.26	0	0	1.1	1.24	0.88	0.1	0	0.51	0.89	0	0	0	0	0	0	0	0	0	0	0	0	0	0	0	0	0	0	0	0.07	0	0	0	0	0	0
Asb11	0	0.07	0.06	0	0.11	0	0	0	0.07	0	0.13	0.21	0	0	0.13	0	0	0.07	0.14	0	0	0.06	0	0.08	0.25	0.1	0	0	0.07	0	0	0	0.14	0	0	0.05
Asb12	0	0	0	0	0	0	0.09	0	0.13	0	0	0	0	0	0	0	0	0	0	0	0	0	0	0	0	0	0	0	0	0	0	0	0	0	0	0
Asb13	12	13.47	8.44	4.48	3.58	4.01	13.35	13.68	6.93	5.47	7.57	6.67	8.68	17.53	17.33	17.05	17	8.18	9.51	9.85	9.41	11.3	13	12.56	11.08	3.7	3.66	3.62	5.75	14.08	13.35	15.44	5.29	6.85	5.27	6.8
Asb14	0	0	0	0	0	0	0	0	0	0	0	0.15	0	0	0	0	0	0	0	0	0	0	0	0	0	0	0.06	0	0	0	0	0	0	0	0.07	0.12
Asb15	0.68	0.87	0.11	0.03	0.04	0.04	0.74	0.94	0.05	0.04	0	0	0.05	0	0	0	0	0	0	0	0	0	0	0	0	0	0	0	0	0.09	0.11	0	0	0	0	0
Asb16	0.06	0.07	0.06	0	0	0	0	0.14	0.07	0	3.65	3.83	0.57	0.07	0.27	0.14	0.29	1.27	0.5	0.71	0.83	3.29	3.89	3.38	3.82	3.87	6.49	5.74	3.82	0	0.11	0	0.14	0	0.06	0
Asb17	0	0	0	0	0	0	0	0	0	0	0	0	0	0	0	0	0	0.17	0	0.13	0	0	0	0	0	0	0	0	0	0	0	0	0	0	0	0
Asb18	0	0	0	0	0	0	0	0	0	0	0	0	0	0	0	0	0	0	0	0	0	0	0	0	0	0.14	0.32	0.4	0.18	0	0	0.04	0	0	0.04	0
Asb2	0.15	0.16	0.56	4.94	4.11	4.67	0.37	0.34	2.03	1.41	13.89	11.7	3.43	8.54	8.26	7.93	7.44	2.05	1.49	1.65	0.84	1.7	1.2	0.97	1.48	1.27	1.58	1.16	1	1.1	1.67	0.6	0.33	0.97	0.91	0.84
Asb3	6.14	7.46	9.1	5.19	5.73	5.15	6.22	6.86	6.76	6.49	9.61	10.11	8.45	8.48	8.07	7.38	8.94	9.62	10.54	9.68	10.5	13.53	12.08	12.36	13.13	8.51	8.74	10.09	8.13	5.82	5.38	5.41	10.44	7.05	8.31	6.95
Asb4	0.23	0.19	0.13	0.04	0.08	0.21	0.07	0.2	0.21	0.29	0	0.1	0.06	0	0.05	0.05	0	0	0	0.09	0	0	0	0	0	0.07	0.21	0.32	0.19	0.05	0.2	0.18	1.49	0.92	0.87	0.94
Asb5	0.24	0.25	0.22	0	0.28	0.14	0.06	0.09	0.09	0.25	0	0.09	0.2	0.34	0.17	0.18	0.28	0.09	0	0.3	0.09	0.07	0	0.21	0.08	1.15	1.89	1.43	2.23	0.52	1.48	0.55	9.93	8.38	9.22	8.5
Asb6	19.73	20.44	12.77	22.82	18.96	22.04	25.42	19.03	26.29	28.8	22.85	24.97	29.12	28.32	27.14	27.55	25.14	35.7	34.05	40.57	33.42	21.53	24.48	24.27	22.3	19.37	19.19	17.38	17.37	30.58	29.75	29.94	17.46	30.69	33.62	31.59
Asb7	13.18	12.98	10.96	11.72	12.89	12.62	12.84	15.15	11.27	12.62	12.02	12.56	10.44	9.11	9.76	10.86	9.31	10.32	12.08	9.64	12.43	13	13.4	13.02	14.02	7.98	7.97	9.57	8.79	9.52	8.08	10.58	15.18	8.44	8.84	10.17
Asb8	58.67	61.55	56.42	50.98	51.24	45.86	65	67.49	46.71	41.61	38.25	39.15	39.72	30.36	32.29	33.2	29.1	48.03	53.8	46.96	44.44	30.91	31.05	36.43	33.1	32.3	31.42	34.83	31.97	42	38.65	38.93	47.18	38.28	36.78	35.12
Asb9	0	0	0	0	0	0	0	0	0	0	0	0	0	0	0	0	0	0	0	0	0	0	0	0	0	0	0	0	0	0	0	0	0	0	0	0
Ascc1	40.13	40.26	53.2	36.17	40.96	41.21	49.23	45.46	26.51	26.14	43.95	43.83	52.75	53.48	49.09	49.66	50.05	37.52	49.56	33.08	44.46	64.43	68.31	68.35	63.87	28.57	25.3	28.63	28.31	18.16	20.4	16.59	18.62	19.03	16.89	14.78
Ascc2	65.39	67.66	101.99	87.88	89.71	91.53	72.25	63.64	75.02	74.7	56.23	58.32	69.64	62.92	60.33	63.97	62.11	67.5	65.44	71.08	64.47	53.56	56.33	55.88	53.71	66.69	58.11	60.2	60.43	54.09	47.76	51.28	53.65	43.61	45.78	47.01
Ascc3	20.15	18.13	19.19	12.37	13.95	12.31	19.18	22.15	15.07	15.26	14.22	14.32	22.33	12.29	11.19	12.68	12.8	20.94	21.54	19.27	21.14	13.42	11.96	12.29	13.03	18.15	16.6	18.16	16.1	24.54	22.02	24.56	24.04	12.24	12.85	14.74
Ascl1	0	0	0	0	0	0	0	0	0	0	0	0	0	0	0	0	0	0	0	0	0	0	0	0	0	0	0	0	0.08	0	0.06	0	0	0	0	0
Ascl2	0.11	0	0.41	0	0.19	0	0.09	0	0	0	2.69	3.12	0	0	0.12	0.25	0	0	0	0	0	0.21	0.09	0.22	0.32	4.9	3.65	6.85	6.11	0.36	0.89	1.32	0.24	0.71	1.11	0.55
Ascl3	0	0.27	0	0.44	0	0.47	0	0	0	0.82	0	0.28	0.33	0.55	0.55	0.29	0	0.3	0	0	0.3	0	0	0	0	1.86	0.71	1.79	3.47	0.83	2.28	3.06	2.79	3.55	2.05	2.11
Ascl4	0	0	0.44	0	0	0	0	0	0	0	0.9	0.52	0.41	1.46	1.2	2.09	1.3	0.67	0.27	0.3	0.48	0.15	0.34	0.53	0.39	0.58	0	0.32	0.42	0.09	0.29	0.24	0.09	0.17	0	0.33
Ascl5	0	0	0	0	0	0	0	0	0	0	0	0.34	0	0	0	0.36	0	0	0	0	0	0	0	0	0	0	0.29	0	0.66	0	0	0	0	0	0	0
Asdurf	0	0	0	0	0	0	0	0	0	0	0	0	0	0	0	0	0	0	0	0	0	0	0	0	0	0	0	0	0	0	0	0	0	0	0	0
Asf1a	26.32	29.58	17.78	30.53	30.99	28.35	23.5	28.23	36.7	36.1	19.48	17.76	14.2	26.2	25.02	27.03	24.75	18.75	14.15	22.61	15.54	20.43	20.4	18.05	18.46	19.33	17.79	16.42	15.58	18.96	17.65	19.07	30.5	24.52	23.82	20.54
Asf1b	30.47	29.81	6.99	73.22	53.43	59.67	14.57	11.5	87.68	80.45	92.35	94.45	65.97	99.25	95.78	103	90.43	59.44	54.49	60.7	51.65	93.65	84.74	93.61	89.23	9.78	8.73	5.45	7.76	14.38	17.22	16.63	19.3	14.74	13.92	11.01
Asgr1	0	0.23	0.1	0	0.2	0	0.36	0.13	0	0	1.26	0.61	0.72	0.24	0.24	0.13	0	0.94	1.02	0.84	0.54	0	0.1	0.07	0	0.27	0.31	0.23	0	0.12	0.8	0.22	1.35	2.41	1.36	1.95
Asgr2	0.11	0	0	0	0	0	0	0	0	0	0.81	1.11	1.46	0	0.24	0	0.13	1.63	2.07	1.59	2.3	0.11	0.1	0.08	0.11	0	0	0	0	0.25	0	0	0	0.12	0	0.09
Ash1l	29.09	25.71	26.45	24.47	30.68	25.84	28.95	30.51	31.45	35.94	13.86	14.9	12.85	14.56	11.43	14.54	14.54	13.07	11.96	11.06	11.91	14.6	14.89	14.85	15.28	17.23	16.01	15.7	16.6	34.02	27.93	31.35	49.94	25.1	26	33.62
Ash2l	44.88	42.11	35.31	48.55	47.76	45.98	41.99	45.15	63.14	63.54	26.29	23.51	23.83	31.46	32.83	32.09	31	28.07	24.08	28.53	25.69	28.49	29.5	27.14	29.08	16.97	17.81	18.48	18.87	25.43	27.34	26.45	28.93	31.56	33.74	33.08
Asic1	0	0.1	2.79	0.13	0.19	0.4	0.13	0.14	0.29	0.2	0.19	0.37	0.04	0.03	0	0.04	0.04	0.04	0	0	0	0	0.03	0.02	0.03	5.02	6.08	5.22	4.56	1.35	3.17	1.34	0.68	2.23	0.97	2.11
Asic2	0	0.04	0.15	0	0	0.04	0	0	0	0	0.04	0	0.05	0	0	0.05	0	0	0	0	0	0	0	0.03	0	17.44	22.28	21.92	18.69	7.02	10.15	6.94	2.06	13.42	5.06	8.36
Asic3	0.3	0.69	0.75	0.13	0.85	0.61	0.96	0.41	0.42	0.24	0.68	1.2	1.23	0.56	0.32	0.76	0.43	1.23	1.26	0.28	1.06	0.83	0.56	0.88	1.01	0.36	1.22	0.67	0.39	0.4	0.26	0.52	0.24	1.03	0.82	0.86
Asic4	0.07	0.07	0.73	0.06	0	0.06	0.21	0.07	0	0	0	0	0	0	0	0.07	0	0	0	0	0	0	0	0	0	0	0	0	0	0	0	0	0	0.21	0	0.16
Asic5	0	0	0	0	0	0	0	0	0	0.08	0	0	0	0	0	0	0	0	0	0	0	0	0	0	0	0	0	0	0	0.08	0	0	0	0	0	0
Asl	60.59	62.56	72.76	48.42	42.78	49.28	74.21	61.78	33.29	36.63	32.4	30.25	49.46	22.44	24.15	22.29	21.26	55.82	62.31	57.85	53.44	28.87	29.44	30.05	28.16	22.79	25.08	23.39	21.91	23.49	23.28	21.49	7.4	17.51	17.83	16.27
Asmt	0	0	0	0	0.13	0.14	0.24	0	0	0.16	0.15	0	0.19	0.16	0.16	0.17	0	0	0.17	0.14	0	0	0.13	0	0.29	0	0	0	0.16	0.16	0.54	0.15	0	0.64	0.15	1.24
Asna1	194.34	194.38	199.58	245.93	222.36	251.65	225.8	184.47	215.14	208.87	128.44	118.54	137.89	130.63	143.45	123.37	130.49	152.53	126.27	159.25	135.44	80	75.53	84.67	80.99	163.68	169.72	159.15	172.71	185.31	189.82	191.75	129.42	202.71	231.13	185.75
Asns	191.55	203.75	395.01	379.23	546.66	446.23	126.84	122.47	150.06	137.48	110.05	112.97	58.33	38.94	42.44	38.48	41.19	43.72	44.13	29.03	53.28	60.94	56.38	60.14	59.35	325.38	346.43	385.04	353.2	109.12	143.87	116.68	168.3	154.88	130.04	131.48
Asnsd1	8.13	9.69	7.58	8.04	9.23	8.82	7.11	7.39	11	10.05	7.64	9.76	8	4.59	7.43	5.54	5.23	6.89	8.83	7.63	8.59	8.52	8.8	6.72	6.41	4.72	4.76	5.08	5.41	3.63	3.58	3.08	7.42	5.86	5.3	3.19
Aspa	0.21	0.28	0.06	0.03	0.03	0.08	0.19	0.27	0	0	0.03	0.03	0	0.19	0.16	0.21	0.14	0	0	0.03	0	0	0	0	0	3.13	2.38	2.32	3.02	4.37	4.37	5.9	9.22	5.08	4.65	4.77
Aspdh	0.12	0.63	0.22	0.32	0.75	0.33	0.2	0.14	0.28	0.52	0	0.13	0	0.13	0	0	0	0	0	0	0	0	0	0	0	0.2	0	0	0.13	0.26	0.11	0	1.06	0.13	0.98	0.3
Aspg	1.54	2.01	3.66	3.04	2.25	3.02	1.4	1.25	1.05	2.4	0.21	0.11	0	0	0.05	0	0	0.06	0	0	0	0	0.09	0	0	0	0.23	0.41	0	0.11	0	0.25	0.22	0.43	0.26	0.04
Asph	13.98	12.47	51.01	18.65	21.22	19.72	14.26	18.14	11.71	14.33	7.32	8.36	10.88	2.58	2.68	2.71	3.07	7.96	7.84	6.54	8.6	4.37	4.68	4.45	4.47	17.24	14.4	17.14	15.48	9.23	8.43	8.13	11.01	7.76	8.59	8.97
Asphd1	0	0	0.3	0	0	0.1	0	0	0	0	0.11	0.12	0	0	0.11	0	0	0	0	0.1	0	0	0	0	0	15.84	25.8	25.42	18.9	3.83	4.59	3.84	0.47	5.72	2.37	5.49
Asphd2	0.94	1.07	1.44	4.1	2.96	3.31	1.63	1.1	4.15	3.49	0.14	0.05	0	0	0.1	0	0.16	0.11	0	0.08	0	0	0	0.03	0	10.97	10.92	13.06	10.4	4.89	6.73	5.69	2	5.06	3.27	3.73
Aspm	18.13	15.35	1.78	28.75	31.57	29.65	7.05	6.21	42.32	43.84	25.29	27.16	19.8	22.53	19.02	24.82	23.2	14.9	15.51	12.48	16.37	35.32	32.55	32.07	33.65	1.16	1.88	0.88	0.77	7.36	7.93	7.2	5.92	4.18	4.42	4.86
Aspn	0	0	0.07	0	0	0	0	0	0	0	0.08	0.33	0.2	0.98	0.89	0.78	0.88	0.63	0.35	0.85	0.36	0.5	0.19	0.15	0.3	0	0	0	0.16	0	0.14	0	0.5	0.24	0	0.19
Asprv1	0.35	0.36	0.43	0.1	0.1	0.11	0	0	0.13	0	0.59	0.63	0.45	0.37	0.12	0.13	0.13	0.83	0.53	0.65	0.28	0.43	0.2	0.23	0.11	4.12	2.02	4.06	4.35	1.51	0.31	0.69	0.25	1.73	1.63	1.43
Aspscr1	48.13	54.67	35.49	53.23	47.8	50.29	57.42	43.86	45.99	44.9	16.85	15.3	23.34	35.33	35.92	36.53	33.71	22.66	20.57	22.08	21.56	23.67	23.69	23.87	24.04	26.63	23.95	26.77	23.92	29.98	29.07	27.19	20.73	35.23	37.28	34.13
Asrgl1	17.8	21.37	14.71	13.66	13.51	13.53	16.69	16.76	8.51	8.03	27.94	30.25	20.51	19.54	19.98	19.19	21	16.07	20.46	15.4	21.5	35.14	36.94	36.29	35.86	19.29	17.97	19.66	20.63	18.09	17.7	17.64	14.23	18.58	21.26	21.25
Ass1	27.27	29.49	35.41	51.98	41.14	45.04	28.93	25.42	64.16	59.25	100.16	88.82	56.48	176.38	169.76	174.13	180.32	63.13	59.52	51.31	62.22	57.91	61.05	64.36	65	111.06	141.18	136.2	118.38	25.84	39.57	25.27	22.5	65.65	33.89	49.1
Aste1	4.57	5.21	3.35	3.42	3.56	3.64	4.29	4.46	5.94	5.71	5.7	5.77	7.21	6.14	6.23	6.67	5.69	9.95	9.68	10.78	8.95	4.08	4	3.78	4.39	3.71	3	3.06	3.02	4.66	5.33	5.18	6.37	3.69	3.73	3.29
Astl	0.07	0.07	0.13	0.12	0.25	0	0	0	0	0.07	0.71	0.46	0.09	0.15	0.15	0.16	0	0.25	0.08	0.2	0.08	0.26	0.12	0	0.21	0.06	0.13	0.07	0	0	0	0	0	0	0	0
Astn1	0.02	0	0	0	0.03	0	0	0	0	0	0.02	0.02	0	0.02	0.02	0	0.02	0	0	0	0	0	0	0	0	4.6	6.16	5.03	4.81	2.21	3.31	1.7	1.01	2.8	0.93	1.71
Astn2	0.04	0.04	0.1	0.16	0.06	0	0	0	0	0	0	0.24	0.05	0.5	0.73	0.57	0.92	0	0	0	0	0	0.03	0	0	8.05	7.6	12.3	10.22	17.04	18.56	16.26	14.89	14.82	13.13	16.89
Asxl1	53.74	54.73	54.91	48.95	47.9	47.14	51.64	51.65	65.7	71.61	57.37	58.44	77.33	78.46	71.7	78.13	72.89	68.92	70.73	72.13	68.62	120.35	122.41	123.12	124.63	27.54	31.41	29.93	29.37	35	31.01	32.25	33.73	30.24	27.68	33.4
Asxl2	20.91	20.58	27.1	14.99	18.26	15.82	18.74	21.46	17.98	20.84	12.95	13.89	15.82	21.47	17.71	19.61	19.85	14.08	13.19	13.46	14.48	17.62	18.29	18.28	18.08	15.75	14.71	16.88	15.4	13.51	13.26	13	19.95	10.6	10.26	12.61
Asxl3	0.01	0	0	0	0	0	0	0	0	0	0	0	0	0.15	0.16	0.1	0.28	0	0	0	0	0	0	0.01	0	1.42	1.2	1.21	1.48	4.93	4.26	4.42	9.17	3.87	3.77	5.19
Asz1	0	0	0.06	0	0	0	0	0	0.07	0	0	0	0	0	0	0	0	0	0	0	0	0	0	0	0	0	0	0	0	0	0	0	0	0	0	0
Atad1	48.58	47.04	47.62	41.89	49.3	43.51	39.83	52.66	57.74	57.51	40.03	38.81	40.01	42.34	45.33	46.89	44.26	48	40.77	46.54	42.92	39.98	37.42	35.26	38.13	56.71	56.57	54.24	51.79	64.56	62.89	60.67	120.58	66.99	75.01	68.48
Atad2	20.98	18.57	6.96	41.49	42.43	38.45	10.89	11.88	60.38	62.53	34	33.6	22.56	40.55	35.92	42.6	41.11	23.81	20.43	25.49	20.71	32.95	31.83	30.16	30.78	4.64	3.8	3.68	3.46	11.58	11.43	11.67	18.33	10.58	11.98	12.15
Atad2b	10.49	10.32	15.52	9.8	13.15	10.97	9.44	12.46	12.29	13.9	9.74	10.44	8.72	11.47	10.78	12.96	13.14	9.31	8.58	9.12	8.59	13.47	12.96	12.65	14.31	3.45	3.05	3.54	3.84	5.49	4.75	5.44	10.43	5.84	5.6	6.67
Atad3a	37.55	37.03	38.53	68.63	59.26	62.14	28.44	20.99	77.26	77.46	54.93	50.02	80.29	72.53	75.98	77.15	68.72	107.17	99.63	107.44	96.85	64.94	62.64	65.78	63.23	35.7	28.95	27.49	32.69	45.16	46.76	45.53	35.03	64.52	69.91	64.93
Atad5	8.5	7.87	2.72	18.94	21.12	17.24	4.56	5.09	29.21	30.06	30.31	30.66	20.75	32.16	28.71	32.35	32.48	22.19	20.56	20.77	18.55	33	31.41	29.59	32.07	2.09	2.82	2.14	2.41	4.31	4.77	5.38	9.52	4.83	5.4	5.13
Atat1	15.85	17.43	11.3	11.69	12.83	12.6	23.48	21.3	8.73	10.37	5.68	6.24	10.81	6	5.09	5.99	5.61	10.83	12.16	9.11	10.24	8.67	10.27	9.38	8.56	9.91	7.5	10.44	11.22	13.22	12.96	11.63	19.6	15.36	13.84	13.94
Atcay	0.14	0.09	0.5	0.19	0.2	0.16	0.07	0	0	0.05	6.29	6.09	6.15	5.83	5.89	4.43	4.83	6.77	8.45	6.61	6.57	8.4	10.08	9.46	8.55	29.54	41.82	35.73	26.63	9.63	16.19	11.07	3.32	21.27	8.14	15.18
Ate1	23.76	21.86	24.79	30.77	34.81	29.73	23.95	24.7	35.68	37.15	15.45	16.04	14.4	15.81	16.38	16.2	16.25	16.51	14.85	14.83	16.64	15.45	15.96	15.57	14.77	26.01	27.36	26.52	26.95	30.2	27	27.69	38.91	27.24	27.2	28.59
Atf1	46.32	46.04	70.86	56.65	63.3	57.57	45.32	44.18	68.88	65.42	71.99	64.73	73.89	81.43	85.87	89.94	81.23	79.13	70.37	74.89	72.45	88.53	82.52	82.6	78.89	45.34	47.51	40.86	43.64	55.69	51.06	57.71	61.55	57.42	58.58	53.1
Atf2	24.76	20	27.82	24.98	27.27	26.04	19.88	24.18	26.97	27.78	27.02	28.52	23.61	20.98	21.23	21.91	21.19	24.53	23	24.5	25.15	20.14	18.56	19.31	19.83	24.95	25.92	25.85	23.19	19.48	19.04	18.76	36.37	20.48	19.61	21.78
Atf3	188.63	187.08	380.06	104.43	112.03	86.88	116.05	111.83	4.58	7.12	277.96	280.73	130.54	109.16	103.16	93.75	100.85	195.74	145.89	210.22	167.5	36.44	36.14	37.9	35.89	446.6	592.06	554.35	496.57	281.35	341.16	290.01	159.36	311.82	215.86	263.54
Atf4	265.55	284.57	702.97	798.06	811.24	843.51	224.61	205.33	384.7	367.38	423.59	441.02	434.15	434.97	447.34	435.87	415.04	418.9	413.79	441.71	426.72	335.73	330.49	344.14	335.89	652.16	658.9	702.57	688.71	536.59	542.54	534	680.08	624.81	696.18	610.46
Atf5	63.25	62.21	166.18	199.93	264.05	263.96	63.62	36.13	37.83	35.02	27.15	27.24	17.16	57.69	58.82	51.58	58.3	14.44	17.56	22.31	13.49	27.57	31.92	28.6	31.4	234.48	214.62	242.01	278.81	252.11	259.23	249.08	234.78	392.53	420.41	365.62
Atf6	22.37	21.87	54.04	39.62	61.26	48.33	22.4	22.75	15.69	15.54	17.19	17.77	17.03	16.06	15.12	17.73	17.4	14.82	14.79	15.36	15.05	15.94	15.67	15.52	15.57	64.48	53.35	57.65	50.41	24.25	23.05	24.44	34.6	23.95	25.52	26.93
Atf6b	116.11	119.54	100.31	149.69	135.76	142.17	129.77	95.67	150.65	158.71	69.72	68.03	94.08	75.3	73.18	70.36	69.23	81.57	81.65	86.76	77.31	60.16	60.82	60.35	59.07	78.14	63.36	75.4	67.23	74.92	78.11	83.72	46.49	77.97	83.22	79.33
Atf7	15.94	16.76	22.57	14.65	16.71	14.05	16.31	19.57	15.31	16.93	10.5	10.92	8.77	11.86	10.02	11.95	11.71	10.73	9.15	9.54	9.26	11.99	12.31	13.17	12.73	13.06	13.66	13.4	12.05	19.24	17.33	18.2	39.05	19.08	16.13	18.38
Atf7ip	20.53	19.99	10.71	15.89	19.81	16.87	22.62	24.47	15.26	16.87	6.05	5.56	11.11	10.33	9.53	11.74	9.96	9.6	11.18	9.24	10.41	12.41	13.07	13.11	13.92	4.94	5.96	5.07	5.13	10.52	9.15	9.21	12.1	8.3	6.68	9.11
Atf7ip2	0	0	0	0	0	0	0	0	0	0	0.08	0	0	0	0	0	0	0.09	0.04	0.03	0.04	0	0	0.05	0	0.09	0	0	0	0	0.03	0	0	0	0	0
Atg10	13.75	14.93	13.83	10.1	14.91	11.63	14.25	15.64	8.13	6.25	5.3	6.68	5.74	7.06	5.34	5.57	6.16	5.21	6.75	5.84	7.45	7.58	7.85	9.52	7.24	12.04	9.58	14.93	13.17	7.69	8.09	8.51	8.87	5.46	6.49	6.55
Atg101	67.87	70.3	139.29	82.07	70.7	88.99	75.58	61.54	69.2	64.35	82.37	83.7	68.56	54.38	52.93	52.01	48.33	83.96	76.72	102.16	81.63	57.94	47.52	47.86	47.97	72.57	87.42	80.53	83.15	52.19	55.82	51.71	18.23	57.89	55.17	53.37
Atg12	14.34	13.33	23.84	11.73	14.25	13.1	13.72	16.88	10.28	9.72	18.88	20.21	12.62	13.96	14.93	13.38	14.61	11.44	11.48	10.99	10.54	18.67	19.11	16.94	17.53	26.94	29.38	29.38	28.26	15.57	17.09	16.29	26.3	18.82	21.57	17.43
Atg13	54.42	54.21	109.07	28.09	29.83	27.81	64.23	64.79	27.14	28.53	37.5	39.69	37.57	41.35	42.33	43.67	40.52	31.48	32.43	32.37	28.58	37.24	35.96	33.91	37.28	55.41	54.77	58.43	45.69	28.29	29.19	29.2	26.84	26.16	27.13	26.93
Atg14	10.1	10.67	12.6	6.88	6.29	7.31	12.24	11.69	6.37	6.08	12.56	13.55	6.16	10.07	10.8	11.02	12.19	6.31	6.03	7.23	5.23	11.44	11.46	11.82	12.57	16.3	17.33	17.68	13.37	13.4	13.9	12.71	16.59	13.06	15.85	15.24
Atg16l1	12.81	14.38	23.43	13.45	13.27	14.13	14.72	14.31	15.51	15.45	15.4	15.54	20.22	17.32	17.78	17.53	16.21	23.2	23.27	23.18	22.71	18.37	19.59	19.95	19.43	13.78	14.14	14.07	12.24	12.33	11.86	10.82	12.3	15.47	14.66	14.23
Atg16l2	8.22	8.14	7.87	5.74	4.71	6.03	8.88	6.92	4.03	5.37	18.7	21.66	22.03	23.56	26.44	25.26	23.59	17.37	21.75	18.06	20	42.48	46.73	44.65	43.41	4.46	3.75	4.7	4.51	4.84	4.36	4.42	4.22	5.04	6.71	5.59
Atg2a	18.52	18.05	20.18	14.1	13.44	14.47	21.76	19.06	12.5	13.96	25.72	24.53	34.58	31.89	29.43	30.11	28.72	28.95	30.56	36.42	30.04	32.04	33.63	34.92	33.04	19.39	19.33	19.07	15.78	19.02	17.61	17.11	13.36	14.16	13.65	17.51
Atg2b	20.8	20.03	42.63	24.34	24.42	25.87	20.74	23.61	20.3	21.73	28.25	32.01	27.05	24.19	20.35	22.93	22.51	24.7	22.82	22.71	24.15	30.57	30	30.87	30.76	17.98	19.45	19.69	16.53	14.63	15.32	15.02	18.28	12.6	13.38	15.51
Atg3	79.14	72.72	73.77	78.88	84.88	84.51	74.75	74.91	97.37	89.12	52.86	48.18	58.44	59.35	61.48	60.35	60.78	56.03	54.79	58.19	55	47.29	45.96	42.15	44.8	73.07	85.35	78.14	84.8	95.92	95.58	94.45	72.66	104.99	115.78	106.51
Atg4a	24.2	24.87	14.7	22.18	25.97	23.14	22.11	27.59	29.72	30.77	29.79	32.39	28.47	30.54	29.61	28.76	29.47	29.96	33.19	27.2	35.04	31.32	31.93	31.44	32.22	21.2	26.67	25.75	20.31	26.07	30.5	26.21	26.95	21.8	22.64	17.02
Atg4a-ps	0.26	0.44	0.39	0.29	0.22	0.62	0.34	0.66	0.97	0.91	0.6	0.64	0.65	0.46	0.72	0.58	0.2	0.6	0.48	0.32	1.11	0.16	0.5	0.34	0.66	0.41	0.7	0.34	0.62	0.46	0.91	0.51	0.37	0.36	0.51	0.63
Atg4b	24.68	24.34	26.19	19.76	21.62	22.17	23.93	23.89	21.14	19.53	19.55	19.18	24.43	17.49	18.53	18.66	18.3	22.56	24.17	21.14	22.27	22.13	22.98	22.49	22.43	24.78	24.4	25.46	24.04	18.61	21.09	20.36	20.93	23.03	23.22	20.92
Atg4c	21.04	20.36	31.02	17.15	20.01	16.32	21.19	30.23	16.31	16.99	1.96	2.73	3.01	3.1	2.23	1.7	2.54	2.35	2.25	2.39	2.23	1.79	2.08	2.4	1.52	18.31	19.9	21.68	20.87	17.34	15.06	17.78	21.51	12.51	14.97	15.1
Atg4d	12.04	13.2	10.63	16.38	12.76	14.63	15.86	12.31	21.41	22.12	18.39	17.28	24.2	14.85	14.95	13.7	14.51	25.88	26.84	26.74	25	15.43	16.87	15.16	14.6	12.67	13.03	11.58	11.59	13.37	12.01	12.35	7.64	12.46	13.59	11.9
Atg5	35.04	32.16	32.83	34.45	35.77	33.9	33.27	30.96	49.26	44.1	42.22	42.27	33.57	42.33	41.14	36.78	38.81	30.9	34.09	36.39	32.75	36.43	35.36	32.3	37.04	37.15	42.63	38.28	37.93	35.94	41.77	40.73	53.58	43.05	46.02	40.33
Atg7	18.25	19.63	13.1	19.59	19.31	18.73	20.69	17.27	17.54	17.06	6.01	5.58	9.72	7.38	7.74	7.92	8.04	7.8	7.01	7.65	8.11	7.79	7.13	7.82	8.15	12.87	12.92	12.82	12.45	15.64	15.98	18.35	15.7	16.92	13.88	16.08
Atg9a	29.55	27.78	36.51	43.1	42.04	42.65	34.53	30.01	21.6	23.49	15.53	18.06	19.36	13.4	10.79	10.74	11.16	13.39	14.34	12.27	14.07	17.54	18.4	17.6	18.35	15.92	17.8	14.01	15.52	14.67	12.5	12.51	16.11	12.82	11.42	15.46
Atg9b	0.37	0.8	1.88	0.43	0.48	0.58	0.81	0.86	0.62	0.49	39.25	47.63	15.01	12.05	11.49	12.43	11.09	13.94	13.41	16.05	14.71	30.69	29.48	29.43	31.32	11.26	14.31	15.41	10.57	0.44	0.89	0.68	0.59	1.65	1.05	1.43
Atic	40.92	39.85	16.76	72.13	58.95	64.04	30.18	21.95	114.58	109.64	65.4	58.04	80.8	68.06	72.08	70.03	71.01	85.08	77.18	90.24	80.21	72.43	70.03	70	71.53	24.73	22.87	20.78	22.65	30.05	33.07	30.05	47.93	46.84	52.6	45.48
Atl1	12.01	13.11	16.98	7.16	9.98	8.17	13.46	14.43	4.03	3.87	0.2	0.11	0.85	0.13	0.21	0.31	0.2	0.14	0.11	0.15	0.09	0.11	0.13	0.05	0.15	7.36	9.26	8.37	8.03	4.26	6.95	5.19	3.24	7.07	3.57	5.27
Atl2	15.48	15.86	23.38	16.92	19.49	17.15	13.51	15.95	25.17	23.57	13.81	12.99	11.5	11.87	11.66	13.71	13.11	13.21	14.35	12.99	14.37	16.08	15.31	15.07	14.75	12.1	13.36	12.08	11.86	9.71	9.36	10.38	13.08	11.22	11	11.03
Atl3	27.54	23.6	26.11	23.5	27.82	24.64	22.36	32.15	30.59	30.99	47.79	45.23	47.23	56.52	53.34	57.33	58.06	55.81	51.01	48.08	54.38	68.19	63.04	61.7	63.81	33.14	29.2	30.18	31.69	38.34	36.3	37.57	60.22	35.52	32.65	35.99
Atm	52.07	44.55	23.35	21.23	20.08	19.04	42.98	48.62	32.17	37.87	24.64	21.49	25.33	43.37	36.79	44.46	45.2	21.55	21.18	19.31	20.76	31.83	30.53	29.73	31.47	7.91	7.25	6.49	7.18	16.22	13.99	15.86	23.72	8.67	11.97	14.46
Atmin	24.81	22.98	27.2	28.78	26.85	25.72	28.91	28.38	25.86	26.58	45.77	46.2	50.31	26.57	24.19	24.96	27.27	47.68	50.79	47.68	50.18	31.1	28.67	29.67	30.34	42.81	50.2	44.76	43.49	24.98	25.65	27.72	31.65	26.45	20.2	24.91
Atn1	11.41	11.19	8.97	12.19	11.21	12.24	12.29	12.6	11.57	13.71	2.61	3.6	4.69	7.66	7.57	7.57	6.95	5.47	5.93	8.03	5.43	3.49	3.79	3.25	3.93	6.07	3.9	5.23	4.47	9.46	8.37	9.77	4.76	8.74	9.54	8.88
Atoh1	0	0	0	0	0	0	0	0	0	0	0	0	0	0	0	0	0	0	0	0	0	0	0	0	0	0	0	0	0	0	0	0	0	0	0	0
Atoh7	0	0	0.1	0	0	0	0	0	0	0	0	0.12	0	0	0	0.12	0	0	0	0	0	0	0.09	0	0.22	0	0	0.11	0.11	0	0	0.11	0	0	0	0.09
Atoh8	3.24	3.56	8.69	0.49	0.76	0.59	8.79	4.88	2.05	1.76	0	0	0.18	0.84	1.37	0.65	0.91	0.34	0	0.07	0.17	0	0	0	0	1.39	2.17	1.86	2.61	11.47	9.37	10.89	7.25	8.55	10.26	10.33
Atox1	350.69	397.87	353.83	410.64	357.47	391.02	505.97	370.37	397.17	342.37	248.55	233.76	179.89	216.42	231.52	209.21	212.08	222.22	218.58	198.67	203.5	155.29	156.79	152.89	141.61	252.72	259.89	259.61	266.54	272.6	294.7	302.68	394.72	317.02	369.24	255.49
Atp10a	0.81	0.7	0.59	0.06	0	0.03	0.1	0.14	0	0	50.91	52.06	86.32	83.62	82.32	90.83	84.48	76.72	70.85	74.83	77.18	62	58.23	63.71	63.07	9.58	6.54	6.36	8.2	19.3	18.13	22.83	11.19	8.87	10.91	9.96
Atp10b	0.04	0.02	0.07	0.02	0.06	0	0.03	0.02	0.1	0.02	0	0	0	0.04	0	0	0	0	0	0	0	0	0	0	0	0.68	0.4	0.86	0.46	0.61	0.41	0.58	3.38	0.78	1.5	1.42
Atp11a	73.46	57.78	72.39	124.46	140.98	134.05	71.86	69.47	109.77	112.96	25.79	26.05	34.54	18.58	16.45	18.15	18.33	44.98	44.59	41.96	47.7	17.09	16.4	16.41	17.69	58.12	69.5	62.14	58.05	37.87	40.15	38.63	26.21	28.22	22.08	32.77
Atp11b	41.8	36.69	76.39	25.75	32.52	31.53	36.57	51.69	22.7	24.95	167.91	183.41	159.09	123.42	116.1	131.13	129.9	134.8	156.06	100.39	161.77	199.58	193.36	187.45	191.85	27.45	30.95	26	25.7	24.25	21.85	20.22	21.36	15.75	12.66	14.98
Atp11c	9.5	9.35	8.33	9.11	9.52	9.72	7.13	9.74	15.82	15.79	15.1	13.89	9.42	14.93	15.17	16.59	17.08	13.67	12.55	13.37	12.49	12.38	11.56	10.78	12.59	9.16	9.7	8.76	9.11	13.71	13.94	13.73	17.69	9.45	9.71	11.29
Atp12a	0	0.05	0	0.08	0	0.04	0	0	0	0	0	0	0	0	0	0	0	0	0.05	0	0	0	0	0	0	0	0.12	0	0	0	0	0	0	0	0	0.04
Atp13a1	73.05	72.89	56.16	72.39	67.2	66.32	87.76	72.68	75.12	76.6	62.62	59.27	86.21	106.8	99.26	100.24	99.19	88.31	85.04	103.44	87.96	67.17	67.54	70.99	72.55	29.61	27.77	29.85	32.5	46.96	45.66	45.3	41.92	47.3	47.12	52.89
Atp13a2	127.17	128.32	79.46	289.42	246.68	302.52	155.56	114.76	228.36	256.46	42.76	43.71	49.31	37.13	33.31	36.54	33.72	49.52	57.02	45.3	53.62	36.27	37.92	37.05	37.05	49.09	63.58	51.78	50.19	29.05	33.26	27.14	13.06	45.21	26.25	37.51
Atp13a3	70.88	65.44	41.79	73.03	77.9	71.59	55.19	67.87	91.61	91.22	74.23	71.36	63.21	67.61	63.52	70.16	71.05	66.06	61.01	59.71	66.9	70.97	67.95	66.81	70.3	37.01	33.1	30.56	31.41	59.61	49.58	53.31	101.58	54.24	58.84	63.09
Atp13a4	0	0	0.08	0	0	0	0	0	0	0.03	0	0.03	0	0.03	0.03	0.07	0.03	0	0	0	0	0	0	0	0	0.77	1.32	0.69	0.96	0.44	0.77	0.74	0.31	0.95	0.69	1.02
Atp13a5	0	0	0	0	0	0	0	0	0	0	0	0	0	0	0	0	0	0	0	0	0	0	0	0	0	0	0.07	0.04	0.12	0	0.07	0.08	0.04	0	0	0.13
Atp1a1	898.8	757.5	581.03	1424.23	1383.47	1458.53	767.2	684.21	1406.72	1364.82	262.73	245.37	375.3	298.14	295.68	290.42	292.01	314.14	311.17	360.95	272.21	301.09	291.5	301.65	291.74	694.83	779.15	741.2	724.66	728.75	802.79	728.23	378.26	667.18	547.71	656.48
Atp1a2	0.1	0	0.14	0.15	0.07	0.16	0	0	0	0	0.1	0	0.07	0.16	0.33	0.23	0.24	0.09	0.09	0.19	0.03	0	0.04	0	0	6.23	5.33	7.06	8.77	5.47	4.11	4.16	4.11	5.49	6.28	5.13
Atp1a3	5.05	4.8	8.25	1.53	1.35	1.26	11.48	7.84	0.45	0.35	0.49	0.75	0.42	0.26	0.42	0.27	0.21	0.21	0.2	0.06	0.11	0.25	0.31	0.34	0.32	69.62	99.95	82.16	75.78	19.83	33.03	20.12	10.72	48.48	15.54	32.34
Atp1a4	0	0	0	0	0	0	0	0	0	0	0	0	0	0.05	0.05	0	0	0	0	0	0	0	0	0	0	0	0.04	0	0.05	0	0.04	0	0	0	0	0
Atp1b1	0.12	0.06	0.59	0.15	0.41	0.48	0.05	0	0	0.06	12.06	12.5	11.55	46.32	49.78	45.26	47.14	14.46	16.45	14.59	13.09	5.53	5.31	6.35	5.52	59.64	73.32	62.29	61.92	28.25	36.04	27.33	25.17	46.22	29.76	39.53
Atp1b2	4.86	5.14	3.8	1.4	1.86	1.96	3.62	4.08	0.2	0.19	2.99	3.52	1.12	0.85	0.98	0.65	0.81	1.3	2.14	0.53	1.36	1.72	1.71	2.12	1.8	6.94	5.4	6.59	7.46	7.18	7.94	7.38	6.41	3.23	3.13	3.98
Atp1b3	168.12	154.68	101.47	262.63	236.24	247.48	172.44	168.58	301.46	296.16	264.34	266.55	331.57	383.21	396.31	390.25	372.31	350.65	353.98	387.56	345.18	369.2	359.24	361.1	359.27	255.51	268.36	245.74	275.57	345.5	358.69	346.97	534.76	371.69	380.9	348.07
Atp1b4	0	0	0	0	0	0	0	0	0	0	0	0	0	0	0	0	0	0	0	0	0	0	0	0	0	0	0.08	0.09	0	0	0.04	0	0	0.09	0	0
Atp23	2.91	3.18	2.74	3.13	3	2.99	2.62	1.76	4.88	5.19	5.32	5.68	4.25	4.62	5.99	4.54	4.68	4.96	4.49	4.6	4.41	4.92	4.93	5.88	5.5	2.44	2.42	2.47	2.53	2.31	1.9	2.08	2.78	3.41	4.27	3.44
Atp2a1	0.26	0.11	0.24	0.13	0.27	0.33	0.54	0.29	0.12	0.17	0.52	1.12	0.79	0.66	0.66	0.7	0.24	0.61	0.59	0.62	0.86	1.44	1.44	1.7	1.36	0.08	0.57	0.05	0.11	0	0.05	0.21	0.17	0.39	0.05	0.3
Atp2a2	174.26	156.65	352.18	248.32	213.18	225.01	162.02	150.44	377.93	370.02	185.2	168.87	229.87	163.57	153.4	159.74	161.76	264.34	223.84	278.04	239.33	113.16	110.99	112.75	115.57	269.8	203.76	253.14	247.43	286.83	269.72	288.52	269.01	235.57	225.93	251
Atp2a3	0.85	0.67	1.66	0.35	0.51	0.19	0.27	0.19	0.08	0.07	93.64	96.41	127.48	165.95	154.66	169.14	162.85	126.34	142.25	109.71	139.18	211.1	221.85	229.24	227.69	12.55	30.93	15.79	21.36	3.57	2.03	1.86	0.3	1.88	3.06	2.75
Atp2b1	10.44	9.2	11.56	17.54	17.53	17.15	8.39	11.19	26.27	25.4	14.62	13.26	15.01	18.35	14.79	17.98	17.85	18.62	18.38	16.18	18.34	20.89	20.89	21.09	20.5	35.56	33.88	34.41	35.49	41.79	44.51	40.64	30.17	35.22	29.84	34.89
Atp2b2	0.01	0	0	0.01	0.01	0	0.01	0	0	0	0.01	0	0	0	0	0	0.02	0.02	0	0	0	0.01	0	0	0	6.6	10.3	8.15	6.17	1.83	3.31	1.7	1.13	3.96	0.96	2.83
Atp2b3	0	0	0	0	0	0.03	0	0	0	0	0.04	0	0	0	0	0	0	0	0	0	0	0	0	0	0	2.55	2.36	2.98	1.78	0.4	0.53	0.52	0.28	1.27	0.45	1.2
Atp2b4	0.78	0.46	0.42	0.33	0.35	0.37	0.13	0.08	0.22	0.11	41.64	42.67	25.15	12.58	10.74	13.65	13.16	21.06	22.88	12.6	26.03	52.46	51.5	52.69	54.52	10.67	15.18	14.66	13.83	4.08	5.4	3.7	1.13	2.88	1.2	3.38
Atp2c1	20.8	19.21	26.71	18.38	18.19	19.09	20.37	25.49	23.35	22.83	26.24	27.32	25.6	23.44	22.74	26.27	23.48	30.59	28.7	29.42	30.79	22.54	23.59	23.19	23.38	40.95	45.26	42.71	41.5	33.63	33.5	36.08	43.11	33.61	31.68	34.64
Atp2c2	1.34	1.96	0.46	0	0	0	2.61	2.05	0	0	0	0	0	0	0	0	0.06	0	0	0	0	0	0.05	0	0	0	0	0	0.17	0.06	0.1	0	0	0	0.06	0.05
Atp4a	0	0	0	0	0	0	0	0	0	0	0.73	0.78	0.18	0.1	0	0.11	0	0.17	0.32	0.09	0	0.44	0.36	0.38	0.56	0.77	1.49	1.05	1.04	0	0.17	0	0	0.46	0	0.16
Atp4b	0	0	0	0	0	0	0	0	0	0	0	0	0	0	0	0	0	0	0	0	0	0	0	0	0	0.19	0.33	0	0	0	0	0	0.13	0	0.12	0
Atp5a1	730.06	726.19	641.75	924.29	788.08	854.12	699.62	613.03	1100.94	1072.47	1060.96	1048.38	1085.36	852.05	880.38	845.35	835.41	1068.51	1024.07	1068.19	1014.2	921.07	878.18	896.25	877.25	691.1	728.19	705.63	696.87	644.63	684.78	653.82	634.48	738.42	764.46	715.43
Atp5b	1017.84	971.98	920.74	1196.55	1136.85	1180.16	888.18	851.42	1274.45	1238.7	1313.6	1295.47	1349.02	1008.27	1038.29	984.66	986.91	1480.83	1459.14	1569.6	1400.42	948.57	927.69	937.99	910.29	729.68	723.41	717.35	715.89	845.12	886.17	877.19	769.5	906.1	978.32	903.91
Atp5c1	376.1	374.58	311.18	391.93	389.77	392.08	312.22	327.66	476.83	437.65	311.6	322.63	304.24	275.13	297.17	289.45	291.97	293.48	291.64	273.69	293.65	318.54	304.92	320.84	317.53	181.99	202.69	190.65	192.81	197.66	203.21	204.93	287.33	217.19	245.01	202.82
Atp5d	380.8	417.26	382.59	462.19	357.6	433.79	458.17	330.19	349.47	331.57	452.39	492.15	550.5	351.69	382.46	348.32	343.61	547.71	603.93	556.86	574.24	408.71	414.42	418.5	411.35	292.36	300.5	276.5	285.88	234.41	264.9	249.06	202.26	284.84	297.12	238.71
Atp5e	193.39	232.66	210.03	225.85	183.89	215.01	215.21	195.66	172.9	156.25	185.94	193.56	173.33	211.98	221.72	204.72	213.03	230.15	257.89	235.31	238.27	196.88	190.2	182.88	180.1	110.32	112.13	117.37	108.43	137.65	145.65	148.92	193.7	152.72	267.96	129.11
Atp5f1	183.2	186.06	168.55	207.83	205.82	211.71	163.83	167.15	241.55	225.65	260.54	252.62	231.55	233.43	244.66	236.59	233.15	279.16	269.32	283.53	268.87	216.21	214.93	207.99	203.7	138.58	148.36	135.15	140.51	168.74	172.67	169.38	229.74	178.78	210.24	166.34
Atp5g1	64.73	79.66	48.17	80.46	69.44	73.13	73.16	54.14	95.68	85.41	55.45	54.5	53.13	42.69	46.52	42.77	43.97	55.24	56.1	54.96	51.47	37.91	36.88	36.5	37.4	49.04	53.93	44.44	52.7	59.29	66.31	61.23	90.77	75.29	82.21	63.72
Atp5g2	338.94	360.43	258.12	382.26	356.76	368.42	335.06	266.91	263.79	240.74	244.97	260.77	250.77	209.82	226.39	208.91	210.82	198.78	227.1	160.87	229.79	275.5	273.64	279.24	279.13	119.37	112.05	109.23	120.15	135.6	148.31	146.85	216.25	167.19	171.97	152.58
Atp5g3	418.41	451.52	308.09	557.32	450.54	535.26	417.51	392.22	716.84	672.81	398.66	364.05	351.72	281.31	296.01	278.6	266.17	424.65	398.84	386.58	407.16	306.85	305.02	308.39	286.15	203.26	216.88	199.27	212.41	263.17	291.82	287.4	404.99	336.49	359.27	286.81
Atp5h	351.83	372.51	379.59	333.11	314.97	349.81	331.45	349.8	350.26	326.55	343.01	351	328.87	322.45	346.56	330.98	304.77	343.09	369.41	314.68	354.05	377.13	366.01	363.59	351.93	280.08	282.08	282.58	284.18	275.87	296.72	291.37	353.41	330.17	433.49	278.6
Atp5j	132.92	157.67	147.62	136.81	128.32	135.07	135.6	143.92	149.96	137.59	157.46	154.16	130.31	143.11	147.06	137.29	137.21	177.61	175.18	176.55	167.62	135.53	141.16	130.54	127.36	113.29	109.78	111.17	114.31	129	134.54	135.01	159.61	139.61	154.24	116.5
Atp5j2	118.38	130.05	116.55	147.28	125.99	146.3	122.07	117.39	137.19	124.75	139.54	147.07	136.29	139.86	148.14	135.03	140.77	173.5	178.78	170.34	168.31	126.15	131.08	129.61	114.43	80.7	88.84	77.42	85.42	115.6	122.59	124.96	139.23	128.3	181.76	108.59
Atp5k	179.76	213.03	161	232.13	189.19	223.54	218.07	160.2	189.41	167.46	335.12	333.85	197.11	236.34	262.94	225.7	208.83	346.38	383.6	336.48	365.07	268.69	259.91	268.55	243.89	187.43	182.55	160.44	183.99	245.71	254.93	250.19	320.02	288.36	366.61	235.43
Atp5l	60.21	73.94	59.85	71.39	63.47	66.43	70.46	62.04	58.15	51.81	62.19	64.65	58.18	54.85	62.39	59.9	54.68	64.05	67.7	64.52	67.09	46.87	48.83	49.58	47.15	42.24	45.23	42.43	41.77	44.18	48.03	46.82	90.91	48.16	68.29	45.09
Atp5md	86.8	99.72	106.86	72.6	80.36	81.24	79.21	99.81	99.24	85.68	120.96	124.57	85.15	96.74	100.44	91.1	89.02	152.5	155.07	141.07	136.92	84.45	81.48	80.78	76.1	94.63	96.09	91.8	88.52	79.2	96.37	88.31	168.21	101.65	146.97	86.54
Atp5mpl	206.87	223.91	208.41	193.49	187.76	192.93	190.87	237.16	271.58	225.3	120.97	141.48	86.19	112.98	122.56	115.58	114.05	108.07	100.01	91.61	101.16	124.34	120.48	121.91	123.3	115.91	115.67	114.96	114.49	128.68	141.25	135.87	279.66	145.01	210.09	143.24
Atp5o	163.97	179.09	130.29	215.57	180.5	203.75	164.09	141.99	195.94	190.28	121.13	121.85	130.13	87.89	90.86	83.2	86.59	102.58	115.49	100.28	110.03	110.86	105.61	104.14	104.1	65.59	72.8	72.49	66.48	87.49	94.46	91.54	121.17	77.94	106.31	81.87
Atp6ap1	219.74	197.3	318.96	226.75	237.4	240.02	256.48	237.09	182.27	181.16	113.14	108.72	108.93	132.24	140.1	134.34	135.48	110.66	103.78	121.97	106.61	74.51	79.49	79.73	78.33	294.14	320.14	315.53	288.89	320.67	343.11	325.69	351.56	331.14	293.17	294.06
Atp6ap1l	0	0	0	0.12	0	0.13	0	0	0	0	0	0	0	0	0	0	0	0	0	0	0	0	0	0	0	0	0.13	0.28	0	0.3	0.12	0	0	0.15	0	0
Atp6ap2	109.18	99.26	101.35	114.56	125.21	116.83	92.32	105.11	125.15	121.14	76.28	74.17	59.97	107.1	112.71	105.28	108.18	80.36	66.47	80	71.23	44.47	39.63	40.74	44.26	196.02	221.3	205.4	193.96	202.69	213.88	200.66	252.69	206.04	190.65	174.72
Atp6v0a1	54.99	51.57	35.26	117.47	122.26	125.4	59.17	56.32	102.33	111.58	5.36	5.02	7.18	3.97	3.5	3.23	3.67	4.97	5.06	5.28	6.05	0.79	1.43	1.41	1.34	66.49	92.26	71.85	74.6	52.16	64.14	52.57	72.53	80.55	57.1	69.68
Atp6v0a2	146.59	143.37	45.88	63.09	64.07	59.98	128.51	104.19	66.76	65.71	65.2	66.33	71.73	55.66	54.59	55.81	56.67	63.29	71.99	57.76	66.81	58.35	58.62	60.32	59.71	34.65	33.71	30.03	32.4	47.98	48.45	49.09	60.83	47.53	50.2	54.63
Atp6v0a4	2.65	3.4	0.5	2.15	1.97	3.03	3.7	2.46	3.63	3.7	0	0	0	0	0	0	0	0	0	0	0	0	0	0	0	0.12	0.1	0.07	0.34	0	0.16	0	0.08	0.12	0	0.12
Atp6v0b	234.77	223.85	257.14	315.28	316.88	348.38	244.17	242.82	296.76	282.52	175.01	180.61	165.74	142.44	145.73	140.04	142.64	274.79	279.84	316.79	269.54	110.83	105.68	110.58	97.18	384.73	429.54	417.77	388.47	402.81	414.77	393.02	266.53	433.31	440.52	367.76
Atp6v0c	260.92	242.51	182.82	461.56	363.55	420.46	303.77	223.09	346.67	331.47	74.73	75.66	92.31	67.09	69.45	69.72	67.93	92.34	88.47	86.44	90.41	46	44.63	46.89	44.86	95.94	102.12	96.1	93.74	124.48	137.94	126.14	143.12	120.65	114.5	113.83
Atp6v0d1	251.26	220.61	246.65	318.83	342.9	339.42	240.27	225.4	264.42	254.84	146.94	157.45	149.78	174.53	173.84	162.46	175.89	135.41	143.14	135.83	140.06	114.95	118.52	124.84	127.89	284.36	315.78	294.51	278.93	296.92	317.46	304.92	354.9	304.57	289.31	276.82
Atp6v0d2	0	0	0	0	0	0.06	0	0	0	0	0.74	0.86	2.45	0	0.07	0	0	2.59	2.85	1.6	1.73	0	0.45	0.48	0.26	0.16	0.18	0.53	0.28	0	0	0	0.22	0.21	0.46	0.33
Atp6v0e	82.79	89.33	100.78	72.12	68.59	75.96	89.4	87.53	81.57	77.84	83.1	80.09	86.2	74.6	80.57	74.14	72.1	92.85	92.44	103.66	91.91	63.26	64.8	67.71	61.49	64.97	61.7	63.01	61.62	76.21	79.4	79.48	126.53	68.38	82.05	63.63
Atp6v0e2	202.61	218.82	128.35	226.82	216.38	213.31	225.97	203.86	229.4	219.04	0.61	1.47	7.13	6.55	5.86	4.62	5.14	0.54	0.43	0.84	0.72	0.14	0	0.2	0	107.8	122.39	128.44	126.31	121.02	134.46	125.41	130.71	134.74	116.6	115.42
Atp6v1a	148.89	130.43	124.99	174.94	181.49	173.67	140.83	154.54	175.17	157.67	114.01	112.89	99.42	64.3	65.3	64.09	64.02	114.44	114.53	101.17	113.14	58.44	58.07	57.88	57.14	132.54	143.77	139.19	139.22	115.51	115.82	114.13	132.4	101.66	101.29	103.45
Atp6v1b1	0.04	0.04	0.11	0	0	0	0.07	0.14	0.05	0.04	0	0	0	0	0	0	0	0	0	0	0	0	0	0	0	0	0	0	0	0	0.04	0	0	0	0.04	0
Atp6v1b2	154.2	134.76	93.5	206.2	230.47	215.71	127.21	121.74	197.56	189.75	65.02	59.41	63.3	53.87	57.96	57.25	55.22	62.32	61.08	64.81	58.96	40.36	43.51	42.53	43.85	245.62	288.84	276.04	237.9	225.98	237.36	225.72	332.37	281.62	290.73	292.51
Atp6v1c1	55.48	51.24	56.39	89.42	91.98	91.94	55	53.36	103.97	99.17	36.04	34.01	30.45	36.89	39.74	38.6	36.82	30.86	27.14	32.44	31.54	28	27.29	25.32	25.1	68.43	75.9	71.83	66.35	64.49	66.74	61.91	88.43	75.59	76.82	70.62
Atp6v1c2	0.08	0.09	0	0	0	0	0.4	0.65	0	0.18	0.08	0.09	0	0.09	0	0.09	0.1	0.1	0.09	0.23	0.29	0	0	0	0.08	0.47	0.38	0.25	0.77	0.09	0.22	0.16	0.45	0.62	0.33	0.41
Atp6v1d	95.38	97.7	74.15	104.76	119.61	114.21	92.07	106.78	102.8	94	54.8	54.2	59.35	70.97	70.27	72.45	71.55	67.12	71.91	64.33	68.01	45	48.42	45.4	44.26	71.9	79.82	73.67	75.1	75.7	84.32	79.81	86.65	71.91	83.38	67.11
Atp6v1e1	195.88	198.72	149.84	264.68	236.2	263.28	214.43	196.81	258.4	235.64	53.42	55.86	65.62	50.13	54.02	50.47	47.5	61.82	64.92	62.75	64.58	38.24	35.42	38.03	37.36	130.6	140.08	134.07	135.74	117.01	133.52	124.08	139.14	146.61	135.92	124.98
Atp6v1e2	0	0.14	0	0	0	0	0.22	0	0	0	0.14	0	0	0	0	0	0	0	0	0	0	0	0	0	0	0.44	1.39	0.14	0.57	0	0.25	0.14	0.3	0.59	0.41	0.8
Atp6v1f	618.23	624.95	638.8	558.33	508.9	566.98	698.77	608.69	378.95	357.87	270.13	266.85	293.45	289.86	311.22	286.1	283.01	306.6	327.79	286.82	315.73	281.87	252.78	265.2	242.1	263.91	318.59	286.69	275.53	246.58	271.87	240.3	241.32	268.48	282.98	239.87
Atp6v1fnb	0	0.55	0	0	0.23	0	0	0	0	0	0	0.57	0	0.28	0.56	0	0.61	0.31	0	0	0	0	0	0	0	0	0.24	0.26	1.65	0.57	0	0	1.15	0.56	0.53	0.65
Atp6v1g1	472.23	482.46	513.22	929.8	995.32	1004.75	457.7	433.12	796.33	742.14	143.84	137.65	154.3	186.81	189.04	186.52	191.21	131.46	154.04	122.09	134.41	196.59	176.16	178.12	181.48	590.57	595.75	616.02	579.87	603.27	637.75	598.94	511.76	679.13	742.18	588.81
Atp6v1g2	1.22	1.78	2.3	1.17	1.01	1.04	1.67	1.2	1.64	0.92	5.88	6.28	7.32	7.21	7.92	8.92	7.6	4.76	5.03	4.46	8.25	11.31	9.9	11.43	12.22	20.92	27.22	24.01	19.37	6.19	12.16	8.46	5.37	18.76	8.38	12.79
Atp6v1g3	0	0	0	0	0	0	0	0	0	0	0.1	0.21	0.49	0	0	0.32	0	0.23	0.22	0	0.23	0.18	0.16	0.19	0.56	0	0	0	0	0	0	0	0	0	0	0
Atp6v1h	27.98	28.47	31.85	30.76	35.66	34.14	27.55	31.53	32.5	29.73	17.91	15.25	8.22	19.09	20.17	19.36	17.95	7.87	8.92	7.46	8.65	14.24	13.55	13.46	12.81	54.21	55.53	51.42	47.71	37.52	43.95	40.27	51.98	61.45	49.77	47.12
Atp7a	33.22	30.05	68.83	29.83	34.85	31.04	35.72	43.36	33.19	32.38	6.7	6.57	4.34	3.55	2.71	3.29	3.33	3.25	2.87	3.02	2.86	4.59	5.1	4.99	5.04	14.08	15.57	13.94	13.3	13.75	13.7	14.46	20.51	8.39	10.91	12.64
Atp7b	1.72	1.06	10.88	2.52	2.65	3.07	4.37	4.72	0.35	0.88	11.29	12.17	6.1	0.8	0.71	0.69	0.8	4.23	4.88	3.52	4.69	14.92	16.16	16.27	16.25	4.36	4.91	4.77	3.97	1.14	1.33	1.01	0.33	0.71	0.91	0.43
Atp8a1	10.12	9.2	6.29	4.05	4.64	4.4	9.04	12.01	3.41	3.53	3.56	4.09	3.7	7.97	6.98	8.1	9.61	3.72	3.72	2.88	3.66	7.94	8.08	7.81	8.45	11.36	15.17	13.1	12.81	11.55	12.45	11.26	12.26	7.52	6.51	8.66
Atp8a2	0.11	0.11	0.1	0.05	0.04	0.05	0.11	0.12	0.03	0.01	0.02	0.08	0	0.56	0.56	0.52	0.48	0.01	0.01	0.02	0.01	0.16	0.11	0.15	0.15	8.55	10.35	8.73	9.1	3.96	7.31	3.99	3.03	5.44	2.53	4.42
Atp8b1	0.05	0.17	0.05	0.02	0	0.05	0	0	0	0	0.22	0.32	0	1	0.85	0.55	0.68	0	0	0	0	0	0	0	0.03	9.45	6.03	7.5	6.15	11.57	10.3	11.84	15.96	9.23	11.72	11.34
Atp8b2	30.46	28.29	43.79	25.44	22.15	22.99	36.36	33.39	23.99	25.47	40.82	35.07	46.79	44.97	41.82	43.09	45.66	47.93	49.19	47.25	47.38	53.96	52.8	52.7	53.73	21.45	20.71	22.02	21.26	16.75	18.1	17.42	15.61	17.1	15.69	18.96
Atp8b3	0.65	0.67	0.07	0.62	0.97	0.83	0.31	0.26	0.09	0.2	0	0.04	0	0.08	0	0.26	0.22	0.14	0.04	0.07	0.14	0.11	0.06	0.13	0.07	0.18	0.28	0.27	0.2	0.37	0.37	0.08	0.25	0.32	0.08	0.31
Atp8b4	1.6	1.37	0.4	0.05	0.02	0.05	0.52	0.51	0.03	0.09	84.37	87.67	131.1	83.65	76.15	89.8	85.11	109.97	124.71	85.43	129.71	120.57	115.31	113.45	115.55	2.52	1.61	1.51	2.39	1.23	1.1	1.26	0.18	0.49	0.35	0.4
Atp8b5	0.11	0.17	0.36	0.07	0.07	0.1	0.2	0.25	0.1	0.06	0	0.06	0	0.03	0	0	0	0	0	0	0	0	0	0	0	0.42	1.02	0.44	1.91	0.03	0.07	0.11	0.15	0.06	0.08	0.14
Atp9a	96.95	91.41	87.9	109.65	98.67	112.68	138.29	109.28	59.71	58.82	1.79	2.5	5.08	1.14	1.33	1.31	1.33	0.94	0.79	0.65	0.72	0.59	0.95	1.02	0.98	97.27	122.73	113.04	108.61	40.59	61.5	40.58	11.59	57.36	26.68	45.27
Atp9b	14.48	15.64	13.97	12.71	12.63	12.99	17.7	16.69	12.5	12.44	20.42	20.02	25.2	26.16	24.55	27.23	25.73	32.04	29.14	32.67	33.02	21.82	20.73	21.59	22	16.96	14.73	15.77	16.29	20.89	19.93	21.55	19.55	17.01	19.02	18.47
Atpaf1	18.08	14.14	12.47	19.28	18.74	21.43	16.64	15.45	21.96	21.21	15.97	14.36	12.02	13.69	13.88	14.68	15.83	13.63	11.81	12.79	10.91	15.63	16.83	14.4	14.98	12.54	12.76	12.09	10.85	9.93	9.43	8.9	8.1	8.84	10.3	9.21
Atpaf2	45.15	41.26	56.42	51.4	51.89	47.96	41.71	39.75	50.48	52.65	60.96	54.58	53.26	58.52	63.36	56.27	56.21	59.12	50.49	71.76	50.39	48.84	52.62	50.93	47.58	35.09	35.87	38.09	36.98	36.19	36.48	36.25	35.5	40.21	47.15	39.49
Atpif1	211.26	247.66	137.99	269.2	249.43	266.22	185.93	144.76	183.61	155.82	237.33	229.53	219.02	177.07	176.9	166.69	159.82	247.48	274.43	243.48	263.41	233.66	227.89	232.07	215.82	175.5	210.23	175.51	175.61	129.85	168.62	148.17	141.95	178.66	193.4	156.1
Atpsckmt	7.97	8.04	7.89	8.83	9.16	9.11	8.17	6.61	7.44	8.51	8.09	8.49	8.49	9.98	8.34	10.24	9.69	11.21	9.27	12.07	10.9	9.87	10.82	8.92	10.09	6.15	5.52	5.43	5.67	8.44	8.68	9.48	7.67	8.83	10	9.02
Atr	5.76	5.07	7.49	6.74	7.59	7.04	3.68	5.36	6.32	6.53	12.48	14.08	11.33	10.72	9.21	10.02	9.34	10.1	12.47	8.93	13.64	21.64	21.25	20.25	21.61	3.26	2.95	2.57	2.9	2.89	3.1	2.82	6.38	2.93	3.68	3.59
Atraid	49.72	48.66	41.93	45.76	50.96	52.85	50.04	50.48	36.7	35	22.93	21.87	28.66	48	53.82	48.3	48.03	32.45	30.99	28.9	28.8	45	43	44.22	41.93	42.6	41.75	44.8	41.05	67.75	67.22	68.71	101.25	75.76	85.06	65.68
Atrip	9.25	7.8	8.81	8.92	8.45	9.23	8.87	7.85	12.9	12.12	10.01	10.23	11.84	10.8	11.98	10.9	11.46	13.89	11.67	13.44	13.34	10.84	11.94	11.47	11.59	7.71	6.42	7.05	6.43	8.2	7.24	8.78	9.01	8	8.42	7.82
Atrn	23.69	21.32	15.39	23.63	26.08	23.32	24.2	24.8	21.94	20.92	9.46	8.65	7.58	10.35	8.25	10.16	9.65	7.15	7.01	7.94	8.13	7.06	6.25	6.83	7.38	15.66	16.84	17	16.44	24.82	22.58	24.32	35.41	24.46	23.13	27.72
Atrnl1	29.11	24.19	22.27	33.1	31	32.62	31.51	34.35	28.73	28.5	5.09	5.35	8.57	3.77	4.3	4.36	4.16	8.03	8.81	6.42	8.26	3.42	3.36	2.77	3.57	39.04	49.65	45.32	44.19	35.79	43.01	34.94	28.3	35.14	21.76	34.74
Atrx	43.92	40.24	62.1	60.31	64.98	62.13	44.86	60.69	65.66	69.34	33.82	32.31	52.01	48.18	40.11	48.63	49.7	58.46	62.14	51.62	63.13	55.88	54.87	52.65	58.14	11.88	13.25	9.79	13.98	29.64	22.51	25.05	28.75	15.28	17.27	21.87
Atxn1	2.51	2.6	6.72	2.35	2.57	2.52	4.25	5.33	2.05	2.22	15.96	16.98	19.98	18.26	15.08	19.19	18.43	28.59	26.37	27.52	27.63	14.75	14.91	15.03	15.67	6.32	6.83	5.8	5.9	5.84	5.18	5.69	10.14	7.47	5.72	6.97
Atxn10	293.47	285.29	176.86	355.91	367.94	372.94	296.47	282.48	338.72	336.27	102.44	97.43	119.45	145.15	142.95	137.46	131.96	103	106.75	109.16	102.44	117.44	118.31	125.23	125.08	298.92	340.58	343.92	310.91	271.94	286.52	278.39	402.75	304.26	303.26	277.18
Atxn1l	31.7	32.63	31.09	28.57	31.29	31.39	34.98	37.84	29.42	29.99	19.44	19.05	14.33	17.35	14.71	17.8	17.29	17.11	16.85	15.21	16.07	21.46	20.49	21.07	19.45	24.97	27.02	25.41	23.51	33.1	31.12	34.7	35.95	31.11	31.68	32.66
Atxn2	22.31	22.46	18.31	24.36	24.16	25.04	23.5	21.99	19.8	21.64	11.08	11.81	14.4	9.21	7.9	8.46	8.2	9.56	11.96	9.09	10.77	8.6	8.93	9.46	9.74	14.77	15.33	15.32	15.53	20.63	18.23	19.64	26.8	18.59	15.86	19.36
Atxn2l	189.32	187.63	275.86	309.13	318.54	332.22	186.45	166.97	189.7	202.57	266.1	286.3	353.99	235.58	217.34	235.62	231.6	286.66	304.31	267.34	311.7	300.89	311.36	313.42	309.59	120.84	124.25	120.63	116.63	122.5	115.92	115.15	108.72	125.85	101.48	129.29
Atxn3	14.61	16.47	17.49	18.94	26.5	21.47	14.34	16.1	25.07	24.36	19.31	21.41	17.11	19.52	18.36	17.88	20.87	23.06	23.04	20.53	22.33	22.15	20.7	20.97	22.76	12.52	12.27	11.61	12	11.89	10.46	10.99	24.57	13.28	13.2	14.89
Atxn7	10.35	10.2	13.94	7.07	8.17	8.43	12.53	13	7.44	8.1	11.74	12.19	14.44	22.69	18.7	21.76	21.09	13.65	14.03	12.95	13.51	17.15	17.05	16.23	17.69	8.11	6.58	6.68	6.94	13.83	12.15	11.74	14.25	10.46	9.6	9.65
Atxn7l1	8.6	8.73	10.35	4.66	6.07	4.95	9.66	10.44	4.05	4.41	13.63	15.9	13.75	12.13	10.2	11.14	10.1	11.09	11.95	10.58	13.46	21.66	22.23	22.81	23.69	7.39	5.93	5.93	6.2	5.22	4.26	5.54	5.83	3.28	3.51	3.62
Atxn7l2	9.26	8.79	46.64	7.67	6.3	7.94	11.78	12.69	7.6	10.62	19.05	24.7	20.84	9.19	9.47	10.54	9.27	11.33	12.96	11.09	14.06	21.58	25.02	25.44	24.42	4.36	5.56	4.24	4.69	4.4	3.39	3.71	4.03	4.95	4.25	4.22
Atxn7l3	76.1	75.19	71.84	68.01	65.08	67.62	95.78	92.91	76.56	77.8	82.02	71.86	101.43	100.24	98.93	102.6	96.36	116.07	111.32	125.54	110.38	95.48	93.06	94.14	93.03	61.4	63.8	60.98	62.77	67.52	72.88	70.9	48.88	78.13	61.96	73.54
Atxn7l3b	57.41	61.35	70.68	63.41	76.36	71.41	60.16	77.54	79.71	73.43	51.77	47.88	36.63	59.73	58.67	60.81	64.01	45.05	43.82	47.54	46.17	52.6	51.65	55.53	53.05	108.79	109.14	110.93	103.93	84.2	92.98	93.03	149.48	127.86	118.04	113.43
AU015836	0	0	0	0	0	0	0	0	0	0.06	0	0	0	0	0	0	0	0	0	0	0	0	0	0	0	0	0.25	0	0.62	0	0	0	0	0.06	0	0
AU018091	0	0	0.09	0	0	0	0.16	0.05	0	0	0	0	0	0	0	0	0	0	0	0	0	0	0	0	0	0.08	0	0.15	0	0	0	0	0	0	0	0
AU021092	0	0	1.21	0.11	0.46	0	0.11	0	0	0	0	0	0	0	0.28	0.15	0	0	0	0	0	0	0	0	0	0	0	0.26	0	0	0	0	2.29	1.4	2.23	2.06
AU022252	9.46	9.61	15.05	7.22	7.88	7.75	12.34	11.74	5.13	6.23	15.55	14.62	15.23	8.53	8.33	8.42	8.56	16.59	17.63	16.07	17.17	11.47	10.73	11	11.3	12.31	13.42	12.97	13	10.37	9.38	10.44	8.7	9.16	10.62	9.43
AU022751	0	0	0	0	0	0	0	0	0	0	0	0	0	0	0	0	0	0	0	0	0	0	0	0	0	0	0	0	0	0	0.07	0	0	0	0	0
AU040320	49.53	46.63	42.47	39.5	46.46	43.84	50.75	46.95	18.71	19.94	22.3	23.62	33.41	24.68	25.51	24.59	23.14	25.51	24.91	25	27.17	24.47	24.78	24.59	25.8	28.62	31.2	33.39	30.75	25.24	30.22	28.9	18.32	23.7	22.06	23.83
AU041133	3.63	2.61	3.76	2.88	4.86	4.04	4.13	3.81	3.98	4.08	2.7	2.44	1.39	4.09	3.34	4.17	3.31	2.83	3.17	2.6	3.32	3.17	4.72	2.61	3.06	1.7	2.5	1.23	0.92	1.99	1.46	1.22	2.23	2.33	1.64	1.18
Auh	10.69	12.98	15.31	5.81	6.07	5.85	11.3	15.05	4.78	5	16.57	19.48	19.65	14.21	12.2	13.96	13.45	12.86	15.21	12.09	15.1	24.63	24.48	23.17	23.73	10.04	10.64	13.14	9.96	6.23	6	6.33	4.36	6.55	6.53	6.33
Aunip	9.62	10.5	0.78	18.71	17.86	16.05	3.75	2.83	38.34	33.69	43.73	36.32	25.2	30.81	31.05	29.54	29.45	26.25	27.14	38.41	27.61	38.77	42.41	42.2	39.32	4.88	3.23	1.83	4.25	6.86	13.91	11.33	9.04	10.81	9.45	7.31
Aup1	243.98	257.59	194.79	275.7	238.45	273.04	264.64	203.63	266.68	269	110.62	110.58	151.06	173.12	167	165.72	159.28	165.72	158.8	194.86	157.55	127.91	127.61	134.63	129.34	65.27	60.71	58.31	60.74	77.52	83.92	76.72	78.13	83.09	86.55	77.79
Aurka	84.29	85.12	9.84	114.52	105.21	104.8	42.02	33.12	173.6	174.24	102.94	97.39	90.87	65.59	70.34	68.2	65.66	79.59	77.92	77.2	85.73	90.34	94.85	93.4	90.8	9.55	10.93	6.66	5.62	23.57	32.82	29.25	17.14	16.26	19.11	16.61
Aurkaip1	106	115.78	89.8	110.09	97.42	110.61	116.27	98.58	95.15	79.91	106.16	107.64	111.78	93.67	104.17	94.4	93.99	113.58	121.7	115.38	117.43	116.61	112.87	109.51	106.71	104.54	119.89	115.79	115.01	92.75	112.62	98.38	68.37	119.12	141.72	103.24
Aurkb	83.07	84.29	15.96	170.8	137.57	152.17	39.69	31.18	165.67	181.52	135.07	138.29	141.57	116.22	111.97	118.5	112.4	96.96	101	95.15	105.81	181.25	186.53	193.24	192.03	6.68	9.44	6.15	6.16	22.09	22.94	24.89	17.71	21.77	17.21	17.88
Aurkc	0	0	0	0	0.31	0.11	0.29	0	0.13	0	0	0	0	0.25	0	0.4	0.14	0	0	0.11	0	0	0	0	0	0	0	0	0	0	0.31	0	0.13	0.13	0.12	0
Auts2	0.02	0.02	0.02	0.02	0.03	0.05	0	0	0	0	0.02	0	0.01	0.31	0.29	0.21	0.26	0.01	0	0.04	0.01	0	0.03	0.01	0.01	3.56	3.38	3.78	3.86	4.18	3.81	4.22	4.97	4.09	3.78	4.44
AV320801	0	0	0	0.04	0	0	0	0	0	0	0	0	0.06	0.05	0	0.06	0	0	0	0.05	0.06	0.05	0	0	0.05	0	0	0	0	0	0	0	0	0	0	0
Aven	11.94	9.89	7.13	14.65	13.06	13.33	8.84	8.66	23.17	23.46	14.1	11.4	23.64	23.14	25.08	23.77	24.27	25.23	22.22	31.65	22.48	16.97	17.11	15.83	15.49	5.32	6.88	5.74	5.31	11.34	10.77	8.88	6.64	13.51	13.81	11.19
Avil	0.21	0.11	4.27	0.14	0.56	0.53	0.13	0.06	0.06	0.11	1.02	1.43	0.47	0.79	0.84	0.24	0.79	0	0.06	0.1	0.19	0.15	0.18	0.17	0.1	266.62	319.83	302.31	242.24	67.02	117.68	69.14	23	146.63	62.07	96.81
Avl9	42.98	39.1	37.84	38.16	41.88	38.54	40.06	52.86	40.92	41.38	17.71	18.28	19.13	23.02	19.79	23.34	21.71	17.12	19.59	14.65	19	18.2	17.3	17.53	18.31	22.45	25.09	23.2	20.86	13.62	13.89	14.25	21.49	12.06	11.91	15.49
Avp	0	0	0	0	0	0	0	0	0	0	0	0	0	0	0	0	0	0.37	0	0	0	0	0	0	0.3	2.51	1.14	1.55	2.59	0	0	0	0.34	0	0.31	0.51
Avpi1	75.29	79.1	101.87	78.09	70.37	81.34	88.05	74.81	53.68	47.94	87.12	102.95	114.77	33.97	39.45	31.95	34.75	120.55	135.52	118.6	128.43	58.78	60.78	63.28	57.16	108.98	116.55	121.32	90.94	39.77	39.68	44.74	17.7	31.13	38.4	35.08
Avpr1a	0	0	0	0	0	0	0	0	0	0	0	0	0	0	0	0	0	0	0	0	0	0	0	0	0	1.41	1.97	2.22	1.26	1.09	1.74	1.4	0.51	1.72	0.61	2.83
Avpr1b	0	0	0	0.04	0	0	0	0	0	0	0	0	0.17	0	0	0	0	0	0	0	0	0.04	0	0	0	0	0	0.09	0	0	0.04	0	0	0	0	0
Avpr2	0	0	0	0	0	0	0	0	0	0	0	0	0	0.07	0	0.14	0	0	0.07	0	0	0	0	0.04	0.12	0	0	0	0	0	0	0	0	0	0	0
AW146154	2.58	3.17	3.09	2.06	2.6	2.63	2.26	3.59	3.17	2.77	2.51	2.87	2.22	2.88	3.2	3.84	2.89	2.48	1.67	2.39	2.1	2.88	3.46	2.59	3.37	2.04	2.16	2.21	1.96	1.75	1.97	1.87	3.43	1.76	1.5	1.41
AW209491	11.84	13.31	21.4	14.41	18.26	15.02	14.82	11.98	14.98	15.18	17.73	19.51	13.63	10.86	10.85	12.36	11.84	15.68	16.25	18.47	16.68	11.57	10.54	8.8	9.89	15.66	14.99	17.75	14.25	11.41	11.44	9.83	16.69	14.97	14.3	13.23
AW549877	37.5	37.33	29.17	34.24	50.85	40.59	31.58	47.34	41.76	39.76	26.46	26.64	22.87	44.49	39.83	47.38	45.29	25.91	22.82	19.97	24.91	45.17	42.33	40.05	43.43	44.41	46.01	51.3	41.26	47.69	41.36	44.95	84.1	39.32	37.18	45.71
AW551984	0	0.03	0	0	0	0	0	0	0	0	0	0	0	0	0.03	0	0	0	0	0	0	0	0	0	0	1.19	1.76	1.3	1.41	0.19	0.26	0.38	0.29	0.76	0.33	0.44
AW554918	2.57	2.31	2.02	3.91	4.28	3.55	1.88	2.46	4.31	4.92	3.09	2.64	3.01	4.78	4.47	5.08	3.76	3.25	3.05	3.53	2.74	3.95	3.84	4.04	4.05	3.26	2.79	2.35	2.48	3.32	3.46	3.74	6.77	3.6	3.56	4.07
AW822073	0	0	0	0	0	0	0	0	0	0	0	0	0	0	0	0	0	0	0	0	0	0	0	0	0	0	0	0	0	0	0	0	0	0	0	0
Awat1	0	0	0	0	0	0	0	0	0	0	0	0	0	0	0	0	0	0	0	0	0	0	0	0	0	0	0	0	0	0	0	0	0	0	0.13	0
Awat2	0.42	1.14	1.09	1.24	0.6	0.31	0.48	0.57	0.58	0.99	0.51	0.55	0.86	0.36	0.18	0.29	0.49	0.6	0.38	0.86	1.2	1.26	1.07	0.61	0.41	1.02	1.47	0.51	0.44	0.27	0.38	0.34	0.18	0.18	0.08	0.07
Axdnd1	0.09	0.06	0.08	0.05	0.05	0.11	0.17	0.1	0	0.1	0.27	0.1	0.31	0.38	0.54	0.3	0.34	0.32	0.2	0.36	0.14	0.44	0.58	0.43	0.44	0.19	0.03	0.12	0.22	0.26	0.05	0.18	0.03	0.13	0.03	0.05
Axin1	49.99	47.2	50.01	57.87	52.75	57.83	51.82	45.01	58.81	63.41	59.31	58.86	74.11	82.35	81.13	84.18	82.71	69.1	61.83	72.49	65.38	76.27	83.29	77.48	77.62	44.79	42.15	48.68	46.61	54.87	52.33	53.59	26.69	47.95	50.68	54.7
Axin2	5.31	4.76	3.78	5.85	7.38	7.17	3.45	3.42	7.24	9.19	2.08	2.44	1.33	3.57	2.99	3.55	3.32	0.77	1.04	1	0.89	3.25	3.99	3.34	3.79	3.68	4.13	5.21	4.96	6.6	6.73	8.42	4.12	4.07	4.28	3.6
Axl	36.76	32.54	71.11	6.31	4.93	6.54	53.95	51.25	1.71	1.75	77.29	86.78	109.23	71.74	78.12	60.79	72.55	95.21	116.42	86.82	117.98	43.24	42.16	42.47	40.89	410.53	335.92	448.41	492.94	788.67	748.18	821.53	706.77	623.83	747.46	731.61
AY074887	0.47	0.48	0.21	0.2	0.21	0	0.75	0.52	0.27	0.5	0.47	0	0.6	0	0.5	0.53	1.08	0	0.53	0.87	0.83	0.22	0.39	0.31	0.23	0	0	0	0	0	0.42	0	0	0	0.94	0.38
AY358078	0	0	0	0	0	0	0	0	0	0	0	0	0	0	0	0	0	0	0	0	0	0	0	0	0	0	0	0	0	0	0	0	0	0	0	0
AY761184	0	0	0	0	0	0	0	0	0	0	0	0	0	0	0	0	0	0	0	0	0	0	0	0	0	0	0.33	0	1.12	0	0	0	0	0	0	0
AY761185	0	0	0	0	0	0	0	0	0	0	0	0	0	0	0	0	0	0	0	0	0	0	0	0	0	0	0	0	0.42	0	0	0	0	0	0	0
Aym1	0	0	0	0	0	0	0	0	0	0	0	0	0	0	0	0	0	0	0	0	0	0	0	0	0	0	0	0	0	0	0	0	0	0	0	0
Azgp1	2.02	2.31	0.92	6.64	5.21	5.29	2.79	1.87	5.36	5.6	0	0	0	0	0	0	0	0	0	0	0	0	0	0	0	0.36	0	0.33	0.58	0	0	0	0.24	0.12	0.11	0.09
Azi2	60.22	58.69	56.12	28.63	31.95	30.11	65.74	76.88	34.96	31.06	30.73	30.61	34.58	31.25	30.71	33.16	35.06	30.09	30.79	30.27	30.98	28.3	26.65	25.54	26.33	39.07	39.66	38.64	39.04	42.4	41.41	40.64	28.16	25.54	25.91	25.07
Azin1	55.9	54.08	46.56	51.19	53.99	46.53	45.86	55.98	68.23	63.54	54.49	52.43	37.42	55.65	57.77	53.66	53.96	54.04	47.4	55.07	52.9	43.78	44.62	42.85	42.4	82.54	80.98	79.51	75.22	104.14	113.97	108.69	205.9	137.13	126.98	126.93
Azin2	12.68	12.33	72.67	4.58	4.28	5.17	23.26	22.28	1.33	1.67	9.28	8.9	3.25	8.47	8.36	9.46	8.92	3.34	5.92	2.49	5.25	1.49	1.39	1.3	1.83	91.36	97.66	108.18	97.09	46.31	51.77	51.2	8.4	36.91	24.98	27.88
B020004J07Rik	0	0	0	0	0	0	0	0	0	0	0	0	0	0	0	0	0	0	0	0	0	0	0	0	0	0	0	0	0	0	0	0	0	0	0	0
B020011L13Rik	0	0	0	0	0	0	0	0	0	0	0	0	0	0	0	0	0	0	0	0	0	0	0	0	0	0	0	0	0	0	0	0	0	0	0	0
B020031M17Rik	0	0	0	0	0	0	0	0	0	0	0	0	0	0	0	0	0	0	0	0	0	0	0	0	0	0	0	0	0	0	0	0	0	0	0	0
B230118H07Rik	18.46	18.59	21.47	11.67	10.43	11.76	19.29	20.44	14.85	12.56	2.55	2.49	2.25	2.38	2.41	2.47	3.05	1.89	1.95	2.07	2.24	1.4	1.17	1.27	1.27	14.98	14.01	14.85	14.39	9.97	11.77	11.4	13.16	10.04	12.91	8.42
B230217C12Rik	13.66	13.16	26.24	10.63	12.47	10.28	14.26	13.22	6.22	7.09	5.68	5.89	2.97	1.72	2.56	2.81	2.77	4.08	3.81	2.61	3.14	3.12	2.83	3.11	2.89	6.7	9.24	9.43	7.91	1.9	2.35	1.03	2	2.56	1.36	2.64
B230219D22Rik	34.66	32.16	67.93	50.59	70.26	54.34	36.72	48.46	49.63	46.16	55.81	54.37	40.41	66.27	59.97	63.36	64.67	53.56	56.35	47.32	56.41	63.33	63.92	62.38	63.2	75.08	73.72	67.48	73.73	62.07	63.53	62.54	110.37	75.46	73.82	80.16
B230307C23Rik	2.36	2.04	3.15	2.06	1.56	1.58	2.65	3.64	3.53	2.74	4.78	5.1	4.69	6.31	6.71	6.48	6.96	6.74	6.24	6.99	7.9	5.8	5.64	4.71	5.75	4.32	3.68	4.08	4.11	4.23	3.91	4.09	4.41	3.1	4.2	3.71
B2m	9268.45	9572.87	9521.66	456.11	510.25	472.73	9976.64	10992.2	405.58	350.71	5106.32	5324.35	4907.72	6744.56	7239.56	6831.89	7043.65	3982.08	4316.92	3630.95	4459.01	5495.84	5230.42	5111.2	5162.34	5927.84	5605.37	6688.4	6848.97	9145.91	8960.54	9312.3	3440.84	1851.36	2140.47	1711.82
B3galnt1	0.09	0	0	0	0	0.08	0	0	0	0	0.18	0.1	0.45	0.47	0.57	0.8	0.61	0.11	0	0.33	0.21	0	0.15	0.06	0.09	15.41	14.29	16.19	15.86	10.92	13.16	11.17	15.7	18.12	11.79	13.72
B3galnt2	8.03	7.66	17.69	6.63	7.64	7.44	6.31	8.14	9.57	10.32	29.45	31.23	16.56	25.87	24.81	28.24	26.3	18.98	18.76	18.58	17.04	20.85	20.73	20.54	20.51	13.57	14.55	13.11	14.35	9.35	9.46	9.57	12.21	10.64	9.91	10.93
B3galt1	8.21	7.79	5.28	4.42	5.77	3.61	7.53	9.27	5.25	5.6	0.06	0	0.24	0	0.07	0	0.07	0	0.07	0.03	0.04	0.03	0	0	0	6.31	8.13	6.7	5.75	1.69	2.97	1.58	1.46	2.5	1.41	1.77
B3galt2	0	0.02	0	0	0	0	0	0	0.02	0	0.04	0.02	0.02	0.04	0.04	0.13	0.04	0.02	0.04	0.09	0.05	0.02	0.02	0.01	0	0	0	0.15	0.06	0.13	0.02	0.04	0.02	0	0.02	0.02
B3galt4	7.65	9.06	6.58	5.39	5.3	4.56	9.17	6.6	2.73	3.28	8.3	7.88	5.38	8.29	9.92	8.63	9.85	8.63	7.6	7.19	8.64	11.94	12.08	13.05	12.98	7.6	6.98	7.49	7.1	4.67	5.97	6.21	3.46	5.94	6.71	4.68
B3galt5	3.02	3.08	0.48	1.41	1.31	1.54	3.41	2.64	3.07	2.49	0.06	0.13	0.11	0.13	0.22	0.2	0.17	0	0	0	0	0.16	0.12	0.19	0.2	1.41	0.7	1.16	0.94	0.88	0.16	0.43	0.63	0.31	0.35	0.38
B3galt6	6.23	6.66	4.77	13.14	12.37	10.34	6.01	4.22	13.74	13.19	9.1	6.54	11.39	12.16	13.69	13.17	12.97	14.26	11.57	13.49	11.86	10.02	9.28	10.57	9.58	10.77	8.01	7.61	10.81	10.37	13.25	12.77	10.98	15.21	14.96	13.43
B3gat1	0	0	0	0.06	0	0.03	0	0	0	0	0	0	0	0.08	0	0	0	0	0	0	0	0	0	0	0	0.41	0.96	0.29	0.38	0.55	0.39	0.4	1.34	1.12	0.73	1.1
B3gat2	0	0	0.19	0	0	0	0	0.03	0	0	0.03	0	0	0.09	0	0.03	0	0.03	0.03	0	0.07	0.08	0.07	0	0.06	0.28	0.37	0.26	0.24	0.31	0.13	0.23	0.41	0.22	0.23	0.17
B3gat3	45.5	43.88	46.04	43.82	32.57	45.8	55.43	43.86	35	34.16	67.87	64.95	68.82	63.92	69.24	64.18	66.78	71.66	76.44	73.18	69.66	74.15	74.91	76.65	73.5	121.2	131.3	137.37	134.63	91.22	100.19	87.26	47.26	117.97	104.56	100.18
B3glct	11.09	11.35	22.73	20.12	19.54	20.13	18.12	21.07	19.82	23.34	4.52	4.22	6.94	6.5	5.82	5.47	5.75	5.69	5.73	4.91	5.6	7.55	7.99	6.52	7.6	12.66	11.26	10.88	11.23	11.7	14.22	12.34	15.47	14.48	12.1	11.66
B3gnt2	2.55	1.78	2.01	1.33	1.48	1.21	2.01	2.59	1.23	1.24	3.53	3.58	5.05	3.46	3.52	3.75	3.92	4.59	3.75	5.44	4.34	4.71	4.24	3.66	4.86	3.25	3.94	3.95	2.91	1.49	1.83	1.75	0.61	0.96	1.85	1.91
B3gnt3	41.68	40.89	33.44	9.28	9.63	10.4	55.26	53.77	3.97	5.71	13.12	12.93	15.33	11.28	12.39	10.13	12.22	11.86	13.19	10.12	12.29	24	24.44	24.4	24.16	5.35	3.83	4.17	2.94	0.64	1.1	0.35	6.78	5.45	7.77	6.54
B3gnt4	0.13	0.26	0.35	0.76	0.22	0.12	0.41	0.14	0	0	1.02	0.96	0.16	0	0.27	0.29	0	0	0.14	0	0.3	0.12	0	0	0.25	1.83	0.93	0.88	2.5	0	0.11	0.25	0.82	0.54	1.01	0.42
B3gnt5	0.07	0.04	0	0.03	0.06	0.09	0	0	0	0	4	4.45	14.22	8.26	8.32	8.81	8.14	14.36	16.21	11.64	16.5	5.08	5.48	4.97	5.63	12.11	10.93	14.19	14	30.92	26.04	28.83	66.92	25.78	34.74	30.64
B3gnt6	0	0	0	0.07	0	0	0	0.17	0	0	0.15	0.08	0.1	0	0	0.26	0.09	0.27	0	0	0	0.21	0.26	0.1	0.07	0.24	0.21	0.76	0.24	0.49	0.27	0.15	0.25	0.16	0.46	0.12
B3gnt7	0.65	0.45	0.12	0.19	0.11	0.08	0.6	0.58	0.1	0.19	0.09	0.19	0	0.05	0	0.15	0	0	0.1	0.04	0	0.04	0.04	0.09	0.04	0.03	0.28	0.04	0.32	0.05	0	0	0	0.05	0.04	0.07
B3gnt8	0	0.03	0.03	0.02	0	0	0.02	0	0	0	0.79	0.63	0.43	0.09	0.35	0.16	0.35	0.46	0.75	0.26	0.66	0.23	0.19	0.15	0.14	0.72	0.71	0.78	0.87	0.15	0.2	0.47	0.09	0.27	0.28	0.39
B3gnt9	7.81	8.05	4.66	7.39	5.78	5.4	8.18	7.25	7.76	6.86	4.63	4.33	5.38	5.36	6.76	6.31	5.53	4.66	5.26	5.45	7.55	6.44	6.74	9.33	7.11	9.37	4.19	9.48	8.85	10.81	11.05	9.43	6.6	7.76	7.79	6.18
B3gntl1	6.31	6.6	6.47	5.11	3.6	4.37	5.73	6.61	5.43	4.58	4.2	3.87	5.22	7.23	6.85	8.1	7.67	3.82	4.63	3.75	4.91	7.6	9.21	8.08	8.87	2.39	2.39	1.73	2.92	1.66	1.59	1.93	3.17	2.61	2.3	2.06
B430305J03Rik	0.54	0.25	0.09	1.84	1.67	0.93	0.51	0.38	1.66	2.12	0.2	0.21	0.74	1.35	0.98	0.77	1.06	0.63	0.38	0.63	0.4	0.32	0.29	0.16	0.43	0	0.09	0.48	0.2	0.68	0.65	0.58	0.74	0.52	0.44	1.12
B430306N03Rik	0	0	0	0	0	0	0	0	0	0	0.87	0.89	0.87	2.67	2.11	1.86	1.89	0.41	0.46	0.54	0.37	1.4	1.64	1.71	2.1	0.03	0.09	0.07	0.25	0	0	0	0.15	0.18	0.14	0.08
B4galnt1	2.98	1.99	3.68	0.27	0.14	0.62	0.63	0.99	0.06	0.33	184.58	169.66	374.87	382.97	386.06	391.51	389.07	323.38	313.78	408.93	310.28	329.73	355.65	354.71	346.5	18.43	19.73	18.33	17.11	14.74	16.37	14.15	4.41	11.19	6.82	6.98
B4galnt2	0.1	0	0	0	0	0	0	0	0	0	0.21	0	0	0	0	0	0	0	0	0	0.12	0	0	0.14	0	0.59	0.48	0.52	0	0.23	0.09	0	0	0	0	0
B4galnt3	0.05	0.15	0.35	0.08	0.13	0	0.46	0.16	0.05	0.05	1.64	2.06	1.15	0.2	0.35	0.38	0.16	1.8	2.05	1.9	1.86	0.09	0.36	0.22	0.28	0.38	0.3	0.57	0.45	0.21	0.08	0.28	0.1	0.05	0.38	0.31
B4galnt4	0.05	0	0.09	0	0	0	0	0.05	0	0	11.92	10.96	4.11	7.6	7.3	7.19	7.11	4.37	4.65	3.47	5.71	7.67	7.71	7.81	8.1	7.62	10.73	8.1	7.14	2.27	3.11	2.45	0.46	3.98	2.15	3
B4galt1	40.68	37.89	35.04	24.11	29.88	25.14	42.23	44.77	23.05	21.28	101.9	101.23	96.93	163.28	157.22	155.1	162.49	94.29	93.06	97.75	93.98	130.73	129.22	131.51	126.82	45.48	46	44.82	45.1	52.64	56.9	58.39	61.79	41	38.13	37.78
B4galt2	2.29	2.4	1.84	2.96	1.92	2.34	2.94	2.67	2.98	2.78	3.51	4.52	3.74	1.38	2.17	1.7	1.36	4.62	3.88	4.72	5	2.32	2.17	2.12	1.78	13.69	14.14	15.01	18.29	13.67	12.67	14	7.96	17.16	15.44	16.56
B4galt3	39.39	40.02	36.28	34.97	32.48	33.57	42.97	40.91	26.08	27.67	16.06	15.34	24.31	15.89	14.06	14.74	12.45	24.49	24.46	23.11	24.74	15.46	15.29	16.76	16.77	15.19	17.59	18.34	15.7	14.18	14.52	13.77	13.44	15.58	14.64	14.81
B4galt4	8.53	8.33	20.95	11.76	11.66	11.67	7.4	9.05	8.38	7.1	3.74	3.63	0.93	2.82	3.27	3.42	2.65	2.52	2.09	2.39	1.79	2.5	2.55	2.43	2.89	10.13	8.35	9.83	7.28	2.96	3.58	3.39	9	8.16	10.35	7.97
B4galt5	82.34	82.02	64.7	40.1	37.55	41.27	99.46	97.72	51.31	50.47	79.05	68.47	94.09	58.96	55.84	60.1	60.06	123.35	109.32	128.78	120.94	49.2	50.35	50.81	47.65	69.15	68.6	65.16	74.59	98.64	101.61	102.69	50.07	68.47	55.72	62.28
B4galt6	11.33	9.54	8.24	15.6	15.38	16.58	10.65	12.81	22.28	20.11	0.09	0.07	0.43	1.89	2.14	1.72	1.57	0	0	0	0.11	0	0.05	0	0	21.42	24.66	22.98	24.25	39.17	39.69	40.45	58.4	37.27	38.57	41.96
B4galt7	29.08	27.28	24.9	33.06	29.43	30.3	28.32	26.59	25.61	28.47	20.32	18.81	24.81	39.9	38.36	38.45	37.54	29	32.33	29.15	28.22	32.99	37.19	33.72	33.41	16.79	18.42	17.4	15.37	18.79	19.75	19.16	16.53	23.53	22.66	21.67
B4gat1	0.23	0.24	0.07	0.34	0.14	0.5	0.44	0.52	0.45	0.25	0	0.08	0.6	0.08	0.08	0.53	0.36	0.28	0.35	0.43	0.19	0.22	0.53	0.21	0.53	0.31	0.07	0.54	0.73	0.59	0.48	0.7	0.08	0.25	0.7	0.64
B630019K06Rik	1.12	1.44	0.32	0.6	0.67	0.38	1.07	1.32	0.48	0.52	0.28	0.15	0.27	1.04	0.74	0.32	0.4	0.33	0.55	0.06	0.5	0.06	0.18	0.32	0.41	9.24	9.75	11.53	8.62	6.92	9.71	7.39	5.14	7.11	6.82	7.85
B830017H08Rik	0	0	0	0	0	0	0	0	0	0	0	0	0	0	0	0	0	0	0	0	0	0	0	0	0	0	0.09	0	0	0	0	0	0	0	0	0.08
B930094E09Rik	1.02	1.65	0.4	1.25	1.91	1.85	1.52	0.81	0.33	1.08	0.29	0.47	0	1.86	1.08	1.15	1	0.17	0.33	1.08	0.17	0.27	0.61	0.29	0.28	0.7	0.4	0.87	0.75	0.78	1.55	1.44	0.47	0.77	1.16	0.48
B9d1	36.45	36.17	25.79	26.84	29.08	30.32	35.93	35.88	17.02	18.3	9.72	11.48	7.92	3.51	6.12	5.49	4.56	7.23	7.41	10.28	9.51	5.98	5.42	6.25	6.05	14.17	13.95	14.41	17.49	14.15	14.74	15	14.59	16.7	19.41	13.28
B9d2	25.05	28.51	24.4	26.96	25.01	26.8	28.7	22.62	22.04	18.86	41.6	38.67	56.2	51.39	43.53	38.22	45.09	45.45	55.15	46.67	48.86	57.43	61.88	59.25	53.77	24.28	24.8	22.21	27.14	32.34	34.17	34.96	13.57	35.54	27.58	23.61
Baalc	0.48	0.49	5.5	0.07	0.11	0.12	2.13	1.99	0.05	0.14	0.09	0.19	0.28	0.14	0	0.2	0.15	0.26	0.05	0.16	0.1	0	0	0	0	7.83	11.21	8.62	9.98	4.6	6.29	5.34	5.14	7.72	5.6	5.15
Baat	0	0	0.09	0	0	0	0	0	0	0	0.19	0.1	0	0.1	0.1	0.1	0	0.11	0	0.09	0.33	0.09	0.08	0.18	0	0.45	0.51	1.02	0.19	0.2	0.82	0.37	0.6	0.2	0.74	0.61
Babam1	126.6	133.03	93.14	171.73	145.12	155.7	134.43	103.79	134.9	130.3	115.33	117.74	124.59	142.63	144.1	134.35	129.26	116.94	112.93	123.32	105.97	126.96	126.79	128.35	123.06	91.22	83.28	79.99	87.92	108.29	100.53	110.39	86.4	105.65	118.45	93.24
Babam2	32.36	35.69	27.23	29.62	33.31	28.08	29.31	29.95	24.83	22.38	17.68	15.83	31.3	20.02	21.32	18.99	20.96	20.87	21.33	20.52	21.02	24.84	24.49	26.59	26.8	25.03	26.83	23	26.17	21.78	22.79	23.92	35.1	26.94	24.71	20.4
Bace1	18.92	18.74	21.08	18.47	14.27	17.67	23.81	23.22	17.96	17.34	0.32	0.28	0.9	1.06	1.51	1.22	1.44	0.03	0.22	0.29	0.1	0.03	0.05	0.11	0.17	25.34	26.66	26.9	21.92	19.41	24.71	22.34	29.7	26.38	25.07	26.18
Bace2	54.99	37	6.99	84.93	90.16	89.58	25.26	25.81	98.24	95.91	0.14	0.1	1.57	0.49	0.56	0.36	0.58	0.05	0.13	0.06	0.05	0.02	0	0	0.07	0.86	0.71	0.8	0.71	0.59	1.13	1.02	1.09	1.12	1.37	1.09
Bach1	19.06	21.3	33.65	15.29	15.59	15.98	32.36	32.33	18.18	21.01	7.9	9.45	3.45	14.55	12.91	12.95	14.67	1.83	1.98	1.16	2.14	8.14	7.89	7.15	7.43	39.45	37.41	39.77	44.28	127.13	107.99	118.53	123.12	74.72	82.7	96.23
Bach2	1.23	1.51	0.9	1.34	1.64	1.27	1.06	1.11	1.32	1.29	15.64	17.71	31.45	22.86	19.14	21.75	22.56	33.88	35.44	38.36	32.52	22.03	23.94	24.8	24.41	2.11	3.08	1.82	2.43	2.17	1.96	2.05	3.7	2.04	1.75	2.56
Bad	30.39	31.46	22.58	29.49	22.07	28.8	38.24	27.91	26.74	28.56	16.88	19.47	17.14	20.18	21.46	20.93	19.3	19.33	20.53	20.58	21.77	17.24	18.77	16.96	16.52	32.07	37.59	36.67	34.22	35.17	38.28	35.98	17.26	39.51	39.22	34.71
Bag1	307.88	322.15	247.59	310.87	280.74	295.18	290.13	267.77	378.1	373.39	391.01	382.05	447.84	390	388.98	397.77	382.97	476.25	477.51	552.51	458.67	285.87	291.15	287.68	287.71	426.1	475.12	431.34	400.82	400.41	430.71	395.1	261.7	483.43	446.64	421.58
Bag2	32.96	31.11	81.29	42.74	33.86	37.47	37.28	32.52	47.68	48.2	23.41	24.8	16.66	8.75	7.94	8.12	8.07	16.38	16.23	14.97	15.14	16.16	15.8	17.63	15.65	26.86	26.05	25.86	23.91	5.97	5.74	6.24	8.05	11.2	9.64	9.09
Bag3	98.48	95.26	54.55	59.74	54.31	60.26	100.28	84.08	54.76	61.29	15.29	17.39	23.29	14.96	17.32	14.54	12.55	20.72	20.81	19.38	19.74	9.65	10.35	12.49	10.88	159.93	144.27	123.85	149	149.86	157.38	141.41	192.09	212.41	170.26	186.51
Bag4	11.05	10.84	8.61	13.09	12.86	12.88	10.06	10.27	18.81	18.6	16.92	18.7	15.11	11.15	11.64	12.56	11.03	15.79	15.72	14.95	16.45	15.01	13.61	12.76	13.39	9.16	8.94	8.88	9.5	6.69	7.32	6.67	11	9.39	7.67	9.24
Bag5	67.09	71.82	82.31	94.01	82.41	92.31	70.43	61.74	103.77	105.12	42.43	42.43	39.17	42.85	46.51	43.83	43.51	39.95	34.73	40.46	36.5	36.76	36.42	33.88	34.11	66.23	67.29	65.08	64.36	70.19	73	70.98	45.81	74.49	79.72	71.87
Bag6	192.62	192.22	193.98	224.47	201.77	220.32	224.83	189.02	182.71	195.57	149.66	149.42	183.26	125.65	125.23	127.67	120.71	146.69	150.21	155.7	149.89	125.5	128.19	135.37	131.16	131.15	122.7	125.63	123.32	133.15	132.2	129.44	97.07	144.51	134.12	150.58
Bahcc1	32.81	30.65	6.26	32.16	27.15	29.32	24.14	21.52	34.22	39.48	0.46	0.61	1.53	0.94	0.98	0.75	1.12	0.25	0.07	0.14	0.17	0.17	0.23	0.21	0.24	3.38	3.82	3.69	3.6	7.57	7.04	7.89	7.29	6.28	8.07	9.3
Bahd1	31.13	27.38	40.69	24.91	23.77	25.31	30.7	30.15	26.51	28	42.03	40.17	35.34	29.69	27.43	28.81	27.27	36.88	41.11	37.02	37.88	31.87	35.76	33.26	34.47	42.65	47.37	49.53	41.82	30.83	32.51	32.43	19.1	33.49	34.43	35.31
Baiap2	16.62	20.07	9.59	14.74	11.02	12.92	22.84	18.12	13.74	13.02	11.13	12.35	9.47	12.96	14.02	14.44	14.05	7.64	8.07	7.73	8.42	9.2	10.44	9.61	10.15	14.81	17.74	18.18	18.81	19.03	20.13	19.4	14.09	16.45	19.45	19.06
Baiap2l1	23.68	24.91	35.74	35.67	32.84	32.79	21.87	24.97	23.13	23.24	1.41	0.98	0.75	0	0.06	0	0.12	0.19	0.91	0.25	0.63	0.25	0.54	0.39	0.62	4.64	4.16	5.6	4.11	0.35	0.71	0.69	1.45	1.48	0.85	1.27
Baiap2l2	0.59	0.27	0.18	0.62	0.58	0.6	0.74	0.81	0.38	0.49	1.54	1.07	1.43	0.92	0.49	0.67	0.68	0.47	1.79	0.61	0.08	1.53	2.39	2.22	1.8	0.69	1.09	1.38	0.89	0.78	0.35	0.46	0	0.56	0.53	0.33
Baiap3	0	0.04	0	0.03	0.09	0.06	0.06	0.08	0	0.26	3.35	2.47	1.08	16.27	16.46	18	16.28	0.54	0.6	0.36	0.33	24.77	27.17	28.21	25.55	0.34	0.03	0.07	0.26	0.08	0.19	0.24	0.11	0.64	0.21	0.43
Bak1	373.43	371.14	272.58	212.91	176.26	193.39	414.91	365.31	228.63	228.07	134.44	131.51	171.55	127.45	135.38	127.11	126.02	148.51	144.85	183.27	144.13	116.5	124.66	121.4	122.28	62.03	60.53	59.47	63.17	158.14	155.17	167.19	69.89	76.98	75.89	74.76
Bambi	8.14	7.11	1.63	9.43	7.95	8.2	5.2	4.82	7	7.6	1.29	1.46	0.81	2.62	2.68	1.6	1.64	0.5	0.44	1.12	0.93	0.89	0.9	1.19	0.76	4.25	3.41	3.99	3.28	8.27	6.3	6.22	6.62	5.17	6.59	5.19
Banf1	144.78	171.96	99.94	201.11	179.48	196.56	114.78	98.41	212.56	202.77	226.17	235.79	265.13	191.67	197.11	180.16	184.32	282.98	280.26	292.63	273.26	259.01	259.8	256.72	245.73	119.44	107.85	98.32	118.77	159.1	162.53	151.91	161.29	223.4	233.77	173.61
Banf2	0	0	0	0	0	0	0	0	0	0	0	0	0	0	0	0	0	0	0	0	0	0	0	0	0	0	0	0	0	0	0	0	0	0	0	0
Bank1	0	0	0.07	0	0	0	0.04	0.11	0	0.03	0.1	0.05	0.18	0.51	0.51	0.65	0.89	0.09	0.35	0.25	0.23	0.33	0.24	0.16	0.16	0.31	0.07	0.17	0.27	0.03	0	0	0.03	0	0	0
Banp	13.87	12.86	17.59	16.84	16.5	15.6	11.41	10.04	12.23	12.58	11.87	12.79	13.95	14.75	13.52	13.08	13.14	9.06	10.53	8.39	9.39	16.17	15.46	17.83	16.52	8.79	10.92	9.38	10.52	11.4	11.39	9.92	11.19	12.09	12.69	12.41
Bap1	56.47	54.75	46.42	57.84	48.97	53.5	55.12	49.48	53.61	58.03	66	65.53	88	68.81	67.76	69.35	66.25	80.26	79.85	86.01	76.56	68.45	71.56	69.53	67.02	63.5	75.29	68.92	66.67	63.41	62.37	57.87	45.36	71.71	69.97	71.27
Bard1	9.94	9.89	2.07	15.71	16.6	15.33	4.35	4.89	20.84	21.31	18.35	19.91	13.83	19.26	18.92	22.09	20.49	12.13	12.77	12.23	14.18	28.45	27.78	27.18	25.87	2.1	1.51	1.17	2.18	5.8	4.86	5.45	7.8	5.85	4.48	5.81
Barhl1	0	0	0	0	0	0.04	0	0	0.05	0	0.09	0	0	0	0	0	0	0	0	0	0	0.21	0.16	0.18	0.04	0.07	0.04	0.05	0	0.05	0	0	0	0	0	0
Barhl2	0	0	0	0	0	0	0	0	0	0	0	0	0	0	0	0	0	0	0	0	0	0	0	0	0	0	0.21	0	0.08	0	0	0	0	0	0	0
Barx1	0	0	0	0	0	0	0	0	0	0	0	0	0	0	0	0	0	0	0	0	0	0	0	0	0.13	0.62	0	0.38	0.13	0	0	0	0	0.27	0.13	0.42
Barx2	0	0	0.08	0	0	0	0	0	0	0	0	0	0.12	0	0.1	0	0	0	0	0	0	0	0.08	0	0	5.59	7.03	7.66	5.32	0.1	0.32	0	0	0.19	0.18	0.23
Basp1	19.48	16.19	18.56	24.44	34.32	30.56	15.44	12.58	14.83	10.88	410.11	424.17	846.38	42.08	47.78	39.62	44.3	684.25	697.4	576.85	760.52	215.73	214.8	211.64	220.24	341.5	481.3	414.9	494.9	131.73	197.84	127.41	57.38	272.97	157.43	204.78
Batf	0.77	2.25	2.82	0.99	1.8	0.82	1.55	2.14	2.34	0.55	67.65	65.87	55.18	60.4	58.21	57.91	57.85	71.56	67.31	88.69	59.64	57.97	50.31	53.52	50.62	3.81	5.74	2.68	4.92	0.97	0.57	1.27	0.28	0.82	0.9	0
Batf2	163.97	166.2	91.93	0	0.13	0.32	148.58	111.5	0.08	0.08	0.87	0.69	6.46	4.2	4.93	2.66	4.11	0.25	0.4	0.46	0.51	0.07	0.06	0.09	0.14	51.52	37.28	52.91	51.61	59.09	57.39	63.16	0.39	0.53	1.14	0.59
Batf3	11.29	8.85	7.85	5.34	3.86	3.69	10.34	7.66	4.89	4.68	175.36	152.16	249.8	213.07	217.09	209.04	206.44	254.53	242.91	255.08	267.47	179.25	183.43	180.61	180.9	13.05	14.12	13.25	12.3	15.94	14.5	11.73	1.35	10.43	6.08	3.89
Bax	121.41	130.56	134.44	183.82	165.76	180.15	116.95	102.07	199.81	193.69	215.84	205.42	167.93	424.86	450.41	430.89	422.86	210.05	186.09	256.35	175.32	167.23	181.55	170.98	156.4	130.73	118.99	123.26	134.93	285.04	265.38	263.6	179.63	293.19	337.01	269.21
Baz1a	41.92	37.26	41.93	42.63	39.85	41.94	35.3	37.54	66.77	70.65	63.83	62.37	75.03	59.53	54.17	60.88	57.15	78.01	75.34	86.06	76.62	49.65	44.6	47.74	47.11	13.4	13.96	10.62	12.3	22.61	18.61	21.85	22.65	20.03	21.85	22.37
Baz1b	40.39	40.43	32.7	48.59	48.9	46.6	35.46	35.38	68.21	70.79	74.31	72.26	79.05	102.71	95.26	103.01	102.15	78.7	70.38	84.1	75.15	81.13	81.9	82.05	83.73	27.94	27.6	25.05	27.67	53.5	47.45	52.25	45.1	43.54	48.32	53.67
Baz2a	58.31	54.17	48.89	43.42	45.51	40.51	65.01	62.17	29.96	33.34	49.04	47.91	62.1	64.32	57.28	63.82	63.11	56.91	62.56	51.36	60.03	66.74	70.37	69.94	69.98	31.28	29.75	31.08	28.34	33.93	29.82	31.02	33.1	25.44	24.13	30.04
Baz2b	6.12	6.24	6.81	6.12	7.73	7	8.29	9.24	6.32	6.88	4.32	4.65	5.38	5.83	4.79	5.55	6.27	5.7	4.99	4.9	5.13	5	5.51	5.2	5.12	4.99	4.9	4	4.83	9.19	7.96	9.12	10.53	7.23	8.39	9.81
BB014433	0	0	0	0	0	0	0	0	0	0	0	0	0	0	0	0	0	0	0	0	0	0	0	0	0	0	0	0	0	0	0	0	0	0	0	0
BB287469	0	0	0	0	0	0	0	0	0	0	0	0	0	0	0	0	0	0	0	0	0	0	0	0	0	0	0	0	0	0	0	0	0	0	0	0
Bbc3	23.26	30.19	36.59	24	18.54	22.36	22.38	17.56	9.28	7.67	64.51	63.48	30.47	98.92	101.02	106	97.1	21.38	20.7	28.25	22	60.55	64.32	65.22	65.12	25.75	31.32	33.78	30.64	21.31	17.75	21.16	2.85	21.81	17.61	17.49
Bbip1	14.38	15.71	11.62	14.64	17.57	16.37	14.68	18.04	19.37	19.08	15.02	16.18	16.22	17.98	16.55	15.72	16.64	17.72	16.04	19.33	17.69	15.37	15.38	14.64	15.29	14.79	13.46	15.57	17.25	21.67	20.98	21.07	34.26	19.92	22.91	19.83
Bbof1	2.12	2.88	5.43	1.53	1.93	2.04	1.53	2.45	1.25	0.99	0.77	0.96	0.54	0.95	0.94	1	0.93	0.5	0.76	0.27	0.5	0.86	0.82	0.72	0.82	0.88	1.35	1.22	0.7	0.41	0.23	0.34	0.46	0.67	0.59	0.52
Bbox1	0	0	0	0	0	0	0	0	0.05	0	0	0	0	0	0	0	0	0	0	0	0	0	0	0	0	0	0	0.08	0	0	0	0	0	0	0	0
Bbs1	4.35	5.13	4.13	4.64	4.88	4.44	5.65	5.78	2.49	2.72	2.09	2.16	1.23	1.23	0.9	1.3	1.03	1.33	1.19	1.55	1.5	1.39	1.64	1.98	1.92	5.81	6.78	5.4	5.09	3.77	3.08	3.28	3.39	4.46	3.61	3.37
Bbs10	4.85	4.27	6.44	3.91	4.93	3.54	4.18	5.46	3.17	3.33	3.23	2.94	2.48	3.54	2.82	2.47	3.13	2.59	1.87	1.26	2.38	1.75	2.43	1.87	2.47	5.08	5.29	4.71	3.74	2.55	1.15	1.87	4.17	2.7	2.3	3.3
Bbs12	6.81	10.38	11.31	4.13	4.15	3.7	5.95	6.92	5.14	4.72	17.05	14.46	12.25	15.26	13.11	14.12	12.35	17.33	20.47	15.3	18.04	17.28	20.27	18.97	18.21	10.16	8.85	10.82	9.44	7.02	5.9	7.25	19.49	11.71	10.26	12.64
Bbs2	19.34	20.72	21.68	11.6	11.94	10.78	20.13	19.81	6.51	8.28	7.15	7.58	6.24	5.29	4.79	4.86	4.26	3.86	5.59	5.1	4.38	6.41	6.54	6.37	6.94	18.05	17.65	16.58	18.98	8.22	7.96	7	7.61	9.54	6.24	7.55
Bbs4	7.7	8.16	13.99	6.64	10.87	9.16	7.13	8.04	9.12	8.19	5.37	7.06	5.36	3.95	3.61	4.25	3.61	5.65	5.66	6.45	6.5	3.6	3.36	3.14	3.77	12.58	14.07	12.09	11.64	6.82	7.96	8.09	10.68	9.19	8.93	9.46
Bbs5	12.39	13.3	20.58	8.17	10.93	9.71	11.97	17.47	5.88	6.82	5.89	9.39	4.51	2.13	1.72	1.83	2.55	5.67	5.24	3.9	5.24	3.89	4.96	5.33	5.02	12.31	16.3	12.18	14.53	5.88	5.88	6.86	9.67	8.46	7.94	5.99
Bbs7	10.31	10.62	6.12	12.45	13.94	11.97	8.5	8.11	11.4	10.53	3.52	3.03	1.45	2.93	3.48	3.85	3.54	0.87	1.02	0.74	0.87	1.02	0.96	1.28	1.3	6.66	6.87	6.12	5.93	7.17	6.73	6.75	9.13	7.07	6.67	7.91
Bbs9	6.01	5.95	3.99	7.12	6.56	6.66	5.41	5.85	5.92	5.84	5.4	4.05	9.67	12.74	10.48	11.18	11.33	7.92	8.51	8.03	8.85	12.81	12.81	12.45	12.55	6.12	5.99	6.38	5.93	4.76	5.25	4.57	5.23	4.48	3.92	4.34
Bbx	19.36	18.79	23.52	14.23	16.25	16.49	21.64	26.38	12.71	14.75	14.69	14.78	12.65	17.07	15.13	17.81	18.16	13.61	13.65	12.17	14.36	15.27	14.73	15.14	15.45	18.89	16.93	19.17	17.38	11.45	10.25	11.33	15.38	9.26	9.02	10.52
BC003965	14.44	17.04	14.44	23.32	17.75	20.75	17.01	11.42	20.88	21.77	19.28	17.52	24.95	24.71	24.05	27.24	24.69	37.71	34.76	39.19	35.69	24.01	26.41	22.6	21.48	16.47	18	17.89	16.66	18.44	19.17	17.67	21.18	27.46	30.94	25.75
BC004004	15.96	16.09	13.66	14.26	16.13	15.72	16.11	14.86	12.47	11.68	9.05	9.37	8.99	7.24	7.53	7.74	7.4	8.08	8.9	7.24	8.39	8.34	8.11	7.71	7.51	10.01	10.22	9.77	10.23	9.49	10.19	9.85	13.61	10.68	10.71	9.51
BC005537	59.39	56.69	98.07	56.95	56.83	55.29	64.98	74.07	74	74.28	125.13	119.25	122.83	173.84	177.95	180.91	178.28	136.66	125.48	124.97	133.73	145.32	148.9	145.63	143.63	102.55	95.93	105.31	107.02	76.14	75.58	71.18	87.88	71.31	61.82	64.82
BC005561	6	6.19	10.46	5.79	7.75	7.78	4.29	8.01	7.56	8.76	5.56	7.34	4.54	6.41	5.02	6.55	5.98	7.25	7.11	8.28	6.55	5.43	5.71	6	6.42	5.83	5.51	5.01	5.46	7.65	6.44	6.03	9.46	5.98	6.98	6.92
BC005624	51.08	49.93	56.1	48.13	42.43	47.97	50.36	47.76	49.04	48.64	43.33	46.5	59.62	48.2	49.5	49.34	50.1	60.31	57.21	68.65	52.89	44.25	47.47	48.16	41.58	55.18	57.57	61.19	59.42	54.5	55.48	50.14	24.48	52.35	57.94	55.36
BC016579	0	0	0	0	0	0	0	0	0	0	0.85	0.64	1.61	0	0	0	0	1.39	1.05	1.17	2.09	0.7	0.21	0.5	0.65	0.2	0.15	0.08	0.09	0	0	0.08	0.27	0	0.25	0.14
BC017158	11.03	12.51	9.02	18.5	17.51	17.42	12.25	9.36	16.5	17.35	5.37	5.49	6.73	10.18	10.14	10.35	9.39	6.4	5.78	6.02	7.18	13.03	13.87	13.83	13.26	10.05	9.44	9.02	11.2	9.49	10.9	10.81	9.48	11.33	10.97	11.52
BC024063	3.24	3.61	3.69	2.27	2.84	2.04	2.92	4.12	4.14	3.31	1.27	1.57	1.52	0.92	0.63	1.27	0.76	0.55	0.9	0.49	1.1	0.86	0.83	0.52	1.09	1.96	0.91	0.86	1.17	1.35	1.23	1.83	2.15	1.33	1.19	2.12
BC024139	0	0	0	0	0	0	0	0	0	0	0	0	0	0	0.04	0	0	0	0	0.04	0	0	0	0	0	0	0.14	0	0.08	0	0	0	0	0	0	0
BC024978	3.22	4.35	4.11	3.85	4.16	3.81	4.66	3.88	4.76	4.31	1.9	1.73	2.16	2.98	3.24	3.64	3.49	2.37	3.02	3.25	2.32	2.1	2.25	2.27	2	4.31	2.33	3.75	4.06	5.22	5.9	5.26	8.17	5.95	5.45	5.84
BC025920	1.85	1.18	2.35	1.97	2.25	2.18	0.61	0.97	1.37	1.39	4.02	4.83	3.47	7.28	6.77	7.57	7.97	3.68	4.12	3.79	4.58	6.62	8.2	6.52	7.21	3.02	3.54	3.31	3.68	2.06	1.84	2.27	4.79	3.71	3.64	3.09
BC028528	0.13	0.27	0.12	0.55	0.11	1.05	0.41	0.57	0.29	0.27	1.3	2.22	1.31	0.82	0.55	0.73	0.89	0.91	1.31	1.07	1.98	1.07	0.76	0.68	0.5	1.34	2.47	1.66	2.53	0.83	1.94	1.91	3.76	4.23	2.56	1.37
BC029722	95.92	112.33	86.75	63.98	54.44	65.8	129.29	113.88	46.43	38.47	50.32	46.74	39.08	43.17	42.03	34.03	40.08	40.39	33.65	33.22	32.24	35.58	41.92	39.62	38.53	43.81	52.09	52.53	48.06	38.98	45.01	36.12	30.12	44.09	44.2	40.5
BC030500	0	0	0	0	0	0	0	0	0	0	0	0	0	0	0	0	0	0	0	0	0	0	0	0	0	0	0.28	0.1	0	0	0	0	0	0.22	0.1	0.25
BC030867	12.67	12.75	4.08	28.92	20.65	25.11	7.17	4.7	37.67	40.22	55.59	59.03	34.37	30.17	29.64	30.41	26.89	25.73	22.42	25.42	22.66	43.3	46.56	48.42	46.37	2.48	3.58	2.01	4.13	4.17	5.59	5.71	7.02	6.31	5.04	5.47
BC031181	95.19	103.98	113.89	117.5	100.43	113.76	108.33	113.81	115.26	106.05	144.67	137.3	111.41	84.52	93.91	80.82	85.23	148.95	152.85	155.36	154.6	67.94	69.09	67.31	58.64	179.54	165.87	181.43	172.97	134.44	144.91	134.37	205.57	166.7	219.21	146.63
BC034090	0.11	0	0.2	0.06	0.04	0.06	0	0	0.05	0.02	1	1.4	0.5	0.89	0.6	0.64	0.33	0.83	1.26	0.61	1.01	0.37	0.29	0.29	0.3	3.55	2.48	3.62	3.8	7.07	6.82	8.48	5.85	5.63	7.98	7.15
BC035044	0	0	0	0.1	0	0	0	0	0	0	15.87	13.02	4.49	14.83	14.61	13.49	11.66	7	3.73	5.91	4.04	13.29	13.58	12.19	13.28	0.37	0.21	0	0	0.12	0.2	0.23	0.12	0.36	0	0
BC035947	0.38	0.56	0.45	0.05	0.05	0.25	0.48	0.55	0	0	0	0	0	0	0	0	0	0	0	0	0	0	0	0	0	0.09	0.1	0.05	0	0.06	0	0	0	0	0	0.04
BC048403	7.53	8.42	7.42	8.69	8.52	8.77	7.99	7.93	10.15	9.29	8.02	7.44	9.81	12.53	10.24	10.71	10.59	12.44	13.3	11.78	12.79	9.37	8.94	8.01	7.83	12.46	13.54	9.44	12.76	12.27	11.77	12.17	11.84	12.39	10.15	11.56
BC048507	0	0	0	0	0	0	0	0	0	0	0	0	0	0	0	0	0	0	0	0	0.36	0	0	0	0	0.48	0	0.3	0	0	0.27	0.3	0	0	0	0
BC048562	0	0	0	0	0	0	0	0	0	0	0	0	0	0	0.24	0	0	0	0	0	0	0	0	0	0	0	0	0	0	0	0	0	0	0.24	0	0
BC048671	0	0	0	0	0	0	0	0	0	0	0	0	0	0	0	0	0	0	0	0	0	0	0	0	0	0	0	0	0	0	0	0	0	0	0	0
BC048679	0	0	0	0	0	0	0	0	0	0	0	0	0	0	0	0	0	0	0	0	0	0	0	0	0	0	0	0	0	0	0	0	0	0	0	0
BC049352	0	0	0	0	0	0	0	0	0	0	0.08	0	0	0	0	0	0	0.18	0	0.07	0	0	0	0.05	0	0.18	0	0	0.08	0	0	0	0	0.08	0	0
BC049715	0.61	0.58	0.26	0.46	0.59	0.56	0.65	0.5	1.27	0.83	1.18	1.26	0.53	2.38	1.83	2.02	2.28	0.66	0.6	0.72	0.3	1.09	0.91	1.03	1.17	0.18	0.15	0.17	0.32	0.48	0.3	0.36	0.94	0.47	0.36	0.39
BC049762	3.54	2.43	2.97	1.01	2.97	1.07	2.96	2.46	1.68	0.63	0	0.48	0.19	0.47	2.03	0.83	0.85	0.17	0	0.27	0.52	0.14	0.49	0.39	0	1.18	1.35	1.61	0.61	0.16	0.91	0.87	1.12	0.63	0.88	0.48
BC051019	0	0	0	0.15	0	0.08	0.07	0	0.2	0.28	0	0	0	0	0	0	0.1	0	0	0	0	0	0	0	0	0	0.08	0	0	0.19	0.23	0.09	0	0.18	0.35	0.43
BC051142	0	0	0	0	0	0	0	0	0	0	0.09	0	0	0	0	0	0	0	0	0	0	0	0.07	0.15	0.13	0.46	0.16	0.35	0.23	0.05	0.04	0.13	0.05	0.14	0	0.15
BC051665	0	0	0	0	0	0	0	0	0	0	0	0	0	0	0	0	0	0	0	0	0	0	0	0	0	0	0	0	0	0	0	0	0	0	0	0
BC052040	13.77	11.63	9.83	13.71	14.73	14.23	10.26	11.62	16.3	15.65	7.46	7.25	7.55	7.35	8.62	7.77	9.3	6.81	6.04	6.84	5.64	10.06	9.47	8.75	9.19	3.56	3.71	2.39	3.53	4.07	2.83	3.49	4.54	2.82	2.15	3.44
BC053393	0	0	0	0	0	0	0	0	0	0	0	0	0	0	0	0	0	0.21	0	0	0	0	0	0	0	0	0	0	0	0	0	0	0	0.09	0	0
BC055324	19.35	19.27	9.79	23.87	22.38	22.54	11.53	13.64	35.01	33.98	26.93	31.14	25.45	21.63	20.52	23.16	20.76	24.92	21.15	25.67	19.96	26.98	27.83	26.97	27.26	3.66	3.06	3.37	3.83	5.34	4.16	4.52	7.21	4.71	4.25	5.96
BC061212	0	0	0	0	0	0	0	0	0	0	0	0	0	0	0	0	0	0	0	0	0	0	0	0	0	0	0	0	0	0	0	0	0	0	0	0
BC061237	0	0	0	0	0	0	0	0	0	0	0	0	0	0	0	0	0	0	0	0	0	0	0	0	0	0	0	0	0	0	0	0	0	0	0	0
BC067074	0.4	0.26	0.77	0.22	0.46	0.1	0.22	0.23	0.1	0.04	0.06	0	0	0.47	0.18	0.24	0.19	0	0	0	0	0	0	0	0	3.44	2.34	3.32	3.88	5.39	3.39	4.92	4.53	3.43	2.58	4.15
BC080695	0	0	0	0	0	0	0	0	0	0	0	0	0	0	0	0	0	0	0	0	0	0	0	0	0	0	0	0	0	0	0	0	0	0	0	0
BC107364	0	0	0	0	0	0	0	0	0	0	0.16	0.34	0.2	0	0	0	0	0	0	0	0	0	0	0.2	0.15	0.12	0.71	0.15	0	0	0	0	0	0	0	0.26
BC147527	0.11	0.47	0.1	0	0	0	0.64	0.88	0	0	5.48	5.73	3.74	13.76	13.31	14.42	16.65	2.67	3.83	1.89	2.81	23.56	20.99	19.91	23.41	0.18	0.1	0.56	0.12	0.24	0	0.22	0	0	0	0
Bcam	3.16	3.2	8.56	3.24	2.67	2.66	5.21	4.64	1.54	0.96	15.72	17.7	7.61	6.86	7.89	6.68	6.29	9.53	11.83	6.85	10.34	6.11	7.29	7	6.41	163.54	201.64	171.63	138.97	68.33	113.71	78.57	30.41	187.1	93.36	125.18
Bcan	14.24	17.15	25.01	9.99	8.72	8.86	15.9	14.95	7.53	7.41	0.22	0.19	0.85	0.19	0.28	0.1	0.15	0.05	0.05	0	0.11	0	0	0.03	0	2.35	2.15	2.21	3.41	4.69	4.09	4.21	2.5	3.01	5.8	4.19
Bcap29	12.55	13.18	12.46	10.92	11.98	10.05	9.41	11.47	17.78	16.75	24.61	22.33	24.53	27	28.97	28.32	29.22	26.65	24.67	26.71	26.93	25.37	23.71	22.42	23.88	12.52	13.25	12.36	10.99	7.22	7.2	6.53	14.78	11.68	11.3	11.04
Bcap31	347.97	323.11	437.11	298.78	283.96	303.02	353.41	364.28	325.57	285.33	354.99	341.08	275.29	305.05	320.34	301.75	296.15	299.71	262.13	319.09	250.47	277.59	277.59	285.8	279.57	393.69	391.14	409.06	381.42	388.12	410.07	412.36	481.94	366.97	436.16	344.65
Bcar1	56.04	57.97	168.54	67.7	57.31	68.67	66.16	54.52	41.79	51.49	19.19	25.2	11.81	4.07	4.46	2.33	3.65	3.61	3.98	3.93	4.36	5.91	6.43	7.14	5.98	90.11	95.44	91.05	86.75	63.41	59.48	65.55	43.35	71.69	73.43	67.99
Bcar3	1.48	1.69	1.35	2.43	2.51	2.37	2.72	2.25	2.13	1.98	0.03	0.03	0	1.1	1.19	0.58	0.63	0.04	0.04	0.06	0	0	0.03	0.02	0	7.51	5.76	7.71	9.81	15.22	14.68	16.52	15.13	14.82	18.74	18.09
Bcas1	0.19	0.15	0.09	0.12	0.25	0	0.15	0.05	0.11	0.1	0.68	1.13	1.22	0.56	0.51	0.38	0.88	1.58	1.67	1.24	1.64	0.75	1	0.69	0.93	3.03	3.58	3.18	2.72	2.16	2.03	2.32	0.93	2.89	1.48	1.57
Bcas2	46.22	51.23	58.19	62.22	62.86	64.19	41.23	42.4	67.33	67.35	69.56	71.04	52.65	51.76	53.1	52.86	53.17	59.97	60.73	64.35	58.08	60.53	59.07	59.09	60.42	38.63	42.27	41.72	40.05	35.89	37.85	37.71	42.32	45.39	53.04	42.85
Bcas3	28.42	29.17	19.06	22.63	23.93	25.16	33.03	31.21	16.81	16.98	7.4	7	14.82	14.56	15.56	16.49	16.64	10.86	10.54	11.29	10.87	10.73	11.25	10.13	11.7	12.41	13.69	14.21	13.8	12.26	12.73	12.69	13.65	12.74	10.61	12.11
Bcat1	19.25	19.84	34.09	47.2	55.27	49.46	16.1	14.29	34.24	33.61	27.09	26.82	26.99	12.7	11.96	12.43	12.09	40.31	31.59	45.58	34.95	17.5	16.54	16.96	15.67	23.4	22.09	24.53	23.05	8.07	10.68	9.22	7.42	8.81	6.29	7.91
Bcat2	41.99	47.99	71.89	53.63	41.03	48.99	48	42.22	47.56	50.64	43.35	45.05	45.02	36.34	34.42	33.46	35.54	55.2	55.32	56.49	53.83	46.12	46.76	49.92	46.21	38.21	34.36	40.57	38.41	22.02	22.08	20.95	13.88	24.44	22.13	20.41
Bccip	71.94	79.53	60	97.38	93.11	94.64	66.41	60.53	135.87	116.76	96.55	89.36	89.99	101.58	110.16	100.88	96.21	112.44	104.76	125.16	101.87	69.17	67.41	65.01	60.99	61.48	59.94	53.86	55.89	101.44	95.01	102.49	84.07	112.42	139.04	107.9
Bcdin3d	6.55	6.47	4.43	11.19	9.59	11.4	5.92	5.56	7.99	9.27	5.84	4.35	8.19	6.75	6.78	7.35	6.02	9.53	7.7	9.63	7.84	7.43	6.77	6.01	7.54	3.67	2.9	4.43	3.62	3.93	3.91	3.72	4.58	5.68	5.41	5.89
Bche	0.13	0.22	0.05	0.16	0.14	0.1	0.06	0.03	0.18	0.2	0	0	0	0.09	0.14	0.06	0.03	0	0	0	0	0	0	0.02	0	1.4	0.71	1.73	1.19	1.96	1.23	1.85	2.93	1.16	1.25	1.69
Bckdha	59.45	61.37	74.56	36.3	28.31	35.01	91.26	69.18	21.53	27.97	46.92	42.11	64.91	75.65	76.43	73.43	67.19	58.37	57.77	58.89	55.62	64.64	62.93	64.4	58.34	65.14	69.44	72.16	60.37	45.63	48.62	49.31	20.27	55.14	48	46.37
Bckdhb	14.59	14.52	10.6	18.8	23.3	18.96	12.93	11.89	21.85	24.11	7.67	8.73	8.65	11.74	12.71	11.84	11.95	9.92	9.81	10.09	11.58	9.62	9.99	9.98	8.26	19.88	14.96	19.78	24.04	34.45	30	36.37	23.06	23.75	24.11	22.05
Bckdk	71.11	68.77	41.67	90.98	76.95	78.92	74.71	58.46	75.72	74.31	56.51	57.97	50.88	49.72	49.89	44.68	45.26	41.25	46.16	45.51	39.38	47.01	49.27	48.49	46.59	35.83	32.88	33.98	39.94	47.43	47.43	49.96	64.88	50.97	62.38	46.62
Bcl10	19.76	19.14	30.08	16.29	16.39	15.61	19.27	20.43	17.91	18.07	30.18	29.8	31.78	29.03	31.09	31.27	32.59	31.85	30.77	32.23	32.35	24.85	27.11	27.81	26.93	31.64	28.03	29.44	32.05	39.34	37.31	37.44	45.08	35.56	42.55	37.13
Bcl11a	0.75	0.58	1.43	0.55	0.61	0.61	0.33	0.47	0.33	0.54	0.03	0.01	0.03	0	0	0.02	0.02	0	0	0.04	0.05	0	0	0	0	0.71	1.07	0.83	0.92	0.15	0.28	0.19	0.1	0.36	0.04	0.22
Bcl11b	0.27	0.09	0.1	0.04	0	0	0.02	0.02	0.03	0.02	30.66	30.61	21.79	63.7	64.03	63.04	63	21	19.57	18.49	21.12	54.26	53.76	51.84	53.88	1.43	2.52	1.37	1.73	0.79	1.04	1.1	0.12	0.38	0.09	0.22
Bcl2	6.81	7.43	6.02	10.42	14.71	12.89	6.93	8.21	8.84	9.42	106.89	111.59	115.93	198.88	183.29	212.59	203.38	109.34	126.76	93.9	128.2	207.55	207.66	206.41	207.51	11.5	10.01	11.54	10.91	15.4	12.18	15.43	34.97	18.77	21.54	22.64
Bcl2a1a	0	0	0	0	0	0	0	0	0	0	0.22	0	0	0	0	0	0.51	0.78	0.99	0.41	1.3	0	0	0	0	0.71	2.21	1.97	5.25	0	0	0.22	0.48	0.23	1.1	0.54
Bcl2a1b	0	0	0.4	0	0	0.2	0	0	0	0	24.98	24.05	21.91	11.31	12.41	12.46	13.46	38.09	41.85	35.6	43.35	9.4	6.67	9.86	7.94	1.42	1.41	2.42	1.37	0.24	0.2	0.22	0.24	0.94	0.88	0.91
Bcl2a1c	0	0	0	0	0	0	0	0	0	0	0.41	0	0	0	0	0	0	0	0.92	0.38	1.44	0	0	0	0	0	0	0	0	0	0	0	0	0	0	0
Bcl2a1d	0.42	0	0.19	0	0	0	0	0	0	0	62.07	50.05	66.49	12.72	16.18	16.28	11.78	114.85	101.65	116.8	103.84	12.97	10.71	9.89	8.73	2.18	3.82	3.33	2.6	1.35	0.56	0.62	0	1.33	1.46	0.34
Bcl2l1	37.56	38.18	41.52	33.85	33.34	35.31	40.29	35.12	27.95	25.55	97.38	97.24	141.19	77.77	83.06	74.48	77.36	162.91	166.6	167.66	166.46	57.8	59.45	56.87	57.68	69.25	66.81	76	70.31	130.79	129.69	138.08	125.17	137.78	166.67	139.72
Bcl2l10	0	0	0	0	0.13	0	0	0	0	0	0	0	0.19	0	0	0	0	0	0	0	0	0	0	0	0	0	0	0.15	0	0.31	0	0	0	0.15	0.15	0.12
Bcl2l11	5.8	6.71	17.31	3.28	2.78	3.04	8.1	8.59	2.48	3.53	13.43	16.02	4.57	33.05	29.08	34.3	33.28	2.36	2.36	3.48	1.73	27.77	28.15	27.47	26.62	6.13	5.68	7.04	5.5	4.6	3.64	4.35	7.88	5.27	6.18	5.31
Bcl2l12	12.69	15.62	10.19	15.52	15.28	16.9	15.03	14.62	19.34	19.02	25.26	21.27	29.27	31.97	28.36	29.15	24.67	34.63	30.28	37.39	28.72	32.37	33.19	33.82	32.74	12.15	10.25	8.99	13.06	12.78	11.32	14.44	13.64	15.79	16.56	14.98
Bcl2l13	49.21	46.69	55.77	52.55	52.18	53.65	52.56	49.23	55.19	54.81	25.86	26.12	25.61	20.53	19.86	20.94	20.86	24.3	25.35	25.58	24.3	23.7	24.25	23.68	23.57	23.97	23.49	23.54	23.38	23.58	23.61	24.2	25.56	21.25	21.94	22.35
Bcl2l14	0	0.09	0.12	0.08	0	0	0	0.05	0	0	4.36	5.37	1.4	0.38	0.47	0.55	0.51	2.4	2.83	2.21	1.67	2.2	1.85	1.97	2.01	0.04	0.56	0.13	0.37	0.05	0	0	0	0.05	0	0
Bcl2l15	0.27	0.27	2.25	0	0	0.12	0.53	0.44	0.08	0.07	3.56	3.8	1.18	1.14	1.55	1.65	0.92	1.81	1.65	1.48	1.34	1.42	0.89	0.83	0.65	0.32	0.55	0.33	0.21	0.21	0.24	0.13	0.29	0.14	0.4	0.22
Bcl2l2	18.03	20.5	35.98	16.84	19.74	20.81	19.75	21.62	12.34	14.48	26.38	28.43	32.77	24.04	22.63	24.09	23.34	41.94	43.52	35.14	42.75	26.24	28.51	25.76	22.32	47.7	54.46	54.27	51.26	38.06	35.09	36.46	28.46	45	39.53	41.72
Bcl3	92.76	122.72	96.88	1.56	1.34	1.26	159.6	127.88	0.5	0.15	59.19	58.25	66.77	87.61	89.09	85.21	79.22	38.93	45.23	39.85	47.84	65.59	66.65	69.18	65.38	41.8	34.92	41.02	40.5	72.46	71	70.92	29.52	38.05	39.01	39.4
Bcl6	12.25	14.15	24.21	2.29	3.26	3.08	18.66	18.14	1.44	1.4	2.04	2.15	1.03	1.84	2.08	1.76	1.92	0.54	0.82	0.95	0.45	2.79	2.28	2.71	3.09	20.36	20.91	23.59	21.55	22.01	21.46	22.9	20.35	18.8	15.83	17.25
Bcl6b	0.1	0.05	0.18	0	0.04	0.04	0	0	0	0	2.16	2.72	5.93	0.41	0.36	0.16	0.33	6.53	8.54	7.82	6.71	1.71	1.71	1.37	1.46	2.3	1.51	1.69	1.21	1.25	0.52	0.62	16.5	14.98	15.95	13.49
Bcl7a	2.87	2.92	6.73	8.75	8.48	9.02	1.8	1.78	14.37	14.37	5.84	5.47	2.42	8.08	6.77	7.7	7.87	3.35	3.02	2.52	3.37	4.89	5.63	5.28	5.52	7.61	7.49	7.31	7.25	6.53	6.18	6.11	10.56	9.5	8.58	9.37
Bcl7b	33.46	34.02	33.02	38.6	36.57	37.25	36.41	34.37	40.84	37.65	26.75	27.68	37.33	37.25	42.08	40.73	36.59	33.16	33.27	37.27	33.64	38.28	38.5	39.93	37.63	29.49	32.12	31.49	33.69	55.28	46.12	47.41	39.01	58.52	61.78	52.88
Bcl7c	8.29	8.67	5.71	13.17	10.77	11.24	7.68	6.05	14.62	14.87	18.72	16.76	18.15	20.48	19.51	18.94	18.59	19.16	17.56	21.36	19.41	22.62	23.83	22.09	21.8	11.26	11.28	11.13	14.4	15.52	15.86	16.8	10.09	20.09	21.86	18.09
Bcl9	36.51	38.6	19.62	10.33	12.38	10.89	43.68	44.93	11.46	12.4	9.28	10.09	8.29	6.95	6.07	6.41	6.71	4.34	6.05	3.94	6.64	12.64	11.71	13.67	13.2	13.79	11.34	13.38	14.37	18.52	18.14	19.16	19.45	15.09	14.09	18.91
Bcl9l	44.24	46.97	52.08	41.22	33.81	38.77	68.03	58.81	34.65	37.28	16.06	14.43	18.77	28.89	26.3	27.92	28.61	13.91	14.1	14.82	15.29	23.76	24.03	24.25	23.26	24.1	19.37	21.69	22.64	30.68	26.91	31.87	17.51	21.23	21.65	25.76
Bclaf1	25.18	26.08	19.92	35.34	36.61	34.1	21.98	23.48	51.53	52.87	38.66	35.23	45.38	58.6	55.39	59.73	59.46	55.07	48.31	59.89	49.68	40.09	39.6	39.23	39.53	21.65	16.11	14.54	19.26	34.86	35.72	35.94	46.13	34.1	35.24	37.64
Bclaf3	6.78	6.91	6.54	8.65	13.22	8.41	5.15	7.7	7.89	7.25	19.12	17.42	16.78	13.21	13.04	13.71	14.57	21.15	21.99	20.01	24.54	14.65	13.91	14.48	14.73	6.45	8.18	5.67	6.53	7.58	7.84	7.69	9.35	6.64	7.09	7.9
Bco1	0	0.07	0	0	0	0	0	0	0	0	0.14	0.31	0.09	0	0	0	0.08	0	0.08	0	0.08	0.07	0	0	0.07	0.68	0.26	0.14	0.44	0.31	0.25	0	0.08	0.08	0.35	0.12
Bco2	7.41	8.78	5.84	1.17	1.49	1.7	7.46	7.95	1.36	1.27	1.38	1.38	1.52	0.36	0.36	0.29	0.98	0.5	0.19	0.16	0.3	1.66	1	1.17	1.74	0.68	0.39	0.42	0.44	0.37	0	0.08	0.28	0	0	0.07
Bcor	24.51	23.29	11.84	20.36	19.67	19.42	23.13	20.14	22.68	23.1	46.76	44.48	50.8	42.73	38.93	45.45	42.98	43.07	38.61	45.58	37.2	44.89	45.93	47	47.58	20.43	21.45	19.91	21.13	33.05	28.67	32.03	22.7	20.12	19.98	21.23
Bcorl1	14.95	14.84	17.81	10.99	8.56	10.98	14.45	15.29	8.54	9.64	14.33	13.11	15.42	5.22	5.52	5.31	6.04	12.34	14.08	12.48	12.93	13.51	11.61	13.37	13.73	11.93	11.46	13.16	14.34	14.92	10.51	13.36	11.88	9.62	9.69	11.16
Bcr	24.86	23.9	15.23	26.76	21.8	26.13	29.44	25.88	27.84	29.12	33.21	30.07	54.76	27.27	26.29	26.99	27.05	41.43	47.33	36	44.8	33.83	34.28	35.33	36.06	46.01	51.6	52.29	50.28	55.65	51.1	53.31	54.93	50.66	54.48	58.84
Bcs1l	25.09	23.57	14.3	20.07	20.85	18.82	18.91	19.67	23.33	23.36	19.7	21.12	22.51	18.36	20.24	17.18	19.78	19.84	20.15	18.3	19.86	26.21	25.91	28.65	25.43	15.05	16	13.17	13.23	19.41	21.79	21.97	26.2	21.66	22.39	20.19
Bdh1	45.55	45.23	12.52	60.29	47.26	51.17	38.61	29.46	67.89	61.89	38.85	34.33	61.81	35.46	37.28	33.51	36.07	58.33	64.6	58.34	63.16	46.52	48.66	50.75	47.97	16.26	17.87	16.29	15.49	12.59	16.85	13.17	6.53	17.77	11.38	14.08
Bdh2	11.92	11.98	9.36	10.46	10.6	11.44	12.75	11.85	12.13	9.97	0.51	0.6	1.4	0.05	0.22	0.14	0.15	1.3	1.92	0.9	1.2	0	0	0.03	0	3.23	2.05	2.03	1.41	0.41	0.49	0.38	1.43	0.95	1.35	0.97
Bdkrb1	0	0	0.11	0	0	0	0.2	0	0	0	0	0.14	0	0.94	0.27	0.14	0.29	0	0	0	0	0	0	0	0	1.92	0.46	1.25	1.56	0.14	0.45	0.75	2.45	1.2	3.26	3.4
Bdkrb2	0.05	0	0.13	0	0	0.04	0	0	0	0	0	0	0.06	0.36	0.66	0.21	0.6	0	0	0	0	0	0	0	0	1.98	1.69	1.89	1.92	1.13	1.39	0.66	4.59	5.35	7.02	6.87
Bdnf	1.54	2.09	4.14	1.64	1.48	1.21	2.8	2.68	0.43	0.65	0.06	0.03	0	0.06	0.09	0.03	0.03	0	0	0	0	0	0	0	0	8.91	15.94	10.82	12.27	7.41	14.36	9.21	3.58	13.95	7.26	10.93
Bdp1	7.11	6.89	12.07	10.35	11.31	11.25	6.25	8.15	15.03	16.59	24.32	22.28	26.36	21.82	19.55	22.84	21.45	30.55	29.17	28.56	29.31	22.17	21.29	21.66	21.54	10.4	11.32	8.74	11.47	17.78	15.11	15.16	22.81	14.94	14.51	18.09
Bean1	0.05	0	0.19	0.04	0.05	0.05	0	0	0	0	0.31	0.17	0	0.06	0.22	0.23	0.12	0.06	0	0.05	0	0	0	0	0	44.93	58.01	50.72	43.09	22.08	34.06	21.54	12.36	46.68	21.61	29.27
Becn1	70.45	68.06	100.27	72.12	72.99	73.65	70.02	73.1	65.86	63.83	72.96	77.25	66.89	72.48	71.13	76.07	71.39	79.14	76.77	80.73	74.99	63.62	62.65	59.29	60.74	60.39	63.22	64.13	62.71	55.42	55.2	53.48	34.93	48.33	47.31	47.34
Begain	0.16	0.2	0.46	0.23	0.2	0.49	0.25	0.52	0.31	0.41	1.61	1.64	0.55	0.96	1.28	1.1	1.12	1.24	0.88	0.9	1.06	1.37	1.34	1.48	1.21	1.37	1.99	2.21	1.78	0.17	0.34	0.12	0.17	0.66	0.23	0.58
Bend3	5.24	5.07	3.34	9.7	7.95	7.92	6.18	4.41	19.55	18.7	6.2	4.74	4.98	8.56	8.13	8.42	7.91	6.16	4.95	8.63	5.48	5.17	4.91	5.37	5.35	4.24	4.03	3.03	3.76	10.2	9.42	8.48	11.63	8.59	10.47	9.48
Bend4	10.8	10.34	12.15	12.33	11.82	11.84	9.4	11.24	16.93	17.18	27.65	33.2	45.74	8.06	7.66	8.73	9.13	43.62	51	39.46	45.65	10.71	11.45	9.76	10.14	2.08	2.83	2.32	1.87	0.9	0.61	0.47	1.48	1.22	1.11	0.88
Bend5	0.09	0.26	0.47	0	0	0	0	0	0.1	0	26.57	30.96	9.6	4.94	4.36	4.45	4.14	3.65	4.06	2.38	3.95	27.37	25.62	24.54	25.82	29.28	30.27	25.31	29.32	3.23	4.02	2.88	0.74	5	3.16	3.37
Bend6	14.02	13.04	12.4	35.41	33.6	33.98	12.28	14.19	40.11	39.74	0.69	1.48	0.74	1.29	1.01	1.01	1.03	0.62	0.12	0.2	0.5	0.44	0.53	0.76	0.67	20.09	24.5	23.54	19.9	5.57	7.8	7.09	3.88	8.95	5.2	7.96
Bend7	0	0.09	0	0.26	0.04	0.08	0.03	0	0.2	0	0.3	0	0.05	0.28	0.14	0.1	0.3	0	0.05	0	0.15	0	0	0	0.04	2.1	1.96	2.1	2.23	2.69	2.29	2.55	6.48	3.65	5.19	4.9
Best1	0.49	1.37	0.26	0.66	1.1	0.7	0.56	1.17	0.08	0.15	0.14	0	0.18	0.07	0	0	0	0.08	0.47	0.19	0.17	0.06	0.12	0.05	0.14	1.23	2.23	0.83	2.18	0.08	0.43	0	0.68	0.52	0.35	0.69
Best2	0	0.08	0	0	0.07	0	0	0	0.19	0.17	0	0	0.21	0.09	0	0.09	0	0.1	0.09	0.08	0.19	0	0.07	0	0	0	0.07	0.32	0.17	0.35	0.22	0	0.26	0	0.41	0.27
Best3	0	0	0	0	0	0.06	0	0	0	0	0	0	0	0.21	0	0.15	0	0.08	0	0	0.08	0	0	0	0	0.64	0.61	0.46	1.65	0.5	0.35	0.33	0.5	0.14	0.53	0.22
Bet1	33.55	35.68	80.65	35.22	35.19	35.07	28.4	39.04	45.54	46.11	20.76	21.13	13.35	15.23	16.3	15.66	16.19	17.14	18.77	14.65	17.45	20.02	18.44	17.98	18.52	32.78	28.56	31.45	28.58	15.37	15.72	17.07	33.26	16.93	22.27	16.07
Bet1l	6.62	7.24	10.9	3.57	4.12	4.18	7.73	7.51	5.51	5	15.72	14.81	17.01	14.37	13.5	14.37	14.49	16.61	15.55	17.38	16.95	10.73	10.54	10.94	10.78	16.36	15.91	16.93	16.56	13.96	14.43	14.17	14.63	20.05	18.92	16.1
Bex1	0	0	0.14	0	0	0	0.12	0	0	0	1.84	1.97	2.52	1.62	0.97	1.72	2.1	4.67	3.6	6.06	4.32	0.28	0.77	0.1	0.44	24.89	42.76	30.7	35.8	6.23	10.51	8.72	2.97	17.11	17.13	10.73
Bex2	0	0	1.46	0	1.05	0.18	0.16	0.67	0.23	0	1.82	0.86	0.76	4.05	2.75	2.71	3.22	1.89	1.35	0.74	0.71	1.11	0.5	1.57	0.39	277.02	400.02	312.06	315.65	103.5	192.31	110.03	20.77	244.19	128.83	175.03
Bex3	191.47	203.07	134.15	280.39	250.77	287.08	196.73	150.27	176.92	138.73	207.86	196.16	192.02	152.79	168.63	151.68	166.54	182.93	199.55	176.95	191.87	235.68	246.74	222.99	212.06	271.22	359.9	306.57	306.21	143.98	188.32	152.89	104.01	253.97	203.09	202.43
Bex4	0	0	0	0	0	0	0	0	0	0	0.65	0.23	0.55	0.69	0.91	0.49	0.74	0	0	0	0	0.2	0	0	0	20.74	21.24	20.57	29.27	3.02	6.3	5.54	3.97	16.01	12.03	11.67
Bex6	0	0	0	0	0	0	0	0	0	0	0	0.38	0	1.51	1.31	0.8	0.61	0.21	0.2	0	0	0.65	0.89	0.12	0.17	0	0	0	0	0	0	0	0	0	0	0
Bfar	22.35	22.26	37.46	14.34	16.18	14.98	23.55	26.37	17.82	15.77	18.59	18.74	22.1	22.32	22.72	23.65	23.28	23.59	24.25	26.7	26.83	25.77	26.09	26.42	25.05	18.69	18.52	17.44	19.48	16.37	18.32	17.56	20.14	21.3	20.03	18.73
Bfsp1	0	0	0.14	0.19	0	0	0	0	0	0	0	0	0	0.24	0.32	0.09	0.17	0.09	0	0.07	0	0	0.06	0.05	0.07	1.45	2.96	1.28	1.33	0.08	0.87	1.49	0.33	1.04	1.28	1.55
Bfsp2	82.21	81.33	9.52	66.6	60.16	72.51	59.57	43.94	87.83	84.13	1.72	3.32	4.33	0.11	0	0.12	0.24	0.25	1.2	0.98	1.13	1.28	0.54	0.7	0.62	0.26	0.58	0.32	0.55	0.8	0.85	0.95	0	0	0.11	0.09
Bglap	2.04	0.9	1.87	1.25	1.54	1.06	2.34	1.62	0.33	0.31	0	0.31	0	0	0.31	0.99	0.34	0	0	0.81	0.35	0.27	0.25	0.38	0.28	0.47	0	0	0	0	0	0	0.32	0.31	0	0.24
Bglap2	9.19	11.44	5.61	7.24	12.76	13.21	9.85	8.52	2.62	2.85	0	0.41	1.95	0	0	0	0	0	0	0	0	0	0	0	0	0.61	0	0.38	0.4	0	0.34	0	0	0	0	0
Bglap3	0.14	0	0	0.12	0.42	0.5	0.06	0	0	0.07	0.14	0.07	0	0	0	0	0	0.08	0.15	0.06	0.08	0	0.06	0.05	0.07	0	0	0.07	0.07	0	0	0	0	0	0	0
Bgn	0.44	0.18	0.05	0.33	0.08	0.27	0.07	0.1	0	0	0.51	0.64	0.23	2.56	2.79	1.27	3.13	0	0	0	0	0	0	0	0	32.78	15.79	36.32	30.45	5.51	3.12	4.18	30.37	23.29	15.57	18.85
Bhlha15	0	0	0.05	0	0.05	0.05	0	0.11	0.18	0.11	2.56	3.45	0.66	0.06	0.16	0.17	0	0.37	0.29	0.19	0.43	0.14	0.04	0.1	0.1	0.37	0.33	0.15	0.21	0.11	0.23	0.1	0	0.27	0	0
Bhlha9	0	0	0	0	0	0	0.12	0	0	0	0	0	0	0	0	0	0	0	0	0	0	0	0	0	0	18.94	14.05	17.68	11.62	0.32	1.19	0.44	0	3.49	1.79	0.74
Bhlhb9	14.65	14.72	11.1	14.62	14.76	13.68	15.4	18.85	17.33	17.58	19.85	19.37	15.4	23.47	21.91	21.16	21.4	17.45	16.96	17.41	17.96	20.49	19.47	18.79	20.45	9.71	12.73	11.73	13.44	6.44	7.22	6.99	9.04	7.9	7.15	9.13
Bhlhe22	0.05	0	0	0	0.05	0	0	0	0	0	0	0	0.07	0.12	0.57	0.24	0.25	0	0	0	0	0	0	0	0	4.15	2.86	3.27	4.7	15.51	13.14	13.18	5.08	6.64	7.26	7.21
Bhlhe23	0	0	0	0	0	0	0	0	0	0	0.07	0	0	0	0	0	0	0	0	0	0	0	0	0	0	0.06	0	0	0	0	0	0	0	0	0	0
Bhlhe40	121.51	106.82	265.85	103.75	97.37	115.6	82.82	92.76	65.84	76.04	393.45	421.79	650.2	279.26	270.32	270.54	274.55	523.49	541.5	493.79	560.5	251.47	256.45	266.59	265.36	180.5	164.29	183.41	176.65	101.51	99.42	95.31	89.86	64.89	72.8	66.27
Bhlhe41	60.54	49.35	275.54	158.61	139.63	150.48	44.46	58.08	141.19	147.97	4.91	6.11	2.94	2.09	2.22	1.45	2.07	0.57	0.09	0.1	0.54	0.2	0.11	0.19	0.21	71.84	89.94	91.45	87.22	45.11	55.39	44.38	54.25	67.65	56.88	58.71
Bhmt	0	0	0	0	0	0	0	0	0	0	0	0	0	0	0	0	0	0	0	0	0	0	0	0	0	0	0	0	0.1	0	0	0	0	0	0	0.03
Bhmt2	0	0	0.07	0	0	0	0	0	0	0.08	0	0	0	0	0	0	0	0	0	0	0.09	0	0	0	0	0	0.2	0.15	0	0.08	0	0	0	0	0	0
Bicc1	0.07	0	0	0.12	0	0.04	0	0	0	0.03	0.1	0.1	0.06	1.11	1.21	0.85	1.34	0	0	0	0	0	0	0	0	13.57	10.13	12.37	11.01	11.52	10.84	12.94	26.78	16.33	16.99	18.52
Bicd1	3.33	3.23	2.8	3.01	3.3	3.06	3.29	4.1	3.9	3.76	0.17	0.18	0.39	0.27	0.38	0.36	0.44	0.55	0.47	0.66	0.43	0.15	0.12	0.1	0.12	2.29	2.35	1.86	2.17	3.57	3.35	3.34	4.97	3.31	3.34	3.92
Bicd2	37.15	29.93	45.77	53.3	44.04	50.47	35.38	31.53	48.82	53.86	53.97	57.39	48.41	48.66	45.78	47.09	48.95	45.16	40.6	45.23	43.75	39.93	38.83	39.16	38.41	73.19	73.72	73.75	80.84	93.4	90.78	91.59	55.56	69.04	69.92	80.53
Bicdl1	1.23	1.15	1.13	0.4	0.49	0.59	0.61	0.75	0.37	0.5	43.32	44.14	46.94	61.43	59.01	59.94	59.95	37.11	36.66	35.27	38.64	54.66	57.3	58.03	52.42	13.54	19.17	14.45	14.67	5.14	6.46	5.39	1.65	8.52	3.45	5.84
Bicdl2	0	0.13	0	0	0	0	0	0.07	0	0	0.07	0.14	0	0.07	0	0	0	0.15	0	0	0.08	0	0.11	0.13	0.25	0.1	0.24	0.06	0.4	0.07	0.17	0.06	0.28	0	0.06	0.21
Bicra	7.93	9.18	6.75	8.97	8.88	8.58	11.61	9.12	5.64	7.34	10.44	10.12	22.49	19.79	16.95	18.94	17.87	15.01	15.61	15.85	15.66	28.23	28.73	31.9	30.4	4.37	4.66	3.98	5.72	12.58	9.37	11.46	12.99	8.87	9.55	10.86
Bicral	10	9.5	11.9	12.39	14.03	12.55	10.22	9.13	9.95	10.08	10.96	10.54	18.13	15.29	14.43	16.94	16.05	12.69	12.89	11.66	11.99	20.6	20.12	21.34	22.49	13.66	11.8	13.27	11.98	13.76	11.78	12.5	16.51	11.85	10.6	11.47
Bid	40.44	42.52	25.71	23.57	18.75	20.99	49.02	37.63	19.96	20.63	18.07	12.77	16.94	20.51	20.25	18.46	16.72	19.39	20.58	18.74	20.98	20.89	22.31	20.53	19.26	18.79	15.58	16.93	17.65	37.44	34.56	37.79	18.22	16.88	17.42	17.05
Bik	0.45	1.05	3.11	0.1	0	0.21	1.64	1.13	0	0	3.78	4.52	2.6	3.51	3.73	4.61	5.48	2.41	5.63	3.68	3.08	3.78	3.71	3.58	3.97	2.27	1.86	3.38	3.06	0.85	0.8	0.9	1.6	1.68	2.03	1.21
Bin1	33.99	36.53	66.58	49.86	41.17	45.62	40.69	37.85	36.72	36.09	30.85	31.19	35.68	38.36	39.99	35.2	37.95	37.49	36.38	39.02	38.82	35.33	36.5	33.91	36.83	103.7	110.57	108.09	106.71	81.6	84.71	76.52	44.8	99.54	101.15	96.58
Bin2	1.87	1.1	1.1	0.74	0.41	0.42	0.64	0.37	0.23	0.28	129.24	133.9	179.19	154.04	155.59	161.56	142.87	158.37	180.95	160.05	170.12	233.73	245.74	253	241.11	13	30.2	10.15	20.34	2.87	1.48	2.57	0.43	1.34	1.8	1.37
Bin3	150.74	133.01	70.47	89.61	117.06	110.65	139.27	126.47	58.14	50.06	40.24	43.06	50.59	47.81	46.78	49.33	47.53	46	55.65	46.24	53.27	58.27	54.58	55	55.87	51.2	52.55	53.97	52.68	61.84	69.61	69.9	66.64	57.41	69.64	60.02
Birc2	32.72	34.01	45.29	11.47	13.43	12.12	37.87	51.68	12.42	12.43	48.97	59.43	53.12	78.37	75.99	76.18	78.87	51.24	48.35	51.17	51.71	61.77	59.1	56.66	56.92	19.96	23.44	23.03	24.79	46.75	45.69	48.26	31.87	21.48	22.38	25.98
Birc3	5.83	7.53	8.86	0.9	0.44	0.69	11.14	10.05	0.74	0.73	31.21	30.06	36.61	32.87	31.19	33.45	33.01	41.28	44.7	37.48	44.56	32.21	33.72	30.97	33	17.88	14.86	16.97	21.36	48.18	44.94	48.5	19	15.4	16.4	15.98
Birc5	57.73	55.24	5.63	104.69	89.94	96.64	25.13	19.34	158.08	142.99	110.65	110.26	90.21	134.21	133.05	133.31	126.55	87.91	75.5	84.07	74.01	123.23	126.71	128.18	122.13	6.29	7.31	3.32	4.67	18.39	23.29	21.24	21.42	16.09	14.32	14.18
Birc6	28.01	25.82	23.19	26.54	26.72	24.7	27.53	29.78	35.33	37.87	38.83	38.6	48.17	52.44	41.54	53.94	53.33	43.38	42.4	38.44	45.5	53.82	50.54	50.9	54.17	16.33	13.44	13.3	14.75	26.21	24.6	26.66	45.35	20.39	21.1	25.43
Birc7	0	0	0	0	0	0	0	0	0	0	0	0	0	0	0	0.13	0	0	0	0	0	0	0	0	0	2.08	1.4	4.21	0.98	0.25	0	0	0.13	0.12	0.59	0.1
Bivm	28.3	26.91	29.78	23.17	25.83	20.55	28.56	34.57	31.84	32.64	18.24	18.73	16.48	12.13	13.64	11.95	13.81	17.28	16.16	15.26	16.03	18.66	19.84	20.68	19.21	12.69	12.17	14.88	9.96	13.21	12.76	11.03	23.55	13.15	12.57	13.48
Blcap	38.46	38.91	73.43	26.73	29.93	28.3	46.48	46.01	23.76	26.84	36.7	38.43	14.48	22.53	23.44	19.8	23.45	21.36	18.46	20.76	19.56	11.31	12.74	12.93	13.25	63.9	63.46	61.01	58.39	66.53	59.06	56.04	75.18	76.62	72.85	65.12
Blk	0	0	0	0	0	0	0	0	0	0	0.2	0.29	0.26	0.21	0.78	0.3	0.23	0.71	0.53	1.18	0.63	0.25	0.06	0.31	0.13	0.11	0	0	0	0	0	0.07	0	0	0	0
Blm	8.67	7.14	6.04	16.82	17.39	16.45	4.72	5.37	19.33	21.56	30.62	33.52	24.37	20.23	16.38	20.2	20.64	23.44	22.93	21.98	22.27	29.55	30.13	28.68	31.06	5.14	6.75	4.05	4.88	4.6	4.19	4.51	6.28	3.99	4.32	4.62
Blmh	37.65	38.56	31.4	48.1	45.07	47.64	38.03	36.33	60.88	61.94	40.18	38.57	37.83	36.55	37.98	36.04	36.06	37.41	37.59	42.51	34.01	50.47	45.97	47.29	45.77	29.03	35.77	33.16	29.43	27.61	29.97	25.89	27.56	32.82	33.63	30.6
Blnk	0	0	0.03	0	0.03	0	0.02	0	0	0.03	0	0.06	0	0.03	0	0	0.03	0	0.07	0	0	0	0	0	0	0.58	0.38	0.45	0.72	0.13	0.16	0.12	0.2	0.1	0.24	0.35
Bloc1s1	2.38	3.61	1.92	2.77	2.33	3.05	3.71	2.34	0.96	1.34	1.7	1.06	1.6	3.59	2.23	2.84	3.22	1.49	2.05	0.91	2.32	2.2	1.41	2.3	1.91	3.03	2.94	3.2	3.92	3.62	3.97	4.99	5.46	7.13	4.89	5.4
Bloc1s2	68.59	71.11	70.79	63.16	68.19	64.83	65.24	60.8	85.82	88.79	158.25	149.95	88.19	153.59	156.04	154.38	161.53	103	97.1	119.48	94.27	71.55	65.23	65.48	60.3	52.35	58.47	54.77	47.38	71.07	69.07	68.84	82.17	75.37	103.48	81.19
Bloc1s3	19.01	16.73	25.67	15.84	18.06	18.03	23.09	21.83	9.21	9.92	19.03	17.76	15.55	13.65	12.6	12	14.45	13.77	17.56	13	14.99	14.88	14.25	14.87	13.31	17.65	17.82	19.41	15.19	12.13	14.23	14.6	11.09	16.69	19.06	15.83
Bloc1s4	44.06	53.15	52.24	63.53	50.93	62.38	54.3	45.22	57.45	57.99	53.1	46.77	61.85	49.32	55.88	59.81	55.09	58.1	62.19	70.51	63.69	41.72	40.34	43.29	35.67	57.96	46.04	48.05	61.12	61.97	57.73	62.21	25.94	65.41	84.46	66.84
Bloc1s5	10.67	10.83	10.69	11.4	11.2	11.6	10.96	10.12	10.05	9.8	6.56	7.04	4.95	3.08	3.92	3.16	3.06	6.72	7.05	6.72	6.53	5.11	5.97	5.48	5.64	10.31	10.15	10.56	8.89	6.34	5.63	6.76	6.98	8	7.79	7.79
Bloc1s6	48.34	47.48	35.59	22.25	26.12	23.56	49.58	55.09	21.18	19.92	34.63	30.59	30.49	43.36	43.94	39.63	41.29	33.4	33.09	32.84	31.19	35.94	34.69	33.1	33.45	25.31	27.36	26.68	25.57	24.32	27.66	22.65	31.82	25.77	27.16	24.67
Blvra	56.7	67.48	41.29	56.12	51.65	57.83	57.52	59.61	47.95	46.96	54.82	53.85	49.27	34.72	30.57	29.21	27.14	46.36	47.1	45.72	49.2	29.29	29.35	28.24	27.38	34.19	35.14	41.73	30.28	22.72	24.17	23.19	21.73	24.02	24.77	19.06
Blvrb	53.16	65.61	47.16	44.27	35.35	38.96	75.84	51.19	16.69	17.99	6.22	8.53	10.23	3.32	4.61	3.37	5.15	4.9	8.12	3.61	8.21	9.07	10.94	11.71	11.09	78.42	73.38	73.05	73.35	25.98	23.95	25.84	17.49	29.31	31.09	25.64
Blzf1	23.25	23.55	28.98	18.49	22.97	21.88	20.96	24.54	25.75	23.68	16.15	16.3	16.35	8.66	9.57	9.73	10.42	17.54	17.05	17.79	16.83	9.98	9.25	8.64	9	20.8	19.84	20.64	17.84	14.97	14.25	14.91	17.68	15.14	15.5	16.61
Bmerb1	0.08	0.08	0.14	0	0	0.14	0.06	0.08	0	0	10.95	9.5	1.63	2.01	1.84	1.53	1.56	2.05	2.29	0.7	1.78	3.42	3.48	3.71	3	26.1	35.54	25.16	24.83	8.6	15.94	8.79	9.05	22.46	14.56	21.63
Bmf	17.34	19	8.23	3.48	2.68	3.3	26.56	28.33	1.13	1.57	7.11	7.15	6.2	15.43	14.27	15.54	14.5	3.57	4.77	3.66	4.26	15.04	14.71	15.18	16.02	3.55	5.7	5.57	4.88	1.11	1.03	0.98	0.71	1.57	1.16	1.18
Bmi1	71.48	63.89	53.94	83.11	86.55	79.48	60.02	77.57	146.9	143.45	38.79	39.9	34.48	52.92	52.21	52.45	54.19	35.94	34.93	42.65	35.27	31.56	28.93	28.92	27.48	36.7	30.57	33.08	34.45	62.34	60.78	62.62	108.8	64.4	71.76	66.95
Bmp1	15.25	16.7	39.96	6.9	5.9	5.74	34.39	32.4	5.12	5.49	2.79	2.85	1.86	10.38	10.26	8.28	9.82	3	2.29	3.79	1.68	0.24	0.26	0.25	0.14	26	16.06	23.44	26.21	91.1	82.18	87.98	55.81	71.97	77.58	77.26
Bmp10	0	0.04	0	0	0	0	0.03	0	0	0	0	0	0	0	0	0	0	0	0	0	0	0	0	0	0	0	0	0	0	0	0	0	0	0	0	0
Bmp15	0	0	0	0	0	0	0	0	0	0.06	0	0	0	0	0	0	0	0	0	0	0	0	0	0	0	0.05	0.05	0.18	0.06	0.44	0	0.17	0	0.25	0.06	0.1
Bmp2	0	0.1	0.05	0	0	0	0	0	0	0	0.1	0.22	0.13	1.84	1.78	0.63	1.81	0.06	0	0	0	0	0	0.03	0	3.62	3.38	2.98	3.63	15.25	13.03	13.95	2.31	3.45	2.98	3.7
Bmp2k	10.23	9.47	21.15	8.53	9.7	8.61	11.65	14.14	7.39	9.29	23.72	23.15	21.57	26.25	24.42	28.23	29.6	20.13	19.7	18.61	21.06	24.84	27.2	26.72	26.96	15.2	19.41	16.71	17.71	16.15	14.79	16.41	18.45	9.25	9.07	10.87
Bmp3	0	0	0	0	0	0	0	0	0	0	0	0	0	0	0	0	0	0	0	0	0	0	0	0	0	0.2	0.16	0.39	0.43	0.03	0.11	0.07	0	0.13	0.05	0.2
Bmp4	0	0	0	0	0	0	0	0	0	0	0	0	0.1	0	0.43	0.09	0.18	0	0	0	0	0	0	0	0	1.67	0.29	1.28	0.42	0.43	0.36	0.56	6.08	8.51	12.64	9.41
Bmp5	0	0	0	0	0	0.04	0	0	0	0	0	0.05	0	0.14	0.19	0.1	0.31	0	0	0	0	0	0	0	0	0.32	0.25	0.62	0.46	0.1	0.04	0.09	1.07	1	0.67	0.4
Bmp6	0	0	0.13	0.04	0	0.04	0	0	0	0	0.05	0	0	0.25	0.1	0.1	0.27	0	0	0	0	0	0	0	0	7.49	5.28	7.27	5.66	1.39	0.98	2.06	4.16	6.33	7.38	6.72
Bmp7	0.13	0	0.04	0.04	0	0.04	0	0	0	0	1.41	0.92	0.29	0.81	0.52	0.51	0.41	0.48	0.35	0.25	0.32	0.37	0.3	0.32	0.35	1.76	0.78	1.96	1.54	0.77	0.44	0.4	1.12	1.24	1.03	1.73
Bmp8a	0.15	0.08	0.34	0.06	0.13	0	0.3	0.33	0.17	0.08	0.83	1.05	0	0.16	0.24	0.34	0.17	0.18	0.68	0.14	0.18	0.14	0.06	0.1	0.15	0.54	0.82	0.37	0.08	0.08	0.13	0.07	0.89	0.96	0.67	1.23
Bmp8b	0.05	0	0	0	0	0	0	0	0	0	0	0.05	0.12	0	0.05	0	0	0	0.16	0.04	0.11	0	0	0	0	0	0	0.14	0.05	0	0.04	0.14	0	0.05	0.14	0
Bmper	0	0	0	0	0	0.03	0	0	0	0	0.15	0.12	0	0.64	0.47	0.08	0.3	0	0	0	0	0	0	0	0	4.16	4.02	4.45	4.41	5.83	5.32	4.5	10.75	11.09	8.82	9.71
Bmpr1a	33.05	29.82	58.93	26.61	29.11	26.73	34.98	42.41	33.38	33.18	12.48	13.91	7.3	10.55	10.45	9.23	9.93	5.71	5.58	3.97	6.15	8.65	8.9	8.62	8.61	65.36	51.59	63.57	63.64	81.93	76.09	80.66	136.16	61.6	76.44	73.59
Bmpr1b	0.03	0.09	0.03	0	0	0	0.05	0.03	0	0	0	0	0	0.03	0.1	0	0	0	0	0	0	0	0	0	0	0.1	0.19	0.15	0.06	0.62	0.83	0.93	1.38	1.19	0.6	1.27
Bmpr2	19.81	16.61	30.55	15.5	17.31	15.83	22.74	29.99	18.25	20.21	5.06	5.45	3.04	3.07	2.84	2.85	3.07	3.01	2.86	2.96	3.42	2.62	2.37	2.4	2.63	22.24	24.19	21.28	22.68	24.4	21.58	23.34	50.55	24.72	24.63	27.46
Bms1	107.71	101.48	103.52	130.86	110.54	119.41	93.77	88.1	170.59	164.01	104.88	98.48	121.67	96.29	93.72	98.13	93.61	133.81	125.87	136.71	128	88.74	85.06	84.44	84.91	57.73	56.85	56.5	54.98	71.45	66.78	68.24	44.96	66.25	76.53	73.57
Bmt2	24.69	24.39	65.19	24.4	34.28	29.8	25.37	38.53	25.06	28.6	32.06	36.13	7.5	7.39	8.28	8.67	9.65	7.38	8.6	8.1	8.37	20.17	19.74	19.17	18.89	20.35	21.08	21.05	20.49	17.7	14.64	16.37	24.63	12.98	16.54	15.16
Bmx	0	0	0	0.05	0	0	0	0	0	0	0	0	0	0	0.06	0	0	0	0	0	0	0	0	0	0	0	0.05	0	0.24	0.19	0.1	0	0.32	0.68	1.45	0.53
Bmyc	22.75	21.18	42.47	61.94	57.11	55.13	19.31	19.59	39.29	39.79	44.3	51.06	73.79	31.15	29.96	27.96	27.65	61.8	71.43	58.5	73.8	28.88	24.96	32.43	27.11	60.64	63.48	62.04	57.46	40.52	49.73	32.84	38.76	50.24	55.24	48.17
Bnc1	0	0	0	0	0	0	0	0	0	0	0.04	0	0	0	0	0	0	0	0.04	0	0	0	0	0	0	0.09	0.07	0	0	0	0	0	0	0.04	0	0.09
Bnc2	4.83	4.07	2.58	19.65	27.14	22.9	4.72	5.91	15.56	18.91	0.07	0.02	0.28	0.07	0.07	0.02	0.08	0	0.02	0	0.03	0	0	0	0.02	0.64	0.34	0.59	1.12	0.26	0.37	0.22	0.91	0.52	0.42	0.91
Bnip1	16.23	16.19	24.51	16.8	20.49	18.42	14.52	16.96	12.26	12.16	17.4	18.62	21.43	12.85	14	14.18	14.98	17.64	17.72	17.04	17.58	19.22	18.82	20.45	18.77	12.09	12.89	12.11	12.11	7.49	8.57	8.87	8.18	10.64	10.84	9.3
Bnip2	97.51	98.08	116.54	125.33	120.92	121.36	100.16	107.92	139.54	137.08	113.01	109.58	109.62	104.84	99.9	102.58	102.21	121.05	113.69	122.55	107.51	103.74	100.83	94.97	95.29	106.74	96.4	109.02	107.35	135.19	117.91	132.84	123.84	130.75	137.7	131.37
Bnip3	479.72	411.47	1237.95	394.59	536.46	521.99	569.58	780.32	40.81	101.67	501.32	531.36	303.71	69.04	71.85	70.28	74.84	184.08	194.99	127.3	239.27	482.25	466.58	460.03	455.95	1114	1100.5	1228.03	1101.45	121.73	117.79	129.86	92.55	81.13	91.29	63.51
Bnip3l	133.94	112.47	380.88	116.1	143.54	142.22	153.43	181.39	44.13	52.87	279.46	291.56	186.35	73.91	78.79	74.22	75.97	138.7	154.22	121.33	163.6	295.78	279.66	270.07	275.47	237.02	246.6	269.26	235.49	76.63	78.24	81.03	92.14	76.63	75.67	69.41
Bnipl	0.16	0.24	0	0	0	0	0.13	0.17	0.09	0	0.4	0	0	0	0.33	0	0	0.09	0.09	0.29	0	0.07	0	0.05	0.15	0.06	1.94	0	0.08	0.17	0.42	0	0	0.08	0.31	0.06
Boc	20.75	19.21	28.51	32.61	37.16	37.34	22.69	20.73	16.8	19.69	0.12	0.13	0.72	0.35	0.64	0.14	0.42	0.05	0.14	0.04	0.05	0.08	0.03	0	0	8.68	9.54	11.16	8.99	4.54	5.53	3.57	2.81	5.07	3.31	4.26
Bod1	104.32	116.91	91.14	156.81	144.57	151.08	93.7	91.62	168.06	159.44	36.68	38.23	40.63	35.49	36.64	35.91	30.92	38.51	40.48	42.4	38.55	32.92	30.22	32	34.02	132.18	133.19	129.07	128.33	129.53	131.48	129.77	108.62	150.2	185.49	153.48
Bod1l	17.34	14.66	28.75	27.11	31.35	30.6	17.78	21.89	23.39	24.89	33.28	32.2	35.63	35.56	29.25	34.35	34.92	32.57	33.43	30.73	34.44	41.2	41.37	40.44	42.05	20.22	21.08	17.93	21.83	26.42	21.75	23.17	18.19	17.92	16.77	22.91
Bok	2.35	1.52	1.7	1.43	2.06	1.42	2.21	2.73	0.22	0.52	1.29	1.48	1.25	0.84	0.94	1.11	0.9	1.16	0.55	1.09	1.16	0.27	0.25	0.45	0.38	29.49	36.86	33.34	28.46	34.11	32.65	33.35	16.56	37.97	41.43	32.01
Bola1	39.5	44.49	32.33	60.28	43.84	55.99	39.37	24.1	43.67	41.29	36.71	30.75	40.31	39.16	37.11	40.45	37.39	41.57	47.78	37.69	45.55	40.44	43.4	40.63	36.29	48.81	40.78	41.11	44.77	28.91	34.25	35.28	17.7	43.52	50.85	40.89
Bola2	20.42	22.48	24.58	35.51	27.07	32.2	22.6	15.96	33.35	30.87	35.5	34.73	36.06	28.77	31.22	29.07	26.32	51.86	54.56	57.47	50.79	31.56	31.31	30.66	28.86	35.86	39.12	32.95	36.1	41.09	43.77	43.92	38.83	54.66	80.78	47.78
Bola3	39.09	44.8	32.43	52.35	47.57	48.34	34.88	30.79	51.11	43.53	34.27	33.93	19.8	27.35	27.1	24.66	26.43	28.35	22.63	28.63	22.92	17.74	18.4	16.75	17.31	17.75	15.89	14.47	15.9	22.15	22.34	24.05	31.15	21.7	27.21	20.19
Boll	0	0	0	0	0	0	0	0	0	0	0.21	0.06	0.39	0.27	0.82	0.41	0.71	0.24	0.46	0.43	0	0.19	0.17	0.07	0.15	0	0	0	0	0.11	0	0.1	0.17	0	0.15	0.08
Bop1	108.38	119.62	61.16	175.46	135.99	151.61	107.17	67.15	251.82	242.84	132.66	104.62	169.3	125.63	140.53	127.22	115.56	196.15	166.02	231.65	169.56	89.47	93.28	87.8	92.37	53.63	44.65	41.98	54.27	81.08	82.44	84.81	70.83	114.32	114.68	102.74
Bora	8.15	8.01	2.91	11.42	11.63	11.03	6.02	4.9	17.5	18.53	25.53	24.24	27.35	32.18	32.17	33.5	33.14	29.49	28.99	34.48	31.72	30.27	31.22	29.41	31.6	2.08	2.84	1.32	1.49	2.34	2.85	2.53	3.53	3.08	2.37	2.64
Borcs5	20.37	22.92	14.75	27.26	24.67	24.63	20.82	18.33	20.9	17.83	11.05	11.41	14.93	12.76	13.13	14.3	13.74	12.67	13.08	13.67	15.07	11.46	10.4	10.21	11.05	14.95	15.77	19.61	19.11	10.16	13.26	10.04	11.15	13.06	11.48	10.69
Borcs6	78.65	66.28	102.36	58.41	43.99	58.92	85.76	76.26	31.66	36.45	43.94	51.1	45.49	21.41	25.88	25.25	22.73	42.47	45.25	37.88	41.02	54	53.93	55.3	49.62	69.39	96.29	80.63	76.54	41.32	46.67	46.08	12.49	52.12	46.45	45.7
Borcs7	8.87	9.82	7.66	9.04	11.41	10.61	10.32	10.23	10.38	10.31	9.46	8.23	7.49	9.91	12.92	11.13	10.77	9.21	8.32	7.99	7.65	11.59	13.43	12.42	8.62	9.71	10.37	11.29	11.26	12.86	11.23	11.48	15.8	14.16	16.77	11.15
Borcs8	46.81	44.82	53.62	42.42	33.72	39.04	51.82	38.8	28.97	30.56	41.33	46.78	35.81	57.33	59.53	61.15	58.65	37.03	32.44	31.2	34.74	55.29	56.65	51.1	48.6	25.43	28.71	27	26.75	35.74	37.33	32.08	35.67	29.86	37.11	28.43
Bpgm	45.54	43.15	35.05	37.95	33.1	36	56.42	57.63	41.05	41.42	15.79	17.19	16.5	9.98	12.95	11.52	13.36	15.92	21.16	21.99	18.26	12.85	10.34	10.4	10.16	22.46	16.66	18.2	21.58	24.37	26.54	28.98	37.08	33.98	41.29	36.01
Bphl	27.99	32.69	33.68	25.78	26.85	25.52	35.48	34.67	12.76	11.59	12.37	13.01	6.08	7.06	6.3	6.98	6.48	6.88	5.53	5.79	6.88	12.25	10.7	12.76	11.79	11.5	11.91	12.06	14.1	6.8	7.16	6.72	7.43	6.5	8.36	6.73
Bpi	0	0	0	0	0	0	0	0	0	0	0.09	0	0	0	0	0.11	0	0	0	0	0	0	0	0	0	0	0.26	0.09	0	0	0	0	0	0	0	0.08
Bpifa1	0	0	0	0	0	0	0	0	0	0	0	0	0	0	0	0	0	0	0	0	0	0	0	0	0	0	0	0	0	0	0	0	0	0.12	0	0
Bpifa2	0	0	0	0	0	0	0	0	0	0	0	0	0	0	0	0	0	0	0	0	0	0	0	0	0	0.07	0	0	0	0	0	0	0.1	0	0	0
Bpifa3	0	0	0	0	0	0	0	0	0	0	0	0	0	0	0	0	0	0	0	0	0	0	0	0	0	0	0	0	0	0	0	0	0	0	0	0
Bpifa5	0	0	0	0	0	0	0	0	0	0	0	0	0	0	0	0	0	0	0	0	0	0	0	0	0	0	0	0	0	0	0	0	0	0	0	0
Bpifa6	0	0	0	0	0	0.1	0	0	0	0	0	0	0	0	0	0	0	0	0	0	0	0	0	0	0	0.18	0.42	0	0	0	0	0	0	0	0	0
Bpifb1	0	0	0	0	0	0	0	0	0	0	0	0	0	0	0	0	0	0	0	0	0	0	0	0	0	0	0	0	0	0	0	0	0	0	0	0.08
Bpifb2	0	0	0	0	0	0	0	0	0	0	0	0	0	0	0	0	0	0	0	0	0	0	0	0	0	0.07	0	0	0	0	0	0	0.09	0.18	0	0.07
Bpifb3	0	0	0	0	0	0	0	0	0	0	0	0	0.12	0.1	0	0	0	0.11	0	0	0	0	0	0	0	0	0	0	0	0	0	0	0	0	0.1	0
Bpifb4	0	0	0	0	0	0	0	0	0	0	0	0	0	0	0	0.07	0	0	0.07	0	0	0	0	0.04	0	0	0.11	0.17	0	0	0	0	0	0.06	0.06	0.09
Bpifb5	0	0	0	0	0	0	0	0	0	0	0	0	0	0	0	0	0	0	0	0	0	0.1	0	0	0	0.09	0	0	0	0	0	0	0	0	0.11	0
Bpifb6	0	0	0	0	0	0	0	0	0	0	0	0	0	0	0	0	0	0	0	0	0	0	0	0	0	0.35	0.69	0	0	0.12	0.29	0	0.59	0.46	0.11	0.18
Bpifb9a	0	0	0	0	0	0	0	0	0	0	0	0	0	0	0	0	0	0	0	0	0	0	0	0	0	0	0	0	0	0	0	0.08	0	0	0.08	0
Bpifb9b	0	0	0	0	0	0	0	0	0	0	0	0	0	0	0	0	0	0	0	0	0	0	0	0	0	0	0	0	0	0	0	0	0	0	0	0
Bpifc	0.57	0.78	3.42	0	0.11	0.17	3.82	2.82	0.14	0.2	0.38	0.07	0.16	0	0.07	0.07	0	0.3	0	0.23	0	0.06	0.11	0	0.18	12.04	12.95	13.86	6.7	0.89	0.95	1.13	0.75	2.62	0.76	1.2
Bpnt1	102.91	91.25	59.34	159.82	142.58	139.75	79.36	70.91	226.6	215.83	34.58	35.83	24.86	24.95	26.51	24.61	27.78	29.65	29.19	28.97	30.23	14.62	16.08	14.12	15.19	59.55	46.87	49.04	55.18	69.62	78.91	68.86	83.89	82.27	82.97	87.65
Bptf	26.29	25.44	29.3	33.92	33.9	34.66	29.74	28.83	41.42	48.64	42.75	43.58	61.85	62.17	48.77	64.33	63.67	49.94	53.03	46.11	52.55	66.91	65.35	69.82	69.83	23.73	22.37	21.3	24.33	44.24	40.59	43.15	49.31	35.72	36.94	47.46
Braf	20.31	19.27	27.61	20.03	26.12	21.44	17.85	23.73	17.75	19.01	15.48	15.78	15.96	14.71	13.75	15.79	15.61	17.19	16.59	14.23	17.96	17.3	18.83	17.63	20.22	10.51	12.28	9.64	12.01	10.32	9.99	10.38	19.04	10.11	7.86	10.97
Brap	23.88	22.59	30.95	25.69	26.39	26	24.87	22.7	22.96	25.23	26.64	24.33	23.99	27.52	25.64	26.02	27.13	23.07	25.77	25.33	25.75	22.67	23.68	24.07	25.36	50.47	59.47	52.18	44.83	36.16	45.88	36.68	26.18	55.34	36.65	54.24
Brat1	12.17	11.88	10.55	12.66	12	12.19	13.63	12.33	13.43	12.91	12.38	12.63	14.12	12.72	12.47	13.41	12.22	15.94	16.24	15.15	16.23	15.27	16.42	14.59	14.33	12.6	10.76	11.06	10.5	11.23	10.37	10.42	9.39	10.81	11	12.43
Brca1	21.33	20.59	6.23	49.66	60.28	53.4	21.24	19.74	56.81	56.36	33.12	35.23	25.74	30.06	28.91	30.13	31.93	21.68	22.11	21.82	20.4	36.03	35.38	35.33	34.39	2.68	2.35	1.93	2.19	7.72	7.92	7.07	8.91	7.38	6.87	7.82
Brca2	4.9	4.37	1.85	10.39	12.38	10.12	2.94	3.29	11.94	13.41	14.41	13.03	10.6	12.28	10.2	12.56	12.27	9.3	8.82	7.57	7.74	14.78	13.7	14.37	15.3	1.24	1.35	1	1.48	2.56	2.04	2.67	4.17	2.06	1.92	2.8
Brcc3	15.75	14.33	18.85	13.02	15.16	13.87	13.72	16.99	18.18	18.62	19.01	17.07	16.01	15.02	17.12	17.5	17.28	17.84	16.83	17.63	17.56	14.8	14.17	15.4	15.56	10.68	13.84	9.73	11.17	7.98	8.93	7.87	13.43	7.91	9.83	8.76
Brd1	31.31	30.1	48.97	41.29	38.93	42.12	26.93	27.61	36.79	39.22	48.54	49.98	42.85	48.76	44.44	50.82	46.98	35	36.16	35.56	36.56	60.55	59.37	59.12	60.14	31.64	27.35	29.3	29.64	31.88	28.27	30.56	24.9	32.09	27.73	34.53
Brd2	127.2	125.93	127.29	119.37	105.07	112.54	137.09	126.5	145.78	147.57	115.17	112.64	134.77	161.47	155.11	164.26	159.89	135.86	123.19	144.73	125.06	111.42	113.13	114.4	115.7	115.08	109.98	101.65	109.26	221.24	203.48	202.83	127.97	163.77	160.53	168.88
Brd3	21.98	23.11	28.81	32.46	29.49	30	22.83	21.05	39.26	42.32	24.74	25.25	19.21	21.81	20.41	22	20.39	21.88	20.31	23.38	19.81	19.9	20.4	21.86	21.36	22.07	21.3	21.44	21.62	23.7	22.78	23.08	26.26	27.34	27.97	29.23
Brd3os	13.21	13.71	27.56	25.96	34.91	32.44	12.98	10.67	5.19	6.87	1.34	2.77	1.09	1.22	0.91	1.18	0.98	0.9	0.64	1.23	0.67	0.88	0.88	0.69	0.74	27.98	30.88	26.18	30.74	6.96	8.92	7.24	8.44	11.5	9.38	9.43
Brd4	81.58	82.87	74.13	104.14	102.53	110.54	91.16	81.24	87.32	105.13	60.91	55.78	91.19	84.3	73.65	83.03	77.76	75.23	73.74	81.04	70.57	71.86	73.56	74.29	74.56	46.08	45.62	45.24	44.56	64.39	56.4	61.56	74.21	55.5	53.53	59.4
Brd7	41.48	43.35	43.05	48.27	55.36	49.74	39.63	40.85	51.71	53.05	39.05	38.18	40.18	39.99	41.97	42.04	44	39.88	38.7	41.15	39.02	43.98	44.28	44.56	44.73	25.24	24.61	22.13	24.25	25.9	27.08	23.91	23.73	28.58	30.72	30.7
Brd8	21.13	22.38	19.29	27.8	28.7	27.24	19.71	20.43	28.38	28.11	27.11	28.64	31.02	42.29	38.67	42.02	38.21	32.26	29.13	29.79	31.64	41.33	42.55	42.77	43.28	12.1	11.63	11.25	12.79	18.2	17.23	16.93	17.71	18.29	17.3	20.26
Brd9	26.86	28.41	14.94	25.06	23.98	23.47	24.86	25	25.04	22.29	22.42	22.68	30.82	36.5	33.6	36.56	33.44	26.5	28.38	27.47	28.62	39.71	41.17	41.51	42.53	11.37	12.27	11.43	13.05	19.1	20.6	19.3	17.83	23.63	21.11	20.27
Brdt	2.79	2.94	2.26	1.06	1.02	0.9	2.49	2.9	0.36	1.01	2.89	3.96	3.32	1.96	2.06	1.51	1.58	2.79	2.39	2.32	3.8	4.41	5	4.59	4.15	4.81	5.21	6.14	4.75	2.58	2.84	1.78	0.65	1.2	1.05	0.95
Brf1	18.27	19.31	19.01	22.18	20.63	20.22	19.15	17.23	20.15	22.45	16.52	14.76	18.69	30.19	28.19	31.16	29.28	19.38	18.16	19.92	20.16	22.58	24.51	24.39	23.68	16.61	17.76	16.12	17.17	15.19	14.26	14.43	8.43	15.95	17.02	18.22
Brf2	17.01	15.34	15.98	15.05	14.62	16.01	19.08	16.98	15.54	16.6	15.32	11.45	14.22	9.17	10.48	10.52	10.46	16.06	16.16	14.31	12.55	13.78	12.17	14.83	12.99	10.54	10.41	10.39	8.27	10.16	10.84	11.05	14.35	11.74	13.04	11.56
Bri3	113.81	111.21	142.49	194.78	179.91	203.27	116.59	107.59	143.34	139.04	37.37	39.43	50.98	61.7	65.68	66.95	61.31	34.92	34.95	30.23	40.65	52.4	60.57	61.98	60.1	150.65	153.95	149.55	141.41	145.61	140.56	151.86	152.81	174.34	204.9	156.16
Bri3bp	19.4	20.28	28.1	29.97	27.43	29.78	18.68	17.83	40.08	40.71	35.94	35.23	43.56	28.19	29.33	30.58	27.79	43.47	47.2	43.96	46.53	45.5	43.98	41.48	41.65	30.16	30.09	32.7	27.84	14.9	15.17	16.12	19.3	22.23	23.92	20.16
Bricd5	0.9	0.37	1.66	2.95	2.22	2.96	0.73	0.6	0.41	0.38	2.56	5.66	1.38	0.58	0.58	0.2	0.62	0.86	1.22	0.5	0.43	2.51	4.86	4.28	5.27	1.74	2.48	0.9	2.44	0	0.16	0.18	0.59	0.19	2.16	0.74
Brinp1	0.03	0	0.03	0	0	0	0	0	0	0	0	0	0	0.03	0	0	0	0	0	0	0	0	0	0	0	5.92	6.63	6.33	5.72	0.82	0.98	0.75	0.25	0.62	0.23	0.62
Brinp2	0	0	0	0	0.02	0	0	0	0	0	0.02	0	0.03	0	0.04	0	0	0	0	0	0	0	0	0	0	5.59	7.59	6.69	5.76	2.37	3.3	2.2	0.98	4.8	1.23	2.68
Brinp3	0	0	0	0	0.02	0	0	0	0	0	0	0	0	0	0	0	0.03	0	0	0	0	0	0	0	0	0	0.05	0	0.03	0.06	0	0.03	0.03	0	0	0.02
Brip1	12.94	11.45	3.54	17.81	17.69	15.71	8.3	7.05	27.7	27.65	18.48	20.07	11.95	17.44	16.29	18.87	18.18	10.35	9.75	10.34	9.59	19.02	16.7	16.06	18.09	1.79	1.06	0.77	1.1	5.47	5.23	5.77	5.92	2.85	2.75	3.34
Brix1	47.68	53.22	50.7	48.78	51.36	47.66	42.66	44.36	91.24	79.48	84.86	76.66	86.4	92.16	95.86	93.1	90.71	108.1	96.51	120.88	101.88	62.68	60.01	57.1	55.65	46.62	45.94	42.82	44.31	53.29	53	53.62	94.57	73.66	85.13	68.38
Brk1	383.75	380.07	508.01	453.3	456.05	472.5	397.14	408.83	480.43	437.24	252.09	245.73	249.45	247.8	254.45	245.76	237.42	234.18	247.95	240.12	224.47	272.57	274.86	265.03	268.32	300.46	342.96	329.58	311.72	268.47	276.91	264.55	402.52	362.72	391.79	314.62
Brms1	0.1	0.21	0.09	0.35	0	0.19	0.33	0	0.35	0.11	0.21	0.33	1.18	0.55	0.44	0.35	0.95	0.73	0.58	1.24	1.22	0.86	0.69	0.54	0.8	0.17	0.09	0	0	0.33	0.27	0.1	0.11	0.22	0.1	0.42
Brms1l	36.17	36.15	35.1	28.38	32.31	32.46	33.64	35.12	34.42	32.97	15.72	17.68	10.03	22.02	20.59	22.98	20.3	14.62	16.08	12.97	13.89	17.26	18.11	15.23	16.44	30.28	28.54	28.29	28.74	26.09	28.53	25.97	31.21	29.86	29.56	31.74
Brox	40.75	38.18	40.91	39.3	49.21	42.13	39.28	46.72	39.69	38.88	39.06	38.99	35.09	42.09	42.9	44.69	44.44	34.04	33.47	30.7	35.39	41.57	45.23	43.14	43.07	47.68	50.31	45.79	47.93	54.76	53.09	50.84	83.76	53.41	53.55	56.18
Brpf1	35.41	38.06	38.44	49.36	42.8	46.23	34.05	30.74	49.21	53.01	38.78	38.54	36.91	44.6	40.76	42.7	43.19	42.51	38.16	45.3	38.37	35.6	34.45	36.52	33.23	22.84	19.89	16.78	20.72	28.26	25.45	27.1	19.89	25.89	25.28	28.82
Brpf3	27.65	28.39	30.34	24.42	23.79	24.69	36.02	30.99	24.33	27.61	11.14	11.58	8.49	18.91	17.41	17.97	18.84	7.46	5.93	8.29	5.92	8.4	8.12	8.41	9.46	7.82	7.02	6.86	8.08	19.22	16.3	17.89	17.81	18.23	16.12	20.52
Brs3	20.75	18.04	20.12	16.43	19	14.23	19.71	26.05	22.75	21.17	0.07	0.07	0.83	0	0	0.07	0	0	0.07	0	0.08	0	0	0	0	0.52	0.83	0.32	0.47	0	0	0	0	0	0.06	0
Brsk1	0.97	0.45	0.97	0.72	0.58	0.64	0.95	0.78	0.4	0.7	4.89	6.03	7.33	1.36	1.82	0.99	1.27	3.8	6.35	4.12	6.14	6.15	6.95	8.24	7.31	40.05	49.67	41.39	45.34	26.21	29.85	22.32	15.25	41.13	30.52	34.79
Brsk2	0.09	0.06	0.03	0.08	0.05	0.05	0.02	0	0.2	0.06	0.12	0.06	0	0.12	0.31	0.13	0.1	0	0	0	0	0	0	0.04	0	15.34	19.11	15.74	15.74	8.08	12.08	8.55	4.78	13.11	7.1	12.22
Brwd1	9.26	9.1	15.39	9.22	10.99	9.88	8.73	11.05	13.06	14.18	6.37	6.36	6.88	7.68	6.72	7.81	7.56	7.44	7.31	6.86	8.35	9.34	9.87	9.44	9.73	8	6.76	6.47	7.11	9.22	8.32	8.34	13.1	8.28	8.89	9.46
Brwd3	19.68	18.92	21.66	16.67	19.19	16.67	17.03	20.65	20.94	23.39	8.61	8.86	7.25	4.16	3.75	4.75	4.01	6.28	6.06	6.31	6.79	7.4	7.08	6.43	7.6	4.06	4.49	3.67	3.35	3.55	3.44	3.81	6.97	3.5	3.3	4.15
Bscl2	12.75	12.89	11.89	6.91	6.76	6.83	19.41	17.21	6.65	6.63	43.41	43.25	32.73	47.84	48.54	47.08	47.89	30.15	29.99	30.22	30.28	28.01	30	30.1	30.83	20.68	23.4	23.06	21.25	13.61	16.31	15.28	11.46	17.72	14.67	12.67
Bsdc1	18.16	19.12	29.9	13.57	13.68	15.36	23.27	21.13	9.41	9.2	18.12	21.77	21.08	16.9	18.21	16.49	16.66	15.45	17.24	19	15.31	16.91	17	16.61	16.72	31.61	33.4	34.82	31.99	19.88	21.93	19.87	19.4	22.47	23.35	21.74
Bsg	1934.78	1792.16	6152.93	1656.56	1706.14	1980.57	2951.09	2744.73	867.65	896.67	2319.51	2441.53	1813.86	666.26	680.58	619.22	656.18	1542.75	1754.33	1442.84	1752.76	1279.61	1265.61	1287.04	1261.06	2313.84	2268.37	2559.13	2307.66	1065.98	1088.25	1113.13	560.16	826.01	953.23	761.71
Bsn	0.77	0.96	0.58	1.97	1.48	1.46	0.49	0.4	1.65	1.9	0.69	0.84	0.26	0.33	0.37	0.38	0.48	0.25	0.37	0.19	0.41	0.7	0.6	0.58	0.68	10.31	18.03	13.97	12.5	4.96	7.35	4.72	1.95	6.06	2.74	6.59
Bsnd	0	0	0	0	0	0	0	0	0	0	0	0	0	0	0	0	0	0	0	0	0	0	0	0	0	0	0	0	0.27	0	0	0.06	0	0	0	0
Bsph1	0	0	0	0	0	0	0	0	0	0	0	0	0	0	0	0	0	0	0	0	0	0	0	0	0	0	0	0	0	0	0	0	0	0	0	0
Bsph2	0	0	0	0	0	0	0	0	0	0	0	0	0	0	0	0	0	0	0	0	0	0	0	0	0	0	0	0	0	0	0	0	0	0	0	0
Bspry	0.46	0.16	0.14	0.07	0	0.07	0	0	0	0	19.91	18.53	36.4	12.53	10.65	9.61	10.59	35.62	41.45	33.33	41.73	50.35	48.82	48.87	47.11	0.92	0.91	0.15	0.56	0.33	0.14	0.15	0.17	0.24	0.08	0.13
Bst1	0.16	0.28	0.8	0	0	0	0.26	0.12	0	0	7.2	6.39	17.71	2.03	2.31	2.7	2.06	9.32	10.55	5.34	11.64	5.84	6.67	6.07	5.97	2.79	5.11	4.76	5.92	0.06	0.19	0.43	2	2.19	2.39	2.94
Bst2	2044.7	2234.84	1309.9	158.52	137.12	153.03	2519.41	2063.45	89.63	85.15	315.98	330.3	493.63	547.86	605.66	533.59	542.94	432.45	430.95	490.73	411.6	319.42	316.36	321.25	324.6	644.41	563.93	704.77	803	1436.06	1434.6	1495.56	103.2	251.4	360.4	310.88
Bsx	0.06	0	0	0	0	0	0	0	0	0	0	0.07	0	0	0	0.07	0	0	0	0	0	0	0.05	0	0	0.1	0.06	0.3	0.19	0	0	0.12	0.07	0.06	0.06	0
Btaf1	20.71	19.69	23.95	18.29	21.52	18.39	17.42	18.65	32.44	30.99	34.53	33.97	28.93	37.79	31.17	37.8	37.27	35.43	33.05	35.73	32.26	26.7	25.54	25.32	25.39	20.24	17.06	15.3	16.57	25.93	21.91	23.46	41.9	18.79	21.86	26.64
Btbd1	53.72	51.89	68.51	67.17	71.94	70	48.76	55.59	64.21	61.32	106.4	108.24	100.52	63.53	71.07	73.78	74	84.13	86.02	88.03	90.24	92.63	86.62	83.06	85.66	89.08	85.62	85.94	93.54	77.25	71.2	73.08	91.92	80.29	84.23	79.64
Btbd10	16.04	15.44	16.5	20.78	24.51	21.76	14.91	17.15	20.68	21.98	21.2	19.85	18.2	15.5	15.39	15.62	17.99	23.44	19.44	22.76	18.5	9.04	8.9	8.85	7.37	22.57	24.41	20.13	20.86	29.27	28.78	27.4	31.79	30.75	30.38	29.67
Btbd11	0	0.02	0.07	0	0	0	0	0	0	0	1.36	0.78	0.71	1.11	1.01	1.1	1.1	0.91	0.79	0.53	0.7	1.27	1.33	1.29	1.29	2.83	3.25	2.97	2.72	1.18	1.69	1.3	6.8	5.8	5.29	6.19
Btbd16	0.44	0.5	0.27	0	0.21	0.13	0.08	0.16	0	0	0.05	0.05	0.06	0.21	0.36	0	0.17	0	0.05	0	0	0	0	0	0	13.84	12.47	10.89	12.81	6.37	5.41	6.09	16.43	11.01	13.19	11.73
Btbd17	0	0.17	0	0.05	0.1	0	0	0	0	0	0.06	0.24	0	0	0	0	0	0	0.06	0	0.07	0	0.19	0.07	0	0.27	0.57	0.28	0.35	0	0.05	0	0	0	0	0.14
Btbd18	0	0	0	0	0	0	0	0	0	0	0	0	0	0	0	0	0	0	0	0	0	0	0	0	0	0	0	0	0	0	0	0	0	0	0	0
Btbd19	24.66	27.91	16.7	16.4	19.22	18.3	28.44	23.92	11.64	12.34	21.73	20.84	18.09	28.57	25.9	26.53	27.46	22.51	22.59	25.96	24.62	14.45	14.67	13.15	14.9	3.43	3.01	1.71	1.88	4.3	3.46	4.13	7.6	4.88	7.36	5.87
Btbd2	63.27	66.97	75.79	57.63	49.12	54.79	77.91	63.82	35.34	33.42	29.32	28.81	30.08	22.34	21.49	22.65	20.6	20.57	23.04	15.76	25.88	44.94	45.7	46.16	46.49	48.82	55.87	57.82	52.89	28.5	32.79	26.31	17.22	28.08	26.87	28.68
Btbd3	30.47	29.61	53	29.64	30.77	31.44	36.98	49.1	32.68	34.72	0.57	0.57	0.91	2.63	2.78	1.59	2.91	0.07	0	0.14	0.15	0.03	0	0.04	0.03	54.88	52.7	60.12	60.1	35.39	33.16	33.32	62.1	36.52	41.06	38.53
Btbd35f10	0	0	0	0	0	0	0	0	0	0	0	0	0	0	0	0	0	0	0	0	0	0	0	0	0	0	0	0	0	0	0	0	0	0	0	0
Btbd35f11	0	0	0	0	0	0	0	0	0	0	0	0	0	0	0	0	0	0	0	0	0	0	0	0	0	0	0	0	0	0	0	0	0	0	0	0
Btbd35f12	0	0	0	0	0	0	0	0	0	0	0	0	0	0	0	0	0	0	0	0	0	0	0	0	0	0	0	0	0	0	0	0	0	0	0	0
Btbd35f13	0	0	0	0	0	0	0	0	0	0	0	0	0	0	0	0	0	0	0	0	0	0	0	0	0	0	0	0	0	0	0	0	0	0	0	0
Btbd35f14	0	0	0	0	0	0	0	0	0	0	0	0	0	0	0	0	0	0	0	0	0	0	0	0	0	0	0	0	0	0	0	0	0	0	0	0
Btbd35f15	0	0	0	0	0	0	0	0	0	0	0	0	0	0	0	0	0	0	0	0	0	0	0	0	0	0	0	0	0	0	0	0	0	0	0	0
Btbd35f16	0	0	0	0	0	0	0	0	0	0	0	0	0	0	0	0	0	0	0	0	0	0	0	0	0	0	0	0	0	0	0	0	0	0	0	0
Btbd35f17	0	0	0	0	0	0	0	0	0	0	0	0	0	0	0	0	0	0	0	0	0	0	0	0	0	0	0	0	0	0	0	0	0	0	0	0
Btbd35f18	0	0	0	0	0	0	0	0	0	0	0	0	0	0	0	0	0	0	0	0	0	0	0	0	0	0	0	0	0	0	0	0	0	0	0	0
Btbd35f2	0	0	0	0	0	0	0	0	0	0	0	0	0	0	0	0	0	0	0	0	0	0	0	0	0	0	0	0	0	0	0	0	0	0	0	0
Btbd35f20	0	0	0	0	0	0	0	0	0	0	0	0	0	0	0	0	0	0	0	0	0	0	0	0	0	0	0	0	0	0	0	0	0	0	0	0
Btbd35f21	0	0	0	0	0	0	0	0	0	0	0	0	0	0	0	0	0	0	0	0	0	0	0	0	0	0	0	0	0	0	0	0	0	0	0	0
Btbd35f23	0	0	0	0	0	0	0	0	0	0	0	0	0	0	0	0	0	0	0	0	0	0	0	0	0	0	0	0	0	0	0	0	0	0	0	0
Btbd35f24	0	0	0	0	0	0	0	0	0	0	0	0	0	0	0	0	0	0	0	0	0	0	0	0	0	0	0	0	0	0	0	0	0	0	0	0
Btbd35f25	0	0	0	0	0	0	0	0	0	0	0	0	0	0	0	0	0	0	0	0	0	0	0	0	0	0	0	0	0	0	0	0	0	0	0	0
Btbd35f26	0	0	0	0	0	0	0	0	0	0	0	0	0	0	0	0	0	0	0	0	0	0	0	0	0	0	0	0	0	0	0	0	0	0	0	0
Btbd35f27	0	0	0	0	0	0	0	0	0	0	0	0	0	0	0	0	0	0	0	0	0	0	0	0	0	0	0	0	0	0	0	0	0	0	0	0
Btbd35f28	0	0	0	0	0	0	0	0	0	0	0	0	0	0	0	0	0	0	0	0	0	0	0	0	0	0	0	0	0	0	0	0	0	0	0	0
Btbd35f29	0	0	0	0	0	0	0	0	0	0	0	0	0	0	0	0	0	0	0	0	0	0	0	0	0	0	0	0	0	0	0	0	0	0	0	0
Btbd35f3	0	0	0	0	0	0	0	0	0	0	0	0	0	0	0	0	0	0	0	0	0	0	0	0	0	0	0	0	0	0	0	0	0	0	0	0
Btbd35f4	0	0	0	0	0	0	0	0	0	0	0	0	0	0	0	0	0	0	0	0	0	0	0	0	0	0	0	0	0	0	0	0	0	0	0	0
Btbd35f6	0	0	0	0	0	0	0	0	0	0	0	0	0	0	0	0	0	0	0	0	0	0	0	0	0	0.1	0	0	0	0	0	0	0	0	0	0
Btbd35f7	0	0	0	0	0	0	0	0	0	0	0	0	0	0	0	0	0	0	0	0	0	0	0	0	0	0	0	0	0	0	0	0	0	0	0	0
Btbd35f8	0	0	0	0	0	0	0	0	0	0	0	0	0	0	0	0	0	0	0	0	0	0	0	0	0	0	0	0	0	0	0	0	0	0	0	0
Btbd6	12.18	14.88	4.69	8.07	7.01	8.74	17.15	13.12	13.17	10.56	12.23	12.14	14.32	18.06	18.43	17.17	18.21	14.86	18.3	16.83	14.87	13.51	13.69	13.82	14.26	9.77	8.93	10.42	8.53	16.14	19.32	17.96	12.78	18.78	18.03	16.56
Btbd7	12.87	12.05	15.46	10.93	13.01	11.3	12.64	15.94	14.32	15.01	8.35	8.7	7.81	8.34	7.47	8.58	8.41	7.34	8.61	6.74	7.88	8.79	8.27	8.12	8.63	11.57	10.86	11.6	11.4	16.48	13.49	15.6	26.91	12.88	12.91	16.18
Btbd8	3.47	3.06	3.16	2.15	3.01	2.86	4.46	4.45	2.52	2.67	6.93	8.44	4.89	3	2.66	3.27	2.99	4.13	4.28	3.54	5.04	4.88	4.93	5.19	4.67	5.15	7.39	5.61	6.97	3.84	3.95	3.32	1.74	2.42	1.77	2.81
Btbd9	5.26	6	7.03	4.86	6.39	6.01	7.51	6.87	5.19	5.12	2.35	2.53	3.88	4.15	4.01	3.86	3.6	4.04	3.69	4.33	3.88	3.3	3.61	3.6	3.32	6.23	5.92	6.07	6.11	5.58	5.4	5.52	4.39	5.99	5.78	5.59
Btc	0.12	0.04	0.29	0	0	0.07	0.06	0.18	0	0.04	0.04	0.17	0.1	0.38	0.3	0.32	0.32	0	0.05	0.04	0.05	0	0	0.03	0	13.83	12.31	15.56	13.2	5.42	6.4	5.09	27.66	13.72	15.79	14.54
Btd	57.33	61.3	25.81	43.98	43.14	42.52	55.67	49.01	36.49	32.19	16.18	13.97	24.68	23.9	26.98	24.14	22.75	20.29	19.29	20.96	19.04	21.72	20.47	20.09	23.54	27.73	26.59	25.08	33.38	43.52	42.37	42.38	40.85	37.34	40.27	36.16
Btf3	544.56	570.03	706.37	563.38	548.5	551.92	510.46	531.58	680.51	658.36	1050.46	1039.14	1113.34	838.4	898.41	887.41	866.78	1011.12	1051.58	976.01	1029.02	1054.54	1022.74	1017.57	977.94	601.93	615	615.36	550.76	514.75	552.3	554.72	896.54	689.7	766.15	617.22
Btf3l4	30.35	30.71	25.26	38.44	53.12	44.88	27.35	32.03	38.68	35.39	15.91	16.26	24.64	17.92	18.97	17.15	18.16	21.24	21.62	19.89	20.84	18.04	18.59	16.87	18.12	27.02	25.42	27.42	27.24	27.14	28.57	27.15	50.15	32.72	37.38	32.85
Btg1	48.74	54.22	74.56	19.09	25.75	23.09	57.87	73.48	8.29	7.74	127.47	136.29	237.67	246.37	252.92	252.72	256.52	221.97	230.99	241.29	216.27	127.67	126.2	124.32	123.84	151.86	145.2	169.07	164.59	247	240.15	236.29	158.64	108.69	110.96	99.43
Btg1-ps1	0	0	0	0	0	0	0	0	0	0	0	0	0	0	0	0	0	0	0	0	0	0	0	0	0	0	0	0	0	0	0	0	0	0	0	0
Btg1-ps2	0	0	0	0	0	0	0	0	0	0	0	0	0	0	0	0	0	0	0	0	0	0	0	0	0	0	0	0	0	0	0	0	0	0	0	0
Btg2	4.87	4.74	29.84	3.45	2.48	1.97	4.33	4.75	2.25	1.96	145.47	168.67	30.88	50.9	58.07	49.05	48.33	49.19	52.76	51.01	46.51	90.12	94.54	89.43	86.73	44.04	49.46	50.48	45.48	18.77	19.1	18.14	23.29	21.42	26.15	22.77
Btg3	25.12	24.64	27.67	26.13	27.73	27.7	23.9	24.23	26.41	25.37	30.91	28.65	35.97	17.89	17.53	19.98	19.28	37.01	37.01	35.77	35.24	12.94	12.34	12.58	11.53	19.79	19.2	14.79	14.68	10.5	11.42	10.62	16.31	15.93	15.63	13.2
Btg4	0.07	0.07	3.23	0	0.06	0	0.23	0	0	0	0	0	0	0	0	0	0	0	0	0	0	0	0	0	0	0.11	0.32	0.28	0	0.08	0.19	0	0	0	0.14	0.35
Btk	0.06	0.06	0	0	0.05	0	0	0	0	0.06	0.23	0.06	0.07	0	0.12	0.26	0.07	0.27	0.26	0	0.2	0.05	0.05	0.04	0	3.35	9.88	1.48	5.17	0.56	0.15	0.45	0.31	0.12	0.06	0.23
Btla	1.01	1.37	0.15	0.18	0.42	0.1	0.6	0.41	0.48	0.34	35.14	32.88	35.55	108.93	95.22	107.18	109.67	54.54	51.36	45.43	55.54	42.49	41.84	41.21	41.14	0.68	0.48	0.26	0.44	0.57	0.05	0.37	0.29	0.11	0.32	0.26
Btn1a1	0.09	0.09	0.28	0	0	0	0.18	0	0	0	0.09	0.33	0	0	0.14	0.05	0.1	0.05	0	0.08	0.05	0.08	0.22	0.03	0.04	0.04	0.2	0.3	0	0	0.04	0	0	0	0	0
Btn2a2	2.13	2.82	2.37	3.27	4.6	3.45	2.32	3.05	2.86	2.67	0.15	0.25	0.19	0	0	0	0	0.36	0.34	0.49	0.27	0	0.06	0	0	0	0	0.08	0	0.08	0	0	0	0	0	0
Btnl1	0	0	0	0	0	0	0	0	0	0	0.06	0	0	0	0	0	0	0	0	0	0	0	0	0.04	0	0	0	0	0	0	0	0	0	0	0	0
Btnl10	0	0	0	0	0	0	0.03	0	0	0	0	0	0	0	0	0	0	0	0	0	0	0	0	0	0	0	0	0	0	0	0	0	0	0	0	0
Btnl2	0	0.07	0	0	0	0	0	0	0	0	0.07	0.08	0	0	0	0.08	0	0	0	0	0	0.06	0.12	0.32	0.14	0	0	0	0	0	0	0	0	0	0	0
Btnl4	0	0	0	0	0	0	0	0	0	0	0	0	0.1	0	0	0	0	0	0	0	0	0	0	0	0	0	0.07	0	0.16	0	0	0	0	0	0	0.06
Btnl6	0	0	0	0	0	0	0	0.11	0	0	0	0.11	0	0	0	0	0	0	0	0	0	0	0	0	0	0	0	0	0.11	0	0.09	0	0	0	0	0
Btnl9	0.03	0	0.03	0	0	0	0.02	0	0	0.03	0.09	0.03	0.11	0.19	0.09	0.07	0.07	0	0	0.03	0.04	0.03	0	0.08	0.03	0.41	1.06	0.24	0.59	0.03	0.05	0.03	0.16	0.03	0.18	0.2
Btrc	14.47	15	9.91	8.52	10.04	8.98	15.33	16.3	7.58	7.31	5.01	4.98	5.77	3.63	3.35	3.25	3.17	5.13	5.5	3.8	5.53	4.4	4.06	4.46	4.31	6.52	8.14	7.7	6.59	4.07	4.81	4.61	3.65	5.11	4.22	4.93
Bub1	44.65	37.91	25.66	90.59	94.5	89.5	19.47	24.18	113.65	116.83	92.52	105.72	51.87	45.87	43.83	50.45	50.13	36.28	33.89	33.63	39.2	78.79	76.36	72.94	78.07	6.01	5.22	3.79	3.95	12.94	14.31	15.57	18.13	10.33	10.16	10.09
Bub1b	72.18	68.79	13.47	116.07	98.98	106.74	37.73	28.15	165.15	166.04	120.45	120.51	100.4	125.86	118.09	127.33	124.78	71.9	79.08	64.95	72.87	160.3	156.61	157.92	154.6	8.77	10.51	5.45	7	19.91	24.1	24.74	12.84	16.16	14.85	17.34
Bub3	59.67	62.64	50.48	95.5	85.29	91.19	53.76	42.6	116.31	110.9	65.87	63.12	76.24	74.38	80.03	77.26	74.48	69.92	66.18	72.32	69.53	66.65	65.46	68.3	66.96	44.23	41.48	39.76	42.77	47.78	49.28	47.71	56.92	53.17	59.26	51.98
Bud13	14.8	14.73	16.94	14.4	13.85	13.77	14.57	15.2	20.28	18.35	18.16	18.04	20.48	15.89	16.31	18.21	15.34	19.22	19.39	22.58	15.28	18.77	20.01	22.77	19.87	9.59	11.03	8.9	10.4	11.39	9.85	11.45	12.09	12.11	11	12.11
Bud23	37.5	39.52	26.76	54.68	49.64	50.58	35.61	30.8	59.51	57.25	28.04	24.48	27.79	35.66	41.06	38.78	36.34	36.2	30.54	40.92	31.07	29.99	29.3	28.84	28.22	17.95	16.29	14.09	16.29	25.82	26.75	26.97	17.14	28.6	34.83	27.71
Bud31	134.95	152.26	193.73	155.31	161.37	169.74	148.15	147.47	200.18	191.03	188.2	183.19	165.91	160.62	157.59	153.72	144.42	212.76	200.11	243.82	192.14	110.34	117.48	109.59	101.33	119.41	118.59	118.95	120.42	135.97	152.61	145.89	189.42	141.21	180.03	134.19
Bves	0	0	0.04	0	0	0.04	0	0	0	0	0	0	0	0	0	0	0.09	0	0	0.04	0	0	0	0	0	4.17	7.96	9.26	7.02	2.91	4.99	3.29	1.74	4.73	2.65	3.4
BX088531.1	0	0	0	0	0	0	0	0	0	0	0	0	0	0	0	0	0	0	0	0	0	0	0	0	0	0	0.19	0	0	0	0	0	0	0	0	0
BX571804.1	0	0	0	0	0	0	0	0	0	0	0	0	0	0	0	0	0	0	0	0	0	0	0	0	0	0	0	0	0	0	0	0	0	0	0	0
BX908741.1	0.02	0	0.02	0	0	0	0	0	0	0	0	0	0	0	0	0	0	0	0	0	0	0	0	0	0	0	0	0	0	0	0	0	0	0	0	0
Bysl	39.21	41.62	27.87	55.71	43.86	45.67	39.1	28.15	71	71.05	34.89	28.02	53.78	43.27	44.76	40.88	38.98	71.13	64.59	82.93	62.61	24.61	26.37	25.24	26.06	25.11	24.39	21.08	26.4	43.41	44.31	47.26	36.3	53.49	57.99	54.45
Bzw1	201.32	188.09	184.49	241.5	227.88	217.08	166.07	182.22	477.71	462.36	276.85	243.86	263.57	238.17	253.91	252.83	246.78	281.13	244.35	291.78	255.53	170.21	161.91	159.17	164.83	170.55	145.94	132	153.55	217.09	215.13	225.57	397.34	241.2	268.7	245.63
Bzw2	43.21	43.64	36.25	52.66	45.89	46.61	49.15	42.76	90.09	80.87	58.87	57.72	63.52	60.59	65.99	62.2	61.17	71.2	64.37	69.97	60.23	60.63	60.81	64.73	61.92	31.33	29.17	29.49	30.27	44.87	46.6	44.06	57.53	47.77	50.82	47.6
C030006K11Rik	14.39	19.59	21.28	17.37	15.61	16.44	21.67	16.17	15.7	15.86	12.4	11.11	16.87	27.18	26.99	23.6	24.05	18.44	20.94	21.2	18.1	16.76	16.22	16.27	16.2	13.98	14.94	13.79	14.77	11.51	13.42	10.86	10.17	19.05	16.01	16.66
C130026I21Rik	7.73	6.85	2.85	0	0	0	9.01	10.64	0	0	1.19	1.12	3.84	2.52	2.65	2.45	2.39	2.95	3.24	3.1	3.62	1.75	1.27	1.67	1.47	0.26	0.39	0.14	0.24	0.15	0.13	0	0	0.05	0	0
C130050O18Rik	0.74	0.35	0.26	0.44	0.75	0.51	0.59	0.76	0.13	0.12	0.29	0.37	0.65	0.24	0.18	0.26	0.2	0.47	1.02	0.32	0.4	0.74	1.1	1.49	0.72	0.41	0.41	0.23	0.59	0.49	0.3	0.17	0.25	0.3	0.57	0.47
C130073F10Rik	0	0	0	0	0	0	0	0	0	0	0	0	0	0	0	0	0	0	0	0	0	0	0	0	0	0.32	0	0.39	0	0	0	0	0	0	0	0
C130074G19Rik	0	0	0	0	0.1	0.05	0	0.07	0	0	0.06	0.06	0	0.06	0.06	0.07	0	0	0	0	0	0	0	0	0	6.67	8.9	7.86	5.3	0.58	0.53	0.35	6.69	17.22	19.55	17.55
C130079G13Rik	0	0	0	0	0	0	0	0	0	0	0	0	0	0	0	0	0	0	0	0	0	0	0	0	0	0	0	0	0	0.07	0	0	0	0	0	0.05
C1d	25.6	26.66	20.45	22.53	26.08	26.31	21.76	31.58	33.22	35.37	24.95	21.04	22.87	24.49	25.94	29.15	26.28	26.52	26.24	24.64	27.18	23.08	22.82	22.19	19.79	19.81	22.13	18.32	19.76	19.41	21.67	23.71	36.53	25.11	29.03	23.04
C1galt1	47.01	48.15	35.67	40.79	50.3	42.73	45.55	58.54	56.55	54.51	33.05	32.93	34.66	35.28	37.76	36.02	38.49	36.98	38.19	32.05	38.39	47.7	45.53	43.24	44.29	28.17	28.65	29.15	29.35	43.73	37.6	43.39	62.44	30.54	33.76	37.12
C1galt1c1	30.99	32.97	27.22	21.6	25.97	20.79	30.6	33.91	24.53	24.22	18.61	18.4	19.48	19.27	19.4	21.07	23.05	26.63	25.14	25.96	25.03	18.33	14.32	16.19	16.7	38.94	39.43	35.53	46.6	35.27	33.96	35.95	59.46	33.69	42.56	37.07
C1qa	0	0	0	0	0	0	0	0	0	0	0	0	0	0	0	0	0.2	0	0	0	0	0	0	0	0	0	0	0	0	0	0	0	0	0	0	0.28
C1qb	0	0	0.15	0	0	0	0.13	0.37	0	0	0.33	0	0	0	0	0	0	0	0	0	0	0	0	0	0	0.4	0.45	1.32	0.52	0.36	0	0.82	0	0	0.5	0
C1qbp	145.31	133.32	100.08	202.61	173.24	182.33	116.81	98.65	252.67	235.3	196.32	186.5	207.68	173.02	179.12	180.22	170.55	239.71	217.79	250.32	213.21	163.71	165.4	168.4	166.93	111.81	102.65	95.59	96.63	132.28	121.31	130.91	209.75	187.42	204.68	164.53
C1qc	0	0	0.09	0	0	0	0	0	0	0	0	0	0	0	0	0	0	0	0	0	0	0	0	0	0	0.07	0.09	0	0.1	0.5	0	0.18	0	0	0	0.23
C1ql1	1.22	0.76	0.22	1.16	2.15	3.11	0.79	0.41	3.21	2.34	0.25	0.13	0.16	0.13	0.52	0.28	0.14	0.43	0	0	0	0.34	0.31	0.4	0	0.1	0	0.12	0.13	0	0	0.12	0.4	0.39	0.49	0.3
C1ql2	0	0	0	0	0	0	0	0	0	0	0	0	0	0	0	0	0	0	0	0	0	0	0	0	0	8.46	9.47	7.44	5.24	0.49	1.04	0.71	0.68	3.64	2.34	2
C1ql3	7.11	4.69	16.34	5.62	6.11	6.46	10.52	13.29	4.62	4.08	1.51	1.77	4.89	0.53	0.3	0.16	0.33	6.39	5.46	7.39	5.3	0.4	0.12	0.33	0.07	4.17	3.44	5.09	3.17	1.15	1.32	1.2	2.16	0.76	1.7	0.82
C1ql4	0.49	0.5	0	0.11	0.32	0.22	0.69	0.27	0	0	0	0	0	0	0	0	0	0	0.41	0	0	0	0	0	0	9.03	13.85	7.79	4.57	0.13	1.41	0.73	0.53	3.64	1.71	5.32
C1qtnf1	1.32	1.6	16.34	0.84	0.3	0.99	4.21	3.27	0.33	0.31	3.08	1.74	1.47	11.99	9.47	11.38	9.34	1.36	1.11	1.01	1.02	2.61	2.08	2.54	2.3	8.04	13.93	14.84	16.25	13.09	14.54	15.15	20.34	21.95	17.69	22.31
C1qtnf12	0.92	1.91	2.3	1.93	0.69	0.84	1.06	1.03	1.8	1.12	102.57	115.08	113.25	26.64	30.1	30.1	24.76	69.91	106.38	42.71	108.24	135.72	130.95	128.91	122.3	51.37	53.03	53.44	53.67	26.03	24.79	28.99	19.31	21.02	23.96	23.18
C1qtnf2	0	0	0.13	0	0	0	0	0	0	0.15	0	0.15	0	0	0	0	0	0	0	0	0	0	0	0	0	1.66	0.38	1.1	1	0	0	0.55	0.45	0.29	0.82	0.11
C1qtnf3	0	0	0	0.12	0	0	0.11	0	0	0.07	0	0	0	0	0	0	0	0	0	0	0	0	0	0	0	0	0	0	0.07	0	0	0	0.53	0.07	0.42	0.41
C1qtnf4	0	0	0	0	0.37	0	0	0	0	0	2.97	4.22	2.49	1.64	1.63	1.42	2.09	1.16	2.52	1.43	1.82	4.53	3.52	4.59	3.81	7.18	8.42	5.28	4.06	2.26	0.87	0.83	0.61	2.67	3.07	1.95
C1qtnf5	0	0	0	0	0	0	0	0	0	0	0	0	0	0	0	0	0	0	0	0	0	0	0	0	0	0	0	0	0	0	0	0	0	0	0	0
C1qtnf6	228	229.42	161.17	143.4	125.94	141.8	283.38	257.21	129.09	122.27	37.42	34.35	47.74	26.8	29.58	28.18	28.18	32.19	38.72	35.63	37.11	21.39	23.26	21.8	20.96	11.89	13.89	13.94	14.47	6.69	5.91	4.82	7.88	10.2	6.12	8.71
C1qtnf7	0	0	0	0	0	0	0	0	0	0	0	0	0	0	0.05	0.05	0.05	0	0	0	0	0	0	0	0	0.24	0.4	0.69	0.18	0.23	0.23	0.17	0.7	0.69	0.82	1.03
C1qtnf9	0	0	0	0.08	0	0.26	0.15	0.11	0.11	0	0.1	0.1	0	0	0.2	0.32	0.22	0.11	0	0	0	0	0.08	0.06	0.18	0.84	1.21	0.94	1.47	0.41	1.01	1.69	0.31	2.51	1.51	2.02
C1ra	312.41	346.31	477.78	7.59	6.37	7.63	494.17	489.62	2.89	3.73	2.81	1.7	13.24	4.52	5.13	3.28	3.76	0.36	0.55	0.45	0.29	0	0	0	0	43.58	36.01	50.9	45.36	46.47	45.12	51.64	2.03	4.24	4.7	3.92
C1rb	0.07	0.38	0.82	0.06	0	0	0.18	0.08	0	0	0.15	0.24	0.09	0	0	0	0	0	0	0	0	0	0	0	0	0.18	0.07	0.07	0.08	0.16	0	0.07	0	0	0.07	0.12
C1rl	66.39	75.4	58.28	18.32	19.96	18.44	100.18	92.09	6.48	6.75	0.24	0.39	3.2	0.19	0.06	0.27	0.07	0	0.34	0	0.21	0	0	0	0	8.6	5.74	6.97	6.65	1.42	1.7	2.07	0.13	0.25	0.3	0.54
C1s1	148.07	156	1007.08	3.42	4.5	5.13	450.6	501.91	1.12	0.67	5.65	6.47	7.56	11.57	16.75	10.73	13.59	0.34	1.5	0.48	0.75	0.05	0	0	0	107.27	62.51	114.94	83.68	78.8	73.01	85.57	3.06	3.24	4.42	3.36
C1s2	0.27	0.84	4.15	0	0	0.06	1.8	1.58	0.15	0.07	0.07	0	0.43	0.14	0.22	0.08	0	0.72	2.22	1.76	0.72	0.19	0	0	0.07	0.22	0.06	0.54	0.07	0.29	0.18	0.07	0.15	0.22	0.14	0.33
C2	120.12	108.35	87.84	17.36	19.24	19.32	120.36	140.33	10.88	9.61	0.89	1.06	6.4	0.5	0.79	0.53	0.48	0.72	1.31	1.04	1.05	0.86	1.13	1.22	0.63	5.19	4.29	6.16	3.96	2.86	2.06	3.04	0.61	0.69	0.46	0.57
C2cd2	4.34	4.81	3.48	4.79	4.78	4.26	3.02	3.41	5.03	4.42	2.23	1.93	2.04	2.98	3.72	2.99	2.78	1.37	2.2	1.89	1.79	3.01	3.06	3.26	2.91	7.13	6.57	7.27	6.67	6.53	6.5	7.23	6.69	7.76	6.76	7.68
C2cd2l	25.59	21.79	15.38	56.36	42.68	54.4	20.11	16.84	54.84	56.18	21.45	19.2	40.16	16.17	17.56	17.3	17.14	29.91	34.87	27.01	32.17	16.26	17.16	18.09	16.76	28.19	33.43	30.7	29.8	19.58	21.95	21.92	14.29	24.11	21.1	22.39
C2cd3	15.4	14.92	10.51	11.93	12.13	10.73	14.55	14.87	13.41	13.44	17.32	17.62	18.08	23.67	20.93	24.97	24.46	12.16	11.01	12.74	11.3	23.19	24.52	24.81	26.09	6.69	6.62	6.43	6.52	8.96	8.22	8.89	13.02	7.01	7.54	9.45
C2cd4a	0	0	0	0	0	0	0	0	0	0	0	0	0	0	0	0	0	0.15	0	0	0	0	0	0	0	0.21	0.12	0.26	0.67	0	0	0	0.14	0	0.26	0
C2cd4b	0	0	0	0	0	0	0	0	0	0	0.55	0.73	1.38	0	0.43	0.15	0.47	2.09	2.15	1.39	1.45	0	0.11	0	0	2.18	4.96	2.43	3.95	0.73	0.24	0.13	0.29	0.29	0.27	0.67
C2cd4c	0	0.03	0.02	0	0	0	0	0	0	0	0.05	0	0	0	0	0	0	0	0	0	0	0	0	0	0	2.16	1.71	2.44	1.38	0.29	0.83	0.24	0.23	0.85	0.24	0.33
C2cd4d	1.95	1.91	0.76	1.27	1.06	1.51	2.16	2.47	1.79	2.27	0	0	0.12	0	0	0	0	0	0	0	0	0	0	0	0	0.37	0.34	0.64	0.86	0.4	0.33	0.18	0.2	0.69	0.37	0.15
C2cd5	11.2	10.34	11.13	15.04	17.47	15.17	9.16	10.14	13.53	14.77	14.44	15.59	17.7	18.17	16.82	19.63	17.01	16.47	16.92	15.11	17.46	24.71	25.05	24.93	25.06	4.69	5.73	4.42	4.55	4.73	4.24	3.83	4.12	4.03	3.49	3.68
C2cd6	0	0	0	0	0	0	0.02	0	0.03	0	0	0	0	0	0	0	0.08	0	0	0.02	0	0	0.02	0.02	0	0	0.04	0	0.05	0.03	0.02	0.05	0.13	0.1	0.02	0.08
C3	262.57	341.07	677.84	0.09	0.12	0.35	1026.15	898.1	0.16	0.07	10.63	12.29	22.23	2.58	3.68	3.05	4.03	1.82	3.17	2.05	2.78	7.18	5.74	5.99	5.76	44.95	58.39	76.76	60	21.87	18.76	25.6	2.01	3.2	2.38	3.65
C330007P06Rik	20.19	17.23	21.18	18.26	19.23	19.05	19.89	23.02	20.61	19.03	24.05	22.93	19.39	30.22	28.67	31.09	30.8	23.43	24.07	24.52	22.42	22.7	20.77	19.17	20.31	27.15	22.97	25.37	25.44	33.92	31.61	34.38	43.87	28.03	30.44	29.1
C330018D20Rik	10.71	11.33	7.25	9.3	11.98	9.67	9.64	12.04	7.62	7.12	8.9	7.4	5.89	5.66	8.04	6.74	6.87	9.23	8.31	8.89	8.12	6.66	5.72	5.53	6.51	7.83	6.37	6.32	6.48	6.85	6.72	5.63	12.33	8.7	9.07	6.27
C330021F23Rik	0.13	0.07	0	0.06	0.11	0	0.05	0.14	0.07	0.07	0.13	0.07	0	0.07	0.07	0	0	0.08	0.07	0	0.08	0	0.05	0	0.06	0	0.18	0	0.13	0	0.06	0	0	0	0	0
C3ar1	0	0	0	0	0	0	0	0	0	0	0.04	0	0	0	0	0	0.05	0	0	0.04	0	0.04	0	0	0	0.71	1.84	0.75	2.74	0.05	0	0	0.05	0.13	0.42	0.62
C4b	112.83	94.65	22.4	0.52	0.69	0.6	94.22	89.95	0.07	0.07	0.99	1.91	4.55	10.41	14.41	10.04	10.46	0	0	0.12	0.07	0	0.03	0.02	0	179.79	134.89	230.68	214.19	194.13	169.43	187.71	9.16	6.86	9.76	10.76
C4bp	0	0	0	0	0	0	0	0	0	0	0	0	0	0	0	0	0	0	0	0	0	0	0	0	0	0.02	0	0	0	0	0	0	0.03	0.06	0	0.07
C530008M17Rik	2.73	2.76	0.7	13.13	10.55	11	1.86	1.5	14.62	15.88	0.28	0.28	0.32	0.52	0.58	0.43	0.4	0.12	0.2	0.14	0.29	0.18	0.15	0.19	0.23	5.37	5.04	5.58	6.38	11.08	11.1	10.71	9.43	10.55	11.46	12.57
C5ar1	0	0	0.06	0	0	0	0	0	0	0	0	0.15	0	0	0	0	0	0	0	0	0	0	0	0	0	0.39	0.64	1.19	0.65	0	0	0.14	0.61	0.67	0.63	0.17
C5ar2	0	0	0	0	0	0	0	0	0	0	0.26	0.16	0	0	0.05	0	0	0.36	0.29	0.19	0.3	0.14	0	0	0.05	0	0.09	0.05	0.21	0	0	0.05	0	0.11	0.1	0.04
C6	0	0	0	0	0	0	0	0	0	0	0	0	0	0	0	0	0	0	0	0	0	0	0	0	0	0	0	0	0.05	0	0	0	0	0	0	0.08
C7	0	0	0	0	0	0	0	0.3	0	0	0	0	0	0	0	0	0	0	0	0	0	0	0	0	0	0.22	0.74	0.13	0.14	0	0.06	0.07	0	0.36	0.2	0.06
C77080	65.89	53.15	27.34	68.68	69.94	65.52	53.67	48.42	30.62	33.46	1.93	1.65	3.14	2.34	2.42	2.54	2.3	1.48	1.76	1.25	1.33	0.23	0.26	0.14	0.21	34.33	45.17	46.29	37.28	45.8	46.74	45.23	11.92	25.91	14.96	22.29
C87414	0	0	0	0	0	0	0.1	0	0	0	0	0	0	0	0	0	0	0	0	0	0	0	0	0	0	0	0	0	0	0	0	0	0	0	0	0
C87436	9.92	9.77	8.87	12.38	11.52	10.96	10.23	10.2	14.16	13.35	5.7	5.56	5.95	7.44	8.79	7.26	8.67	5.68	5.32	4.86	5.11	7.02	6.7	7.76	7.41	7	6.76	6.36	7.36	8.26	10.15	10.07	14.56	10.57	10.85	10.16
C87499	0	0	0	0	0	0	0	0	0	0	0	0	0	0	0	0	0	0	0	0	0	0	0	0	0	0.2	0.08	0	0.17	0	0	0	0	0	0.08	0
C87977	0	0	0	0	0	0	0	0	0	0	0	0	0	0	0	0	0	0	0	0	0	0	0	0	0	0	0	0	0	0	0	0	0	0	0	0
C8a	0	0	0	0	0	0	0	0	0	0	0	0	0	0	0	0	0	0	0	0	0	0	0	0	0	0	0	0	0	0	0	0	0	0	0	0
C8b	0	0	0	0	0	0	0	0	0	0	0	0	0	0	0	0	0	0	0	0	0	0	0	0	0	0	0.06	0.07	0	0	0	0	0	0	0	0
C8g	14.13	15.69	6.41	5.91	6.04	5.04	13.2	12.63	2.75	1.67	2.32	2.61	1.69	3.61	4.61	4.5	3.61	0.57	1.09	0.78	0.71	6.26	4.87	5.48	4.46	1.07	1.43	0.24	0.5	0.26	0.21	0.12	0	0.26	0	0.2
C9	0	0	0.19	0	0	0	0	0	0	0	0.07	0	0.09	0	0	0	0	0	0	0.07	0.08	0	0	0	0	0.06	0	0	0.15	0	0.06	0	0	0	0	0.06
C9orf72	16.53	15.22	61.88	13.6	14.7	15.01	14.58	20.74	10.31	10.04	26.96	31.32	14.36	5.56	4.53	5.44	4.69	16.07	14.9	15.25	15.39	16.65	14.68	14.85	14.47	37.4	43.74	43.25	35.72	9.41	10.06	9.38	13.71	13.68	10.82	11.22
CAAA01077340.1	0	0	0	0	0	0	0	0	0	0	0	0	0	0	0	0	0	0	0	0	0	0	0	0	0	0	0	0	0.14	0	0.12	0	0.14	0.14	0	0
Caap1	11	12.06	13.74	15.01	16.29	14.18	9.64	12.29	14.64	14.15	15.73	15.55	14.77	16.62	16.99	19.05	16.64	15.37	14.23	15.08	15.15	13.3	12.32	12.01	12.55	7.66	7.47	6.79	9.27	8.6	7.83	8.2	8.27	7.73	8.96	7.13
Cab39	50.99	47.17	72.94	69.52	75.1	69.96	44.49	50.99	62.14	59.55	104.58	97.71	114.33	103.97	99.84	109.1	101.94	112.56	118.8	104.56	117.01	106.74	102.33	101.32	105.5	87.05	88.54	85.97	83.25	59.61	64.54	59.23	83.29	64.59	67.15	69.49
Cab39l	13.76	13.26	9.62	13.09	14.01	13.57	10.49	13.72	16.33	14.94	15.9	15.84	16.07	9.04	9.98	9.4	10.19	14.58	15.89	11.14	17.09	15.75	15.1	15.64	14.89	18.84	19.11	21.5	18.92	31.98	32.76	32.33	39.7	27.81	26.89	26
Cabcoco1	0.71	1.47	0.52	0.12	0	0	1.38	2.23	0	0	0.87	1.08	0.18	0.61	1.06	0.65	0.33	0	0.32	0	0.17	4.1	2.16	4.32	5.14	0.23	0	0	0	0	0.13	0	0.15	0	0	0.12
Cabin1	17.68	19.05	16.13	21.98	20.46	21.32	20.05	17.5	19	22.98	26.42	25.86	39.65	50.52	41.77	49.84	49.38	41.65	39.41	44.13	39.56	32.73	34.67	35.77	36.53	16.38	15.41	16.59	16.99	22.61	19.17	20.85	15.79	15.34	16.72	20.8
Cables1	0.47	0.24	0.73	1.78	1.36	1.71	0.3	0.16	1.87	1.85	12.86	10.44	24.75	43.79	41.64	43.75	43.02	17.77	15.11	18.29	15.9	33.11	29.59	32.32	30.28	1.62	2.32	2.06	2.63	4.5	5.58	4.69	6.26	7.88	10.21	6.9
Cables2	13.61	14.76	10.52	12.03	11.73	11.04	13.05	13.31	12.33	12.1	25.33	25.69	25.96	24.59	26.33	26.57	21.26	22.12	21.61	19.13	23.62	25.9	25.67	26.34	27.84	10.61	11.57	8.08	11.68	12.72	12.3	11.72	16.11	11.83	12.05	13.04
Cabp1	2.47	3.06	11.01	8.31	10.28	10.92	2.73	2.51	1.97	1.71	1.03	0.87	0.47	0.66	0.56	0.52	0.57	0.91	0.73	1.15	0.4	0.23	0.26	0.35	0.21	19.25	27.02	23.74	20.88	8.8	14.76	7.89	2.31	22.88	11.41	16.27
Cabp2	0	0	0.12	0	0.12	0	0	0	0	0	0	0	0	0	0	0	0	0	0	0	0	0	0.11	0	0	0	0	0.13	0	0	0	0	0	0.43	0.13	0
Cabp4	0.1	0.11	0.05	0	0	0	0.12	0.06	0	0	0.1	0.39	0.85	0.22	0.43	0.52	0.35	0.73	0.81	0.67	0.79	1.04	0.69	0.57	0.85	0.12	0.23	0	0.21	0.22	0	0.1	0.06	0.05	0.1	0.08
Cabp5	0	0	0	0	0	0	0	0	0.08	0	0.07	0	0	0.08	0.08	0.08	0.16	0.08	0.08	0.07	0	0	0	0	0	0.06	0	0	0	0	0	0	0	0.08	0	0
Cabp7	0.41	0.5	2.07	0.77	0.66	1.25	0.5	0.69	1.02	0.8	0	0	0.09	0	0.07	0	0	0	0.08	0	0	0	0	0	0	0.61	0.94	0.89	0.64	0.15	0.06	0.27	0.3	0.58	0.07	0.28
Cabs1	0	0	0	0	0	0	0	0	0	0	0	0	0	0	0	0	0	0	0	0	0	0	0	0	0	0	0	0	0	0	0	0	0	0	0	0
Cabyr	0.36	0.45	0.2	0.19	0.51	0.39	0.69	0.8	0.08	0.23	0.8	0.7	2.38	0.31	0.31	0.16	0.17	0.6	1.22	1.6	0.6	0	0.06	0.14	0.07	0.58	0.26	0.14	0.6	0.54	0.51	0.14	0.62	0.84	0.22	0.53
Cacfd1	42.73	42.22	105.77	32.98	26.11	33.25	56.07	53.04	28.28	27.95	26.09	29.39	23.43	18.71	18.54	17.83	17.91	15.4	17.69	12.82	16.37	29.47	30.98	33.15	27.04	50.53	51.89	52.52	48.46	24.84	24.92	22.73	24.4	35.4	27.28	30.59
Cachd1	1.17	1.3	0.55	1.6	1.18	1.22	1.06	0.6	2.9	2.71	0	0	0.08	2.14	2.22	1.39	1.34	0	0	0.03	0	0	0	0.02	0.03	10.5	8.67	10.61	10.28	29.4	26.17	28.42	28.79	20.73	23.27	24.48
Cacna1a	0.35	0.42	0.74	0.36	0.54	0.49	0.28	0.23	0.47	0.55	1.72	1.28	1.55	1.97	2.1	1.95	2.34	2.58	2.53	2.73	2.32	1.6	2.02	1.74	1.92	5.99	8.49	5.84	6.29	3.76	7.18	4.07	3.46	7.01	3.01	6.7
Cacna1b	0.07	0	0.13	0	0.02	0.02	0.03	0	0	0	0.44	0.37	0.07	0.27	0.25	0.37	0.33	0.13	0.12	0.1	0.24	0.1	0.05	0.14	0.28	31.49	42.29	41.73	32.9	7.06	10.44	6.37	2.22	9.99	3.51	7.95
Cacna1c	0.47	0.39	0.17	2.11	2.11	2.44	0.25	0.27	2.09	2.18	0.05	0.08	0.34	0.19	0.14	0.12	0.13	0.3	0.38	0.5	0.26	0.05	0.1	0.12	0.07	1.97	2.4	2.5	2.26	1.74	2.36	1.47	1.61	2.61	1.57	2.49
Cacna1d	0	0	0	0.01	0	0	0	0	0	0	0.18	0.18	0.32	0.04	0	0.04	0.03	0.14	0.16	0.17	0.28	0.11	0.1	0.07	0.03	0.66	0.65	0.64	0.48	0.22	0.49	0.25	0.57	0.52	0.23	0.43
Cacna1e	0	0	0	0	0.01	0	0	0	0	0	0.01	0.02	0	0.04	0.02	0.03	0.01	0	0	0	0.01	0	0	0	0	0.17	0.32	0.25	0.17	0.65	0.75	0.6	0.11	0.39	0.05	0.38
Cacna1f	0	0	0	0	0.02	0	0	0.02	0	0.02	0	0.02	0	0.02	0.02	0	0	0	0	0	0	0	0	0	0	0.02	0.04	0	0	0	0	0	0.02	0.02	0	0.05
Cacna1g	0	0	0.02	0	0	0.02	0	0	0.02	0	0.43	0.38	0.16	0.15	0.36	0.24	0.14	0.42	0.46	0.18	0.53	0.03	0.01	0.07	0.02	0.09	0.03	0.05	0.06	0	0	0.02	0.13	0.09	0.09	0.06
Cacna1h	0.11	0.02	0.2	0	0.06	0.08	0	0	0.04	0.02	0.43	0.68	0.05	0.18	0.35	0.19	0.26	0.02	0	0	0	0.02	0	0.05	0.02	48.25	62.95	56.83	52.36	5.43	7.04	5.13	2.46	6.88	3.3	4.97
Cacna1i	0.07	0.06	0.03	0	0	0	0.09	0.08	0	0	0.07	0.14	0	0.02	0	0.12	0	0.04	0.08	0.08	0.04	0.05	0.09	0.02	0	2.76	2.92	2.76	2.45	0.06	0.1	0.11	0.1	0.45	0.26	0.39
Cacna1s	0.08	0.06	0.28	0.02	0.05	0.15	0.07	0.09	0.03	0	26.57	26.88	5.01	0.53	0.47	0.65	0.44	5.14	5.53	3.8	5.6	2.88	2.89	3.42	2.38	0.38	0.58	0.36	0.2	0	0	0	0	0.09	0	0
Cacna2d1	0	0.01	0.03	0.01	0.08	0.04	0	0	0	0	0.04	0.03	0.04	0.26	0.34	0.15	0.3	0	0.02	0	0	0	0	0	0	17.86	24.36	18.75	20.11	17.76	24.55	15.95	10.32	18.84	7.86	12.54
Cacna2d2	0	0	0.02	0.02	0.02	0.1	0	0.03	0	0	1.74	1.79	1.13	1.91	1.59	1.69	1.88	0.86	1.18	0.5	1.07	1.85	1.64	2.22	1.92	3.4	4.87	4.2	4.24	1.08	1.65	1.01	0.3	0.94	0.57	1.55
Cacna2d3	0	0	0	0	0.05	0	0	0	0	0	0	0.04	0	0	0.04	0	0	0	0	0.02	0	0	0	0	0	4.78	7.63	6.58	4.85	1.87	3.59	1.68	0.6	3.8	1.4	2.36
Cacna2d4	0.06	0.02	0.02	0.02	0.02	0	0.02	0	0	0.04	0.23	0.23	0.1	0.77	1.01	0.88	1.14	0.07	0.06	0.11	0.07	0.21	0.18	0.23	0.2	0.02	0.1	0.04	0.08	0.04	0	0	0	0	0	0
Cacnb1	1.47	2.42	4.34	1.54	1.33	1.08	2.43	1.86	1.32	1.52	4.14	3.65	5.52	2.68	2.41	2.47	2.89	5.22	6.74	2.73	5.75	5.72	6.32	5.97	5.88	20.13	27.48	20.99	22.42	5.83	8.4	5.08	3.84	12.05	6.63	10.16
Cacnb2	0	0	0.05	0	0	0	0	0.02	0	0	0.03	0	0	0	0.03	0.05	0.05	0	0	0.01	0	0	0	0	0	0.24	0.44	0.26	0.4	0.48	0.48	0.3	0.06	0.32	0.18	0.18
Cacnb3	18.89	17.75	100.16	16.84	13.05	17.56	37.04	37.66	7.58	9.28	32.53	36.29	54.38	32.03	33.19	33.76	33.73	70.8	68.67	85.29	64.97	30.7	31.77	31.09	32.44	76.27	97.88	85.7	86.29	51.94	63.9	50.58	11.55	62.82	30.89	47.42
Cacnb4	0.99	1.22	0.37	0.73	0.92	0.86	0.95	1.72	1.21	0.83	0.45	0.35	0.28	0.34	0.41	0.27	0.23	0.24	0.14	0.07	0.14	0.71	0.54	0.45	0.39	8.83	12.01	9.43	9.47	2.58	4.51	2.53	1.26	3.1	1.14	2.84
Cacng1	0	0	0	0	0	0	0.12	0	0	0	0	0	0	0	0	0	0	0	0	0	0	0	0	0	0	0	0.13	0	0	0	0	0	0.31	0.15	0.43	1.66
Cacng2	0	0	0.03	0	0	0	0	0	0	0.03	0	0	0	0	0	0.04	0	0	0	0	0	0	0	0	0	1.23	2.15	1.53	1.39	0.14	0.46	0.13	0.04	0.35	0.2	0.3
Cacng3	0	0	0	0	0	0	0	0	0	0	0	0.07	0	0	0	0	0	0	0	0	0	0	0	0	0.06	3.86	7.47	6.01	4.71	0.07	0	0	0.28	0.07	0.06	0.21
Cacng4	0	0	0	0	0	0.05	0.04	0	0	0	0.36	0.49	0.06	0.05	0.37	0.17	0.06	0.06	0	0	0.06	0.14	0.17	0.13	0.15	2.75	3.87	1.71	3.56	5.6	3.66	4.34	6.78	6.21	6.34	4.39
Cacng5	0	0	0	0	0	0	0	0	0	0	0.05	0	0	0	0	0	0	0	0	0.04	0	0.04	0	0	0	1.25	2.88	1.64	2.29	0.46	1	0.74	0.25	0.35	0.14	0.35
Cacng6	0.36	0.09	0.08	0	0	0	0.37	0.2	0	0	0	0	0	0	0	0	0	0	0	0	0	0	0	0	0.09	0	0	0	0	0	0	0	0	0	0	0
Cacng7	33.03	37.85	46.78	31.8	29.02	33.2	43.45	41.08	19.19	17.75	0.15	0.16	1.5	0.16	0.31	0.08	0.17	0	0	0.21	0	0	0	0	0	53.05	67.04	54.74	54.71	12.5	19.37	11.03	9.84	26.27	11.12	18.01
Cacng8	3.77	5.87	2.6	2.31	2.29	2.37	6.8	4.02	1.49	1.72	0	0.08	0.39	0.49	0.33	0.26	0	0.27	0.69	0.21	0.09	0	0	0.05	0.07	0.43	0.35	0.92	0.24	0.25	0.14	0.38	0	0.08	0.08	0.13
Cactin	42.23	48.17	56.71	80.52	60.64	69.59	48.73	37.43	82.6	89.66	103.68	93.72	113.15	121.31	114.74	119.41	112.58	111.31	91.8	132.49	96.99	87.57	94.4	90.71	87.59	68.16	67.83	58.93	72.77	90.86	90.51	82.47	25.87	79.33	83.95	78.68
Cacul1	43.12	39.63	39.28	37.91	36.52	34.72	44.46	51.86	50.9	51.33	26.56	25.51	23.69	27.41	25.61	28.98	26.56	23.76	22.6	23.77	20.98	30.8	30.87	29.85	31.35	37.79	38.95	36.21	35.96	47.34	45.81	48.76	67.57	47.29	51.85	51.51
Cacybp	136.73	125.45	49.85	131.2	115.65	114	89.55	87.36	268.93	236.67	146.3	126.34	135.8	113.21	125.86	118.73	112.51	183.37	153.2	195.06	163.1	114.33	107.17	104.37	103.72	95.22	89.07	78.2	98.84	116.42	120.85	120.39	133.08	118.77	136.92	110.9
Cad	39.89	36.78	38.17	88.47	66.22	74.39	29.17	21.86	132.24	144.64	115.67	100.12	105.38	96.51	93.55	102.37	96.91	110.55	94.69	117.35	97.1	71.11	70.93	71.93	76.57	26.47	19.92	22.93	24.3	30.99	29.48	29.82	38.03	41.78	46.36	50.09
Cadm1	82.93	76.11	69.18	70.57	76.93	73.71	82.32	87.34	48.88	45.64	0.4	0.45	3.78	3.73	3.85	2.75	3.42	0.55	0.47	0.7	0.45	0	0.01	0	0.07	61.41	64.22	69.22	63.44	90.02	88.69	90.32	104.35	78.93	86.44	85.98
Cadm2	0.4	0.44	1.19	0.05	0.06	0.03	1.12	1.12	0.02	0.02	0	0.02	0.02	0.33	0.18	0.25	0.3	0	0	0	0	0	0	0	0	2.49	3	3.86	4.16	6.58	5.44	4.91	5.22	4.27	3.34	3.91
Cadm3	0.2	0.03	0.3	0.04	0.15	0.02	0	0	0	0	0.1	0.13	0.16	0.27	0.34	0.2	0.17	0.03	0	0	0	0	0.02	0	0	57.43	83.68	66.92	66.83	21.61	33.81	21.85	8.68	37.66	13.42	25.58
Cadm4	250.86	253.14	272.23	118.65	104.42	113.73	323.41	281.22	47.62	53.15	21.75	21.16	19.65	21.12	22.83	16.77	17.19	8.78	10.64	8.43	9.28	3.94	2.66	2.96	3.49	180.43	169.13	187.84	199.67	488.67	466.84	516.81	96.56	395.49	493.06	451.7
Cadps	0.01	0	0.08	0.02	0.02	0.02	0	0	0	0	0	0.04	0.02	0.04	0.08	0.01	0.03	0	0	0	0	0	0.01	0	0	11.25	15.02	11.15	13.79	7.52	13.5	7.99	3.27	11.48	4.32	8.81
Cadps2	0	0.02	0.02	0	0	0	0	0	0	0	0	0	0.02	0.1	0.1	0.11	0.13	0	0	0	0.04	0	0	0	0	0.5	0.4	0.49	0.29	1.22	1.29	1.29	1.35	1.38	0.88	1.64
Cage1	0.64	0.66	0.84	0.14	0.35	0.25	1.19	0.71	0.27	0.17	1.49	1.55	0.96	2.13	1.44	1.71	1.1	0.94	1.3	1.33	0.94	1.77	1.91	2.04	1.67	2.37	1.75	2.62	2.52	0.86	1.02	0.67	0.86	1.78	0.95	1.31
Calb1	0	0	0	0	0	0	0	0	0	0	0	0	0	0	0	0	0	0	0	0	0	0	0	0	0	1.04	1.32	1.55	2.12	0.72	0.26	0.33	0.08	0.67	0.15	0.49
Calb2	0	0	0	0	0	0	0.17	0	0	0	0	0	0	0	0.11	0	0	0	0	0.1	0	0	0	0	0	0	0	0.93	0.21	0	0	0	0	0	0	0
Calca	0.11	0.22	2.45	0.09	0.47	0.78	0	0	0	0	1.62	0.92	0.68	1.6	1.02	0.97	0.74	0.13	0	0.6	0.13	0.4	0.09	0.07	0	243.74	297.11	286.74	261.77	121.03	202.73	147.87	71.58	226.42	138.16	181.82
Calcb	0.14	0	0	0	0.25	0	0	0	0	0	0	0	1.09	0.15	0.3	0	0	0.84	1.77	1.45	1.18	0	0	0	0	18.66	26.31	20.01	25.45	13.37	23	18.91	6.49	15.9	9.53	12.76
Calcoco1	67.41	70.45	88.37	23.82	25.14	26.63	92.11	90.5	12.37	12.25	19.33	22.64	22.51	27.65	25.86	29.77	27.59	13.54	18.25	13.71	14.67	43.45	45.3	44.58	45.73	40.95	40.99	46.38	39.88	22.82	23.05	23.22	12	20.54	20.58	20.17
Calcoco2	0	0	0	0	0	0	0	0	0	0	0	0	0	0	0	0	0	0	0	0	0	0	0	0	0	0	0	0	0	0	0	0	0	0	0	0
Calcr	0	0	0	0	0	0	0	0	0	0	0	0	0.06	0	0	0	0	0.05	0	0	0.11	0	0	0	0	0.04	0	0.14	0	0	0	0	0	0	0	0.04
Calcrl	3.1	2.21	2.67	3.52	5.67	3.99	1.96	2.67	1.56	1.22	7.24	7.13	2.96	3.12	3.72	4.34	3.53	6.07	4.46	4.04	3.85	3.76	3.41	3.79	4.13	10.31	5.43	7.05	6.55	1.03	1.05	0.8	30.73	14.98	18.67	18.4
Cald1	63.04	62.21	170.24	59.22	60.48	59.46	109.45	110.37	47.41	48.17	1	1.7	2.82	9.28	10.26	6.44	8.37	0.23	0.29	0.32	0.23	0.01	0.01	0.02	0	102.76	71.07	92.36	107.22	91.54	78.21	85.54	140.74	118.16	142.29	135.41
Calhm1	0	0	0	0	0	0	0	0	0	0	0	0	0	0	0	0	0	0	0	0	0	0	0	0	0	0	0	0	0.15	0	0	0	0	0.15	0	0
Calhm2	7.61	6.82	5.75	5.15	5.19	4.39	9.37	7.77	6.55	5.63	8.69	8.92	4.21	12.32	11.84	11.86	10.18	6.11	5.41	6.06	5.68	6.93	6.6	6.3	6.51	2.79	3.06	2.84	3.86	9.8	9.19	11.49	7.39	6.58	6.06	6.99
Calhm3	0	0	0	0	0	0	0	0	0	0	0	0	0	0	0	0	0	0	0	0	0	0	0	0	0	0	0	0.17	0	0	0	0	0	0	0	0
Calhm4	0	0	0.15	0	0	0	0.03	0.04	0	0	0.1	0.07	0.08	0	0	0	0	0	0.07	0.03	0	0	0	0	0	0.08	0.12	0.13	0.1	0.11	0.17	0	0.28	0	0	0
Calhm5	16.84	22.17	12.62	4.34	4.69	4.24	30.73	36.47	6.56	6.05	0.1	0.22	0.73	0.18	0.57	0.38	0.23	0.12	0.19	0.06	0.16	0	0.03	0	0	5.27	4.42	5.19	4.99	7.85	7.35	7.27	1.32	3.6	1.38	2.17
Calhm6	17.64	18.86	31.37	0	0	0.3	34.31	32.63	0.19	0	5	5.16	5.25	23.94	29.02	23.82	24.47	0.78	2.23	1.38	1.76	9.01	7.89	10.07	8.49	61.36	45.3	70.34	59.66	124.68	118.57	131.58	0	0.17	0.66	0.68
Calm1	234.38	241.21	219.12	367.06	319.55	332.92	225.33	209.14	433.67	410.78	494.42	457.87	461.16	332.32	341.46	331.56	330.31	535.29	493.51	511.34	511.82	335.6	324.63	314.25	315.15	430.38	444.97	426.05	466.74	404	443.72	418.69	486.44	435.21	396.05	385.81
Calm2	590.95	543.69	704.5	733.95	700.43	716.09	525.4	538.13	1052.72	969.82	478.42	435.54	398.67	459.97	466.14	465.96	456.96	476.15	452.98	492.58	456.25	379.57	371.39	376.74	345.47	836.52	918.81	834.37	839.66	587.54	684.65	620.85	540.57	707.98	678.88	618.78
Calm3	338.43	327.11	384.79	492.25	416.83	481.13	402.07	333.84	418.55	407.94	391.1	384.94	380.72	321.09	328.71	319.25	302.95	391.92	380.01	401.99	388.24	324.8	327.75	321.95	312.7	502.89	555.61	538.92	575.37	453.56	503.92	470.64	216.9	487.02	458.97	435.1
Calm4	0	0	0	0	0	0	0	0	0	0	0	0	0	0	0	0	0	0	0	0	0	0	0	0	0	0	0	0	0	0	0	0	0	0	0	0
Calm5	0	0	0	0	0	0	0	0	0	0	0	0	0	0	0	0	0	0	0	0	0	0	0	0	0	0.25	0	0	0	0	0	0	0	0	0	0
Calml3	0	0	0	0	0	0	0	0	0	0	0	0	0	0	0	0	0	0	0	0	0	0	0	0	0	0	0	0	0	0	0	0	0	0	0	0
Calml4	2.43	2.86	5.39	1.83	1.82	1.8	3.5	3.69	0.28	0.63	0	0.11	0.06	0	0	0	0	0	0	0	0	0.05	0.04	0.03	0.1	2.38	4.34	3.35	3.95	0.27	0.39	0.2	0.11	0.16	0.25	0.2
Caln1	0	0	0	0	0	0	0	0	0	0	0	0	0	0	0	0	0	0	0	0	0	0	0	0	0	0.15	0.13	0.39	0.2	0.07	0.08	0.12	0	0.02	0.03	0.21
Calr	1031.66	1035.1	2928.19	1447.7	1155.62	1306.95	1193.01	1024.65	1771.59	1717.76	1454.39	1374.34	1230.07	902.42	956.08	891.36	894.1	1370.13	1205.62	1431.32	1224.61	557.83	540.82	537.49	558.18	1931.68	1495.98	2130.57	1863.6	1239.14	1257.01	1303.26	408.25	546.72	557.51	476.28
Calr3	4.32	5.02	3.62	2.68	4.27	3.09	3.55	3.68	2.51	2.05	3.62	3.87	2.92	1.18	2.24	1.76	1.69	2.28	3.11	2.73	3.7	2.3	2.86	3.56	3.66	4.35	3.02	4.39	4.58	1.88	4.15	3.18	3.29	4	5.77	4.9
Calr4	7.15	8.4	3.4	4.85	4.83	4.22	8.68	6.44	4.4	4.94	0	0	0.18	0	0.08	0.08	0	0	0.08	0	0	0	0	0	0	1.32	1.11	1.14	1.04	0.62	0.63	0.42	0.93	0.46	0.43	1.06
Calu	283.22	262.25	409.06	359.48	341.66	342.74	241.8	255.97	405.11	371.72	119.33	118.29	151.61	99.69	100.35	94.86	96.82	142.49	157.39	122.78	154.84	96.39	86.18	85.36	87.3	466.87	340.93	503.8	455.76	448.77	440.72	469.87	522.64	346.33	428.93	391.24
Caly	0.3	0.15	0.21	0.13	0.2	0.2	0.06	0.42	0.26	0	0.08	0	0	0.08	0.08	0	0.17	0	0.08	0.07	0.27	0	0.06	0.1	0.07	3.68	6.51	8.67	4.52	0.49	0.6	0.15	0.16	0.96	0.22	0.74
Camk1	26.68	26.97	20.35	53.26	51.21	50.61	25.73	25.51	39.02	37.42	1.8	2.05	3.23	1.84	1.76	1.33	1.15	1.82	2.42	2.52	3.25	1.06	0.74	1.13	0.88	63.78	68.23	64.84	60.48	30.73	41.92	33.38	16.25	54.94	34.46	38.81
Camk1d	0.05	0.08	0.09	0	0	0.04	0	0.03	0.06	0	5.5	4.69	4.7	10.06	8.65	10.83	10.73	5.11	4.82	4.46	4.51	10.14	10.05	10.18	10.76	9.1	11.11	9.23	7.48	2.98	2.62	3.03	3.76	4.25	2.25	4.72
Camk1g	0	0	0	0.11	0	0	0	0	0	0	0	0	0	0	0	0.07	0	0	0	0	0	0	0	0	0	1.47	2.27	2.28	1.56	0.42	0.52	0.13	0.28	0.9	0.46	0.38
Camk2a	0.22	0.22	0.15	0.25	0.11	0.18	0.14	0.11	0.08	0.1	0.22	0.1	0.28	0.31	0.23	0.25	0.11	0.17	0.08	0.13	0.06	0.13	0.02	0.08	0.09	12.27	14.71	14.18	11.7	10.1	11.92	10.16	4.74	9.54	5.95	10.69
Camk2b	0.1	0.16	0.31	0.41	0.49	0.57	0.51	0.31	0.2	0.19	1.08	0.92	0.86	1.22	1.09	0.69	0.73	0.86	1.2	0.7	0.61	1.78	2.26	1.93	1.96	5.58	7.94	6.68	6.6	1.38	1.98	1.64	0.45	1.59	0.81	1.25
Camk2d	22.84	22.62	19.74	12.89	15.27	14.38	21.58	24.9	11.32	12.74	5.64	6.19	7.71	9.09	8.84	8.58	8.49	5.61	7.17	4.99	6.57	8.99	8.93	8.84	8.79	21.25	23.58	23.67	21.43	29.98	30.97	30.93	48.4	31.21	32.53	32.39
Camk2g	21.41	22.97	34.18	26.53	25.22	25.09	22.84	23.56	28.5	28.1	23.23	25.93	27.79	33.88	31.28	30.75	30.57	28.51	27.03	24.63	28.33	41.62	43.04	43.6	43.46	46.31	57.79	53.55	52.36	29.66	33.22	26.98	24.6	45.93	27.25	37.98
Camk2n1	7.51	7.07	13.92	10.84	8.47	10.76	8.64	8.35	9.29	7.85	12.22	14.27	18.39	6.02	6.41	6.55	6.4	12.52	14.29	8.12	17.48	12.89	13.33	13.57	13.93	49.52	57.2	62.92	50.12	20.86	25.31	23.08	27.13	34.03	32.41	29.5
Camk2n2	16.76	18.14	19.68	28.68	23.15	23.97	20.99	18.18	26.57	29.11	0.85	1.51	3.2	4.62	4.15	3	5.3	1.98	1.1	1.55	1.32	1.03	1.41	1.56	1.63	52	74.48	67.8	50.99	27.69	37.12	27.22	19.52	52.63	29.8	37.03
[truncated: 19,312 more rows]

## Sheet: Fig 2B
B16F10										OT1 CD8															TRPV1+ neurons
triple 1	triple 2	triple 4	neuron+B16F10 1	neuron+B16F10 3	neuron+B16F10 4	CD8 + B16F10 1	CD8 + B16F10 4	B16F10 1	B16F10 2	triple 2	triple 3	triple 4	neuron+CD8 1	neuron+CD8 2	neuron+CD8 3	neuron+CD8 4	B16F10 + CD8 1	B16F10 + CD8 2	B16F10 + CD8 3	B16F10 + CD8 4	CD8 1	CD8 2	CD8 3	CD8 4	triple 1	triple 2	triple 3	triple 4	Neurons+CD8 1	Neurons+CD8 3	Neurons+CD8 4	neurons 1	neurons 2	neurons 3	neurons 4
6.73618	7.17338	7.6599	1.9096	2.12109	2.51543	8.31823	7.90986	1.14964	0.981825	1.16045	1.7261	3.00048	0.724905	1.47645	1.02507	1.03912	0	0	0.359873	0.239783	1.09242	1.19133	1.26659	1.75575	5.16767	5.6146	5.71091	5.56804	3.25737	2.58718	2.65325	3.81558	4.66289	3.86407	4.27128
Slpi [Log2(TPM+1)]

## Sheet: Fig 2C
24h					48h
B16F10	B16F10 + Neuron	B16F10 + CD8	B16F10 + CD8 + Neuron	CD8	B16F10	B16F10 + Neuron	B16F10 + CD8	B16F10 + CD8 + Neuron	CD8
-0.09	62.7	471.3	256.5	110.4	3.7	209.4	1281.3	1168.4	85.4
-2.4	57	688.9	544.6	106	6	181.8	1354.6	800.3	116.6
-2.4	51.3	738.4	350.3	91.6	3.2	103.7	1214.1	599.9	112.3
				84.8					84.8
				89.8					84.8
				106					93.5
				97.3					99.8
				110.4					39.1
Negative value are not detected, plotted as 0

## Sheet: Fig 2D
sec	S1	S2	S3	S4	S5	S6	S7	S8	S9	S10	S11	S12	S13	S14	S15	S16	S17
0	0.978297	0.989108	0.837467	0.938371	0.915032	0.897732	0.937912	0.951906	0.894803	1.00251	0.921921	0.876103	0.898596	0.923864	0.966625	1.01037	0.965211
3	0.984874	0.990646	0.842689	0.959983	0.92443	0.917672	0.959575	0.970313	0.91689	0.999487	0.934361	0.904615	0.920273	0.945668	1.00839	0.99877	0.956383
6	0.97235	0.988931	0.84802	0.963335	0.930006	0.916736	0.968722	0.973003	0.926543	0.992553	0.938971	0.913281	0.938393	0.930092	0.998668	0.992257	0.960351
9	0.980093	0.992537	0.86272	0.965485	0.936589	0.934222	0.966535	0.97597	0.919686	0.985112	0.94765	0.915447	0.93656	0.918844	1.00432	1.01343	0.96401
12	0.993884	0.99232	0.875932	0.968461	0.945602	0.945312	0.969101	0.971007	0.932798	0.988772	0.944805	0.926085	0.939487	0.918674	0.995029	1.0282	0.975092
15	0.986922	0.993744	0.888339	0.968844	0.958011	0.954385	0.967486	0.976474	0.926998	0.993632	0.962458	0.923384	0.944446	0.922413	0.999075	1.01892	0.975207
18	0.996917	0.994525	0.903998	0.973873	0.966455	0.966636	0.984442	0.984964	0.943992	0.994019	0.987153	0.943821	0.972186	0.94512	0.998409	1.02248	0.975759
21	0.998829	0.990741	0.916404	0.981173	0.97132	0.965982	0.974707	0.978594	0.948981	0.98084	0.982275	0.945966	0.97684	0.949123	0.999488	1.02193	0.983639
24	1.00271	0.993603	0.938705	0.990979	0.98048	0.980677	0.997041	0.996071	0.967549	0.987251	0.994844	0.967611	0.994111	0.982047	1.01074	1.00662	0.975784
27	0.995199	0.99508	0.967117	0.988871	0.982549	0.992162	0.996307	0.993031	0.98576	0.991785	0.997965	0.979488	0.992681	0.988893	0.982833	0.999573	0.993619
30	0.994337	0.993277	0.994471	0.991305	0.996784	0.990788	0.996819	0.997388	0.995385	0.990147	1.00263	0.992844	0.997304	1.00573	0.978734	0.966534	0.994034
33	0.989766	1.00167	1.01526	0.993724	0.995721	0.993657	0.996916	0.998423	1.004	0.987266	0.995958	0.997204	1.00158	1.01492	0.989304	0.974835	1.00503
36	0.9948	1.00109	1.03036	0.999856	1.00377	1.01281	1.00569	0.997414	1.00653	0.986045	1.00687	1.0063	1.00923	1.02686	0.998285	0.979548	1.0046
39	0.999327	1.00893	1.04744	1.00571	1.01155	1.00406	1.00253	1.0076	1.0164	0.984006	1.00111	1.01327	1.01234	1.04124	1.00764	0.98065	1.01001
42	0.988484	1.01011	1.05527	1.01043	1.01813	1.01727	1.01081	1.00869	1.0257	0.990871	1.00074	1.0195	1.0142	1.02839	0.986385	0.995694	1.01189
45	1.00005	1.00735	1.06581	1.01892	1.02487	1.02105	1.00683	1.02196	1.03707	1.00264	1.00943	1.04162	1.00926	1.03238	1.01209	0.994414	1.0129
48	1.01592	1.00393	1.05943	1.01955	1.01974	1.02668	1.0113	1.00444	1.0389	1.01637	1.02165	1.04565	1.0175	1.0073	1.00268	1.01667	1.02043
51	1.02397	1.00381	1.06134	1.02471	1.03522	1.0343	1.0257	1.0176	1.0445	1.03587	1.0152	1.05212	1.02845	1.02019	1.01695	1.00277	1.01697
54	1.01277	1.00213	1.05606	1.03206	1.0354	1.03953	1.02343	1.01734	1.05824	1.05926	1.02172	1.07123	1.02987	1.03539	1.01739	1.01937	1.02015
57	1.01	1.00477	1.05172	1.02948	1.03293	1.0373	1.02014	1.02054	1.06511	1.05735	1.02059	1.07462	1.01618	1.02997	1.01308	1.02928	1.02769
60	1.00106	1.03239	1.04821	1.03621	1.04005	1.0416	1.01917	1.01506	1.0658	1.05056	1.03063	1.07792	1.02844	1.03299	1.00838	1.03775	1.03148
63	1.01147	1.04432	1.04588	1.02959	1.0429	1.05019	1.03216	1.01868	1.07174	1.07093	1.03017	1.08415	1.03218	1.05228	1.01405	1.03703	1.03533
66	1.02479	1.05266	1.04596	1.04501	1.04689	1.05173	1.04781	1.02979	1.09533	1.08631	1.02536	1.10091	1.04319	1.08232	1.01504	1.03257	1.03156
69	1.02308	1.06149	1.04099	1.04655	1.05434	1.06032	1.04614	1.03059	1.11579	1.10171	1.03433	1.10437	1.04531	1.0913	1.03208	1.03301	1.02923
72	1.02728	1.0581	1.03849	1.0535	1.05455	1.05697	1.04441	1.04154	1.11844	1.11819	1.03298	1.10496	1.04209	1.10415	1.03972	1.04223	1.03677
75	1.03756	1.05419	1.04629	1.05399	1.06249	1.07657	1.0517	1.05446	1.13898	1.12018	1.03358	1.12135	1.04403	1.12375	1.03614	1.03716	1.0288
78	1.05893	1.05613	1.0509	1.05684	1.0601	1.07496	1.06156	1.05434	1.15309	1.25679	1.02811	1.12893	1.0441	1.11507	1.03911	1.0572	1.03115
81	1.09032	1.07081	1.05989	1.06618	1.07144	1.07588	1.06891	1.06017	1.15099	1.26377	1.05574	1.1259	1.05243	1.12036	1.02145	1.06241	1.02657
84	1.08478	1.08251	1.08185	1.07251	1.0847	1.07627	1.08153	1.07544	1.16802	1.27023	1.06544	1.14982	1.06663	1.17925	1.07305	1.06448	1.01827
87	1.09224	1.06734	1.10323	1.07255	1.09	1.07654	1.07063	1.04997	1.14768	1.27035	1.04709	1.14479	1.05424	1.14431	1.0714	1.09443	1.03391
90	1.09252	1.05775	1.11281	1.07204	1.09703	1.08409	1.07489	1.05556	1.13564	1.27317	1.04703	1.14477	1.05435	1.16077	1.08599	1.10084	1.04854
93	1.10299	1.04819	1.13441	1.07934	1.09782	1.09141	1.07263	1.04518	1.12583	1.27533	1.05359	1.14229	1.06023	1.16574	1.0717	1.11072	1.05186
96	1.11222	1.04614	1.15267	1.07175	1.08986	1.08163	1.07373	1.05682	1.12119	1.26718	1.05684	1.14049	1.05734	1.15446	1.07511	1.11643	1.06399
99	1.13036	1.04334	1.1705	1.07544	1.08826	1.08679	1.08794	1.04985	1.12198	1.26149	1.05779	1.14374	1.06758	1.17386	1.07867	1.1155	1.06284
102	1.12675	1.04509	1.1877	1.07001	1.09067	1.08424	1.09207	1.04341	1.1178	1.26806	1.06094	1.14492	1.07245	1.17511	1.04643	1.11378	1.07365
105	1.12879	1.05039	1.20868	1.08046	1.09468	1.08575	1.09273	1.0471	1.12492	1.27036	1.0587	1.15114	1.07497	1.17739	1.07673	1.1201	1.07577
108	1.12905	1.05295	1.22027	1.09177	1.10655	1.09401	1.10483	1.05322	1.12123	1.27442	1.06293	1.14804	1.08503	1.19493	1.08147	1.12735	1.07996
111	1.12524	1.05967	1.2206	1.09706	1.1046	1.08055	1.10125	1.06662	1.11796	1.27114	1.05889	1.14456	1.07554	1.20779	1.07589	1.11948	1.08326
114	1.13658	1.05487	1.2243	1.10073	1.10338	1.09981	1.12031	1.0573	1.09931	1.27148	1.08304	1.1312	1.09039	1.21886	1.07854	1.11859	1.08629
117	1.13035	1.05071	1.21343	1.09036	1.0988	1.10439	1.11494	1.04822	1.11317	1.27852	1.07537	1.13907	1.08022	1.23891	1.08509	1.12818	1.09829
120	1.13172	1.06549	1.21932	1.09352	1.10683	1.09234	1.10661	1.05219	1.10821	1.26791	1.08227	1.13881	1.07349	1.24721	1.09952	1.13194	1.10931
123	1.12141	1.07637	1.23258	1.08636	1.11726	1.08918	1.10927	1.05111	1.10374	1.27546	1.08064	1.1369	1.06512	1.26708	1.10567	1.13746	1.10417
126	1.11883	1.08018	1.24144	1.09601	1.10891	1.09272	1.10502	1.04809	1.09029	1.27665	1.07547	1.11351	1.05734	1.25504	1.07898	1.14035	1.12271
129	1.10828	1.09338	1.25062	1.08709	1.12445	1.09703	1.11356	1.0599	1.11049	1.27317	1.08227	1.1304	1.06718	1.26786	1.08559	1.1615	1.1189
132	1.10519	1.09928	1.25814	1.08169	1.12569	1.09891	1.11787	1.05237	1.09787	1.27063	1.0855	1.12731	1.06247	1.26543	1.09055	1.15997	1.11955
135	1.11233	1.09584	1.27448	1.08765	1.13003	1.09617	1.11619	1.06243	1.11761	1.27593	1.0853	1.13387	1.07484	1.28095	1.09768	1.14643	1.11916
138	1.11858	1.09381	1.28857	1.09068	1.12777	1.10529	1.11569	1.06415	1.1358	1.28356	1.08544	1.14162	1.07741	1.29718	1.10402	1.14675	1.12603
141	1.1353	1.08186	1.3156	1.08435	1.13024	1.10138	1.13181	1.05997	1.12905	1.28663	1.08521	1.12852	1.08767	1.30176	1.11056	1.15213	1.13453
144	1.14177	1.07396	1.33303	1.08583	1.13562	1.10667	1.12434	1.06189	1.12084	1.275	1.07101	1.11827	1.08562	1.29895	1.08314	1.12113	1.13965
147	1.15665	1.0884	1.36335	1.08143	1.13922	1.10779	1.1214	1.06736	1.15424	1.2755	1.07519	1.14087	1.08819	1.31736	1.08412	1.12793	1.16076
150	1.15752	1.09265	1.38847	1.08889	1.14227	1.11118	1.14022	1.06721	1.1526	1.28825	1.07951	1.15435	1.10764	1.3506	1.10084	1.12521	1.16113
153	1.16877	1.10952	1.40597	1.07376	1.12882	1.08672	1.12803	1.0581	1.12981	1.28479	1.066	1.13191	1.10558	1.33059	1.08031	1.1456	1.19385
156	1.17065	1.10769	1.41189	1.07357	1.13338	1.09644	1.13037	1.05335	1.1257	1.29214	1.07136	1.141	1.0958	1.36091	1.05976	1.12807	1.20963
159	1.18763	1.11254	1.41016	1.06993	1.13195	1.09809	1.12475	1.05147	1.10947	1.29226	1.07338	1.12856	1.10108	1.36182	1.08377	1.14581	1.21866
162	1.19515	1.09985	1.42339	1.07317	1.12108	1.10166	1.12381	1.04554	1.1149	1.28684	1.06273	1.13159	1.08951	1.35258	1.09851	1.16221	1.21649
165	1.20356	1.11247	1.43209	1.07455	1.12124	1.09355	1.11949	1.04799	1.11415	1.2974	1.075	1.13753	1.10002	1.37241	1.17772	1.15669	1.22287
168	1.20922	1.09644	1.4106	1.07265	1.12842	1.10367	1.14162	1.06726	1.12039	1.29106	1.08091	1.14477	1.12511	1.38219	1.17254	1.13866	1.21201
171	1.21593	1.06889	1.42644	1.06947	1.1346	1.1023	1.14759	1.05317	1.12138	1.2923	1.08605	1.15328	1.12641	1.40491	1.1891	1.11772	1.22158
174	1.21924	1.06508	1.51305	1.07566	1.14023	1.10492	1.16148	1.08216	1.12149	1.29075	1.09138	1.15143	1.1323	1.42422	1.19916	1.10196	1.22178
177	1.22088	1.0687	1.69927	1.06926	1.13622	1.11107	1.16208	1.06382	1.1158	1.28936	1.08289	1.15337	1.14158	1.43247	1.19954	1.10469	1.23115
180	1.22421	1.08082	1.84375	1.07583	1.14231	1.11463	1.15897	1.069	1.12975	1.29596	1.0841	1.16841	1.14956	1.44173	1.20232	1.08384	1.23754
183	1.2373	1.07917	1.8053	1.06816	1.14751	1.10768	1.15481	1.06934	1.13429	1.30139	1.08741	1.16523	1.15332	1.45332	1.19737	1.08039	1.25081
186	1.23587	1.0924	1.8098	1.06991	1.16268	1.10576	1.15938	1.07336	1.12332	1.29449	1.09336	1.1662	1.15966	1.4517	1.19638	1.07064	1.25014
189	1.23644	1.0928	1.82118	1.05825	1.1611	1.10926	1.16035	1.07642	1.12665	1.28702	1.08569	1.16174	1.16121	1.46851	1.19723	1.06099	1.26828
192	1.23847	1.08876	1.81929	1.06156	1.15906	1.1013	1.15115	1.07569	1.12856	1.28751	1.0956	1.16893	1.15709	1.49379	1.20803	1.05754	1.26932
195	1.22499	1.08621	1.82133	1.06664	1.16289	1.11205	1.1587	1.07916	1.13243	1.28754	1.09024	1.17308	1.16717	1.4973	1.20899	1.06218	1.26846
198	1.22361	1.09864	1.79013	1.07491	1.17941	1.10977	1.16354	1.06935	1.13317	1.2948	1.11384	1.17465	1.17725	1.49536	1.23333	1.06181	1.27467
201	1.22131	1.11085	1.77846	1.07868	1.17771	1.10673	1.16419	1.08288	1.13094	1.29009	1.0994	1.17311	1.17594	1.52752	1.21832	1.05572	1.27539
204	1.21132	1.12999	1.82267	1.06445	1.17525	1.10934	1.15832	1.07807	1.13257	1.29407	1.09763	1.17034	1.17875	1.53164	1.22659	1.04455	1.28013
207	1.21334	1.13444	1.89407	1.06688	1.18114	1.1059	1.16653	1.09704	1.13	1.29872	1.10215	1.17184	1.1746	1.57177	1.23454	1.04505	1.27248
210	1.20062	1.13331	1.86666	1.06999	1.17186	1.10153	1.16757	1.09482	1.13216	1.28828	1.10133	1.17314	1.18424	1.59198	1.21555	1.03546	1.27879
213	1.20908	1.14693	1.86306	1.04875	1.16406	1.0945	1.15707	1.07793	1.12526	1.28652	1.08211	1.15589	1.16369	1.58165	1.19955	1.0375	1.3017
216	1.21289	1.15001	1.83884	1.05818	1.17494	1.0898	1.16607	1.08417	1.13694	1.29226	1.10295	1.16668	1.18002	1.6249	1.22395	1.02218	1.29416
219	1.21887	1.1372	1.82649	1.05263	1.17159	1.10681	1.16212	1.09029	1.1327	1.28142	1.09044	1.16581	1.18285	1.6285	1.20338	1.02199	1.30728
222	1.21683	1.13371	1.82638	1.05616	1.17372	1.10181	1.16739	1.09399	1.12973	1.28672	1.09515	1.16337	1.19022	1.65448	1.19955	1.02473	1.32343
225	1.22895	1.11677	1.80882	1.05199	1.17197	1.10835	1.16369	1.08442	1.13248	1.29008	1.08659	1.16655	1.19191	1.6655	1.18953	1.03655	1.34307
228	1.2333	1.12186	1.78668	1.05434	1.17316	1.09334	1.15913	1.07896	1.11955	1.29504	1.07393	1.15126	1.1794	1.67538	1.18662	1.03544	1.36342
231	1.24165	1.1168	1.77475	1.0563	1.16918	1.1016	1.16512	1.09133	1.12824	1.28695	1.08237	1.15916	1.19043	1.70661	1.1843	1.04039	1.37042
234	1.24359	1.1151	1.74477	1.04786	1.17309	1.09856	1.17691	1.07891	1.13665	1.28632	1.08675	1.16628	1.20538	1.68582	1.2029	1.02382	1.37613
237	1.26558	1.1194	1.7396	1.05492	1.18305	1.10549	1.15877	1.08674	1.13558	1.27993	1.08182	1.16908	1.19705	1.70549	1.20475	1.01518	1.37448
240	1.26595	1.111	1.72423	1.03605	1.18541	1.103	1.16691	1.09445	1.13553	1.27808	1.07653	1.1752	1.21122	1.72552	1.18978	1.00556	1.37627
243	1.28814	1.11081	1.74001	1.04596	1.18214	1.08886	1.16403	1.08913	1.12731	1.27758	1.06769	1.16348	1.20046	1.72147	1.21879	1.00579	1.39115
246	1.30032	1.10799	1.72294	1.05125	1.18744	1.09799	1.16954	1.09169	1.14401	1.27994	1.08032	1.17923	1.20884	1.75678	1.2127	0.999207	1.40774
249	1.30634	1.09858	1.7053	1.0362	1.18837	1.08973	1.16181	1.09124	1.14106	1.27904	1.07539	1.17867	1.20463	1.75488	1.20099	1.00012	1.41619
252	1.31297	1.09166	1.69118	1.0411	1.2028	1.09946	1.17213	1.08933	1.15728	1.28513	1.07432	1.18722	1.22341	1.77237	1.21914	1.00296	1.41938
255	1.3229	1.10561	1.67884	1.03425	1.202	1.09593	1.17164	1.08577	1.14367	1.28901	1.07586	1.17689	1.22153	1.77639	1.20337	1.0015	1.41336
258	1.3208	1.11414	1.65739	1.0484	1.2199	1.09694	1.16984	1.09294	1.15804	1.30083	1.07515	1.19181	1.22664	1.80076	1.20875	1.00185	1.39563
261	1.32573	1.1164	1.64079	1.04364	1.22422	1.09632	1.16528	1.08912	1.16641	1.30319	1.09062	1.1883	1.22595	1.79642	1.2227	0.993102	1.4
264	1.33982	1.12579	1.63466	1.05633	1.23002	1.09685	1.17811	1.09419	1.16497	1.30102	1.07925	1.20097	1.23756	1.79899	1.21524	0.998738	1.39428
267	1.35322	1.13642	1.62166	1.05899	1.23161	1.1026	1.17645	1.10252	1.16953	1.31009	1.08296	1.2075	1.23673	1.83043	1.22019	0.981158	1.38534
270	1.35308	1.12454	1.60385	1.04918	1.22512	1.09998	1.16979	1.08653	1.15959	1.30331	1.07982	1.18614	1.22841	1.79338	1.20471	0.979278	1.4025
273	1.36251	1.12601	1.5995	1.05021	1.22374	1.1024	1.17645	1.08967	1.17071	1.31765	1.07785	1.20146	1.23733	1.80546	1.19129	0.984766	1.40627
276	1.36444	1.12459	1.58938	1.05517	1.22944	1.08992	1.17925	1.09509	1.16355	1.31531	1.06969	1.19842	1.24727	1.82622	1.20394	0.991605	1.40584
279	1.36116	1.12764	1.57774	1.05558	1.23448	1.10548	1.17882	1.09103	1.16605	1.31856	1.0773	1.2004	1.24292	1.84028	1.21654	0.993054	1.42258
282	1.36149	1.12359	1.57066	1.06546	1.22956	1.10147	1.17492	1.09456	1.16736	1.32343	1.07287	1.20444	1.24278	1.8502	1.19631	0.996951	1.43011
285	1.34964	1.11649	1.55802	1.05983	1.22845	1.08314	1.17481	1.09584	1.16006	1.32585	1.07291	1.19525	1.24255	1.85633	1.18332	1.00756	1.42778
288	1.35413	1.12411	1.55986	1.06782	1.23512	1.09989	1.18564	1.09895	1.16608	1.33356	1.07623	1.20284	1.25473	1.86076	1.18311	1.01425	1.42233
291	1.3662	1.11666	1.55107	1.06578	1.24279	1.09315	1.18177	1.09804	1.1583	1.33266	1.08181	1.19438	1.25046	1.87555	1.19635	1.0145	1.4315
294	1.3758	1.11083	1.5325	1.06327	1.24318	1.08725	1.17185	1.08763	1.164	1.33516	1.08112	1.18754	1.2422	1.87039	1.20162	1.02193	1.44629
297	1.37452	1.10362	1.52645	1.06339	1.25649	1.10789	1.17129	1.08986	1.16335	1.34046	1.07934	1.18873	1.23756	1.8913	1.19317	1.01107	1.43766
300	1.36823	1.1171	1.52554	1.06599	1.26133	1.09853	1.17824	1.09016	1.16724	1.3418	1.07846	1.19622	1.24712	1.87914	1.19326	0.998101	1.43535
303	1.3658	1.15187	1.51843	1.07434	1.26134	1.09563	1.17154	1.0996	1.16767	1.3434	1.08909	1.19165	1.24524	1.87052	1.18248	0.997233	1.43421
306	1.37064	1.16785	1.50643	1.07637	1.26439	1.11201	1.1786	1.09534	1.16428	1.34454	1.08818	1.20061	1.25309	1.88861	1.20559	0.992874	1.42863
309	1.37503	1.18186	1.49048	1.0697	1.25065	1.0857	1.17527	1.10177	1.15678	1.3415	1.08143	1.18707	1.254	1.89259	1.19168	0.997484	1.45101
312	1.37386	1.16836	1.49388	1.07474	1.2484	1.09729	1.18288	1.08541	1.16646	1.34225	1.07993	1.20063	1.25635	1.89027	1.17356	0.989177	1.44652
315	1.36613	1.19237	1.50449	1.07551	1.23864	1.08751	1.18265	1.09476	1.17133	1.34415	1.09258	1.20367	1.25973	1.90589	1.1889	0.984406	1.45325
318	1.38189	1.21869	1.49456	1.06957	1.24319	1.09467	1.18367	1.08698	1.15943	1.34936	1.09542	1.18859	1.26322	1.88599	1.19544	0.975654	1.45078
321	1.36779	1.20965	1.50198	1.07173	1.25291	1.09022	1.19333	1.09246	1.15544	1.34778	1.08659	1.19031	1.26252	1.89528	1.18806	0.974397	1.43494
324	1.36949	1.18803	1.49884	1.07708	1.25713	1.09875	1.20362	1.09522	1.16549	1.3508	1.0874	1.20248	1.26894	1.90913	1.19464	0.969954	1.40883
327	1.36071	1.20361	1.5182	1.0798	1.25313	1.10114	1.19754	1.08916	1.17055	1.35432	1.0947	1.19778	1.27472	1.90054	1.17222	0.977942	1.42793
330	1.37165	1.20438	1.51042	1.07591	1.25142	1.09792	1.19353	1.10331	1.17035	1.35231	1.09015	1.19471	1.25487	1.92922	1.18767	0.965757	1.42656
333	1.37586	1.2139	1.51704	1.06732	1.25165	1.10298	1.19415	1.08517	1.16259	1.36148	1.09002	1.19817	1.27218	1.92865	1.17468	0.967593	1.43728
336	1.38848	1.2166	1.51932	1.07123	1.24885	1.09064	1.2015	1.08712	1.17497	1.3601	1.09337	1.19941	1.27738	1.93443	1.1849	0.969939	1.44635
339	1.39479	1.2199	1.51171	1.06994	1.24966	1.09728	1.18868	1.08651	1.16585	1.36531	1.09395	1.1949	1.27151	1.9457	1.18921	0.97151	1.44142
342	1.39102	1.24066	1.50483	1.07642	1.27129	1.10697	1.20513	1.09771	1.17929	1.36818	1.10547	1.20643	1.27814	1.96165	1.19105	0.954577	1.4271
345	1.40813	1.25303	1.49678	1.07602	1.27448	1.10876	1.19761	1.10079	1.17868	1.37932	1.09068	1.20187	1.27433	1.96186	1.18986	0.943647	1.44048
348	1.3997	1.26593	1.46621	1.07999	1.29646	1.12497	1.20897	1.10221	1.17366	1.3792	1.09571	1.21398	1.28554	1.98615	1.1967	0.936611	1.41912
351	1.40604	1.26446	1.44638	1.08862	1.29104	1.12532	1.20995	1.09744	1.16373	1.37737	1.09406	1.2067	1.2896	1.98568	1.17732	0.927016	1.43399
354	1.3975	1.24225	1.41141	1.0834	1.29093	1.1229	1.20805	1.09471	1.16737	1.38657	1.10248	1.20214	1.29103	1.97757	1.1732	0.92692	1.43198
357	1.40188	1.24635	1.38842	1.09002	1.29645	1.12506	1.21809	1.10432	1.16568	1.3884	1.11623	1.20626	1.29733	2.00586	1.18448	0.927372	1.42833
360	1.39908	1.24695	1.36502	1.08543	1.2988	1.10509	1.20922	1.10146	1.15628	1.38726	1.12622	1.19428	1.2875	2.01128	1.18025	0.925262	1.42921
363	1.39688	1.22984	1.35242	1.08625	1.30525	1.11753	1.21285	1.10286	1.15568	1.39254	1.12085	1.1914	1.30446	1.99519	1.18423	0.932376	1.44779
366	1.40064	1.22153	1.34182	1.0879	1.30174	1.11314	1.20767	1.10281	1.15448	1.39656	1.1111	1.18732	1.28974	2.00459	1.18086	0.959141	1.45737
369	1.41015	1.2042	1.33279	1.08112	1.30852	1.1012	1.21307	1.10251	1.15706	1.40111	1.1171	1.19208	1.29879	2.01074	1.18937	0.958226	1.46003
372	1.41067	1.18662	1.32127	1.09234	1.32161	1.11087	1.21592	1.09845	1.16386	1.4047	1.12268	1.19238	1.29588	2.00374	1.18168	0.946527	1.47198
375	1.43008	1.20385	1.31101	1.09658	1.3226	1.10942	1.20779	1.0958	1.16222	1.40257	1.11982	1.19472	1.2921	2.01051	1.19794	0.946189	1.47676
378	1.432	1.20337	1.31013	1.10878	1.3286	1.09897	1.21977	1.0919	1.15717	1.40988	1.11431	1.19517	1.29921	2.01338	1.18819	0.92789	1.46039
381	1.42875	1.20034	1.30526	1.1073	1.31886	1.10073	1.19673	1.08952	1.15795	1.40528	1.11079	1.18354	1.28444	1.99494	1.1764	0.937513	1.48681
384	1.42904	1.18269	1.29922	1.11362	1.3088	1.08713	1.21169	1.08952	1.16181	1.41635	1.1018	1.18919	1.28907	2.00807	1.17829	0.945576	1.49462
387	1.43097	1.19031	1.28927	1.12288	1.30994	1.10498	1.21413	1.09547	1.16961	1.42386	1.10486	1.19855	1.28954	2.00581	1.18028	0.936063	1.48909
390	1.43601	1.19237	1.28901	1.12493	1.31659	1.10496	1.21046	1.11105	1.17417	1.42413	1.11431	1.20649	1.28948	2.05879	1.17777	0.929117	1.49459
393	1.43019	1.18586	1.28251	1.12582	1.32327	1.11336	1.21144	1.10767	1.17252	1.41816	1.09966	1.20919	1.28546	2.04561	1.18195	0.931486	1.50809
396	1.43231	1.18838	1.2631	1.12832	1.33716	1.13071	1.22223	1.10968	1.17209	1.41657	1.10823	1.21459	1.29187	2.05723	1.17973	0.931043	1.49919
399	1.43459	1.19024	1.2476	1.13942	1.33933	1.1139	1.21476	1.11098	1.16904	1.4185	1.08665	1.20374	1.29152	2.06795	1.19069	0.930746	1.50806
402	1.43668	1.18546	1.2337	1.13565	1.34433	1.10476	1.22414	1.10606	1.17712	1.41192	1.11208	1.2125	1.29667	2.06246	1.19642	0.937013	1.51875
405	1.43794	1.17075	1.21757	1.13731	1.35013	1.11429	1.22083	1.10955	1.17546	1.41025	1.1162	1.21172	1.29555	2.07455	1.17993	0.934149	1.52163
408	1.44004	1.15925	1.20282	1.1411	1.34098	1.10608	1.22477	1.10374	1.1742	1.40884	1.11452	1.20879	1.29922	2.06923	1.18215	0.94657	1.54532
411	1.4357	1.15501	1.19664	1.13729	1.34121	1.09135	1.22044	1.1083	1.18463	1.41828	1.12237	1.21828	1.29278	2.08189	1.19012	0.938242	1.54981
414	1.441	1.13457	1.20243	1.14206	1.3512	1.11471	1.22807	1.10138	1.17189	1.41165	1.12699	1.2039	1.29457	2.08444	1.1809	0.936315	1.54473
417	1.44639	1.14744	1.20433	1.14455	1.35478	1.11111	1.22885	1.10993	1.17696	1.41201	1.11574	1.20696	1.30397	2.09388	1.17361	0.94753	1.55817
420	1.4492	1.13499	1.18788	1.1569	1.35804	1.11446	1.22503	1.10479	1.16933	1.40912	1.12921	1.2053	1.30027	2.08016	1.17711	0.942859	1.55333
423	1.44351	1.1587	1.19342	1.16022	1.36423	1.10792	1.22452	1.10621	1.17916	1.41625	1.12071	1.21306	1.29393	2.07429	1.17121	0.93889	1.54467
426	1.44492	1.18332	1.19061	1.14863	1.35362	1.10546	1.22623	1.10354	1.16899	1.4167	1.1194	1.20348	1.30713	2.0743	1.17681	0.949927	1.5455
429	1.43464	1.1921	1.19792	1.1449	1.34583	1.10069	1.22008	1.10179	1.18715	1.40887	1.13423	1.20533	1.28187	2.06147	1.17255	0.950546	1.55005
432	1.44371	1.19224	1.18205	1.14298	1.34794	1.09701	1.21618	1.11001	1.17981	1.41921	1.13351	1.21607	1.29558	2.1032	1.18775	0.945159	1.55208
435	1.44299	1.22449	1.18103	1.13715	1.33119	1.09236	1.21581	1.09695	1.18143	1.41831	1.13611	1.20494	1.28853	2.07445	1.17772	0.958321	1.57097
438	1.44349	1.25006	1.18	1.14785	1.33914	1.0972	1.22366	1.10844	1.17636	1.42284	1.13296	1.2117	1.29161	2.07973	1.17444	0.955021	1.57277
441	1.44796	1.27109	1.19541	1.14427	1.343	1.09298	1.22156	1.10261	1.17902	1.42049	1.13286	1.20974	1.29618	2.08599	1.1753	0.956255	1.56643
444	1.4303	1.2576	1.18904	1.14572	1.34107	1.08329	1.22352	1.09814	1.18319	1.43137	1.13106	1.2122	1.30089	2.0888	1.1832	0.977953	1.57264
447	1.44243	1.26486	1.18644	1.15302	1.34995	1.09653	1.21472	1.10278	1.18077	1.43133	1.15064	1.21549	1.29089	2.08302	1.17463	0.966473	1.54772
450	1.43697	1.27098	1.17605	1.14953	1.35477	1.10271	1.2203	1.11027	1.18276	1.43408	1.1459	1.22518	1.29681	2.09411	1.1797	0.95571	1.54212
453	1.4308	1.28601	1.18343	1.15472	1.35058	1.09674	1.23506	1.10374	1.18115	1.44234	1.15232	1.2199	1.31573	2.10607	1.19633	0.951683	1.54588
456	1.42102	1.29662	1.20152	1.16241	1.34492	1.1027	1.231	1.10253	1.18342	1.43725	1.14864	1.22563	1.304	2.09756	1.19617	0.935916	1.54808
459	1.43232	1.29782	1.2207	1.16699	1.34857	1.10239	1.22343	1.10867	1.17053	1.4417	1.1384	1.21439	1.30163	2.10838	1.18161	0.933173	1.55483
462	1.44103	1.28372	1.2334	1.16377	1.34368	1.08194	1.22779	1.09533	1.18294	1.4423	1.14096	1.21428	1.29888	2.10376	1.17987	0.931367	1.57615
465	1.43325	1.2806	1.24325	1.15277	1.35281	1.08602	1.22917	1.09794	1.18552	1.43865	1.14968	1.22322	1.30215	2.09571	1.17624	0.931091	1.58268
468	1.42844	1.29364	1.24544	1.15238	1.35885	1.08926	1.23248	1.09695	1.19141	1.43242	1.14422	1.229	1.29595	2.12001	1.19069	0.92697	1.58247
471	1.43355	1.29238	1.24144	1.15701	1.36317	1.08822	1.22226	1.11309	1.18805	1.43707	1.15063	1.23363	1.29422	2.14621	1.17851	0.937635	1.57493
474	1.42317	1.28748	1.2313	1.14996	1.3577	1.08565	1.22378	1.10621	1.20169	1.4428	1.15194	1.24175	1.2929	2.14106	1.17313	0.948242	1.58595
477	1.41479	1.27587	1.24879	1.14563	1.3514	1.09078	1.21559	1.09927	1.19837	1.43292	1.14537	1.23297	1.27734	2.13423	1.19128	0.954983	1.57448
480	1.42812	1.25755	1.24509	1.15404	1.35116	1.08459	1.23786	1.10391	1.1919	1.4366	1.14192	1.23967	1.28837	2.13129	1.16985	0.941743	1.56947
483	1.42604	1.2607	1.23561	1.15734	1.35213	1.09713	1.2427	1.11217	1.20283	1.43744	1.15922	1.2505	1.29895	2.16066	1.18883	0.939372	1.5609
486	1.42415	1.27482	1.25469	1.14761	1.3592	1.0983	1.23973	1.1069	1.20909	1.44167	1.16232	1.24961	1.29087	2.15529	1.18975	0.929595	1.55708
489	1.4341	1.26092	1.26851	1.14698	1.37113	1.09047	1.24383	1.1008	1.19555	1.44305	1.16014	1.24087	1.28638	2.14335	1.18464	0.93081	1.56724
492	1.44224	1.25126	1.29725	1.14695	1.50844	1.09185	1.22802	1.08728	1.18133	1.44073	1.15277	1.2337	1.26821	2.14802	1.18845	0.907001	1.58517
495	1.45925	1.25441	1.32749	1.14488	2.2208	1.06612	1.2399	1.08295	1.17273	1.42205	1.16539	1.22662	1.27255	2.14465	1.18614	1.0651	1.59358
498	1.48658	1.23752	1.34389	1.15093	2.71758	1.06786	1.22634	1.08276	1.17911	1.41616	1.14946	1.22708	1.26078	2.13537	1.18802	1.35954	1.5914
501	1.49374	1.24291	1.37994	1.13898	2.85916	1.06818	1.23155	1.08177	1.23186	1.41764	1.15606	1.22578	1.26631	2.12127	1.18169	1.54951	1.61222
504	1.4962	1.25489	1.43591	1.15116	2.93488	1.0561	1.22143	1.0799	1.23045	1.42021	1.15375	1.21457	1.26227	2.13671	1.17247	1.61475	1.59487
507	1.50877	1.27054	1.53684	1.13414	2.93344	1.06026	1.23472	1.07731	1.21508	1.42577	1.15146	1.21483	1.26858	2.13317	1.17228	1.66943	1.59907
510	1.50853	1.27887	1.58475	1.14109	2.93661	1.06178	1.21931	1.08033	1.21381	1.40729	1.1514	1.20559	1.26377	2.13556	1.16047	1.71247	1.59142
513	1.50342	1.29432	1.6275	1.1347	2.928	1.05869	1.21613	1.07137	1.23606	1.40947	1.14681	1.20343	1.2624	2.13217	1.15405	1.74956	1.58117
516	1.52206	1.31275	1.6556	1.14396	2.91784	1.06319	1.22079	1.07682	1.2443	1.41349	1.1469	1.20685	1.26673	2.11889	1.17361	1.76009	1.57459
519	1.52469	1.35718	1.7036	1.143	2.88746	1.05847	1.2218	1.08078	1.24773	1.41759	1.13421	1.2061	1.28284	2.12157	1.18028	1.72325	1.60154
522	1.52577	1.39062	1.74372	1.13951	2.84487	1.06871	1.21939	1.08484	1.25069	1.41843	1.1381	1.21588	1.27544	2.1349	1.18773	1.71071	1.57926
525	1.52914	1.38981	1.79617	1.14787	2.79479	1.07692	1.21839	1.06765	1.23566	1.4225	1.13982	1.22183	1.26753	2.12326	1.19181	1.66975	1.5625
528	1.5276	1.38611	1.83737	1.14996	2.76478	1.07459	1.21843	1.07025	1.21627	1.42747	1.13848	1.21966	1.28101	2.14315	1.18434	1.64342	1.55596
531	1.53674	1.36012	1.91057	1.14981	2.74881	1.07537	1.21435	1.0771	1.19444	1.42315	1.13783	1.21283	1.28565	2.13398	1.19025	1.61729	1.54438
534	1.5243	1.35053	1.94408	1.15385	2.73086	1.05929	1.22081	1.06628	1.21129	1.421	1.13333	1.22937	1.28378	2.1423	1.18839	1.60532	1.54793
537	1.52568	1.33197	1.99282	1.14566	2.72684	1.07731	1.23047	1.07816	1.21843	1.42751	1.13785	1.2335	1.29297	2.16433	1.17695	1.54478	1.5316
540	1.53607	1.31558	2.00135	1.13934	2.71075	1.06768	1.22257	1.07692	1.21324	1.41796	1.14975	1.23202	1.29839	2.16526	1.20148	1.46376	1.51712
543	1.5239	1.3071	1.98552	1.14856	2.68931	1.07815	1.24352	1.09002	1.21196	1.42585	1.1484	1.24055	1.30321	2.19706	1.21047	1.4623	1.50864
546	1.52844	1.29648	1.98029	1.13258	2.61571	1.06869	1.22465	1.08389	1.19743	1.43038	1.1308	1.22358	1.2857	2.1721	1.20348	1.45921	1.53649
549	1.5424	1.29054	1.96919	1.14223	2.6055	1.07765	1.22722	1.07869	1.21425	1.43111	1.14229	1.2336	1.29355	2.14953	1.20564	1.42541	1.54779
552	1.53226	1.30838	2.00465	1.13912	2.59153	1.08154	1.22954	1.0872	1.20453	1.43019	1.14025	1.22824	1.30221	2.1914	1.18798	1.39533	1.54041
555	1.54554	1.31482	1.99147	1.14068	2.58432	1.07529	1.22313	1.08559	1.20463	1.42433	1.14018	1.23379	1.29639	2.19956	1.19325	1.36848	1.53137
558	1.53453	1.3121	1.98019	1.13466	2.56457	1.07795	1.22609	1.08245	1.19618	1.4131	1.14761	1.22734	1.29091	2.1835	1.17936	1.35281	1.52325
561	1.54532	1.30295	1.99448	1.125	2.57	1.08205	1.22242	1.09257	1.20387	1.41636	1.14472	1.23681	1.29633	2.1916	1.1925	1.32619	1.51889
564	1.5425	1.29412	2.02386	1.13807	2.55458	1.08295	1.22904	1.0837	1.20157	1.41747	1.1447	1.23169	1.30397	2.17352	1.18528	1.29923	1.50092
567	1.53584	1.28357	2.01779	1.11973	2.52335	1.05979	1.22892	1.07669	1.20704	1.41245	1.13245	1.2305	1.29954	2.17286	1.16774	1.29212	1.51569
570	1.5414	1.26495	2.00748	1.12587	2.49731	1.04955	1.22391	1.08498	1.20262	1.40414	1.12891	1.22415	1.29111	2.1929	1.17347	1.2592	1.53392
573	1.54402	1.2518	2.03064	1.13282	2.48913	1.05688	1.22332	1.09105	1.20157	1.41206	1.13239	1.22752	1.29309	2.20402	1.17479	1.25095	1.5352
576	1.53456	1.25208	2.03982	1.13413	2.51091	1.05436	1.23351	1.09373	1.19355	1.41138	1.14127	1.22952	1.3055	2.19596	1.17401	1.23284	1.51534
579	1.50868	1.24716	2.07381	1.13007	2.48684	1.04108	1.23102	1.08306	1.19767	1.41159	1.13409	1.22557	1.30463	2.185	1.16751	1.22247	1.53305
582	1.53479	1.24018	2.10056	1.13746	2.48492	1.03772	1.24219	1.08647	1.19179	1.41245	1.13024	1.22525	1.30403	2.19468	1.17985	1.20707	1.53058
585	1.55074	1.22734	2.10245	1.13518	2.49661	1.05037	1.25035	1.09332	1.2043	1.4122	1.13354	1.23985	1.30937	2.20515	1.35167	1.19342	1.53206
588	1.54857	1.21973	2.10879	1.13909	2.50935	1.04343	1.25429	1.09532	1.20856	1.42066	1.12296	1.2339	1.3222	2.22167	1.24079	1.18887	1.47984
591	1.54593	1.21075	2.11015	1.13751	2.52518	1.04137	1.24376	1.09562	1.20298	1.42168	1.13243	1.22561	1.31856	2.21312	1.24741	1.16792	1.36421
594	1.55271	1.21245	2.12958	1.13904	2.53067	1.03963	1.24893	1.08215	1.20829	1.4153	1.13452	1.23534	1.3151	2.21625	1.25809	1.16023	1.27609
597	1.55424	1.20342	2.13664	1.14002	2.51867	1.03133	1.2439	1.08508	1.2111	1.42201	1.12823	1.23586	1.31596	2.20309	1.26065	1.16629	1.2127
600	1.54688	1.18964	2.14678	1.14549	2.53552	1.04163	1.24988	1.08983	1.20816	1.42353	1.13868	1.2364	1.32677	2.23708	1.26361	1.14821	1.13271
603	1.54822	1.17981	2.13037	1.14261	2.51996	1.03921	1.26045	1.09506	1.20293	1.41854	1.13501	1.2383	1.33655	2.22264	1.27853	1.12882	1.07698
606	1.54549	1.18235	2.11593	1.14222	2.50821	1.04841	1.25902	1.09275	1.2019	1.42276	1.15075	1.23884	1.33094	2.24142	1.28405	1.11686	1.04018
609	1.54484	1.19099	2.09801	1.14057	2.49785	1.04055	1.25367	1.09841	1.22266	1.43108	1.15319	1.26067	1.3383	2.236	1.26821	1.1123	1.01621
612	1.55554	1.21128	2.10827	1.13836	2.49617	1.04763	1.25734	1.10667	1.21834	1.4202	1.13652	1.24774	1.33241	2.24358	1.26168	1.11585	0.999154
615	1.55297	1.19867	2.11735	1.14619	2.49331	1.04384	1.25155	1.10668	1.21258	1.42238	1.14921	1.24766	1.3221	2.26039	1.26336	1.12197	0.970892
618	1.55609	1.21013	2.11509	1.13994	2.46373	1.03835	1.24181	1.10031	1.21871	1.41785	1.13909	1.25366	1.32354	2.26457	1.25585	1.11577	0.964091
621	1.54945	1.22548	2.10998	1.15164	2.46285	1.04153	1.24048	1.1094	1.20892	1.42236	1.14682	1.24244	1.31766	2.26057	1.25772	1.10112	0.95178
624	1.54876	1.22282	2.11275	1.14519	2.4591	1.03641	1.24818	1.1096	1.22242	1.41407	1.13529	1.25327	1.31426	2.27609	1.2452	1.11094	0.940301
627	1.55265	1.2331	2.11489	1.15798	2.43398	1.03765	1.24833	1.10991	1.21536	1.41714	1.13349	1.2467	1.32225	2.28275	1.25423	1.11372	0.934714
630	1.55316	1.26169	2.1205	1.15097	2.40273	1.03566	1.24951	1.10842	1.21082	1.42061	1.13849	1.24636	1.31434	2.30636	1.25389	1.10458	0.928986
633	1.5627	1.28792	2.1149	1.15876	2.3866	1.02782	1.24279	1.10523	1.21222	1.42182	1.13379	1.2615	1.30568	2.28082	1.27146	1.08136	0.925215
636	1.55985	1.30862	2.12865	1.15342	2.3817	1.04496	1.24062	1.10897	1.21543	1.41991	1.1237	1.26367	1.31428	2.2769	1.24723	1.08268	0.924242
639	1.55769	1.31742	2.13087	1.16416	2.37504	1.04372	1.25895	1.13081	1.21038	1.41357	1.12968	1.26215	1.33047	2.31923	1.27987	1.08511	0.924045
642	1.55915	1.30666	2.13541	1.15244	2.37432	1.04573	1.2615	1.11988	1.21018	1.41738	1.12904	1.26636	1.31988	2.28586	1.27088	1.08688	0.926597
645	1.56087	1.28501	2.12371	1.1554	2.39869	1.05633	1.2509	1.13541	1.21977	1.41648	1.13038	1.27277	1.31023	2.33956	1.28042	1.07902	0.929072
648	1.56085	1.25964	2.12187	1.15342	2.39073	1.03001	1.25538	1.13048	1.21692	1.4075	1.11766	1.26769	1.31065	2.32754	1.27054	1.09703	0.938248
651	1.55385	1.24555	2.11395	1.16939	2.41195	1.04198	1.26035	1.13105	1.21818	1.41051	1.13278	1.27573	1.32211	2.34314	1.28801	1.08287	0.940861
654	1.54584	1.2182	2.11783	1.16828	2.38664	1.04298	1.24911	1.12909	1.21101	1.41755	1.1121	1.25598	1.30261	2.34132	1.28235	1.07273	0.966695
657	1.5426	1.20328	2.13098	1.17063	2.40277	1.05891	1.266	1.14217	1.22237	1.4219	1.12097	1.27788	1.32416	2.3761	1.297	1.07094	0.971626
660	1.5486	1.17816	2.12212	1.17039	2.38543	1.0508	1.26581	1.13207	1.22217	1.42292	1.1229	1.27762	1.31524	2.34456	1.28021	1.07231	0.994428
663	1.55591	1.1583	2.13127	1.16768	2.40016	1.04717	1.27207	1.12522	1.2218	1.42724	1.11776	1.27753	1.32511	2.35304	1.27337	1.08343	1.00826
666	1.54518	1.15202	2.12664	1.17779	2.38106	1.05882	1.27238	1.14285	1.23246	1.42818	1.11116	1.2867	1.32581	2.3543	1.28747	1.07732	1.01001
669	1.5396	1.14326	2.12056	1.1676	2.35491	1.05756	1.26496	1.14791	1.23257	1.43199	1.13019	1.28186	1.32089	2.38593	1.28262	1.07274	1.01058
672	1.54016	1.15085	2.12402	1.17228	2.34254	1.06489	1.26622	1.14092	1.22423	1.43043	1.13071	1.27713	1.32362	2.38002	1.29208	1.07663	1.0204
675	1.55037	1.16551	2.11949	1.16784	2.33534	1.05012	1.27258	1.14791	1.22665	1.43252	1.13774	1.27854	1.31799	2.38846	1.29107	1.07596	1.04331
678	1.54369	1.17743	2.1156	1.16686	2.33121	1.05904	1.2669	1.15133	1.24027	1.43283	1.12912	1.29083	1.32553	2.38501	1.30398	1.0842	1.05713
681	1.54373	1.17687	2.11358	1.16012	2.30493	1.06059	1.26952	1.13653	1.23852	1.44102	1.1354	1.29009	1.32063	2.33489	1.29499	1.08952	1.05976
684	1.53521	1.17021	2.09858	1.16542	2.28248	1.07302	1.26737	1.14516	1.25023	1.44569	1.13292	1.29362	1.325	2.37663	1.30851	1.09135	1.06333
687	1.54102	1.16805	2.08649	1.15103	2.2442	1.05574	1.26424	1.13843	1.24392	1.43784	1.13698	1.28236	1.31825	2.345	1.30394	1.10301	1.06589
690	1.53517	1.1552	2.07235	1.15737	2.22874	1.05939	1.25435	1.1387	1.24985	1.44155	1.13489	1.28988	1.31304	2.34872	1.3099	1.07896	1.06536
693	1.53812	1.15975	2.06048	1.16458	2.22461	1.07628	1.27343	1.14148	1.25323	1.44052	1.1432	1.28835	1.32223	2.36181	1.31346	1.05902	1.06634
696	1.52845	1.18402	2.06439	1.16425	2.19922	1.0662	1.26123	1.14169	1.25435	1.44986	1.14998	1.29415	1.31558	2.3803	1.30635	1.07047	1.07474
699	1.53748	1.19733	2.05832	1.15837	2.187	1.07416	1.27294	1.13922	1.25727	1.44831	1.15899	1.30396	1.32776	2.37681	1.30253	1.07015	1.0868
702	1.53343	1.20524	2.06619	1.1501	2.15925	1.06946	1.26111	1.13881	1.24491	1.44494	1.1613	1.29297	1.31885	2.37953	1.28115	1.06712	1.0825
705	1.54062	1.21265	2.06372	1.16279	2.157	1.08674	1.26243	1.1366	1.25132	1.44747	1.16722	1.30709	1.32519	2.37857	1.28114	1.05581	1.09288
708	1.54746	1.21414	2.06189	1.16716	2.15026	1.09079	1.2631	1.14807	1.2481	1.43788	1.1656	1.30408	1.32822	2.37935	1.29882	1.05322	1.0888
711	1.54981	1.21602	2.0503	1.17025	2.1432	1.10371	1.2738	1.14803	1.25038	1.43666	1.17864	1.30898	1.33754	2.4059	1.30688	1.04774	1.09179
714	1.53884	1.24021	2.04837	1.16778	2.11449	1.08297	1.27135	1.13285	1.2459	1.44438	1.17131	1.30632	1.33439	2.40106	1.28193	1.05535	1.09919
717	1.54476	1.25252	2.06219	1.16699	2.09059	1.07467	1.25835	1.13813	1.24316	1.44036	1.17006	1.2936	1.32567	2.39268	1.30627	1.05012	1.10195
720	1.54545	1.29093	2.0726	1.16706	2.06787	1.08607	1.26864	1.13394	1.24845	1.43562	1.16982	1.31025	1.32978	2.36923	1.29158	1.05542	1.10255
723	1.53243	1.3181	2.05599	1.17375	2.04883	1.09191	1.27009	1.14263	1.24748	1.44119	1.17684	1.30669	1.33683	2.4117	1.29533	1.05055	1.10092
726	1.54561	1.32432	2.04209	1.17164	2.00623	1.08684	1.2696	1.14746	1.2499	1.43446	1.17335	1.30718	1.33273	2.40704	1.30297	1.06249	1.1064
729	1.53158	1.3485	2.08201	1.16751	1.98785	1.08698	1.26912	1.13606	1.23914	1.43674	1.17404	1.29995	1.33642	2.38643	1.29759	1.05782	1.09461
732	1.55046	1.36845	2.06418	1.16795	1.98314	1.0887	1.27177	1.1318	1.25277	1.43829	1.17562	1.30807	1.33974	2.38893	1.29032	1.07012	1.10094
735	1.54141	1.37432	2.06521	1.15564	1.95888	1.09055	1.25965	1.13392	1.25154	1.43137	1.1839	1.30261	1.3202	2.39254	1.3014	1.08622	1.10998
738	1.54605	1.39718	2.08044	1.16348	1.96033	1.08877	1.2749	1.12494	1.25016	1.43243	1.18551	1.30434	1.34305	2.38196	1.29853	1.07303	1.08651
741	1.54661	1.41874	2.10348	1.15657	1.93554	1.08299	1.26984	1.13966	1.25447	1.43021	1.18165	1.30928	1.32821	2.39828	1.31406	1.06886	1.06933
744	1.54644	1.42941	2.09885	1.16474	1.93279	1.08581	1.25874	1.12856	1.24178	1.42625	1.18781	1.29924	1.32923	2.38722	1.31481	1.05694	1.05158
747	1.54253	1.44146	2.13213	1.16524	1.91974	1.08883	1.26616	1.13999	1.2463	1.42446	1.1923	1.30797	1.33145	2.41854	1.3167	1.04962	1.04368
750	1.54933	1.46143	2.1266	1.15826	1.91736	1.07908	1.26213	1.13097	1.2521	1.4337	1.18617	1.31156	1.31961	2.39039	1.30332	1.05789	1.04883
753	1.5548	1.47918	2.11102	1.15669	1.91116	1.07231	1.26351	1.12819	1.23759	1.42539	1.18727	1.30763	1.32553	2.39722	1.27986	1.04771	1.05378
756	1.55082	1.48744	2.10933	1.14898	1.9095	1.10227	1.25899	1.13547	1.25386	1.42809	1.1917	1.30892	1.31751	2.39347	1.31673	1.04549	1.04012
759	1.54021	1.50389	2.10006	1.15218	1.90169	1.08765	1.25837	1.12754	1.24994	1.4315	1.18817	1.30243	1.31593	2.38685	1.29964	1.05007	1.04465
762	1.5421	1.51098	2.09425	1.16018	1.88216	1.09037	1.25214	1.13685	1.24476	1.42962	1.18275	1.30233	1.31126	2.40256	1.31968	1.04917	1.04427
765	1.54025	1.50722	2.09055	1.15477	1.86627	1.08182	1.26003	1.12514	1.24499	1.4279	1.18998	1.30565	1.31704	2.39551	1.30632	1.04812	1.05814
768	1.52977	1.50592	2.10332	1.15797	1.85335	1.08661	1.25179	1.1389	1.24082	1.43064	1.19888	1.31214	1.30657	2.43203	1.31598	1.05448	1.05459
771	1.53771	1.50523	2.10153	1.14912	1.84623	1.09541	1.25511	1.13822	1.25551	1.4285	1.20233	1.31952	1.30429	2.41312	1.31054	1.06254	1.06966
774	1.53418	1.49231	2.10119	1.15716	1.84227	1.07476	1.24416	1.13277	1.24955	1.43199	1.1849	1.30969	1.30674	2.41125	1.31746	1.07112	1.06826
777	1.53853	1.49115	2.09459	1.1488	1.84306	1.07845	1.2378	1.13183	1.24578	1.4276	1.19195	1.31112	1.29598	2.41208	1.30642	1.0665	1.06558
780	1.54164	1.46409	2.11358	1.15558	1.83076	1.08197	1.24343	1.1207	1.25096	1.42421	1.18591	1.31026	1.29275	2.41119	1.3216	1.05542	1.06766
783	1.542	1.44475	2.11325	1.15148	1.81646	1.08321	1.24061	1.12211	1.24528	1.43335	1.18085	1.31075	1.29509	2.40331	1.33391	1.05397	1.0674
786	1.54792	1.44388	2.12386	1.15509	1.81474	1.08753	1.23249	1.12113	1.25459	1.42734	1.19539	1.3172	1.29175	2.40083	1.3404	1.0541	1.07154
789	1.55022	1.41844	2.12306	1.15143	1.80177	1.07275	1.22915	1.12492	1.24364	1.42628	1.19144	1.31063	1.28788	2.39494	1.33503	1.06207	1.07817
792	1.54938	1.39725	2.13302	1.14825	1.80644	1.09345	1.23617	1.12181	1.25067	1.43875	1.19071	1.31725	1.29535	2.39756	1.33255	1.07008	1.08942
795	1.54509	1.3873	2.14256	1.15048	1.7976	1.09654	1.23996	1.12842	1.25487	1.43594	1.19234	1.32096	1.2954	2.41115	1.33573	1.0688	1.09201
798	1.54753	1.36966	2.15204	1.14373	1.79097	1.08616	1.24757	1.12077	1.25036	1.44044	1.18747	1.31546	1.30195	2.40317	1.33063	1.07897	1.10158
801	1.53923	1.3555	2.1303	1.12921	1.78845	1.08109	1.23544	1.12233	1.24734	1.4341	1.18281	1.3068	1.29091	2.4142	1.30692	1.06997	1.10962
804	1.54027	1.33967	2.12559	1.13363	1.7869	1.06967	1.22868	1.11603	1.24721	1.44191	1.19855	1.30709	1.28731	2.39811	1.30635	1.07559	1.11213
807	1.53913	1.33592	2.10735	1.13914	1.79777	1.08415	1.23783	1.13533	1.24732	1.44943	1.19729	1.31544	1.29671	2.44635	1.32751	1.06943	1.1065
810	1.54533	1.31499	2.11342	1.12547	1.79015	1.08788	1.23933	1.11991	1.24431	1.44497	1.19038	1.30902	1.28703	2.42793	1.3191	1.08388	1.12404
813	1.54742	1.2994	2.10493	1.13576	1.78854	1.08338	1.2312	1.12644	1.24906	1.447	1.19621	1.31923	1.28772	2.43904	1.31301	1.06824	1.12078
816	1.53565	1.30251	2.11223	1.13865	1.78128	1.08812	1.24195	1.11809	1.25007	1.45003	1.19345	1.31964	1.30116	2.43784	1.32572	1.06745	1.12928
819	1.53091	1.29729	2.10259	1.13519	1.79389	1.09008	1.2304	1.12567	1.24787	1.44744	1.2009	1.3166	1.28757	2.44224	1.31248	1.05783	1.13216
822	1.53716	1.29587	2.1013	1.14514	1.79611	1.08763	1.23574	1.12927	1.24345	1.4486	1.19471	1.31956	1.29702	2.45731	1.31548	1.06389	1.13082
825	1.53008	1.29843	2.08723	1.14973	1.78115	1.0885	1.22819	1.12197	1.25301	1.45222	1.19248	1.3268	1.29868	2.44283	1.31816	1.05603	1.13694
828	1.53364	1.3083	2.0809	1.14171	1.76576	1.07456	1.22449	1.12595	1.25337	1.44512	1.20982	1.32661	1.30021	2.45639	1.31332	1.06517	1.14414
831	1.53504	1.31562	2.08487	1.15034	1.75969	1.07507	1.22894	1.11949	1.25263	1.44538	1.20532	1.32362	1.29979	2.42839	1.32356	1.06877	1.14651
834	1.53481	1.31899	2.09164	1.15773	1.76719	1.09164	1.23253	1.14174	1.25546	1.44751	1.21602	1.33477	1.30933	2.43146	1.33964	1.0596	1.14434
837	1.52804	1.30007	2.08722	1.14991	1.73288	1.08191	1.22341	1.11854	1.25474	1.45688	1.20219	1.32687	1.29599	2.40195	1.32778	1.06546	1.16071
840	1.52459	1.28945	2.08409	1.15861	1.735	1.0732	1.22231	1.13638	1.24645	1.45095	1.20661	1.31989	1.28771	2.4022	1.31819	1.05826	1.15893
843	1.51579	1.2701	2.08063	1.15701	1.72575	1.07234	1.23007	1.12474	1.25118	1.44531	1.21057	1.32062	1.29817	2.37851	1.33239	1.06126	1.17154
846	1.51862	1.26389	2.11079	1.15721	1.71495	1.0744	1.22002	1.125	1.25064	1.44347	1.20053	1.31749	1.28705	2.37238	1.33454	1.06092	1.19746
849	1.53073	1.26197	2.15144	1.16947	1.71777	1.08241	1.22766	1.14429	1.25528	1.44037	1.21145	1.33401	1.29143	2.40146	1.33663	1.0523	1.21485
852	1.52874	1.2581	2.14444	1.16705	1.73108	1.08898	1.23432	1.14851	1.2578	1.44506	1.1972	1.33769	1.30247	2.42251	1.33359	1.04084	1.24174
855	1.52711	1.27264	2.18023	1.17247	1.72558	1.0896	1.23531	1.13986	1.25112	1.43924	1.21652	1.33343	1.29349	2.41095	1.30614	1.0409	1.26463
858	1.52844	1.27745	2.18806	1.17158	1.7199	1.07837	1.23268	1.14392	1.25242	1.44174	1.21639	1.33623	1.29322	2.40266	1.31912	1.04031	1.30175
861	1.53009	1.28413	2.1919	1.16217	1.7105	1.07697	1.228	1.15552	1.25457	1.44946	1.21502	1.33593	1.29389	2.43845	1.31482	1.03587	1.33496
864	1.53165	1.29835	2.2117	1.17106	1.70564	1.07845	1.2189	1.14408	1.25347	1.44289	1.20931	1.33082	1.28904	2.43372	1.29827	1.02708	1.36532
867	1.53506	1.29601	2.20174	1.16087	1.72478	1.08384	1.22734	1.15128	1.25256	1.44534	1.21343	1.33035	1.28867	2.47454	1.30387	1.02435	1.3785
870	1.53271	1.30258	2.18785	1.15886	1.70883	1.08069	1.218	1.14161	1.24782	1.44051	1.20369	1.3158	1.28346	2.45152	1.30471	1.01926	1.3953
873	1.57761	1.89844	2.34445	1.83509	2.05316	2.28373	1.36295	1.13061	1.32411	1.9409	1.2964	1.43761	1.41373	2.42844	1.29465	1.03127	1.94313
876	1.59503	2.08627	2.38049	1.93487	2.9207	2.70467	1.49457	1.10425	1.40565	3.17297	1.42452	1.44265	1.55343	2.38224	1.29189	1.99066	8.72905
879	1.61045	2.10962	2.36649	1.95236	3.12142	2.74751	1.59823	1.10875	1.40387	3.26196	1.62931	1.44856	1.66666	2.3907	1.30461	2.14747	10.2271
882	1.62111	2.12215	2.36329	1.95587	3.14793	2.71074	1.67285	1.09857	1.40174	3.25291	1.79925	1.44749	1.7349	2.36809	1.33249	2.14373	10.5594
885	1.63923	2.11945	2.3513	1.98071	3.14688	2.73129	1.7416	1.12177	1.3921	3.22921	1.92682	1.46602	1.80592	2.40074	1.35701	2.11665	10.7859
888	1.63679	2.11705	2.33991	1.97074	3.10368	2.68633	1.78593	1.12794	1.37849	3.22641	1.94155	1.45877	1.82614	2.39914	1.33826	2.13164	11.1556
891	1.64443	2.11182	2.33234	1.98395	3.10076	2.71177	1.82568	1.13946	1.37664	3.20567	1.9723	1.48547	1.87247	2.43748	1.36984	2.08495	11.3183
894	1.64435	2.10798	2.32126	1.97436	3.10439	2.71201	1.81817	1.14749	1.37241	3.18349	1.96603	1.4911	1.85072	2.41683	1.3666	2.09777	11.5611
897	1.65312	2.10952	2.32645	1.98752	3.0954	2.69635	1.83111	1.16637	1.35451	3.16691	1.95995	1.48225	1.87167	2.42801	1.37948	2.08479	11.8124
900	1.65255	2.1125	2.31707	1.99559	3.05715	2.70205	1.85505	1.15134	1.36674	3.13395	1.92849	1.50019	1.88148	2.40347	1.37581	2.07929	11.9707
903	1.65151	2.00529	2.28417	1.79426	2.9992	2.28517	1.85074	1.15784	1.35852	2.49219	1.80947	1.4664	1.87419	2.40276	1.37849	1.94952	10.6937
906	1.64561	1.94402	2.29716	1.61665	3.02601	1.99009	1.75641	1.15254	1.32273	2.0727	1.64142	1.45387	1.78269	2.40062	1.35412	1.76606	7.69254
[truncated: 58 more rows]

## Sheet: Fig 2E
SES	SLPI (10pg/ml)	SLPI (100pg/ml)	SLPI (1ng/ml)	SLPI (10ng/ml)	Caps (1μM)	KCl (50mM)
[truncated: 8 more rows]

[truncated: 1 more sheets: Fig 2F]
