# Supplementary material for: Nociceptor neurons affect cancer immunosurveillance
Source: Nature. 2022 Nov 2;611(7935):405–12. doi: 10.1038/s41586-022-05374-w (PMC9646485; doi:10.1038/s41586-022-05374-w)
Supplement: Supplementary file 6 — Source Data Fig. 3 [file 41586_2022_5374_MOESM6_ESM.xlsx]

## Sheet: Fig 3A
Pain	Exhaustion
9.30233	0.162075
17.757	0
26.3158	0.380711
0	0
0	0.568182
0	0.176991
0	1.4218
0	0
7.9646	0
34.127	0
11.6667	0.22779
55.1927	21.4259
23.5616	18.551
38.5135	26.3325
0	3.82425
2.89914	5.07246
0	21.8222
23.1049	48.177
27.2731	15.4031
0	18.5046
37.8199	10.4339
0	3.21716
0	8.31731
38.8525	64.9749
54.4615	26.8333
51.8221	51.3172
0	2.72572
33.3353	53.1414
10.5263	1.15221
1.28205	0.219298
41.9355	0.823353
0	1.96592
27.7228	0.167785
28.75	1.13101
33.0769	1.06195
0	2.30447
6.45161	5.28395
0	0.257069
56.044	15.0328
54.224	64.5231
64.2873	31.9292
89.4755	47.7227
58.5038	58.7019
65.5232	45.8302
44.8641	60.4802
17.4306	54.4049
59.611	57.9706
64.8299	26.6075
60.3072	35.6025
63.5514	10.2221
14.433	6.05268
0	20.1002
71.7172	8.76344
77.3109	5.117
14.4578	29.062
16.4835	12.1415
45.2381	11.693
15.9091	6.93678
34.2105	2.63761
47.1264	18.804

## Sheet: Fig 3B
		Days	Littermate control		Days	TRPV1-DTA
		12	1		12	1
		12	1		12	1
		13	1		13	1
		13	1		13	1
		13	1		14	1
		13	1		15	1
		14	1		15	1
		14	1		15	1
		14	1		16	1
		14	1		16	1
		14	1		16	1
		14	1		16	1
		14	1		16	1
		14	1		16	1
		15	1		16	1
		15	1		16	1
		15	1		17	1
		15	1		17	1
		15	1		17	1
		15	1		17	1
		16	1		17	1
		16	1		17	1
		16	1		18	1
		16	1		18	1
		16	1		18	1
		16	1		18	1
		17	1		18	1
		17	1		18	1
		17	1		18	1
		17	1		18	1
		17	1		18	1
		17	1		18	1
		17	1		19	1
		17	1		19	1
		17	1		19	1
		18	1		20	0
		18	1		21	1
		18	1		21	1
		18	1		21	1
		18	1		22	0
		18	1		22	0
		19	1		22	0
		19	1		22	0
		19	1		22	0
		19	1		22	0
		19	1		22	0
		20	1		22	0
		20	1		22	0
		20	1		22	0
		21	1		22	0
		21	1		22	0
		22	0		22	0
		22	0		22	0
		22	0		22	0
		22	0		22	0
		22	0		22	0
		22	0		22	0
		22	0		22	0
		22	0		22	0
		22	0		22	0
		22	0		22	0
		22	0		22	0
					22	0
					22	0
					22	0
					22	0
					22	0
					22	0
					22	0
					22	0
					22	0
					22	0
					22	0

## Sheet: Fig 3C
	Littermate control																				TRPV1-DTA
	S1	S2	S3	S4	S5	S6	S7	S8	S9	S10	S11	S12	S13	S14	S15	S16	S17	S18	S19	S20	S1	S2	S3	S4	S5	S6	S7	S8	S9	S10	S11	S12	S13	S14	S15	S16	S17	S18	S19	S20	S21	S22	S23	S24	S25
Day 0	0	0	0	0	0	0	0	0	0	0	0	0	0	0	0	0	0	0	0	0	0	0	0	0	0	0	0	0	0	0	0	0	0	0	0	0	0	0	0	0	0	0	0	0	0
Day 1	0	0	0	0	0	0	0	0	0	0	0	0	0	0	0	0	0	0	0	0	0	0	0	0	0	0	0	0	0	0	0	0	0	0	0	0	0	0	0	0	0	0	0	0	0
Day 2	0	0	0	0	0	0	0	0	0	0	0	0	0	0	0	0	0	0	0	0	0	0	0	0	0	0	0	0	0	0	0	0	0	0	0	0	0	0	0	0	0	0	0	0	0
Day 3	0	0	0	0	0	0	0	0	0	0	0	0	0	0	0	0	0	0	0	0	0	0	0	0	0	0	0	0	0	0	0	0	0	0	0	0	0	0	0	0	0	0	0	0	0
Day 4	0	0	0	0	0	0	25.92	19.22	7.774	5.8	21.4375	24.642	0	0	0	0	0	0	0	0	0	0	0	0	0	0	0	0	0	0	0	0	0	0	0	0	0	13.95	17.424	7.8125	5.808	19.074	21.66	12.5	9.45
Day 5	2	6.25	6	3	8.64	0.5	87.079	84.7	68.0625	7	54.1205	66.25	2	6.25	6	3	6	3	8.64	0.5	0.5	1.125	1	1.125	28	4	3.24	5.29	5.29	0.5	1.125	1	1.125	0.5	4	3.24	5.29	25.27	47.61	45.494	36	45.494	23.976	18	22.528
Day 6	51.84	19.22	24.75	53.75	68.75	24.642	147.6	170.582	190.608	9	73.034	120.736	51.84	19.22	24.75	53.75	18	7.8125	15.75	24.642	4	15.75	13.95	4	48	4	19.074	21.66	21.66	4	15.75	13.95	17.424	7.8125	5.808	19.074	21.66	66.0275	66.27	130.696	157.216	101.866	46.464	42.592	57.112
Day 7	174.158	84.7	57.6	84.7	101.338	32	161.504	309.375	317.68	18.75	143.748	178.024	145.2	32	100	90	45.5625	7.8125	42.32	38.72	36.504	49.923	63.3555	4	112.36	4	60.984	41.0375	62.5	16.8175	48.668	25.27	47.61	45.494	90.75	45.494	23.976	102.689	82.5	225	183.787	100.8	48.4	48.668	76.2105
Day 8	189.54	95.874	67.4885	86.2125	106.624	37.044	214.2	329.062	433.664	27	171.5	190.44	175.616	42.32	129.762	157.216	58.19	21.4375	67.416	45.5625	40.3065	44.8	115.6	4	129.96	4	60.75	78.292	108	19.602	51.9115	27.378	50.807	49.7025	123.039	48.598	26.011	137.312	158.76	281.775	200.688	134.67	98.696	62.5	110.466
Day 9	199.65	100.949	75.9375	90.944	112.091	39.7535	286.72	375.44	469.8	82.5	243.399	190.125	166.375	42.592	102.06	108	43.2	13.5	89.376	24.5	52.92	49.6	93.2715	7.8125	95	4	75.6315	116.64	124.93	22.6625	53.6625	32	51.9115	71.7925	152.46	68.75	62.5	150.381	163.37	310.005	178.2	188.438	134.56	125.023	116.032
Day 10	380.928	122.786	129.214	168.776	164.714	42.32	419.062	427.424	602.761	129.96	307.062	196	393.75	73.008	144.581	194.508	83.1875	22.5	125.023	32	60.75	55.6875	132.188	4	101.92	4	63.504	112.36	145.926	37.044	70.875	56.4235	55.296	88.36	172.827	87.5	69.828	143.36	184.32	380.894	157.3	178.848	151.2	131.072	153
Day 11	563.5	145.824	272.816	256	245.191	80.0565	465.426	548.753	609.854	179.56	451.25	396.05	338.1	78.732	112.36	210.938	71.7925	50.653	169	93.75	64.8	60.0925	132.3	7.5	115.2	4	95	126.846	108	102.689	96.0915	72.9	78.75	98.3005	180	153	118.588	171.5	215.472	443.576	249.952	216.6	200.9	163.849	199.761
Day 12	607.6	245	440.896	289	317.68	159.25	724.95	674.622	716.107	251.256	573.248	515	643.365	183.75	292.5	289	340.605	166.6	376.65	261.121	156.6	162.729	224	51.84	186.624	45.5625	329.184	419.05	334.116	87.48	96.1875	87.808	87.5	99.452	187.2	194.35	142.2	171.5	336.2	469.8	311.15	340.736	245	210.938	301.158
Day 13	787.2	292.5	587.25	344.45	332.024	325.125	737.1	722.192	861.372	344.45	683.65	823.601	858.6	384.75	338.392	561.8	433.35	299.671	595.508	332.8	176.62	158.4	302.76	45.5625	243.2	45.5625	432	461.709	334.116	138.915	138.51	109.147	100.602	100.237	233.428	206.91	163.84	252.15	427.649	689.585	367.701	340.605	304.2	275.684	305.344
Day 14	961.532	368	573.056	302.379	409.6	490	1166.4	799.765	826.875	690	885.6	1108.86	1378.12	585	423.923	665.5	518.94	530.604	617.98	430.562	184.559	180.224	366.694	83.1875	254.893	62.5	529.83	468.452	475.695	178.596	151.25	131.072	150.822	101.25	293.095	279.772	239.805	258.337	498.15	526.5	512	520.2	358.956	340.605	391.988
Day 15	1425.35	676.26	535	495.144	680	692.224							1722.74	795.706	556.322	930.852	845.64	1046.88	1078.12	753.239	303.8	253.127	470.45	256	325.125	105.338	705.675	686.07	541.018	278.663	198	143.344	185.4	115.2	351.562	400.078	368.562

## Sheet: Fig 3D
TRPV1wt::DTAfl/wt	TRPV1cre ::DTAfl/wt
55.9	59.7
58.6	71.2
47.5	62.1
57.2	70.4
68	58
51.6	63.6
12.7	65.2
60.8	64.8
49	64.5
50.8	59.6
29.7	68
71.8	78.3
50	68.2
38.1	71.2
38	56.4
30.7	49.9
29.6	42
52.4	63.3
33.5	50.3
48.6	45.2
46.4	51
43.3	45.1
45	58.6
33.1

## Sheet: Fig 3E
TRPV1wt::DTAfl/wt	TRPV1cre ::DTAfl/wt
58.7993	52.7463
54.8367	46.1902
57.3901	53.7278
55.373	53.6345
63.2709	39.8527
61.3855	45.8329
62.3498	51.7732
58.2254	60.0886
26.7593	13.7344
35.8663	22.6472
27.1677	23.3159
33.5722	25.4207
28.5983	9.18407
18.7654	15.3517
16.894	26.9643
42.0727	29.444
32.6649	16.2256
32.6686	11.4626
34.9289	17.5462
58.7827	22.9228
44.3931	15.412
59.1497	31.659
46.8225	33.1826
	32.7512
	33.2745
	31.4572

## Sheet: Fig 3F
	TRPV1wt::DTAfl/wt + aCD8										TRPV1cre ::DTAfl/wt + aCD8
	S1	S2	S3	S4	S5	S6	S7	S8	S9	S10	S1	S2	S3	S4	S5	S6	S7	S8
Day 0	0	0	0	0	0	0	0	0	0	0	0	0	0	0	0	0	0	0
Day 1	0	0	0	0	0	0	0	0	0	0	0	0	0	0	0	0	0	0
Day 2	0	0	0	0	0	0	0	0	0	0	0	0	0	0	0	0	0	0
Day 3	0	0	0	0	0	0	0	0	0	0	0	0	0	0	0	0	0	0
Day 4	0	0	0	0	0	0	0	0	0	0	0	0	0	0	0	0	0	0
Day 5	0	0	0	0	0	0	0	0	0	0	0	0	0	0	0	0	0	0
Day 6	20.1465	16	74.4385	29.6595	27.436	17.1	40.5	32	21.4375	22.5	18.375	6.25	30.8025	29.25	62.5	32	108	18.375
Day 7	23.85	55.125	126.75	74.4385	66.4	13.5	54.675	115.2	74.4385	60.7475	32	22.68	40	85.0465	97.47	51.9115	143.748	48.4
Day 8	69.3375	245.05	328.104	137.216	139.968	50.4	121	231.811	102.689	146.853	146.205	95.874	78.652	141.12	235.468	198.45	259.002	72.03
Day 9	97.92	215.296	735.68	203.35	180	88.36	281.6	271.062	171.5	219.7	173.938	118.8	161.172	181.944	260.876	238.14	388.8	126
Day 10	168.2	248.4	464.64	261.121	226.265	196.465	342.216	352	73.96	333.062	272.512	194.508	138.6	265.716	297.6	291.785	428.688	129.514
Day 11	263.568	453.416	782.775	303.264	441.562	244.094	559.55	562.95	289	464.954	433.2	307.062	298.116	357.696	517.495	454.4	686.94	272.734
Day 12	495.062	890	830.053	514.865	654.718	330.616	732.021	691.2	486	635.85	573.19	334.116	486	496	786.5	664.2	889.785	375.7
Day 13	810.648	1034.38	1002.37	671.369	795.708	554.7	874.8	968	898.128	919.36	801.934	392.85	541.5	563.55	979.2	661.404	1088.71	414.176

## Sheet: Fig 3G
RAG1ko + Naïve OT-1 CD8													RAG1ko + RTX + Naïve OT-1 CD8
	S1	S2	S3	S4	S5	S6	S7	S8	S9	S10	S11	S12	S1	S2	S3	S4	S5	S6	S7	S8	S9	S10
Day 0	0	0	0	0	0	0	0	0	0	0	0	0	0	0	0	0	0	0	0	0	0	0
Day 1	0	0	0	0	0	0	0	0	0	0	0	0	0	0	0	0	0	0	0	0	0	0
Day 2	0	0	0	0	0	0	0	0	0	0	0	0	0	0	0	0	0	0	0	0	0	0
Day 3	0	0	0	0	0	0	0	0	0	0	0	0	0	0	0	0	0	0	0	0	0	0
Day 4	0	0	0	0	0	0	0	0	0	0	0	0	0	0	0	0	0	0	0	0	0	0
Day 5	32	29.6	7.8125	7.8125	4	127.056	379.906	147.6	107.911	205.768	56.7	259.182	97.5	96.9105	4	66.816	108	84.27	169	237.276	160.2	92.5
Day 6	32	51.9115	33.462	21.4375	32	182.952	566.351	221.4	150.381	376.491	133.2	234	162	168.683	4	87.725	158.994	133.2	252.35	400.95	217.088	134.848
Day 7	72.03	90.972	77.2475	32	25.2	281.627	785	373.248	225	433.2	178.176	416.25	223.818	266.45	7.8125	136.93	281.6	257.911	526.045	489.268	386.992	258.944
Day 8	98.315	208.25	133.2	74.4385	106.25	433.35	953.663	528	396.9	658.24	284.752	605.52	278.4	328.536	62.5	275.2	429.3	459.418	517.72	754.443	607.5	370.562
Day 9	261.256	337.5	278.4	141.537	150	445.5	607.5	448	445.423	541.875	384	486	400.95	540.562	171.5	304	486	500	405	486	620	445.5
Day 10	312.12	392.418	310.4	182.648	242.109	536.987	1213.06	975.199	423.774	1234.2	487.142	717.867	441.45	526.5	237.16	368.562	796.544	647.149	746.642	893.83	881.504	554.7
Day 11	453.568	475.341	491.985	379.906	296.274	724.722	1223.04	1000	730.34	1242.22	618.212	864.36	733.163	895.4	450.226	558.657	958.23	1033.75	854.756	1026.67	1161.6	881.504
Day 12	624.962	777.924	830	507.123	424.536	899.3	1645.16	1510.75	780.45	1546.86	779.761	1210	895.4	1173.6	492.993	742.63	1790.79	1250	1099.1	1617	1256.38	946.764
Day 13	1139.18	1546.88	1368	962.28	885	1479.68	2254	2072.58	1209.67	1687.5	769.153	1656.25	1320.31	1803.2	1230.39	1182.44	1119.55	1331.28	1401.94	1326.65	1309.89	996.063
Day 14	1830.51	1877.34	2343.73	1783.06	1067.42	1270.08	2004.75	2487.71	1935	1185.8	624.26	1149.5	1585.58	2227.5	1359.87	1632.9	901.45	883.3	698.044	1000.69	764.314	493.039
Day 15	1814.51	2017.67	2302.24	1412.96	1089	925.753	1506.85	2656.64	1703.03	992.25	462.25	648.675	1960	1678.89	1580.65	1607.06	710.803	681.984	767.083	672.362	585.565	399.35
Day 16	1490.4	1432.8	1612.9	1166.4	887.298	853.013	1339.2	1656	1044	767.125	477.042	631.296	1113.92	1038.1	780.45	1224	511.104	525.116	440.062	550	433.5	416.295
Day 17	1089	1082.95	661.567	881.573	661.567	715.562	1107.15	825.552	663.062	490.96	423.673	499.23	533.898	567	576.24	662.7	411.825	361.6	464.64	425.25	340.135	227.85
Day 18	915.552	845	882	631.75	578.654	535	803.225	717.715	416.295	416.5	244.688	384	312.65	514.865	342.4	448	307.062	240.944	327.652	367.582	196.463	137.984

## Sheet: Fig 3H
RAG1ko + Naïve OT-1 CD8	RAG1ko + RTX + Naïve OT-1 CD8
9.05983	1.61714
16.9977	2.4109
6.77419	3.3348
5.31609	4.67496
5.31915	3.5651
4.14141	4.09193
2.2	2.40248
6.5	3.88901
4.5997	5.83581
11.0402	2.63158
3.16687
