# Supplementary material for: Nociceptor neurons affect cancer immunosurveillance
Source: Nature. 2022 Nov 2;611(7935):405–12. doi: 10.1038/s41586-022-05374-w (PMC9646485; doi:10.1038/s41586-022-05374-w)
Supplement: Supplementary file 7 — Source Data Fig. 4 [file 41586_2022_5374_MOESM7_ESM.xlsx]

## Sheet: Fig 4A
Ramp1wt CD8 + Veh	Ramp1wt CD8 + CGRP	Ramp1ko CD8 + Veh	Ramp1ko CD8 + CGRP
4.32958	8.25967	4.32339	4.31898
6.61662	8.65509	4.63264	4.36666
6.28751	8.86173	3.02804	4.07677
5.56635	7.90652	4.07023	4.85002
6.27055	10.2413	4.00386	4.26248
4.64961	8.20032	3.77811	5.02513
4.24223	7.83509	3.56852	3.32354
5.01995	8.89391	3.54081	3.19829
6.79254	8.71092	3.62854	3.89163
	13.3443	4.61857

## Sheet: Fig 4B
OT-1 CD8 + Vehicle	OT-1 CD8 + CGRP
18.5	10.7
20	11.8
18.9	7.5
20.3	9.3

## Sheet: Fig 4C
	TRPV1wt::DTAfl/wt + Vehicle															TRPV1cre::DTAfl/wt + CGRP
	S1	S2	S3	S4	S5	S6	S7	S8	S9	S10	S11	S12	S13	S14	S15	S1	S2	S3	S4	S5	S6	S7	S8	S9	S10	S11
Day 0	0	0	0	0	0	0	0	0	0	0	0	0	0	0	0	0	0	0	0	0	0	0	0	0	0	0
Day 1	0	0	0	0	0	0	0	0	0	0	0	0	0	0	0	0	0	0	0	0	0	0	0	0	0	0
Day 2	0	0	0	0	0	0	0	0	0	0	0	0	0	0	0	0	0	0	0	0	0	0	0	0	0	0
Day 3	0	0	0	0	0	0	0	0	0	0	0	0	0	0	0	0	0	0	0	0	0	0	0	0	0	0
Day 4	0	0	0	0	0	0	0	0	0	0	0	0	0	0	0	0	0	0	0	0	0	0	0	0	0	0
Day 5	0	0	0	0	0	0	0	0	0	0	0	0	0	0	0	0	0	0	0	0	0	0	0	0	0	0
Day 6	19.602	67.4885	78.75	67.5	131.25	40	48	125	56	112.5	48	48	64	72	62.5	62.5	162	22.5	112.5	32	40	105.875	72.5	135	75	83.1875
Day 7	42.527	130.618	149.4	115.2	225	75	75.106	196.677	65.268	182.753	60.0925	87.5	123.75	113.764	131.072	78.732	235.67	41.6	135.2	55.296	68.479	157.604	107.911	144	98.3125	108
Day 8	132.962	370.365	340.704	135	460.8	191.896	140.4	259.2	210.944	689.816	196.52	224.334	651.767	235.887	131.072	98.3125	461.7	60.7475	203.4	96.228	144	348.8	157.115	233.046	129.6	289.1
Day 9	149.504	441.864	364.8	147.6	421.875	295.312	189.486	442.307	270.504	835	294	252.35	640.775	412.065	210.938	108	595	200.158	200.158	128.335	134.613	445.5	186.2	258.456	138.6	465.493
Day 10	225	561.454	473.062	213.15	516.675	393.354	252.35	808.682	302.324	928.288	416.754	311.273	1352	412.984	252.8	100.352	768.35	81.25	253.952	134.834	151.38	518.94	243.089	309.016	253.5	750
Day 11	215.6	563.2	518.848	272.812	467.318	608.256	235.673	883.6	338.391	1089	355.94	331.875	1064.8	546.84	329.251	327.228	816.75	376.248	208.8	136.458	161.867	486	236.25	364.8	216	876.488

## Sheet: Fig 4D
Vehicle														BIBN4096 (therapeutic)																		BIBN4096 (prophylactic)
	S1	S2	S3	S4	S5	S6	S7	S8	S9	S10	S11	S12	S13	S1	S2	S3	S4	S5	S6	S7	S8	S9	S10	S11	S12	S13	S14	S15	S16	S17	S18	S1	S2	S3	S4	S5	S6	S7	S8	S9	S10	S11	S12	S13	S14	S15	S16
Day 0	0	0	0	0	0	0	0	0	0	0	0	0	0	0	0	0	0	0	0	0	0	0	0	0	0	0	0	0	0	0	0	0	0	0	0	0	0	0	0	0	0	0	0	0	0	0	0
Day 1	0	0	0	0	0	0	0	0	0	0	0	0	0	0	0	0	0	0	0	0	0	0	0	0	0	0	0	0	0	0	0	0	0	0	0	0	0	0	0	0	0	0	0	0	0	0	0
Day 2	0	0	0	0	0	0	0	0	0	0	0	0	0	0	0	0	0	0	0	0	0	0	0	0	0	0	0	0	0	0	0	0	0	0	0	0	0	0	0	0	0	0	0	0	0	0	0
Day 3	0	0	0	0	0	0	0	0	0	0	0	0	0	0	0	0	0	0	0	0	0	0	0	0	0	0	0	0	0	0	0	0	0	0	0	0	0	0	0	0	0	0	0	0	0	0	0
Day 4	49.63	26.35	20.87	20.18	12.22	6.9	79.6	4	18.83	44.3	32.7	31.23	24.17	39.51	16.38	14.34	30.31	36.18	21.53	7.09	30.4	22.37	24.96	20.6	32.18	13.04	6.61	1.98	25.44	12.57	0	16.46	7.72	6	13.06	20.54	9.75	17.81	5.73	10.19	12.36	7.81	9.84	7.44	17.34	15.36	17.9
Day 5	106.36	41.2	31.85	43.04	49.1	19.27	119.16	7	40.03	103.19	69.7	43.71	54.56	91.13	23.27	41.83	63.16	67.74	54.5	21.44	62.5	28.13	57.71	134.67	98.32	17.85	10.98	4	28.13	13.05	0	44.78	12.83	10.36	20.56	16.53	17.7	38.94	19.65	14.85	21	11.39	9.84	31.34	13.5	36.35	32
Day 6	287.88	111.93	54.19	83.5	73.77	54.65	187.53	19.66	68.7	235.97	185.93	115.35	105.53	166.19	63.89	99.24	123.21	118.54	119.4	42.73	74.65	40.88	96.8	89.83	162	36.87	20.21	19.1	36.45	38.72	0	95.17	24.55	19.59	37.1	29.08	37.26	75.25	26.58	21.39	38.81	26.4	22.37	49.25	23.94	82.17	66.42
Day 7	320	129.22	88.56	45.33	99.53	100.22	320.81	25.21	77.2	343.41	239.86	120.28	122.25	206.14	112.58	102.57	187.48	187.95	137.31	59.74	92.23	44.55	127.53	80.64	208.66	34	21.78	48.46	42.73	28.88	10.47	73.79	48.67	24.08	36.66	42.53	44.8	71.87	41.65	32.88	57.28	21.44	22.85	56.45	18.81	84.79	87.27
Day 8	420.37	142.2	97.63	50	135	128.99	381.64	29.67	89.75	409.97	318.72	172.62	155.56	228.78	150.16	133.13	214.92	209.6	154.78	100.38	94.26	50.63	145.61	97.54	238.11	34.4	23.33	68.4	18.75	41	15.26	76.33	62.5	40.49	42.87	45.86	52.73	82.58	45.16	42.38	62.5	25.31	24.92	55.57	21.78	89.86	84.65
Day 9	450.36	171.61	115.66	66.78	191.41	176.04	570.93	35.28	131.37	456.38	480	294.91	179.31	290.47	169	210.6	274.79	249.62	165.09	172.03	94.65	57.04	169.07	112.87	250.94	38.55	26.59	71.53	18.48	57.87	24.39	89	72.59	59.85	51.98	46.58	60.24	86.16	55.92	45.56	73.07	26.42	27	56.32	27.28	101.38	86.67
Day 10	505.91	190.41	140.4	84.1	233.72	214.33	666	43.56	153.62	502.84	608.16	370.28	192.5	361.95	188.54	251.75	357.53	268.7	323.7	216.68	114.94	64.87	177.1	124.78	286.65	41.99	30.63	126.56	17.97	66.31	35.03	91.29	81.57	94.36	60.29	49.61	66.13	167.97	59.24	53.36	98.55	52.22	29.43	56.65	25.93	94.64	84.56
Day 11	631.67	257.32	196	162	269.5	240.12	880.15	70.69	211.21	583.2	708.35	338.92	330.1	509.8	271.28	306.82	495.37	322.17	402.98	323.21	132.19	106.14	182.16	144.74	279	45.55	38.91	163.2	17.97	55.23	44.22	104.25	90.75	93.15	99.58	97.81	71.52	235.2	85.55	58.08	132.3	54.25	38.01	52.82	36.1	120.02	81.74
Day 12	865.32	276.09	188.54	148.38	213.01	233.2	1240.73	75.43	233.4	494.75	803.72	420.29	335.51	437.81	419.13	373.71	694.38	306.85	406.7	319.83	144.15	99.06	319.28	170.2	255.29	62.5	40.13	156.81	25.74	62.25	35.11	113.44	151.73	121.38	117.44	94.15	68.14	229.53	75.69	85.55	131.15	71.98	34.09	45.91	36.1	123.78	85.73

## Sheet: Fig 4E
Vehicle	BIBN4096 (therapeutic)	BIBN4096 (prophylactic)
64.8649	47.2574	57.7339
62.5282	37.8947	62.3853
69.5046	67.5947	64.2799
70.5143	54.4204	57.839
58.4416	44.9389	56.9549
69.7562	45.7891	56.1753
73.386	62.3711	52.0833
68.5007	56.4761	50.6329
65.1052	56.7164	60.3376
53.0388	56.4786	61.5385
	62.8931	61.1765
	41.1765	65.261
	42.3989	40.1688
	41.791
	53.8175
	34.8837
