# Supplementary material for: Nociceptor neurons affect cancer immunosurveillance
Source: Nature. 2022 Nov 2;611(7935):405–12. doi: 10.1038/s41586-022-05374-w (PMC9646485; doi:10.1038/s41586-022-05374-w)
Supplement: Supplementary file 8 — Source Data Fig. 5 [file 41586_2022_5374_MOESM8_ESM.xlsx]

## Sheet: Fig 5A
RAMP1wt CD8 → RAG1-/-						RAMP1-/- CD8 → RAG1-/-					RAMP1wt CD8 + RAMP1-/- CD8 → RAG1-/-
	s1	s2	s3	s4	s5	s1	s2	s3	s4	s5	s1	s2	s3	s4	s5
Day 0	0	0	0	0	0	0	0	0	0	0	0	0	0	0	0
Day 1	0	0	0	0	0	0	0	0	0	0	0	0	0	0	0
Day 2	0	0	0	0	0	0	0	0	0	0	0	0	0	0	0
Day 3	0	0	0	0	0	0	0	0	0	0	0	0	0	0	0
Day 4	0	0	0	0	0	0	0	0	0	0	0	0	0	0	0
Day 5	143.36	108.9	30.4	147	46.08	68.75	46.389	41.454	37.044	19.602	83.1875	99.225	62.5	41.6025	72.5
Day 6	126	118.588	57.434	177.87	32	75	77.274	33.5405	22.68	19.652	104.4	159.87	115.101	71.25	118.8
Day 7	258.57	326.25	143.65	435	204.768	166.887	323.438	152.806	49.7025	52.9	210.938	251.448	115.2	105.056	170.582
Day 8	512.488	397.375	352.485	720.763	309.76	196	486	235.468	258.457	126	246.4	364.5	245.48	213.16	272
Day 9	712.674	705.499	1314.04	530.604	328.104	213.16	550.525	496.375	404.942	339.2	423.2	565	484.563	396.8	433.35
Day 10	889.35	680	1276.22	500	493.973	376.65	555.038	528.22	482.448	378.895	368	518.4	364.5	473.812	519.453

## Sheet: Fig 5B
RAMP1wt CD8 + RAMP1-/- CD8 → RAG1-/-
CD45.1+ RAMP1wt CD8+ T-cells	CD45.2+ RAMP1-/- CD8+ T-cells
7.52143	2.49606
3.93701	0.484262
10.2019	3.09633
10.0048	6.94037
6.87684	2.85459

## Sheet: Fig 5C
TPM	CD45.2 Ramp1ko 1	CD45.2 Ramp1ko 2	CD45.1 Ramp1wt 1	CD45.1 Ramp1wt 2	Category	Location	ID
Acaa1a	43.65	0	32.7	30.52	protein_coding,nonsense_mediated_decay,retained_intron	chr9:119339676-119350299	ENSMUSG00000036138.16
Acaa1b	0	0	0	0	protein_coding,retained_intron	chr9:119148023-119157093	ENSMUSG00000010651.4
Acaa2	29.47	0	52.61	38.06	protein_coding	chr18:74779197-74806208	ENSMUSG00000036880.10
Acaca	5.98	12.29	22.69	14.21	protein_coding,retained_intron,lncRNA	chr11:84129672-84401651	ENSMUSG00000020532.18
Acacb	0	0	0.3	1.47	protein_coding,retained_intron	chr5:114146535-114250761	ENSMUSG00000042010.16
Acad10	0	0	1.83	3.49	retained_intron,lncRNA,protein_coding	chr5:121621026-121660514	ENSMUSG00000029456.12
Acad11	0	108.93	8.74	8.33	protein_coding,lncRNA,retained_intron	chr9:104063377-104127725	ENSMUSG00000090150.10
Acad12	0	0	0.1	1.19	protein_coding,lncRNA,nonsense_mediated_decay	chr5:121596775-121618938	ENSMUSG00000042647.13
Acad8	0	0	8.16	9.69	nonsense_mediated_decay,protein_coding,retained_intron	chr9:26974135-26999566	ENSMUSG00000031969.16
Acad9	89.19	0	23.04	21.77	retained_intron,protein_coding,nonsense_mediated_decay	chr3:36065979-36092853	ENSMUSG00000027710.14
Acadl	105.3	0	114.82	74.72	lncRNA,protein_coding	chr1:66830839-66863277	ENSMUSG00000026003.5
Acadm	111.17	9.78	37.11	37.08	protein_coding,retained_intron,nonsense_mediated_decay	chr3:153922357-153944632	ENSMUSG00000062908.12
Acads	21.43	41.73	19.56	27.83	retained_intron,protein_coding,lncRNA	chr5:115110299-115119346	ENSMUSG00000029545.13
Acadsb	21.91	0	17.89	12.05	protein_coding,lncRNA,retained_intron	chr7:131410601-131448944	ENSMUSG00000030861.15
Acadvl	15.62	0	43.73	45.7	retained_intron,protein_coding	chr11:70010183-70015411	ENSMUSG00000018574.14
Acan	0	0	0.02	0	protein_coding	chr7:79053483-79115099	ENSMUSG00000030607.7
Acap1	292.39	0	212.29	247.76	retained_intron,protein_coding,lncRNA	chr11:69881567-69895539	ENSMUSG00000001588.12
Acap2	84.28	8.54	32.96	29.73	protein_coding,lncRNA,nonsense_mediated_decay	chr16:31092412-31201245	ENSMUSG00000049076.12
Acap3	42.32	0	14.24	15.51	lncRNA,retained_intron,protein_coding	chr4:155891822-155907251	ENSMUSG00000029033.16
Acat1	51.57	0	31.76	21.94	retained_intron,protein_coding,lncRNA	chr9:53580522-53610382	ENSMUSG00000032047.5
Acat2	0.07	51.01	16.99	11.49	protein_coding,lncRNA	chr17:12942890-12960747	ENSMUSG00000023832.14
Acat3	5.36	0	0.25	0.49	protein_coding,retained_intron	chr17:12923813-12940600	ENSMUSG00000062480.12
Acbd3	19.39	0	23.2	26.07	protein_coding,retained_intron	chr1:180726043-180754204	ENSMUSG00000026499.5
Acbd4	0	0	18.63	23.41	protein_coding,nonsense_mediated_decay,retained_intron,lncRNA	chr11:103101682-103112200	ENSMUSG00000056938.16
Acbd5	21.05	0	21.78	20.46	retained_intron,lncRNA,protein_coding	chr2:23068167-23115558	ENSMUSG00000026781.17
Acbd6	10.93	0	80.84	69.18	protein_coding,lncRNA,retained_intron,nonsense_mediated_decay	chr1:155558120-155691330	ENSMUSG00000033701.13
Acbd7	0	0	0	1.52	protein_coding	chr2:3336168-3340993	ENSMUSG00000026644.7
Accs	0	0	13.23	15.9	retained_intron,nonsense_mediated_decay,protein_coding,lncRNA	chr2:93833467-93849943	ENSMUSG00000040272.14
Accsl	0	0	0	0	protein_coding,lncRNA	chr2:93855361-93869157	ENSMUSG00000075023.11
Acd	55.72	0	25.85	26.85	nonsense_mediated_decay,protein_coding,retained_intron	chr8:105695860-105701102	ENSMUSG00000038000.10
Ace	0	0	0.04	0	protein_coding,lncRNA	chr11:105967945-105989964	ENSMUSG00000020681.14
Ace2	0	0	0	0	protein_coding	chrX:164139332-164188420	ENSMUSG00000015405.15
Ace3	0	0	0	0	protein_coding	chr11:105994675-106005443	ENSMUSG00000101605.1
Acer1	0	0	0	0	protein_coding	chr17:56953490-56982126	ENSMUSG00000045019.4
Acer2	0	11.58	0.27	0.37	protein_coding,lncRNA	chr4:86874396-86934822	ENSMUSG00000038007.14
Acer3	0.44	0	6.74	6.23	protein_coding,nonsense_mediated_decay,retained_intron	chr7:98206389-98321208	ENSMUSG00000030760.14
Ache	0	0	0	0.1	protein_coding,retained_intron	chr5:137287519-137294466	ENSMUSG00000023328.14
Acin1	360.7	586.41	319.88	253.72	protein_coding,retained_intron,lncRNA	chr14:54642161-54686931	ENSMUSG00000022185.19
Ackr1	0	0	0	0	protein_coding,lncRNA	chr1:173331886-173333750	ENSMUSG00000037872.5
Ackr2	0	0	0	0	protein_coding	chr9:121898355-121911074	ENSMUSG00000044534.8
Ackr3	0	0	0	0	protein_coding	chr1:90203980-90216751	ENSMUSG00000044337.5
Ackr4	0	0	0	0	protein_coding,lncRNA	chr9:104084157-104126933	ENSMUSG00000079355.5
Acly	137.5	11.57	93.1	83.86	protein_coding,lncRNA	chr11:100476353-100528000	ENSMUSG00000020917.17
Acmsd	0	0	0	0	protein_coding,lncRNA	chr1:127729413-127767978	ENSMUSG00000026348.7
Acnat1	0	0	0	0	lncRNA,protein_coding	chr4:49447105-49473912	ENSMUSG00000070985.3
Acnat2	0	0	0	0	protein_coding,lncRNA	chr4:49379840-49408151	ENSMUSG00000060317.9
Aco1	15.4	0	14.67	12.03	protein_coding,lncRNA	chr4:40143081-40198338	ENSMUSG00000028405.9
Aco2	189.66	0	72.99	77.62	protein_coding,retained_intron	chr15:81872309-81915133	ENSMUSG00000022477.13
Acod1	0	0	0	0	protein_coding	chr14:103046977-103056573	ENSMUSG00000022126.6
Acot1	0	0	2.02	0.16	protein_coding,retained_intron,lncRNA	chr12:84009490-84018371	ENSMUSG00000072949.6
Acot10	0	0	0.37	0.13	protein_coding	chr15:20665214-20666750	ENSMUSG00000047565.5
Acot11	0.03	0	0.9	4.08	lncRNA,nonsense_mediated_decay,protein_coding	chr4:106744555-106804998	ENSMUSG00000034853.16
Acot12	0	0	0	0	protein_coding,retained_intron,lncRNA	chr13:91741512-91786148	ENSMUSG00000021620.4
Acot13	48.91	0	52.91	53.56	protein_coding,lncRNA	chr13:24817948-24831540	ENSMUSG00000006717.7
Acot2	0	0	3.75	5.99	protein_coding	chr12:83987861-83993873	ENSMUSG00000021226.7
Acot3	0	0	0	0	protein_coding	chr12:84052144-84060402	ENSMUSG00000021228.15
Acot4	0	0	0	0	protein_coding,lncRNA	chr12:84038379-84048601	ENSMUSG00000052392.5
Acot5	0	0	0	0	protein_coding	chr12:84069325-84076020	ENSMUSG00000042540.12
Acot6	0	0	0	0.16	protein_coding	chr12:84100654-84111349	ENSMUSG00000043487.4
Acot7	83.65	0	88.56	90.42	protein_coding,lncRNA	chr4:152178134-152271855	ENSMUSG00000028937.14
Acot8	0	0	20.16	16.99	nonsense_mediated_decay,protein_coding,retained_intron	chr2:164792765-164804882	ENSMUSG00000017307.16
Acot9	18.79	0	66.91	48.97	protein_coding,nonsense_mediated_decay,lncRNA,retained_intron	chrX:155262443-155297654	ENSMUSG00000025287.15
Acox1	38.27	0	11.72	15.96	lncRNA,protein_coding	chr11:116171888-116199045	ENSMUSG00000020777.16
Acox2	0	0	0	0	protein_coding,lncRNA,retained_intron	chr14:8225511-8259353	ENSMUSG00000021751.13
Acox3	10.58	0	20.34	16.69	protein_coding,retained_intron	chr5:35583040-35615352	ENSMUSG00000029098.17
Acoxl	0	0	4.01	3	protein_coding,lncRNA	chr2:127838876-128123873	ENSMUSG00000027380.10
Acp1	15.92	0	34.27	55.92	protein_coding,nonsense_mediated_decay,retained_intron,lncRNA	chr12:30893326-30911589	ENSMUSG00000044573.16
Acp2	58.41	0	3.48	4.31	protein_coding,lncRNA,retained_intron	chr2:91202885-91214098	ENSMUSG00000002103.16
Acp4	0	0	0	0	protein_coding	chr7:44252148-44257378	ENSMUSG00000012777.14
Acp5	99.96	0	72.65	52.88	protein_coding,lncRNA	chr9:22126727-22135711	ENSMUSG00000001348.15
Acp6	20.61	0	6.44	11.91	protein_coding,retained_intron	chr3:97158777-97177299	ENSMUSG00000028093.15
Acp7	0	0	0	0	protein_coding	chr7:28607276-28631332	ENSMUSG00000037469.10
Acpp	0.14	0	3.89	1.66	protein_coding,retained_intron	chr9:104288251-104337748	ENSMUSG00000032561.15
Acr	0	0	0	0	protein_coding,nonsense_mediated_decay	chr15:89568326-89574585	ENSMUSG00000022622.5
Acrbp	0	0	1.19	5.64	protein_coding,lncRNA,retained_intron	chr6:125049689-125063267	ENSMUSG00000072770.9
Acrv1	0	0	0	0	retained_intron,protein_coding	chr9:36693220-36698843	ENSMUSG00000032110.4
Acsbg1	98.42	61.95	65.81	43.56	protein_coding,retained_intron	chr9:54604877-54661870	ENSMUSG00000032281.11
Acsbg2	0	0	0	0	protein_coding	chr17:56843103-56874447	ENSMUSG00000024207.8
Acsf2	2.91	0	15.86	9.28	protein_coding,lncRNA	chr11:94557102-94601871	ENSMUSG00000076435.3
Acsf3	0.55	0	3.06	7.12	protein_coding,lncRNA	chr8:122775486-122817880	ENSMUSG00000015016.8
Acsl1	0	51.92	1.75	4.32	protein_coding,retained_intron,lncRNA	chr8:46471037-46536051	ENSMUSG00000018796.13
Acsl3	9.34	14.96	4.03	0.91	protein_coding,retained_intron	chr1:78657825-78707743	ENSMUSG00000032883.15
Acsl4	77.2	0	31.32	34.24	protein_coding,lncRNA	chrX:142317993-142390535	ENSMUSG00000031278.12
Acsl5	217.01	0	159.73	158.94	protein_coding,nonsense_mediated_decay,retained_intron	chr19:55251938-55297720	ENSMUSG00000024981.6
Acsl6	0	0	0	0	protein_coding,lncRNA	chr11:54303798-54364756	ENSMUSG00000020333.17
Acsm1	0	0	0	0	protein_coding	chr7:119607026-119662515	ENSMUSG00000033533.14
Acsm2	0	0	0	0	protein_coding,nonsense_mediated_decay,retained_intron,lncRNA	chr7:119554340-119600690	ENSMUSG00000030945.17
Acsm3	0	0	0.57	0	protein_coding,retained_intron	chr7:119760923-119787513	ENSMUSG00000030935.15
Acsm4	0	0	0	0	protein_coding	chr7:119690026-119714565	ENSMUSG00000047026.9
Acsm5	0	0	0	0	protein_coding,nonsense_mediated_decay	chr7:119519463-119545551	ENSMUSG00000030972.6
Acss1	8.64	27.26	17.15	14.71	protein_coding,lncRNA,retained_intron	chr2:150618105-150668500	ENSMUSG00000027452.11
Acss2	63.89	115	27.72	20.59	protein_coding,nonsense_mediated_decay,retained_intron,lncRNA	chr2:155517948-155585724	ENSMUSG00000027605.18
Acss2os	0	0	0	0	lncRNA	chr2:155547040-155556930	ENSMUSG00000086529.1
Acss3	0	0	0	0	protein_coding,lncRNA	chr10:106933517-107123668	ENSMUSG00000035948.13
Acta1	0	0	0	0	protein_coding	chr8:123891769-123894751	ENSMUSG00000031972.5
Acta2	0	0	0	0	protein_coding	chr19:34241090-34255590	ENSMUSG00000035783.9
Actb	7844.91	3763.75	6250.4	5369.9	protein_coding,lncRNA,retained_intron	chr5:142903115-142906754	ENSMUSG00000029580.14
Actbl2	0	0	0	0.09	protein_coding	chr13:111255013-111257749	ENSMUSG00000055194.3
Actc1	0	0	0	0	protein_coding	chr2:114047282-114053548	ENSMUSG00000068614.7
Acte1	0	0	0	0	lncRNA,protein_coding,nonsense_mediated_decay	chr7:143866838-143900046	ENSMUSG00000031085.16
Actg1	3331.44	1165.84	3345.69	2933.41	protein_coding,nonsense_mediated_decay,retained_intron	chr11:120345690-120348542	ENSMUSG00000062825.15
Actg2	0	0	0	4.58	protein_coding,lncRNA	chr6:83512905-83536265	ENSMUSG00000059430.14
Actg-ps1	1.13	0	0.43	0.78	processed_pseudogene	chr8:46228994-46230117	ENSMUSG00000074978.4
Actl10	0	0	0	0	protein_coding	chr2:154551776-154553276	ENSMUSG00000078129.2
Actl11	0	0	0	0	protein_coding	chr9:107928469-107932461	ENSMUSG00000066368.1
Actl6a	90.05	25.37	51.5	65.3	retained_intron,protein_coding,nonsense_mediated_decay	chr3:32706298-32726973	ENSMUSG00000027671.14
Actl6b	0	0	0	0	nonsense_mediated_decay,protein_coding,retained_intron	chr5:137553517-137569582	ENSMUSG00000029712.14
Actl7a	0	0	0	0	protein_coding	chr4:56743413-56744925	ENSMUSG00000070979.5
Actl7b	0	0	0	0	protein_coding	chr4:56740005-56741443	ENSMUSG00000070980.4
Actl9	0	0	0	0	protein_coding	chr17:33432896-33434268	ENSMUSG00000092519.2
Actn1	22.95	0	26.08	47.49	lncRNA,protein_coding,retained_intron	chr12:80167547-80260371	ENSMUSG00000015143.15
Actn2	16.97	0	20.74	34.86	protein_coding,retained_intron,lncRNA	chr13:12269426-12340760	ENSMUSG00000052374.16
Actn3	0	0	0.14	0	protein_coding,retained_intron	chr19:4861216-4877909	ENSMUSG00000006457.4
Actn4	215.48	98.92	153.11	119.73	protein_coding,retained_intron,lncRNA	chr7:28893248-28962340	ENSMUSG00000054808.15
Actr10	101.56	0	227.27	192.96	protein_coding,nonsense_mediated_decay,retained_intron	chr12:70937857-70964718	ENSMUSG00000021076.6
Actr1a	115.26	100.77	72.46	54.51	protein_coding,lncRNA,nonsense_mediated_decay	chr19:46376811-46395748	ENSMUSG00000025228.5
Actr1b	34.42	0	40.55	41.06	protein_coding,retained_intron,lncRNA	chr1:36698114-36714422	ENSMUSG00000037351.9
Actr2	302.53	222.72	439.15	381.45	lncRNA,protein_coding,retained_intron	chr11:20062304-20112913	ENSMUSG00000020152.7
Actr3	770.94	864.71	1408.61	1172.94	protein_coding,retained_intron,nonsense_mediated_decay	chr1:125392905-125435727	ENSMUSG00000026341.16
Actr3b	0	0	0	0.75	protein_coding,lncRNA	chr5:25759997-25850688	ENSMUSG00000056367.14
Actr5	16.42	10.23	15.44	9.23	nonsense_mediated_decay,retained_intron,protein_coding,lncRNA	chr2:158624888-158639211	ENSMUSG00000037761.16
Actr6	16.86	0	16.53	15.09	protein_coding,lncRNA,nonsense_mediated_decay	chr10:89711971-89732295	ENSMUSG00000019948.4
Actr8	113.88	0	17.15	26.05	protein_coding,retained_intron,lncRNA	chr14:29978337-30006354	ENSMUSG00000015971.5
Actrt1	0	0	0	0	protein_coding	chrX:46329007-46330345	ENSMUSG00000046615.2
Actrt2	0	0	0	0	protein_coding	chr4:154666433-154667867	ENSMUSG00000051276.4
Actrt3	0	0	0.59	0	protein_coding	chr3:30597073-30599939	ENSMUSG00000037737.6
Acvr1	0	0	3.17	1.45	protein_coding,lncRNA	chr2:58388644-58567157	ENSMUSG00000026836.15
Acvr1b	3.74	0	1.3	1.73	protein_coding	chr15:101174067-101213684	ENSMUSG00000000532.11
Acvr1c	0	0	0	0	protein_coding	chr2:58267453-58357895	ENSMUSG00000026834.13
Acvr2a	0.83	0	0	0.22	lncRNA,protein_coding	chr2:48814109-48903269	ENSMUSG00000052155.5
Acvr2b	0	9.56	0.16	0	protein_coding,retained_intron	chr9:119402118-119434995	ENSMUSG00000061393.14
Acvrl1	0	0	1.82	0.27	protein_coding,retained_intron,lncRNA	chr15:101128522-101145336	ENSMUSG00000000530.16
Acy1	0.39	0	5.8	13.91	retained_intron,protein_coding,nonsense_mediated_decay	chr9:106432981-106438319	ENSMUSG00000023262.13
Acy3	0	0	0.13	0	protein_coding,lncRNA,retained_intron	chr19:3986570-3990007	ENSMUSG00000024866.10
Acyp1	18.01	0	27.79	25.42	protein_coding	chr12:85272398-85288438	ENSMUSG00000008822.15
Acyp2	0	0	1.31	2.65	protein_coding	chr11:30505991-30649587	ENSMUSG00000060923.5
Ada	0	0	2.6	1.91	protein_coding,lncRNA	chr2:163726584-163750239	ENSMUSG00000017697.3
Adad1	0	0	0	0	protein_coding,retained_intron	chr3:37063527-37121930	ENSMUSG00000027719.15
Adad2	0	0	0.09	0	protein_coding	chr8:119612747-119616924	ENSMUSG00000024266.8
Adal	101.61	0	9.92	5.14	protein_coding,retained_intron,lncRNA	chr2:121140428-121156680	ENSMUSG00000027259.15
Adam10	25.18	12.83	67.53	61.19	nonsense_mediated_decay,protein_coding,retained_intron	chr9:70678997-70780229	ENSMUSG00000054693.14
Adam11	0	0	0	0.03	protein_coding,lncRNA	chr11:102761439-102780262	ENSMUSG00000020926.16
Adam12	0	0	0.71	1.1	protein_coding,retained_intron,lncRNA	chr7:133883199-134232146	ENSMUSG00000054555.11
Adam15	0	0	3.52	7.36	protein_coding,lncRNA,nonsense_mediated_decay,retained_intron	chr3:89338542-89349996	ENSMUSG00000028041.17
Adam17	67.79	71.11	39.59	41.42	nonsense_mediated_decay,protein_coding,lncRNA,retained_intron	chr12:21323509-21373632	ENSMUSG00000052593.16
Adam18	0	0	0	0	protein_coding,nonsense_mediated_decay	chr8:24602246-24674755	ENSMUSG00000031552.13
Adam19	49.72	52.1	83.2	74.4	protein_coding,lncRNA,retained_intron	chr11:46055992-46147343	ENSMUSG00000011256.16
Adam1a	0	0	0.68	0.33	protein_coding	chr5:121518576-121545482	ENSMUSG00000072647.6
Adam1b	0	0	0	0.34	protein_coding	chr5:121500098-121503435	ENSMUSG00000062438.4
Adam2	0	0	0	0	protein_coding,retained_intron	chr14:66027329-66077733	ENSMUSG00000022039.6
Adam20	0	0	0	0	protein_coding	chr8:40793273-40797303	ENSMUSG00000046282.7
Adam21	0	0	0	0	protein_coding	chr12:81558584-81568474	ENSMUSG00000008438.3
Adam22	0	8.6	0.03	0.15	protein_coding,nonsense_mediated_decay,lncRNA,retained_intron	chr5:8072352-8368160	ENSMUSG00000040537.17
Adam23	0.05	0	0.03	0.32	retained_intron,protein_coding,lncRNA	chr1:63445891-63596276	ENSMUSG00000025964.15
Adam24	0	0	0	0	protein_coding	chr8:40675077-40682199	ENSMUSG00000046723.4
Adam25	0	0	0	0	protein_coding	chr8:40752208-40756176	ENSMUSG00000071937.4
Adam26a	0	0	0	0	protein_coding	chr8:43568278-43576707	ENSMUSG00000048516.2
Adam26b	0	0	0	0	protein_coding	chr8:43519762-43528106	ENSMUSG00000063900.5
Adam28	0	0	0	0.02	protein_coding,retained_intron	chr14:68606027-68655842	ENSMUSG00000014725.16
Adam29	0	0	0	0	protein_coding	chr8:55870912-55906948	ENSMUSG00000046258.4
Adam3	0	0	0	0	protein_coding,nonsense_mediated_decay,lncRNA	chr8:24677225-24725852	ENSMUSG00000031553.16
Adam30	0	0	0	0.34	protein_coding	chr3:98160630-98164169	ENSMUSG00000043468.4
Adam32	0	0	0	0	protein_coding,nonsense_mediated_decay,retained_intron	chr8:24836140-24948804	ENSMUSG00000037437.18
Adam33	0	0	0	0	nonsense_mediated_decay,protein_coding,retained_intron,lncRNA	chr2:131050591-131063814	ENSMUSG00000027318.17
Adam34	0	0	0	0	protein_coding	chr8:43650309-43710049	ENSMUSG00000079058.3
Adam39	0	0	0	0	protein_coding	chr8:40822990-40827037	ENSMUSG00000054033.6
Adam4	0	0	0.46	0.43	protein_coding	chr12:81419443-81421946	ENSMUSG00000072972.3
Adam5	0	0	0	0	protein_coding,lncRNA	chr8:24727093-24824369	ENSMUSG00000031554.18
Adam6a	0	0	0	0	protein_coding	chr12:113543908-113546465	ENSMUSG00000043945.4
Adam6b	0	0	0	0	protein_coding	chr12:113489511-113492057	ENSMUSG00000051804.3
Adam7	0	0	0	0	protein_coding,retained_intron	chr14:68497336-68533741	ENSMUSG00000022056.9
Adam8	14.01	0	12.3	29.91	protein_coding,retained_intron,nonsense_mediated_decay,lncRNA	chr7:139978932-139992562	ENSMUSG00000025473.16
Adam9	0.9	0	12.08	6.53	protein_coding,nonsense_mediated_decay	chr8:24949611-25016927	ENSMUSG00000031555.15
Adamdec1	0	0	0	0	protein_coding	chr14:68563380-68582095	ENSMUSG00000022057.8
Adamts1	0	0	0.68	0.16	protein_coding,retained_intron	chr16:85793827-85803113	ENSMUSG00000022893.14
Adamts10	89.3	0	34.18	58.95	protein_coding,nonsense_mediated_decay,retained_intron,lncRNA	chr17:33524204-33553782	ENSMUSG00000024299.17
Adamts12	0	0	0.06	0.08	protein_coding,retained_intron	chr15:11064790-11349231	ENSMUSG00000047497.10
Adamts13	0	0	0.19	0	protein_coding,lncRNA	chr2:26973416-27009628	ENSMUSG00000014852.16
Adamts14	0	0	1.26	0.65	protein_coding	chr10:61197112-61273438	ENSMUSG00000059901.12
Adamts15	0	0	0	0	protein_coding,retained_intron	chr9:30899155-30922452	ENSMUSG00000033453.8
Adamts16	0	0	0	0	protein_coding,nonsense_mediated_decay,retained_intron	chr13:70727802-70841811	ENSMUSG00000049538.14
Adamts17	0	0	0.13	0	protein_coding,lncRNA,retained_intron	chr7:66839735-67153171	ENSMUSG00000058145.16
Adamts18	0	0	0	0.09	nonsense_mediated_decay,retained_intron,lncRNA,protein_coding	chr8:113697126-113848738	ENSMUSG00000053399.9
Adamts19	0	0	0	0	protein_coding,retained_intron	chr18:58836667-59054060	ENSMUSG00000053441.5
Adamts2	0	0	0	0	protein_coding,lncRNA	chr11:50602084-50807573	ENSMUSG00000036545.9
Adamts20	70.5	0	0	0.22	protein_coding,retained_intron,lncRNA	chr15:94270163-94465418	ENSMUSG00000022449.14
Adamts3	0	0	0.02	0	protein_coding,lncRNA	chr5:89677087-89883334	ENSMUSG00000043635.12
Adamts4	0	0	0.13	0.24	protein_coding	chr1:171250421-171260637	ENSMUSG00000006403.13
Adamts5	0	0	0	0	protein_coding	chr16:85856173-85901828	ENSMUSG00000022894.6
Adamts6	0.12	0	3.72	5.23	nonsense_mediated_decay,protein_coding	chr13:104287835-104496695	ENSMUSG00000046169.10
Adamts7	0	0	0.15	0	nonsense_mediated_decay,protein_coding,retained_intron,lncRNA	chr9:90163069-90208071	ENSMUSG00000032363.15
Adamts8	0	0	0	0	protein_coding,nonsense_mediated_decay	chr9:30942562-30963838	ENSMUSG00000031994.13
Adamts9	0	0	0.13	0	protein_coding,retained_intron,lncRNA	chr6:92772699-92943492	ENSMUSG00000030022.14
Adamtsl1	0	0	0	0	protein_coding,retained_intron,lncRNA	chr4:85514172-86428385	ENSMUSG00000066113.16
Adamtsl2	0	0	0	0.1	protein_coding,retained_intron,lncRNA	chr2:27079379-27108981	ENSMUSG00000036040.14
Adamtsl3	0	0	0	0	protein_coding,lncRNA,retained_intron	chr7:82335694-82614450	ENSMUSG00000070469.12
Adamtsl4	0	0	0	0.03	protein_coding,lncRNA	chr3:95676201-95687917	ENSMUSG00000015850.11
Adamtsl5	11.65	0	0.26	0.1	retained_intron,protein_coding,lncRNA	chr10:80339110-80348412	ENSMUSG00000043822.18
Adap1	9.51	0	23.16	22.11	lncRNA,protein_coding,retained_intron	chr5:139271876-139325622	ENSMUSG00000056413.16
Adap2	0	0	0	0	protein_coding,nonsense_mediated_decay	chr11:80154105-80178958	ENSMUSG00000020709.15
Adap2os	0	0	0	0	lncRNA	chr11:80158861-80177629	ENSMUSG00000086507.1
Adar	35.16	0	43.87	50.11	protein_coding,retained_intron,lncRNA	chr3:89715022-89753446	ENSMUSG00000027951.16
Adarb1	0	6.01	5.08	0.23	nonsense_mediated_decay,protein_coding,retained_intron	chr10:77290726-77418270	ENSMUSG00000020262.15
Adarb2	0	0	0	0	protein_coding,lncRNA,nonsense_mediated_decay,retained_intron	chr13:8202866-8768747	ENSMUSG00000052551.16
Adat1	4.56	0	0.92	1.98	protein_coding	chr8:111966908-111992302	ENSMUSG00000031949.17
Adat2	0	0	7.97	5.27	protein_coding	chr10:13552894-13563376	ENSMUSG00000019808.8
Adat3	0	0	0.76	0.73	protein_coding	chr10:80602880-80607654	ENSMUSG00000113640.1
Adck1	0.09	0	3.73	5.5	protein_coding,retained_intron,lncRNA	chr12:88360554-88461724	ENSMUSG00000021044.15
Adck2	2.57	0	17.57	12.93	protein_coding,retained_intron,nonsense_mediated_decay	chr6:39573873-39588769	ENSMUSG00000046947.12
Adck5	78.76	0	4.66	6.52	protein_coding,retained_intron,nonsense_mediated_decay,lncRNA	chr15:76576358-76595816	ENSMUSG00000022550.18
Adcy1	0	0	0.13	0.35	protein_coding,lncRNA	chr11:7063489-7178506	ENSMUSG00000020431.5
Adcy10	0	0	0.09	0	nonsense_mediated_decay,protein_coding,lncRNA,retained_intron	chr1:165485183-165576774	ENSMUSG00000026567.16
Adcy2	0	0	0	0	protein_coding	chr13:68620043-68999541	ENSMUSG00000021536.7
Adcy3	15.41	0	12.26	14.95	protein_coding,retained_intron,lncRNA	chr12:4133103-4213525	ENSMUSG00000020654.15
Adcy4	0	0	0	0	protein_coding,retained_intron	chr14:55769057-55784095	ENSMUSG00000022220.14
Adcy5	0	0	0	0.01	protein_coding,retained_intron	chr16:35154877-35305738	ENSMUSG00000022840.9
Adcy6	0	0	2.82	1.6	protein_coding,lncRNA,retained_intron,nonsense_mediated_decay	chr15:98589973-98610076	ENSMUSG00000022994.9
Adcy7	38.71	78.96	57.04	96.95	nonsense_mediated_decay,protein_coding,retained_intron	chr8:88272403-88329962	ENSMUSG00000031659.13
Adcy8	0	0	0	0	protein_coding,retained_intron	chr15:64697084-64922296	ENSMUSG00000022376.8
Adcy9	0	0	0	0.13	protein_coding	chr16:4287529-4420498	ENSMUSG00000005580.11
Adcyap1	0	0	0	0	protein_coding,retained_intron	chr17:93199017-93206537	ENSMUSG00000024256.7
Adcyap1r1	0	0	0	0	protein_coding	chr6:55451978-55501451	ENSMUSG00000029778.12
Add1	111.54	614.61	133.84	122.53	protein_coding,retained_intron,lncRNA	chr5:34573664-34632308	ENSMUSG00000029106.14
Add2	0	0	0	0	protein_coding,retained_intron	chr6:86028681-86124409	ENSMUSG00000030000.10
Add3	159.19	118.19	57.53	55.63	protein_coding,retained_intron	chr19:53140443-53247399	ENSMUSG00000025026.15
Adgb	0	0	0	0	protein_coding,nonsense_mediated_decay	chr10:10335703-10472326	ENSMUSG00000050994.20
Adgra1	0	0	0	0	lncRNA,protein_coding,retained_intron	chr7:139834174-139878088	ENSMUSG00000025475.17
Adgra2	0	0	0.62	0.07	protein_coding,nonsense_mediated_decay	chr8:27085583-27123436	ENSMUSG00000031486.15
Adgra3	0	28.11	0.09	0.96	protein_coding,lncRNA,retained_intron	chr5:49959956-50059006	ENSMUSG00000029090.12
Adgrb1	0	0	0	0	protein_coding,lncRNA,nonsense_mediated_decay,retained_intron	chr15:74516195-74589465	ENSMUSG00000034730.17
Adgrb2	0	0	1.85	0.57	protein_coding,retained_intron	chr4:129984870-130022633	ENSMUSG00000028782.14
Adgrb3	0	0	0	0	retained_intron,protein_coding,lncRNA	chr1:25067476-25829707	ENSMUSG00000033569.17
Adgrd1	0	0	0.37	0	protein_coding,retained_intron	chr5:129096750-129204599	ENSMUSG00000044017.16
Adgrd2-ps	0	0	0	0	transcribed_unprocessed_pseudogene	chr2:38671158-38687651	ENSMUSG00000083722.1
Adgre1	0	0	0	0.02	protein_coding	chr17:57358691-57483527	ENSMUSG00000004730.15
Adgre4	0	0	0	0	protein_coding	chr17:55749984-55853662	ENSMUSG00000032915.6
Adgre5	362.01	370.99	252.5	237.52	protein_coding,retained_intron,nonsense_mediated_decay	chr8:83723251-83741326	ENSMUSG00000002885.14
Adgrf1	0	0	0	0	protein_coding	chr17:43270329-43324737	ENSMUSG00000041293.5
Adgrf2	0	0	0	0	protein_coding	chr17:42708936-42742179	ENSMUSG00000057899.6
Adgrf3	0	0	0	0	protein_coding,lncRNA	chr5:30193431-30205722	ENSMUSG00000067642.11
Adgrf4	0	0	0.3	0	protein_coding	chr17:42656891-42692284	ENSMUSG00000023918.12
Adgrf5	0	0	0	0	protein_coding,nonsense_mediated_decay	chr17:43360451-43459557	ENSMUSG00000056492.6
Adgrg1	7.82	18797.2	4.17	5.89	protein_coding,retained_intron,nonsense_mediated_decay,lncRNA	chr8:94974751-95014217	ENSMUSG00000031785.16
Adgrg2	0	0	0	0	protein_coding,retained_intron	chrX:160390690-160498070	ENSMUSG00000031298.15
Adgrg3	0	32.65	0.41	3.59	protein_coding,lncRNA,retained_intron,nonsense_mediated_decay	chr8:95017692-95045250	ENSMUSG00000060470.7
Adgrg4	0	0	0	0	protein_coding	chrX:56870163-57001558	ENSMUSG00000053852.11
Adgrg5	86.78	0	64.46	88.4	protein_coding,nonsense_mediated_decay,lncRNA	chr8:94923694-94943280	ENSMUSG00000061577.12
Adgrg6	0	0	0	0	protein_coding,lncRNA,retained_intron	chr10:14402583-14545659	ENSMUSG00000039116.7
Adgrg7	0	0	0	0	protein_coding	chr16:56724609-56795855	ENSMUSG00000022755.4
Adgrl1	9.52	0	10.62	19.75	retained_intron,protein_coding,nonsense_mediated_decay,lncRNA	chr8:83900105-83941954	ENSMUSG00000013033.16
Adgrl2	4.76	0	0.89	0.73	protein_coding,retained_intron	chr3:148815583-148990555	ENSMUSG00000028184.12
Adgrl3	0	0	0.45	0	protein_coding,retained_intron,nonsense_mediated_decay,lncRNA	chr5:81020138-81825133	ENSMUSG00000037605.16
Adgrl4	0	0	0	0	protein_coding,retained_intron,lncRNA,nonsense_mediated_decay	chr3:151437887-151545086	ENSMUSG00000039167.12
Adgrv1	0.1	2.07	0.01	0	protein_coding,nonsense_mediated_decay,lncRNA,retained_intron	chr13:81095068-81633154	ENSMUSG00000069170.14
Adh1	0	0	0	0	protein_coding,retained_intron,nonsense_mediated_decay,lncRNA	chr3:138260991-138290698	ENSMUSG00000074207.10
Adh4	0	0	0	0	protein_coding,lncRNA	chr3:138415466-138430892	ENSMUSG00000037797.14
Adh5	152.06	0	92.11	98.23	protein_coding,retained_intron,nonsense_mediated_decay	chr3:138443093-138455499	ENSMUSG00000028138.8
Adh6a	0	0	0	0	protein_coding	chr3:138313286-138331134	ENSMUSG00000053054.13
Adh6b	0	0	0	0	protein_coding,retained_intron	chr3:138341775-138358861	ENSMUSG00000074206.7
Adh6-ps1	0	0	0	0	lncRNA,transcribed_unprocessed_pseudogene	chr3:138374121-138395002	ENSMUSG00000090306.5
Adh7	0	0	0	0	retained_intron,protein_coding,lncRNA	chr3:138217760-138233382	ENSMUSG00000055301.8
Adhfe1	0	0	0.41	1.33	nonsense_mediated_decay,protein_coding	chr1:9547948-9580673	ENSMUSG00000025911.14
Adi1	6.56	0	14.34	21.79	lncRNA,protein_coding	chr12:28675231-28682175	ENSMUSG00000020629.12
Adig	0	0	0	0	lncRNA,protein_coding	chr2:158502612-158508198	ENSMUSG00000044405.4
Adipoq	0	0	0	0	protein_coding	chr16:23146536-23158028	ENSMUSG00000022878.5
Adipor1	44.21	11.46	41.38	51.68	protein_coding,retained_intron,lncRNA	chr1:134415378-134433351	ENSMUSG00000026457.14
Adipor2	32.2	34.03	47.49	48	protein_coding,nonsense_mediated_decay,retained_intron	chr6:119353150-119417704	ENSMUSG00000030168.13
Adk	10.86	25642.6	13.86	21.63	protein_coding,lncRNA,retained_intron	chr14:21052574-21448569	ENSMUSG00000039197.10
Adm	0	0	0	0.57	retained_intron,protein_coding	chr7:110627661-110629820	ENSMUSG00000030790.15
Adm2	0	0	0	0	protein_coding	chr15:89322720-89324731	ENSMUSG00000054136.6
Adnp	18.37	3.99	12.8	9.53	retained_intron,protein_coding,lncRNA	chr2:168180986-168207112	ENSMUSG00000051149.15
Adnp2	8.61	0	9.91	10.84	protein_coding	chr18:80126311-80151482	ENSMUSG00000053950.10
Ado	1.48	4.31	6.24	7.43	protein_coding	chr10:67544511-67549068	ENSMUSG00000057134.6
Adora1	0	0	0.02	0	protein_coding	chr1:134199223-134235431	ENSMUSG00000042429.8
Adora2a	13	0	31.65	27.8	protein_coding	chr10:75316877-75334784	ENSMUSG00000020178.6
Adora2b	0	0	0	0	protein_coding	chr11:62248984-62266453	ENSMUSG00000018500.2
Adora3	0	0	0	0	protein_coding,retained_intron	chr3:105870858-105908926	ENSMUSG00000000562.5
Adpgk	30.99	8.08	10.79	10.02	protein_coding,lncRNA,retained_intron	chr9:59291558-59324052	ENSMUSG00000025236.11
Adprh	30.8	6.68	42.61	42.07	lncRNA,protein_coding	chr16:38444030-38452703	ENSMUSG00000002844.9
Adprhl1	0	0	0	0	protein_coding,retained_intron	chr8:13221663-13254162	ENSMUSG00000031448.12
Adprhl2	15.28	0	11.45	13.64	lncRNA,protein_coding	chr4:126316047-126321703	ENSMUSG00000042558.16
Adprm	0	0	41.42	40.03	nonsense_mediated_decay,protein_coding,lncRNA	chr11:67037905-67052594	ENSMUSG00000020910.16
Adra1a	0	0	0	0	protein_coding,retained_intron	chr14:66635251-66771168	ENSMUSG00000045875.13
Adra1b	0	0	0	0	protein_coding,lncRNA	chr11:43774606-43901210	ENSMUSG00000050541.14
Adra1d	0	0	0	0	protein_coding	chr2:131545850-131562283	ENSMUSG00000027335.9
Adra2a	0	0	0	0	protein_coding	chr19:54044151-54048982	ENSMUSG00000033717.6
Adra2b	0	0	0	0.11	protein_coding	chr2:127363208-127367221	ENSMUSG00000058620.5
Adra2c	0	0	0	0	protein_coding	chr5:35278319-35281763	ENSMUSG00000045318.6
Adrb1	2.53	0	0	0.94	protein_coding,lncRNA	chr19:56722199-56733113	ENSMUSG00000035283.5
Adrb2	7.99	0	4.14	5.96	protein_coding	chr18:62177816-62179959	ENSMUSG00000045730.4
Adrb3	0	0	0	0	protein_coding,lncRNA	chr8:27225776-27250616	ENSMUSG00000031489.15
Adrm1	98.13	13.19	59.28	54.57	protein_coding,retained_intron,lncRNA	chr2:180171485-180176286	ENSMUSG00000039041.15
Adsl	57.46	22.56	44.21	50.55	nonsense_mediated_decay,protein_coding,retained_intron	chr15:80948490-80970946	ENSMUSG00000022407.10
Adss	80.15	207.66	88.02	75.04	protein_coding,retained_intron	chr1:177762962-177796511	ENSMUSG00000015961.8
Adssl1	25.05	0	0.47	3.35	protein_coding,retained_intron,lncRNA	chr12:112620045-112641360	ENSMUSG00000011148.14
Adtrp	0	0	0	0	protein_coding,nonsense_mediated_decay,lncRNA	chr13:41763148-41847684	ENSMUSG00000058022.14
Aebp1	0.13	0	2.92	0.87	protein_coding,lncRNA	chr11:5861947-5872088	ENSMUSG00000020473.13
Aebp2	103.72	189.14	154.4	167.43	protein_coding,retained_intron,lncRNA	chr6:140622663-140678472	ENSMUSG00000030232.18
Aen	39.43	0	48.53	31.61	protein_coding,lncRNA	chr7:78895854-78911209	ENSMUSG00000030609.18
AF067061	0	0	0	0	protein_coding	chr13:120263114-120264517	ENSMUSG00000095071.2
AF067063	0	0	0	0	protein_coding	chr13:119827961-119830216	ENSMUSG00000094237.2
AF357341	0	0	0	0	snoRNA	chr12:109681519-109681593	ENSMUSG00000065022.1
AF357399	0	0	0	2.26	snoRNA	chr7:28351508-28351632	ENSMUSG00000077711.1
AF357425	0	0	0	0	snoRNA	chr12:109636012-109636084	ENSMUSG00000088294.1
AF357428	0	0	0	0	snoRNA	chr12:109679945-109680013	ENSMUSG00000065749.1
AF366264	0	0	0	0	protein_coding	chr8:13835233-13838389	ENSMUSG00000057116.5
Afap1	0	0	0.55	0.19	protein_coding,lncRNA,retained_intron	chr5:35893319-36003923	ENSMUSG00000029094.12
Afap1l1	0	0	0	0	nonsense_mediated_decay,protein_coding,retained_intron	chr18:61730261-61786702	ENSMUSG00000033032.15
Afap1l2	0	0	0.02	0	protein_coding,retained_intron	chr19:56912361-57008228	ENSMUSG00000025083.18
Afdn	0.14	0	6.22	4.44	protein_coding,retained_intron,lncRNA	chr17:13760539-13906150	ENSMUSG00000068036.15
Aff1	8.69	197.15	11.74	13.45	protein_coding,retained_intron	chr5:103692374-103855322	ENSMUSG00000029313.18
Aff2	0	0	0.13	0	protein_coding,lncRNA,retained_intron	chrX:69360294-69868037	ENSMUSG00000031189.12
Aff3	5.82	110.33	5.78	11.06	protein_coding,lncRNA,nonsense_mediated_decay	chr1:38177326-38664955	ENSMUSG00000037138.18
Aff4	27.12	0	49.36	41.18	protein_coding,retained_intron,lncRNA	chr11:53350833-53421830	ENSMUSG00000049470.13
Afg1l	0.13	0	2.9	3.15	protein_coding,nonsense_mediated_decay	chr10:42312585-42478565	ENSMUSG00000038302.14
Afg3l1	77.88	100.53	21.8	18.3	protein_coding,nonsense_mediated_decay,retained_intron,lncRNA	chr8:123477903-123503916	ENSMUSG00000031967.15
Afg3l2	43.76	0	35.03	35.19	protein_coding,retained_intron	chr18:67404764-67449172	ENSMUSG00000024527.10
Afm	0	0	0	0	protein_coding	chr5:90518932-90553543	ENSMUSG00000029369.17
Afmid	162.14	0	17.02	20.87	protein_coding,retained_intron	chr11:117825924-117839908	ENSMUSG00000017718.15
Afp	0	0	2.39	2.95	protein_coding,retained_intron	chr5:90490737-90508907	ENSMUSG00000054932.6
Aftph	98.14	47.86	55.5	44.82	retained_intron,protein_coding,nonsense_mediated_decay	chr11:20685084-20741589	ENSMUSG00000049659.15
Aga	0	0	10.15	13.57	protein_coding,nonsense_mediated_decay	chr8:53511727-53523421	ENSMUSG00000031521.5
Agap1	0	0	0.21	0	protein_coding,retained_intron	chr1:89454806-89897617	ENSMUSG00000055013.16
Agap2	44.51	48.29	48.71	54.09	protein_coding	chr10:127075284-127093169	ENSMUSG00000025422.10
Agap3	9.7	0	26.82	18.58	protein_coding,lncRNA	chr5:24452177-24502047	ENSMUSG00000023353.14
Agbl1	0	0	0	0	protein_coding	chr7:76229887-77124698	ENSMUSG00000025754.11
Agbl2	0	0	1.88	0	protein_coding,lncRNA,nonsense_mediated_decay	chr2:90782727-90834437	ENSMUSG00000040812.14
Agbl3	0	0	0.44	0.56	nonsense_mediated_decay,retained_intron,protein_coding	chr6:34780432-34859459	ENSMUSG00000038836.15
Agbl4	0	0	0	0	protein_coding,lncRNA	chr4:110397661-111664324	ENSMUSG00000061298.14
Agbl5	6.92	0	10.1	6.96	protein_coding,lncRNA,retained_intron,nonsense_mediated_decay	chr5:30888694-30906965	ENSMUSG00000029165.17
Ager	56.21	0	2.84	1.22	retained_intron,protein_coding,nonsense_mediated_decay,lncRNA	chr17:34597862-34600936	ENSMUSG00000015452.14
Agfg1	56.65	116.35	49.21	64.06	protein_coding	chr1:82839483-82901182	ENSMUSG00000026159.13
Agfg2	27.22	0	22.3	14.55	protein_coding,retained_intron	chr5:137650463-137684726	ENSMUSG00000029722.15
Aggf1	11.82	12.17	35.26	30.56	protein_coding,lncRNA	chr13:95350683-95375352	ENSMUSG00000021681.8
Agk	20.81	432.01	18.39	15.28	protein_coding,retained_intron,lncRNA,nonsense_mediated_decay	chr6:40325172-40396762	ENSMUSG00000029916.11
Agl	0	0	6.48	3.51	protein_coding,nonsense_mediated_decay,retained_intron	chr3:116739999-116808166	ENSMUSG00000033400.14
Agmat	0	0	0	0	protein_coding	chr4:141746672-141759263	ENSMUSG00000040706.4
Agmo	0	0	0	0	protein_coding,lncRNA,retained_intron,nonsense_mediated_decay	chr12:37241641-37582202	ENSMUSG00000050103.18
Ago1	9.6	0	14.97	16.61	retained_intron,protein_coding,nonsense_mediated_decay	chr4:126435012-126468583	ENSMUSG00000041530.16
Ago2	50.47	28.19	35.99	34.65	protein_coding,lncRNA	chr15:73095844-73184935	ENSMUSG00000036698.11
Ago3	1.76	11.22	7.39	6.93	protein_coding,lncRNA	chr4:126331704-126429556	ENSMUSG00000028842.15
Ago4	0	0	0	0.14	protein_coding,lncRNA	chr4:126489541-126533472	ENSMUSG00000042500.11
Agpat1	118.81	63.01	29.45	35.31	protein_coding,nonsense_mediated_decay,retained_intron	chr17:34604262-34613449	ENSMUSG00000034254.17
Agpat2	0	0	8.69	9.65	protein_coding,lncRNA	chr2:26593057-26604417	ENSMUSG00000026922.13
Agpat3	87.05	308.22	56.64	59.97	protein_coding,retained_intron,nonsense_mediated_decay	chr10:78269178-78352489	ENSMUSG00000001211.15
Agpat4	23.09	0	19.11	19.5	protein_coding,lncRNA,nonsense_mediated_decay,retained_intron	chr17:12118704-12219645	ENSMUSG00000023827.8
Agpat5	0.47	0	6.68	10.33	protein_coding	chr8:18846277-18891361	ENSMUSG00000031467.10
Agps	25.89	2.65	36.4	38.23	protein_coding,lncRNA,nonsense_mediated_decay,retained_intron	chr2:75832177-75931350	ENSMUSG00000042410.16
Agr2	0	0	0	0	protein_coding,retained_intron	chr12:35992907-36004087	ENSMUSG00000020581.11
Agr3	0	0	0	0	protein_coding	chr12:35925620-35949736	ENSMUSG00000036231.5
Agrn	0.18	0	2.5	3.33	protein_coding,lncRNA,retained_intron	chr4:156165290-156197488	ENSMUSG00000041936.18
Agrp	0	0	0	0	protein_coding	chr8:105566698-105637393	ENSMUSG00000005705.10
Agt	0	0	0.7	0.06	protein_coding	chr8:124556534-124569706	ENSMUSG00000031980.10
Agtpbp1	117.5	0	53.4	24.6	nonsense_mediated_decay,protein_coding,lncRNA,retained_intron	chr13:59445742-59585227	ENSMUSG00000021557.15
Agtr1a	0	0	0	0	protein_coding,lncRNA	chr13:30336441-30382867	ENSMUSG00000049115.15
Agtr1b	0	0	0	0	protein_coding	chr3:20314473-20367177	ENSMUSG00000054988.9
Agtr2	0	0	0	0	protein_coding,lncRNA	chrX:21484544-21489164	ENSMUSG00000068122.10
Agtrap	12.85	0	13.59	10.33	lncRNA,protein_coding,retained_intron	chr4:148077061-148088031	ENSMUSG00000029007.8
Agxt	0	0	0	0	protein_coding,retained_intron,lncRNA	chr1:93135240-93145421	ENSMUSG00000026272.6
Agxt2	0	0	0	0	protein_coding,lncRNA	chr15:10358532-10410153	ENSMUSG00000089678.8
Ahctf1	3.5	52.75	53.06	24.16	nonsense_mediated_decay,protein_coding,retained_intron	chr1:179744894-179803680	ENSMUSG00000026491.13
Ahcy	72.89	0	62.1	72.34	protein_coding,retained_intron	chr2:155059310-155074497	ENSMUSG00000027597.15
Ahcyl1	19.02	73.53	36.66	42.49	protein_coding,retained_intron,nonsense_mediated_decay,lncRNA	chr3:107663118-107696560	ENSMUSG00000027893.14
Ahcyl2	13.45	9.92	23.71	29.59	retained_intron,protein_coding,lncRNA,nonsense_mediated_decay	chr6:29768011-29912310	ENSMUSG00000029772.17
Ahdc1	15.11	7.71	6.52	13.82	lncRNA,protein_coding	chr4:133011260-133078110	ENSMUSG00000037692.14
Ahi1	13.45	0	7.5	7.51	lncRNA,protein_coding,retained_intron,nonsense_mediated_decay	chr10:20952547-21080429	ENSMUSG00000019986.17
Ahnak	160.43	252.55	265.3	264.07	protein_coding,nonsense_mediated_decay,lncRNA	chr19:8989284-9076914	ENSMUSG00000069833.13
Ahnak2	0	7.03	0.36	0	protein_coding	chr12:112772194-112802657	ENSMUSG00000072812.4
Ahr	0.03	0	0.43	4.12	protein_coding,nonsense_mediated_decay,retained_intron	chr12:35497974-35535038	ENSMUSG00000019256.17
Ahrr	0	0	0.17	0	protein_coding,retained_intron,lncRNA	chr13:74211118-74292331	ENSMUSG00000021575.16
Ahsa1	66.99	115.41	117.73	109.06	protein_coding,retained_intron	chr12:87266479-87273998	ENSMUSG00000021037.7
Ahsa2	98.57	0	73.51	58.38	protein_coding,lncRNA	chr11:23487882-23498030	ENSMUSG00000020288.13
Ahsg	0	0	0	0	protein_coding,nonsense_mediated_decay,lncRNA,retained_intron	chr16:22891277-22899449	ENSMUSG00000022868.6
AI115009	0	0	0	0	lncRNA	chr3:152666913-152681432	ENSMUSG00000097745.1
AI182371	0	0	0.91	0.52	protein_coding,lncRNA,nonsense_mediated_decay	chr2:35081861-35101543	ENSMUSG00000035875.15
AI197445	0	0	0	0	lncRNA	chr13:107469822-107482718	ENSMUSG00000114780.1
AI314278	0	0	0	0	lncRNA	chr7:89426306-89441928	ENSMUSG00000109311.1
AI413582	22.93	0	25.6	36.62	retained_intron,protein_coding,nonsense_mediated_decay	chr17:27563573-27565756	ENSMUSG00000062753.14
AI427809	0	0	0	0	lncRNA	chr4:53261356-53270232	ENSMUSG00000086712.2
AI429214	0	0	0	0	protein_coding	chr8:36993604-36995533	ENSMUSG00000074384.4
AI463170	0	0	0	0	lncRNA	chr12:76546972-76547943	ENSMUSG00000112388.1
AI463229	0	0	0	0	lncRNA	chr13:37657022-37667734	ENSMUSG00000114828.1
AI467606	48.17	0	43.91	54.26	protein_coding	chr7:127091359-127093986	ENSMUSG00000045165.6
AI480526	2.47	0	7.58	15.37	lncRNA	chr5:123133723-123141666	ENSMUSG00000090086.7
AI504432	11.6	0	13.32	28.73	lncRNA	chr3:107039504-107054347	ENSMUSG00000056145.5
AI506816	75.72	0	75.14	80.41	lncRNA	chr5:23698296-23712667	ENSMUSG00000105987.4
AI507597	0	0	0	0	lncRNA	chr4:141614026-141615604	ENSMUSG00000073731.12
AI593442	0	0	0	0	protein_coding	chr9:52673042-52679780	ENSMUSG00000078307.3
AI597479	17.59	0	7.03	5.48	protein_coding	chr1:43098710-43115947	ENSMUSG00000010290.7
AI606473	0	0	0	0	lncRNA,retained_intron	chr3:154330821-154334254	ENSMUSG00000093738.2
AI646519	0	0	0	0	lncRNA	chr2:147357454-147362793	ENSMUSG00000087521.2
AI661453	0	0	0	0.07	protein_coding	chr17:47436615-47470638	ENSMUSG00000034382.14
AI662270	337.14	0	236.84	213.56	lncRNA,retained_intron	chr11:83223576-83226604	ENSMUSG00000087107.8
AI837181	18.69	79.55	18.37	19.92	protein_coding	chr19:5425144-5427313	ENSMUSG00000047423.10
AI838599	0	0	0	0	lncRNA	chr4:3242055-3258092	ENSMUSG00000085180.1
AI839979	0	0	0.41	0	lncRNA	chr5:31569595-31571397	ENSMUSG00000107355.1
AI847159	65.55	0	17.15	17.65	lncRNA	chr2:129158666-129180667	ENSMUSG00000084826.7
AI849053	0	0	0	0	lncRNA	chr3:88199102-88204595	ENSMUSG00000097280.1
AI854703	0.13	0	0.9	0.49	protein_coding	chr6:48626764-48633689	ENSMUSG00000053297.14
AI987944	0	0	20.82	21.06	protein_coding,retained_intron	chr7:41372923-41393379	ENSMUSG00000056383.10
Aicda	0	0	0	0.81	protein_coding	chr6:122553801-122564180	ENSMUSG00000040627.14
Aida	35.22	0	52.74	61.53	protein_coding,lncRNA,nonsense_mediated_decay,retained_intron	chr1:183296590-183325476	ENSMUSG00000042901.10
Aif1	0	0	2.51	1.59	protein_coding,lncRNA,retained_intron	chr17:35170991-35176068	ENSMUSG00000024397.14
Aif1l	0	0	0	0	protein_coding,retained_intron,lncRNA	chr2:31950139-31973442	ENSMUSG00000001864.13
Aifm1	81.51	20.23	27.73	26.94	retained_intron,protein_coding,lncRNA	chrX:48474944-48513563	ENSMUSG00000036932.14
Aifm2	0	0	0.29	1.27	protein_coding,retained_intron,lncRNA	chr10:61715263-61739260	ENSMUSG00000020085.15
Aifm3	0	0	0.05	0	retained_intron,protein_coding	chr16:17489611-17507485	ENSMUSG00000022763.18
Aig1	0	0	9.74	5.14	protein_coding,lncRNA,retained_intron	chr10:13647054-13868980	ENSMUSG00000019806.13
Aim2	152.94	0	88.32	116.26	protein_coding,lncRNA	chr1:173350879-173466040	ENSMUSG00000037860.15
Aimp1	69.32	0	111.36	90	protein_coding,retained_intron	chr3:132660481-132684370	ENSMUSG00000028029.11
Aimp2	5.07	17.33	12.48	10.89	protein_coding,retained_intron	chr5:143902704-143909847	ENSMUSG00000029610.13
Aip	294.85	0	95.05	132.17	protein_coding,retained_intron,lncRNA	chr19:4114446-4125858	ENSMUSG00000024847.15
Aipl1	0	0	0.04	0	nonsense_mediated_decay,protein_coding	chr11:72027963-72037509	ENSMUSG00000040554.10
Aire	0	0	0	0	protein_coding,nonsense_mediated_decay,retained_intron	chr10:78030022-78043610	ENSMUSG00000000731.15
Airn	0	0	5.45	0.11	lncRNA	chr17:12741311-12860136	ENSMUSG00000078247.4
Ajap1	0	0	0	0	nonsense_mediated_decay,protein_coding	chr4:153373221-153482811	ENSMUSG00000039546.9
Ajm1	0	0	0.45	0.42	protein_coding	chr2:25575416-25581757	ENSMUSG00000029419.8
Ajuba	0	0	0.37	0.41	retained_intron,protein_coding	chr14:54567472-54577558	ENSMUSG00000022178.11
Ak1	0	0	0	0	protein_coding,retained_intron	chr2:32621758-32635058	ENSMUSG00000026817.14
AK157302	0	0	0.15	0.14	protein_coding	chr13:21495223-21497146	ENSMUSG00000078139.3
Ak2	161.68	104.99	70.02	78.16	protein_coding,nonsense_mediated_decay,lncRNA	chr4:128991958-129011529	ENSMUSG00000028792.14
Ak3	38.08	0	62.61	45.25	protein_coding	chr19:29020833-29047961	ENSMUSG00000024782.7
Ak3l2-ps	0	0	0	0	processed_pseudogene	chr2:72633936-72634607	ENSMUSG00000081957.5
Ak4	0	4.51	1.57	0.2	protein_coding,lncRNA	chr4:101419277-101466995	ENSMUSG00000028527.18
Ak5	0	0	0	0	protein_coding,retained_intron	chr3:152462815-152668360	ENSMUSG00000039058.11
Ak6	140.29	0	87.92	75.69	protein_coding,retained_intron	chr13:100650979-100666359	ENSMUSG00000078941.9
Ak7	0	0	0	0.12	protein_coding,retained_intron,lncRNA	chr12:105705976-105782447	ENSMUSG00000041323.6
Ak8	0	0	0	0	protein_coding,lncRNA	chr2:28700164-28813165	ENSMUSG00000026807.8
Ak9	0	0	0.01	0	protein_coding	chr10:41303980-41434534	ENSMUSG00000091415.5
Akain1	0	0	0	0	protein_coding,lncRNA	chr17:69439326-69489233	ENSMUSG00000091636.2
Akap1	0.06	5.25	2.53	3.48	protein_coding,retained_intron,nonsense_mediated_decay	chr11:88830792-88864586	ENSMUSG00000018428.15
Akap10	20.67	0	16.33	19.67	protein_coding,lncRNA	chr11:61871307-61930252	ENSMUSG00000047804.15
Akap11	1.13	4.96	18.33	13.68	protein_coding,lncRNA	chr14:78492246-78536808	ENSMUSG00000022016.16
Akap12	6.91	0	3.91	3.56	protein_coding,lncRNA	chr10:4266380-4359470	ENSMUSG00000038587.9
Akap13	108.7	44.99	198.94	161.13	protein_coding,retained_intron,lncRNA	chr7:75455534-75754609	ENSMUSG00000066406.15
Akap14	0	0	0	0	protein_coding	chrX:37150698-37168842	ENSMUSG00000036551.6
Akap17b	0	0	2.38	0.95	protein_coding	chrX:36608314-36645395	ENSMUSG00000059708.12
Akap3	0	0	0	0	protein_coding	chr6:126853098-126874308	ENSMUSG00000030344.11
Akap4	0	0	0	0	protein_coding	chrX:7067519-7078609	ENSMUSG00000050089.13
Akap5	0	0	0.03	0	protein_coding	chr12:76324891-76334153	ENSMUSG00000021057.15
Akap6	0	0	0	0	protein_coding	chr12:52699383-53155599	ENSMUSG00000061603.8
Akap7	0	0	0.48	0.36	protein_coding,lncRNA	chr10:25169090-25307870	ENSMUSG00000039166.16
Akap8	178.2	10.68	75.84	97.9	nonsense_mediated_decay,protein_coding,lncRNA,retained_intron	chr17:32303672-32321238	ENSMUSG00000024045.6
Akap8l	146.8	140.96	41.71	44.75	nonsense_mediated_decay,retained_intron,protein_coding,lncRNA	chr17:32321424-32350607	ENSMUSG00000002625.10
Akap9	61.68	10.77	30.82	33.51	protein_coding,lncRNA,retained_intron,nonsense_mediated_decay	chr5:3928054-4081310	ENSMUSG00000040407.18
Akip1	5.33	0	27.92	28.36	protein_coding,retained_intron	chr7:109703690-109712189	ENSMUSG00000031023.5
Akirin1	61.79	0	61.29	57.11	lncRNA,protein_coding	chr4:123734559-123750345	ENSMUSG00000023075.9
Akirin1-ps	0	0	0	0	processed_pseudogene	chr11:85216597-85217054	ENSMUSG00000080791.1
Akirin2	21.14	0	43.98	51.61	lncRNA,protein_coding	chr4:34550937-34566908	ENSMUSG00000028291.7
Akna	106.13	43.66	104.55	124.45	protein_coding,lncRNA	chr4:63367125-63403354	ENSMUSG00000039158.11
Aknad1	0	0	0	0	protein_coding,nonsense_mediated_decay,retained_intron	chr3:108739658-108782309	ENSMUSG00000049565.16
Aknaos	0	0	0	0	lncRNA	chr4:63381358-63394018	ENSMUSG00000086953.1
Akp3	0	0	0	0	protein_coding,retained_intron	chr1:87124973-87127912	ENSMUSG00000036500.4
Akp-ps1	0	0	0	0	transcribed_unprocessed_pseudogene,lncRNA	chr1:87067672-87071098	ENSMUSG00000101940.2
Akr1a1	298.72	14.32	221.96	204.98	protein_coding,lncRNA	chr4:116636510-116651680	ENSMUSG00000028692.14
Akr1b10	0.17	18.21	18.7	19.4	protein_coding,retained_intron,nonsense_mediated_decay	chr6:34384218-34396950	ENSMUSG00000061758.13
Akr1b3	189.41	24.91	141.26	121.97	protein_coding,retained_intron	chr6:34302434-34317478	ENSMUSG00000001642.18
Akr1b7	0	0	0	0	protein_coding	chr6:34412334-34423142	ENSMUSG00000052131.7
Akr1b8	0	0	1.98	0	protein_coding,lncRNA	chr6:34354119-34368463	ENSMUSG00000029762.6
Akr1c12	0	0	0	0.22	protein_coding	chr13:4268176-4279433	ENSMUSG00000021211.4
Akr1c13	0	0	15.93	6.67	protein_coding,nonsense_mediated_decay,lncRNA	chr13:4191150-4205596	ENSMUSG00000021213.12
Akr1c14	0	0	0	0	protein_coding,nonsense_mediated_decay	chr13:4049011-4090688	ENSMUSG00000033715.15
Akr1c18	0	0	0	0	protein_coding	chr13:4132615-4150654	ENSMUSG00000021214.14
Akr1c19	0	0	0	0	protein_coding	chr13:4228700-4252843	ENSMUSG00000071551.13
Akr1c20	0	0	0	0	protein_coding	chr13:4486849-4523345	ENSMUSG00000054757.14
Akr1c21	0	0	0	0	protein_coding,nonsense_mediated_decay,retained_intron	chr13:4574075-4586541	ENSMUSG00000021207.9
Akr1c6	0	0	0	0	protein_coding,nonsense_mediated_decay,lncRNA	chr13:4434306-4457877	ENSMUSG00000021210.16
Akr1cl	0	0	0	0	protein_coding,retained_intron,nonsense_mediated_decay,lncRNA	chr1:65012689-65032759	ENSMUSG00000025955.13
Akr1d1	0	0	0	0	lncRNA,protein_coding	chr6:37530173-37568815	ENSMUSG00000038641.12
Akr1e1	8.32	0	2.99	1.37	protein_coding,lncRNA	chr13:4590750-4609174	ENSMUSG00000045410.18
Akr7a5	0.25	15.87	4.83	5.08	protein_coding,lncRNA	chr4:139310744-139318426	ENSMUSG00000028743.7
Akt1	306.04	0	125.47	113.76	lncRNA,protein_coding,retained_intron	chr12:112653821-112674884	ENSMUSG00000001729.14
Akt1s1	0.1	0	2.47	3.11	protein_coding,retained_intron	chr7:44848991-44855421	ENSMUSG00000011096.17
Akt2	199.12	553.27	75.17	62.45	protein_coding,retained_intron,lncRNA	chr7:27591552-27640826	ENSMUSG00000004056.15
Akt2-ps	3.92	0	1.57	0.59	processed_pseudogene	chr11:16514533-16515981	ENSMUSG00000084347.3
Akt3	14.93	0	18.69	24.18	protein_coding,lncRNA	chr1:177020073-177258203	ENSMUSG00000019699.16
Aktip	1.97	0	18.56	7.65	protein_coding,nonsense_mediated_decay,lncRNA,retained_intron	chr8:91111784-91199976	ENSMUSG00000031667.16
AL590969.1	0	0	0	0	unprocessed_pseudogene	chr11:101366713-101366863	ENSMUSG00000118571.1
AL592545.1	0	0	0	0	unprocessed_pseudogene	chr11:100067933-100068121	ENSMUSG00000118536.1
AL596182.1	0	0	0	0	unprocessed_pseudogene	chr11:53918660-53918851	ENSMUSG00000118395.1
AL607073.1	0	0	0	0	unprocessed_pseudogene	chr4:144493880-144508323	ENSMUSG00000118540.1
AL607088.1	0	0	0	0	lncRNA	chr4:131920816-131921528	ENSMUSG00000118394.1
AL607142.1	0	0	0	0	protein_coding	chr4:120064996-120093973	ENSMUSG00000115115.1
AL627257.1	0	0	0	0	processed_pseudogene	chr4:114122039-114123368	ENSMUSG00000118515.1
AL645861.1	0	0	0	0	unitary_pseudogene	chr11:116285558-116288240	ENSMUSG00000118502.1
AL662853.1	0	0	0	0	unitary_pseudogene	chr11:5274085-5275539	ENSMUSG00000118486.1
AL671118.1	0	0	0	0	processed_pseudogene	chrX:9573514-9573778	ENSMUSG00000118573.1
AL671885.1	0	0	0	0	unprocessed_pseudogene	chrX:20778816-20783083	ENSMUSG00000118509.1
AL672038.1	0	0	0	0	processed_pseudogene	chrX:36024742-36025180	ENSMUSG00000118439.1
AL672241.1	0	0	0	0	unitary_pseudogene	chr2:90891773-90893198	ENSMUSG00000118479.1
AL683809.1	0	0	0	0	processed_pseudogene	chrX:140583429-140583599	ENSMUSG00000118524.1
AL731706.1	0	0	6.95	9.79	protein_coding	chr2:136881271-136891389	ENSMUSG00000115423.2
AL731706.2	0	0	13.93	40.04	protein_coding	chr2:136885500-136885679	ENSMUSG00000116563.1
AL732291.1	0	0	0	0	unprocessed_pseudogene	chrX:89336619-89337233	ENSMUSG00000118508.1
AL732295.1	0	0	0	0	processed_pseudogene	chrX:22248805-22249106	ENSMUSG00000118511.1
AL732309.1	0	0	3.85	1.58	protein_coding	chr2:25244819-25246863	ENSMUSG00000115018.2
AL732309.2	0	0	0	0	unitary_pseudogene	chr2:25116281-25176199	ENSMUSG00000118563.1
AL732466.1	0	0	0	0	processed_pseudogene	chr2:154049689-154050359	ENSMUSG00000118490.1
AL732590.1	0	0	0	0	unitary_pseudogene	chr2:25644097-25648772	ENSMUSG00000118473.1
AL772407.1	0	0	0	0	processed_pseudogene	chr2:63410771-63411266	ENSMUSG00000118517.1
AL805924.1	0	0	0	0	unitary_pseudogene	chrX:73578239-73584123	ENSMUSG00000118463.1
AL805980.1	0	0	0	0	unitary_pseudogene	chrX:101707020-101727258	ENSMUSG00000118478.1
AL807811.1	0	0	0	0	unprocessed_pseudogene	chr4:139336924-139337180	ENSMUSG00000118507.1
AL824709.1	0	0	0	0	transcribed_unprocessed_pseudogene	chr4:42216908-42220148	ENSMUSG00000118434.1
AL831766.1	0	0	0	0	unitary_pseudogene	chr2:168114877-168148422	ENSMUSG00000118526.1
AL844494.1	0	0	0	0	transcribed_unprocessed_pseudogene	chr4:42245504-42247349	ENSMUSG00000118425.1
AL844494.2	0	0	0	0	unprocessed_pseudogene	chr4:42273497-42275109	ENSMUSG00000118433.1
AL844494.3	0	0	0	0	transcribed_unprocessed_pseudogene	chr4:42242630-42244913	ENSMUSG00000118458.1
AL844849.1	0	0	0	0	processed_pseudogene	chr2:173749938-173750487	ENSMUSG00000118399.1
AL845275.1	0	0	0	0	protein_coding	chr2:6322263-6323080	ENSMUSG00000118578.1
AL928616.1	0	0	0	0	processed_pseudogene	chr2:84576551-84592840	ENSMUSG00000118521.1
AL928616.2	0	0	0	0	unprocessed_pseudogene	chr2:84564745-84572537	ENSMUSG00000118570.1
AL928857.1	0	0	0	0	unitary_pseudogene	chr11:58230480-58231450	ENSMUSG00000118428.1
AL929073.1	0	0	0	0	unitary_pseudogene	chr4:140445846-140446164	ENSMUSG00000118416.1
AL929555.1	0	0	0	0	unprocessed_pseudogene	chr2:89399831-89402363	ENSMUSG00000111302.1
AL954352.1	0	0	0	0	lncRNA	chr4:106486636-106540536	ENSMUSG00000118551.1
Alad	0.92	0	11.2	11.46	lncRNA,protein_coding	chr4:62509169-62519918	ENSMUSG00000028393.10
Alas1	0	0	8.77	10.67	lncRNA,nonsense_mediated_decay,retained_intron,protein_coding	chr9:106233455-106248654	ENSMUSG00000032786.16
Alas2	3.07	0	1.05	0.64	protein_coding,retained_intron,lncRNA	chrX:150547375-150570638	ENSMUSG00000025270.13
Alb	2.99	255.97	0	0.36	protein_coding,lncRNA	chr5:90460897-90476602	ENSMUSG00000029368.10
Albfm1	0	0	0	0	protein_coding	chr5:90561107-90597871	ENSMUSG00000070690.7
Alcam	69.91	0	15.54	13.92	protein_coding,retained_intron	chr16:52248996-52454074	ENSMUSG00000022636.13
Aldh16a1	166.3	0	26.03	19.4	protein_coding,nonsense_mediated_decay,retained_intron,lncRNA	chr7:45140684-45154584	ENSMUSG00000007833.15
Aldh18a1	79.08	0	29.43	31.51	retained_intron,protein_coding	chr19:40550257-40588463	ENSMUSG00000025007.13
Aldh1a1	0	0	0	0	protein_coding,lncRNA	chr19:20492715-20643465	ENSMUSG00000053279.8
Aldh1a2	0	0	0	0	protein_coding	chr9:71215789-71296243	ENSMUSG00000013584.5
Aldh1a3	0.33	0	1.51	0	protein_coding,retained_intron	chr7:66390890-66427517	ENSMUSG00000015134.15
Aldh1a7	0	0	0	0	protein_coding	chr19:20692953-20727562	ENSMUSG00000024747.3
Aldh1b1	0.07	0	1.03	2.51	protein_coding	chr4:45799022-45804604	ENSMUSG00000035561.5
Aldh1l1	0	0	1.53	0.9	protein_coding,nonsense_mediated_decay,lncRNA,retained_intron	chr6:90486427-90600203	ENSMUSG00000030088.15
Aldh1l2	0	0	0.33	0.15	retained_intron,lncRNA,protein_coding	chr10:83487450-83534140	ENSMUSG00000020256.14
Aldh2	0	0	5.81	1.67	protein_coding,retained_intron	chr5:121566027-121593824	ENSMUSG00000029455.14
Aldh3a1	0	0	0	0	protein_coding	chr11:61207537-61218421	ENSMUSG00000019102.10
Aldh3a2	93.59	0	22.59	21.97	protein_coding,lncRNA	chr11:61223417-61267464	ENSMUSG00000010025.19
Aldh3b1	0	0	0	0	protein_coding,lncRNA	chr19:3913491-3929808	ENSMUSG00000024885.9
Aldh3b2	0	0	0	0	protein_coding	chr19:3972328-3981646	ENSMUSG00000075296.5
Aldh3b3	0	0	0	0	protein_coding,nonsense_mediated_decay	chr19:3958645-3972103	ENSMUSG00000037263.13
Aldh4a1	2.01	0	8.14	4.1	protein_coding,lncRNA	chr4:139622866-139649690	ENSMUSG00000028737.15
Aldh5a1	0	0	0.43	0.3	protein_coding	chr13:24907579-24937661	ENSMUSG00000035936.6
Aldh6a1	0	0	3.61	2.18	lncRNA,protein_coding,retained_intron	chr12:84430717-84451004	ENSMUSG00000021238.11
Aldh7a1	0.23	149.55	10.93	8.65	protein_coding,nonsense_mediated_decay,retained_intron,lncRNA	chr18:56509687-56572951	ENSMUSG00000053644.13
Aldh8a1	0	0	0	0	lncRNA,protein_coding,retained_intron	chr10:21377291-21396585	ENSMUSG00000037542.13
Aldh9a1	22.11	6.99	34.35	30.12	protein_coding,lncRNA,retained_intron	chr1:167349991-167368532	ENSMUSG00000026687.14
Aldoa	644.51	543.51	644.8	585.13	protein_coding,retained_intron,lncRNA	chr7:126795234-126800751	ENSMUSG00000030695.16
Aldoa	0	0	0	0.44	protein_coding,nonsense_mediated_decay	chr7:126800790-126809108	ENSMUSG00000114515.2
Aldoa-ps3	0	0	0	0	processed_pseudogene	chr9:79346321-79346626	ENSMUSG00000111492.1
Aldoa-ps4	0	0	0	0.09	processed_pseudogene	chr9:79346774-79347526	ENSMUSG00000111336.1
Aldoart1	0	0	0	0.03	protein_coding	chr4:72850583-72852634	ENSMUSG00000059343.4
Aldoart2	0	0	0	0	protein_coding	chr12:55565239-55566896	ENSMUSG00000063129.1
Aldob	0	0	0.08	0	lncRNA,protein_coding	chr4:49535995-49549546	ENSMUSG00000028307.9
Aldoc	0	30.34	7.54	6.59	protein_coding,lncRNA,retained_intron	chr11:78322968-78327781	ENSMUSG00000017390.15
Alg1	25.29	11.47	11.79	7.27	protein_coding,retained_intron,lncRNA	chr16:5233621-5244912	ENSMUSG00000039427.14
Alg10b	11.86	5.89	18.76	20.47	protein_coding	chr15:90224311-90233471	ENSMUSG00000075470.2
Alg11	0.94	0	1.7	2.89	lncRNA,protein_coding	chr8:22060721-22071627	ENSMUSG00000063362.13
Alg12	0	0	7.9	7.95	retained_intron,protein_coding	chr15:88805244-88819318	ENSMUSG00000035845.17
Alg13	27.23	29.74	7.31	10.88	lncRNA,nonsense_mediated_decay,retained_intron,protein_coding	chrX:144317804-144374450	ENSMUSG00000041718.16
Alg14	0	0	7.31	8.33	protein_coding,nonsense_mediated_decay	chr3:121291773-121363094	ENSMUSG00000039887.11
Alg2	0	0	4.54	3.53	protein_coding,lncRNA	chr4:47465067-47474333	ENSMUSG00000039740.6
Alg3	49.35	6976.2	9.29	8.94	nonsense_mediated_decay,protein_coding	chr16:20605374-20611735	ENSMUSG00000033809.15
Alg5	21.97	0	52	44.85	protein_coding,nonsense_mediated_decay,retained_intron	chr3:54735539-54751318	ENSMUSG00000036632.9
Alg6	19.35	0	2.59	2.5	retained_intron,protein_coding,lncRNA	chr4:99715664-99763460	ENSMUSG00000073792.11
Alg8	39.27	0	8.61	5.56	protein_coding,retained_intron,lncRNA	chr7:97371606-97392185	ENSMUSG00000035704.17
Alg9	0	0	4.86	12.52	protein_coding,lncRNA,nonsense_mediated_decay	chr9:50775019-50843542	ENSMUSG00000032059.13
Alk	0	0	0	0	protein_coding,retained_intron	chr17:71868972-72604627	ENSMUSG00000055471.7
Alkal1	0	0	0	0	protein_coding	chr1:6359218-6394731	ENSMUSG00000087247.3
Alkal2	0	0	0	0	protein_coding	chr12:30884322-30893854	ENSMUSG00000054204.6
Alkbh1	8.73	0	26.02	15.74	nonsense_mediated_decay,protein_coding,retained_intron,lncRNA	chr12:87425840-87444017	ENSMUSG00000079036.10
Alkbh2	0	0	8.07	4.58	protein_coding	chr5:114123926-114128218	ENSMUSG00000044339.12
Alkbh3	24.48	0	27.03	27.45	lncRNA,protein_coding	chr2:93980550-94010807	ENSMUSG00000040174.14
Alkbh3os1	0	0	0	0	lncRNA	chr2:93980034-93983575	ENSMUSG00000027196.11
Alkbh4	5	0	16.2	23.76	protein_coding,nonsense_mediated_decay	chr5:136136146-136141615	ENSMUSG00000039754.10
Alkbh5	42.03	0	37.36	37.1	protein_coding,lncRNA	chr11:60536381-60558512	ENSMUSG00000042650.3
Alkbh6	79.57	0	19.93	12.86	protein_coding,nonsense_mediated_decay,retained_intron,lncRNA	chr7:30308717-30314304	ENSMUSG00000042831.13
Alkbh7	0	0	5.92	6.63	retained_intron,protein_coding	chr17:56997339-56999322	ENSMUSG00000002661.14
Alkbh8	1.37	0	15.07	9.87	protein_coding,nonsense_mediated_decay,lncRNA,retained_intron	chr9:3335140-3391154	ENSMUSG00000025899.14
Allc	0	0	0	0	protein_coding	chr12:28553755-28582523	ENSMUSG00000020636.14
Alms1	2.15	0	3.22	2.27	protein_coding,retained_intron	chr6:85587531-85702753	ENSMUSG00000063810.7
Alms1-ps1	2.09	0	0	0	unprocessed_pseudogene	chr6:85721925-85756526	ENSMUSG00000090256.1
Alms1-ps2	0	0	2.35	0.43	lncRNA,transcribed_unprocessed_pseudogene	chr6:85774393-85804057	ENSMUSG00000090098.7
Alox12	0	0	0	0.23	protein_coding	chr11:70241457-70255353	ENSMUSG00000000320.10
Alox12b	0	0	0.03	0	protein_coding	chr11:69156989-69169792	ENSMUSG00000032807.5
Alox12e	0	0	0	0	protein_coding,retained_intron	chr11:70315610-70322628	ENSMUSG00000018907.10
Alox15	0	0	0	0	protein_coding,lncRNA	chr11:70344152-70352031	ENSMUSG00000018924.6
Alox5	0	0	0	0	protein_coding,lncRNA,retained_intron,nonsense_mediated_decay	chr6:116410077-116461178	ENSMUSG00000025701.12
Alox5ap	0	0	0.92	0.35	protein_coding,lncRNA	chr5:149264767-149288153	ENSMUSG00000060063.9
Alox8	0	0	0.38	0.55	protein_coding,retained_intron	chr11:69183932-69197843	ENSMUSG00000020891.11
Aloxe3	0	0	0.17	0	protein_coding,nonsense_mediated_decay,retained_intron	chr11:69125896-69149115	ENSMUSG00000020892.10
Alpi	0	0	0	0	protein_coding	chr1:87098002-87101606	ENSMUSG00000079440.2
Alpk1	0	0	0.02	0.04	protein_coding,retained_intron,lncRNA	chr3:127670310-127780527	ENSMUSG00000028028.11
Alpk2	0	0	3.78	0.19	protein_coding,lncRNA	chr18:65265529-65394066	ENSMUSG00000032845.16
Alpk3	1.72	0	0.09	0.12	protein_coding,retained_intron	chr7:81057600-81105612	ENSMUSG00000038763.12
Alpl	0	0	0	0.12	protein_coding,lncRNA	chr4:137741733-137796384	ENSMUSG00000028766.10
Alppl2	0	0	0	0	protein_coding,retained_intron	chr1:87086694-87089928	ENSMUSG00000026246.12
Als2	5.25	3.64	9.7	8.23	protein_coding,retained_intron	chr1:59162926-59237231	ENSMUSG00000026024.14
Als2cl	15.97	0	22.4	21.98	protein_coding,lncRNA,retained_intron	chr9:110879870-110900530	ENSMUSG00000044037.15
Alx1	0	0	0	0.24	protein_coding,lncRNA,nonsense_mediated_decay,retained_intron	chr10:102998707-103030215	ENSMUSG00000036602.14
Alx3	0	0	0	0	protein_coding	chr3:107595031-107605776	ENSMUSG00000014603.3
Alx4	0	0	0	0	protein_coding	chr2:93642384-93681339	ENSMUSG00000040310.12
Alyref	97.13	32.44	121.78	118.41	retained_intron,protein_coding,lncRNA	chr11:120592121-120598365	ENSMUSG00000025134.2
Alyref2	0	0	4.1	8.15	protein_coding	chr1:171503478-171504750	ENSMUSG00000060244.1
Amacr	0	0	0	1.81	lncRNA,protein_coding	chr15:10981756-10996626	ENSMUSG00000022244.7
Ambn	0	0	0	0	protein_coding	chr5:88455991-88468531	ENSMUSG00000029288.11
Ambp	0	0	0	0	protein_coding	chr4:63143275-63154799	ENSMUSG00000028356.4
Ambra1	6.5	32.54	15.94	20.65	protein_coding,lncRNA	chr2:91730134-91918849	ENSMUSG00000040506.16
Amd1	0.97	0	21.7	26.13	protein_coding,retained_intron	chr10:40287458-40302188	ENSMUSG00000075232.6
Amd2	0.27	0	0	0	protein_coding	chr10:35708675-35711892	ENSMUSG00000063953.3
Amdhd1	0	0	0.1	0.22	protein_coding	chr10:93523338-93540033	ENSMUSG00000015890.2
Amdhd2	0	0	15.89	11.07	protein_coding,retained_intron,lncRNA	chr17:24155833-24163766	ENSMUSG00000036820.12
Amd-ps1	0	0	0	0	processed_pseudogene	chrX:155155195-155156188	ENSMUSG00000083823.3
Amd-ps3	0.79	0	1.45	0.92	processed_pseudogene	chr18:64448685-64449689	ENSMUSG00000060096.5
Amd-ps4	0	0	0	0	processed_pseudogene	chr4:51253025-51254027	ENSMUSG00000019836.5
Amd-ps5	0	0	0	0	processed_pseudogene	chr6:70327036-70328024	ENSMUSG00000105114.1
Amd-ps6	0	0	0	0	processed_pseudogene	chr9:24826343-24827345	ENSMUSG00000111507.1
Amd-ps7	0	0	0	0	processed_pseudogene	chr17:94803193-94803818	ENSMUSG00000117642.1
Amelx	0	0	0	0	protein_coding,lncRNA	chrX:169176114-169187200	ENSMUSG00000031354.16
Amer1	0.97	2.3	1.4	1.41	protein_coding	chrX:95420318-95444872	ENSMUSG00000050332.7
Amer2	0	0	0	0	protein_coding	chr14:60373259-60388197	ENSMUSG00000021986.9
Amer3	0	0	0	0	protein_coding	chr1:34579657-34590944	ENSMUSG00000045174.10
Amfr	152.91	66	43.13	47.71	protein_coding,retained_intron,lncRNA	chr8:93971588-94012842	ENSMUSG00000031751.14
Amh	0	0	0	0.47	protein_coding	chr10:80805243-80807648	ENSMUSG00000035262.5
Amhr2	0	0	0	0	protein_coding,retained_intron	chr15:102445367-102454633	ENSMUSG00000023047.11
Amigo1	0	0	3.74	2.49	protein_coding	chr3:108186335-108192286	ENSMUSG00000050947.9
Amigo2	0	0	0.05	0.46	protein_coding	chr15:97244125-97247287	ENSMUSG00000048218.6
Amigo3	0	0	0.61	0.33	protein_coding	chr9:108053159-108055701	ENSMUSG00000032593.5
Ammecr1	1.99	0	5.68	5.45	protein_coding	chrX:142851146-142966728	ENSMUSG00000042225.3
Ammecr1l	0.25	0	19.08	19.23	protein_coding,retained_intron	chr18:31759826-31782743	ENSMUSG00000041915.9
Amn	0	0	0.33	0	protein_coding,retained_intron	chr12:111271095-111276426	ENSMUSG00000021278.7
Amn1	14.98	69.77	8.12	10.1	protein_coding,lncRNA,nonsense_mediated_decay,retained_intron	chr6:149157147-149188712	ENSMUSG00000068250.13
Amot	0.07	3.07	0.17	0	protein_coding,retained_intron	chrX:145446425-145505181	ENSMUSG00000041688.16
Amotl1	0	0	0.29	0.25	protein_coding,lncRNA,retained_intron	chr9:14541966-14645056	ENSMUSG00000013076.17
Amotl2	0	0	2.16	0	protein_coding,lncRNA,retained_intron,nonsense_mediated_decay	chr9:102716672-102733418	ENSMUSG00000032531.15
Ampd1	0	0	0	0.21	protein_coding,retained_intron	chr3:103074014-103099720	ENSMUSG00000070385.12
Ampd2	32.21	36.28	17.11	17.81	protein_coding,retained_intron	chr3:108074062-108086651	ENSMUSG00000027889.17
Ampd3	0	0	0.02	0.61	retained_intron,protein_coding,lncRNA	chr7:110768206-110812405	ENSMUSG00000005686.17
Amph	0	0	0	0	lncRNA,protein_coding,retained_intron	chr13:18948205-19150921	ENSMUSG00000021314.12
Amt	0	0	0	0	lncRNA,protein_coding,retained_intron	chr9:108296853-108302302	ENSMUSG00000032607.12
Amtn	0	0	0	0	protein_coding	chr5:88376108-88385916	ENSMUSG00000029282.3
Amy1	0.21	0	0	0.95	protein_coding,retained_intron	chr3:113555710-113606699	ENSMUSG00000074264.12
Amy2a1	0	0	0	0	protein_coding	chr3:113529403-113532428	ENSMUSG00000070360.5
Amy2a2	0	0	0	0	protein_coding	chr3:113345055-113356658	ENSMUSG00000096569.2
Amy2a3	0	0	0	0	protein_coding	chr3:113312455-113324052	ENSMUSG00000093931.2
Amy2a4	0	0	0	0	protein_coding	chr3:113279843-113291449	ENSMUSG00000096770.2
Amy2a5	0	0	0	0	protein_coding,retained_intron	chr3:113247178-113258837	ENSMUSG00000074268.4
Amy2b	0	0	0	0	unprocessed_pseudogene	chr3:113147656-113156727	ENSMUSG00000083079.4
Amy2-ps1	0	0	0	0	unprocessed_pseudogene	chr3:113182249-113206697	ENSMUSG00000081506.1
Amz1	0	0	0	0	protein_coding,lncRNA,retained_intron,nonsense_mediated_decay	chr5:140724127-140761439	ENSMUSG00000050022.16
Amz2	18.71	7.04	50.13	52.73	protein_coding,retained_intron,lncRNA	chr11:109425946-109452813	ENSMUSG00000020610.17
Anapc1	98.64	27.4	47.52	55.57	lncRNA,protein_coding	chr2:128610104-128687391	ENSMUSG00000014355.10
Anapc10	0.3	0	10.41	7.4	protein_coding,lncRNA	chr8:79711820-79779059	ENSMUSG00000036977.8
Anapc11	71.84	194.88	50.35	41.39	protein_coding,lncRNA,retained_intron	chr11:120598421-120608198	ENSMUSG00000025135.12
Anapc13	155.59	0	57.72	49.14	protein_coding,retained_intron	chr9:102626296-102634425	ENSMUSG00000035048.13
Anapc15	380.53	0	33.1	30.15	lncRNA,protein_coding,retained_intron	chr7:101863715-101901849	ENSMUSG00000030649.18
Anapc15-ps	0	0	0	0	protein_coding	chr10:95672991-95673451	ENSMUSG00000074780.2
Anapc16	61.31	0	39.5	42.54	protein_coding,lncRNA,retained_intron	chr10:59987409-60003135	ENSMUSG00000020107.10
Anapc2	198.76	0	53.88	49.12	protein_coding,lncRNA	chr2:25272478-25285915	ENSMUSG00000026965.12
Anapc4	11.27	49.82	51.17	49.58	nonsense_mediated_decay,retained_intron,protein_coding	chr5:52834012-52867797	ENSMUSG00000029176.13
Anapc5	289.4	17.5	129.29	94.82	lncRNA,nonsense_mediated_decay,retained_intron,protein_coding	chr5:122787459-122821339	ENSMUSG00000029472.13
Anapc7	1.83	7.21	26.18	28.85	protein_coding,retained_intron	chr5:122421693-122444912	ENSMUSG00000029466.11
Ancv1r	0	0	0	0	protein_coding	chr18:52825310-52826283	ENSMUSG00000118407.1
Ang	0	0	0	0	protein_coding	chr14:51091150-51102009	ENSMUSG00000072115.11
Ang2	0	0	0	0	protein_coding	chr14:51195324-51199148	ENSMUSG00000047894.2
Ang4	0	0	0	0	protein_coding	chr14:51763878-51773590	ENSMUSG00000060615.5
Ang5	0	0	0	0	protein_coding,unprocessed_pseudogene	chr14:43957069-43963072	ENSMUSG00000053961.7
Ang6	0	0	0	0	protein_coding,unprocessed_pseudogene	chr14:44001826-44002269	ENSMUSG00000072598.3
Angel1	0	35.82	2.83	2.14	protein_coding,lncRNA	chr12:86700502-86726460	ENSMUSG00000021257.14
Angel2	28.23	0	35.07	38	lncRNA,nonsense_mediated_decay,retained_intron,protein_coding	chr1:190925112-190946962	ENSMUSG00000026634.16
Ang-ps1	0	0	0	0	unprocessed_pseudogene	chr14:44056983-44057418	ENSMUSG00000090180.1
Ang-ps2	0	0	0	0	unprocessed_pseudogene	chr14:43864917-43865349	ENSMUSG00000093889.1
Ang-ps3	0	0	0	0	unprocessed_pseudogene	chr14:43912992-43913424	ENSMUSG00000095873.1
Angpt1	0	0	0.02	0	lncRNA,protein_coding	chr15:42424723-42676977	ENSMUSG00000022309.9
Angpt2	0	0	0	0.15	lncRNA,protein_coding	chr8:18690263-18741562	ENSMUSG00000031465.6
Angpt4	0	0	0	0	protein_coding	chr2:151911210-151945337	ENSMUSG00000027460.7
Angptl1	0	0	0	0	protein_coding	chr1:156838562-156861078	ENSMUSG00000033544.6
Angptl2	0	35.5	0.52	0.07	protein_coding,retained_intron	chr2:33216069-33247717	ENSMUSG00000004105.8
Angptl3	0	0	0	0	lncRNA,protein_coding	chr4:99030954-99046111	ENSMUSG00000028553.12
Angptl4	6.98	0	4.26	2.51	protein_coding,nonsense_mediated_decay,retained_intron,lncRNA	chr17:33773750-33781830	ENSMUSG00000002289.16
Angptl6	0	0	0.37	0.27	protein_coding	chr9:20873808-20879727	ENSMUSG00000038742.7
Angptl7	0	0	0	0	protein_coding	chr4:148495183-148500460	ENSMUSG00000028989.3
Angptl8	0	0	0	0	protein_coding	chr9:21835510-21837347	ENSMUSG00000047822.8
Ank	54.25	0	18.13	20.71	retained_intron,protein_coding	chr15:27466677-27594909	ENSMUSG00000022265.7
Ank1	0	0	0.48	0.07	protein_coding,nonsense_mediated_decay,retained_intron	chr8:22974844-23150497	ENSMUSG00000031543.18
Ank2	0	0	2.76	3.62	protein_coding,nonsense_mediated_decay,retained_intron	chr3:126921612-127499350	ENSMUSG00000032826.18
Ank3	0	0	0.54	0	protein_coding,retained_intron,lncRNA,nonsense_mediated_decay	chr10:69398773-70027438	ENSMUSG00000069601.14
Ankar	0	0	0	0	protein_coding	chr1:72642980-72700579	ENSMUSG00000039342.5
Ankdd1a	0	0	0	0	protein_coding,retained_intron	chr9:65488470-65520193	ENSMUSG00000066510.5
Ankdd1b	0	0	0	0	nonsense_mediated_decay,protein_coding,retained_intron,lncRNA	chr13:96416134-96471267	ENSMUSG00000047117.13
Ankef1	0	0	0	0	protein_coding,lncRNA,nonsense_mediated_decay	chr2:136501910-136562091	ENSMUSG00000074771.10
Ankfn1	0	0	0.43	0.07	protein_coding,nonsense_mediated_decay,retained_intron,lncRNA	chr11:89390223-89841266	ENSMUSG00000047773.15
Ankfy1	20.46	4.86	34.32	23.5	protein_coding,lncRNA,nonsense_mediated_decay,retained_intron	chr11:72690006-72772146	ENSMUSG00000020790.14
Ankhd1	47.13	191.47	60.06	81.69	protein_coding,retained_intron,lncRNA,nonsense_mediated_decay	chr18:36559987-36658913	ENSMUSG00000024483.19
Ankib1	19.5	30.92	45.99	37.56	protein_coding,retained_intron	chr5:3690000-3802925	ENSMUSG00000040351.11
Ankk1	0	0	0	0	protein_coding	chr9:49415194-49427021	ENSMUSG00000032257.6
Ankle1	0	0	2.64	1.55	protein_coding,retained_intron	chr8:71406010-71409904	ENSMUSG00000046295.13
Ankle2	16.93	0	23.74	30.67	protein_coding,retained_intron,lncRNA	chr5:110231004-110256651	ENSMUSG00000029501.14
Ankmy1	0	0	0	0.06	protein_coding	chr1:92859803-92902906	ENSMUSG00000034212.14
Ankmy2	1.39	0	26.2	21.41	protein_coding,retained_intron	chr12:36157114-36197291	ENSMUSG00000036188.4
Ankra2	38.86	0	20.47	21.28	protein_coding,retained_intron	chr13:98263074-98274754	ENSMUSG00000021661.16
Ankrd1	0	0	0	0	nonsense_mediated_decay,retained_intron,protein_coding	chr19:36111961-36120099	ENSMUSG00000024803.9
Ankrd10	61.87	0	34.68	36.88	protein_coding,nonsense_mediated_decay,retained_intron,lncRNA	chr8:11611583-11635757	ENSMUSG00000031508.14
Ankrd11	111.56	9.23	133.88	135.46	retained_intron,protein_coding,nonsense_mediated_decay	chr8:122883822-123042277	ENSMUSG00000035569.17
Ankrd12	74.64	1.8	46.9	61.23	retained_intron,protein_coding,lncRNA,nonsense_mediated_decay	chr17:65965698-66077089	ENSMUSG00000034647.15
Ankrd13a	152.48	98.17	136.44	135.29	protein_coding,lncRNA,retained_intron	chr5:114774677-114806200	ENSMUSG00000041870.16
Ankrd13b	0	0	1.69	2.1	protein_coding,retained_intron	chr11:77470485-77489678	ENSMUSG00000037907.16
Ankrd13c	18.66	51.85	65.11	37.68	retained_intron,lncRNA,nonsense_mediated_decay,protein_coding	chr3:157947239-158008034	ENSMUSG00000039988.14
Ankrd13d	8.21	0	2.37	3.58	protein_coding,nonsense_mediated_decay,lncRNA	chr19:4270180-4283137	ENSMUSG00000005986.16
Ankrd16	0.35	15.76	27.72	29.82	retained_intron,protein_coding,nonsense_mediated_decay	chr2:11777876-11790329	ENSMUSG00000047909.11
Ankrd17	25.3	6.22	56.16	57.42	protein_coding,retained_intron	chr5:90227166-90366577	ENSMUSG00000055204.15
Ankrd2	0	0	0	0	protein_coding	chr19:42036000-42045110	ENSMUSG00000025172.3
Ankrd22	0	0	0	0	lncRNA,protein_coding	chr19:34121469-34166053	ENSMUSG00000024774.16
Ankrd23	0	0	0.41	9.14	protein_coding,lncRNA	chr1:36530188-36536883	ENSMUSG00000067653.12
Ankrd24	0	0	4.11	1.17	nonsense_mediated_decay,protein_coding,retained_intron	chr10:81628540-81647610	ENSMUSG00000054708.17
Ankrd26	2.1	2.82	3.93	7.05	protein_coding,retained_intron	chr6:118501308-118562226	ENSMUSG00000007827.10
Ankrd27	14.12	0	23.65	27.87	nonsense_mediated_decay,protein_coding,retained_intron	chr7:35586244-35639226	ENSMUSG00000034867.16
Ankrd28	20.61	0	6.87	9.72	protein_coding,nonsense_mediated_decay,lncRNA,retained_intron	chr14:31698768-31830651	ENSMUSG00000014496.8
Ankrd29	4.22	0	2.13	2.13	protein_coding,lncRNA,nonsense_mediated_decay	chr18:12252362-12305797	ENSMUSG00000057766.14
Ankrd31	0	0	0.04	0	protein_coding,lncRNA	chr13:96748272-96910039	ENSMUSG00000109561.1
Ankrd33	0	0	0	0	protein_coding,nonsense_mediated_decay,retained_intron	chr15:101115755-101120040	ENSMUSG00000047034.10
Ankrd33b	0	0	0	0	protein_coding,nonsense_mediated_decay,lncRNA	chr15:31291478-31367726	ENSMUSG00000022237.17
Ankrd34a	0	0	0	0	protein_coding	chr3:96596636-96599775	ENSMUSG00000049097.9
Ankrd34b	0	0	0	0	protein_coding	chr13:92425896-92441658	ENSMUSG00000045034.12
Ankrd34c	0	0	0	0	protein_coding	chr9:89725245-89738475	ENSMUSG00000047606.4
Ankrd35	0	0	0.47	1.55	protein_coding,nonsense_mediated_decay,lncRNA	chr3:96670131-96691032	ENSMUSG00000038354.13
Ankrd36	0	0	0	0	protein_coding,lncRNA	chr11:5569684-5689337	ENSMUSG00000020481.15
Ankrd37	55.87	0	18.29	34.13	protein_coding,nonsense_mediated_decay,retained_intron,lncRNA	chr8:45996902-46005707	ENSMUSG00000050914.16
Ankrd39	29.3	0	3.11	9.18	nonsense_mediated_decay,protein_coding,retained_intron,lncRNA	chr1:36537507-36547445	ENSMUSG00000079610.9
Ankrd40	24.99	0	56.28	39.77	protein_coding,retained_intron	chr11:94328001-94341841	ENSMUSG00000020864.13
Ankrd42	0	0	0	0.09	protein_coding,retained_intron,nonsense_mediated_decay	chr7:92581723-92637142	ENSMUSG00000041343.19
Ankrd44	290.01	0	250.89	247.7	protein_coding,retained_intron,lncRNA	chr1:54645340-54926387	ENSMUSG00000052331.14
Ankrd45	0	0	0	0	protein_coding,nonsense_mediated_decay	chr1:161142691-161170498	ENSMUSG00000044835.15
Ankrd46	6.6	11.19	12.51	14.3	lncRNA,protein_coding,retained_intron	chr15:36477668-36496820	ENSMUSG00000048307.8
Ankrd49	3.77	0	7.58	9.61	protein_coding,retained_intron	chr9:14779618-14784856	ENSMUSG00000031931.4
Ankrd50	6.14	0	28.57	32.45	lncRNA,protein_coding	chr3:38449259-38484844	ENSMUSG00000044864.16
Ankrd52	60.54	91.57	19.34	20.59	retained_intron,protein_coding	chr10:128377115-128408704	ENSMUSG00000014498.9
Ankrd53	0	0	0	0	protein_coding	chr6:83762644-83768326	ENSMUSG00000014747.6
Ankrd54	51.78	0	18.79	21.89	protein_coding,retained_intron,nonsense_mediated_decay	chr15:79053094-79062893	ENSMUSG00000033055.12
Ankrd55	0	0	0.09	0.51	protein_coding,lncRNA	chr13:112288451-112384002	ENSMUSG00000049985.15
Ankrd6	0	35.53	0.15	0.18	protein_coding,lncRNA	chr4:32804035-32950841	ENSMUSG00000040183.13
Ankrd60	0	0	0	0	protein_coding,lncRNA	chr2:173568666-173578365	ENSMUSG00000027517.13
Ankrd61	0	0	0	0	protein_coding	chr5:143890741-143897685	ENSMUSG00000029607.14
Ankrd63	0	0	0	0	protein_coding	chr2:118699103-118703963	ENSMUSG00000078137.1
Ankrd65	0	0	0	0	protein_coding	chr4:155790439-155799503	ENSMUSG00000078487.8
Ankrd66	0	0	0	0	protein_coding	chr17:43534188-43543639	ENSMUSG00000096140.2
Ankrd7	0	0	0	0	protein_coding	chr6:18866318-18879586	ENSMUSG00000029517.13
Ankrd9	0	0	0.07	2.03	protein_coding,lncRNA	chr12:110975353-110979040	ENSMUSG00000037904.14
Anks1	0.8	0	7.85	9.42	protein_coding,retained_intron	chr17:27909306-28062775	ENSMUSG00000024219.16
Anks1b	0	0	0	0.18	protein_coding,nonsense_mediated_decay,lncRNA	chr10:89873509-90973300	ENSMUSG00000058589.14
Anks3	0.23	0	24.93	20.19	protein_coding,lncRNA,retained_intron,nonsense_mediated_decay	chr16:4941436-4964205	ENSMUSG00000022515.6
Anks4b	0	0	0	0	protein_coding	chr7:120173858-120185586	ENSMUSG00000030909.6
Anks6	0	0	0	0.02	protein_coding,lncRNA,nonsense_mediated_decay	chr4:47015669-47057427	ENSMUSG00000066191.12
Ankub1	0	0	0	0	protein_coding,nonsense_mediated_decay	chr3:57657393-57692799	ENSMUSG00000074591.8
Ankzf1	0	0	12.68	9.9	retained_intron,protein_coding,nonsense_mediated_decay	chr1:75192151-75199387	ENSMUSG00000026199.17
Anln	14.72	0	15.8	2.99	protein_coding,retained_intron	chr9:22332012-22389188	ENSMUSG00000036777.8
Ano1	0	0	0	0	protein_coding,retained_intron,lncRNA	chr7:144588549-144751974	ENSMUSG00000031075.19
Ano10	15.1	9.49	19.38	23.16	protein_coding,nonsense_mediated_decay,lncRNA	chr9:122175874-122294423	ENSMUSG00000037949.8
Ano2	0	0	0	0	nonsense_mediated_decay,lncRNA,retained_intron,protein_coding	chr6:125690419-126040126	ENSMUSG00000038115.16
Ano3	0	0	0.22	0.19	protein_coding,retained_intron	chr2:110655201-110950923	ENSMUSG00000074968.11
Ano4	0	0	0	0	protein_coding,nonsense_mediated_decay,lncRNA,retained_intron	chr10:88948994-89344762	ENSMUSG00000035189.17
Ano5	0	0	0	0	protein_coding	chr7:51511029-51598709	ENSMUSG00000055489.8
Ano6	23.83	0	27.46	23.01	nonsense_mediated_decay,retained_intron,protein_coding,lncRNA	chr15:95790843-95974751	ENSMUSG00000064210.7
Ano7	0	0	0	0.68	protein_coding	chr1:93373930-93404303	ENSMUSG00000034107.10
Ano8	0.19	0	5.47	9.12	protein_coding,retained_intron	chr8:71476019-71485963	ENSMUSG00000034863.9
Ano9	0	0	0	0	protein_coding,retained_intron	chr7:141101212-141117806	ENSMUSG00000054662.8
Anp32a	986.33	681.48	777.47	700.98	protein_coding,lncRNA,retained_intron	chr9:62341293-62378812	ENSMUSG00000032249.14
Anp32b	493.51	411.08	558.07	369.87	protein_coding	chr4:46450902-46472657	ENSMUSG00000028333.10
Anp32b-ps1	0.51	0	0.77	0.54	processed_pseudogene	chr4:143389659-143390416	ENSMUSG00000081792.4
Anp32e	618.56	22.86	395.59	292.69	protein_coding,retained_intron,nonsense_mediated_decay	chr3:95929246-95947390	ENSMUSG00000015749.12
Anp32-ps	0	0	1.34	2.4	processed_pseudogene	chr11:33394879-33395266	ENSMUSG00000069913.3
Anpep	0	0	0	0.35	protein_coding,retained_intron,lncRNA	chr7:79821803-79861059	ENSMUSG00000039062.15
Antxr1	0	0	0.92	0.19	protein_coding,retained_intron,nonsense_mediated_decay,lncRNA	chr6:87133853-87335821	ENSMUSG00000033420.12
Antxr2	24.67	0	28.36	23.19	protein_coding,lncRNA	chr5:97882783-98031043	ENSMUSG00000029338.13
Antxrl	0	0	0	0	protein_coding	chr14:34052707-34076405	ENSMUSG00000047441.4
Anxa1	22.35	12.46	34.4	24.36	retained_intron,lncRNA,protein_coding,nonsense_mediated_decay	chr19:20373428-20390944	ENSMUSG00000024659.15
Anxa10	0	0	0	0	protein_coding,retained_intron	chr8:62057042-62123150	ENSMUSG00000031635.14
Anxa11	143.21	174.04	65.94	63.74	protein_coding,retained_intron	chr14:25842156-25886804	ENSMUSG00000021866.15
Anxa11os	0	0	0	0	lncRNA	chr14:25856777-25870266	ENSMUSG00000098609.1
Anxa13	0	0	0	0	lncRNA	chr15:58341363-58389383	ENSMUSG00000055114.9
Anxa2	663.74	126.33	519.92	396.04	protein_coding,retained_intron	chr9:69453620-69491795	ENSMUSG00000032231.14
Anxa3	0	0	0	0	retained_intron,protein_coding	chr5:96793339-96845966	ENSMUSG00000029484.12
Anxa4	27.25	0	19.57	20.82	protein_coding,retained_intron,nonsense_mediated_decay	chr6:86736840-86793584	ENSMUSG00000029994.17
Anxa5	55.54	674.95	93.03	95.1	protein_coding,retained_intron	chr3:36448923-36475894	ENSMUSG00000027712.13
Anxa6	796.05	248.15	696.79	718.46	protein_coding,lncRNA	chr11:54979108-55033445	ENSMUSG00000018340.13
Anxa7	65.41	6.82	54.67	48.02	retained_intron,protein_coding	chr14:20455260-20480133	ENSMUSG00000021814.17
Anxa8	0	0	0	0	protein_coding	chr14:34085981-34100571	ENSMUSG00000021950.15
Anxa9	0	0	2.01	0.23	protein_coding	chr3:95296096-95307176	ENSMUSG00000015702.13
Aoah	0	0	0	0.14	protein_coding,lncRNA	chr13:20794113-21036617	ENSMUSG00000021322.8
Aoc1	0	0	0	0	protein_coding,retained_intron	chr6:48872896-48909188	ENSMUSG00000029811.14
Aoc2	0	0	0.88	2.57	protein_coding	chr11:101325063-101329702	ENSMUSG00000078651.8
Aoc3	0	0	0	0	protein_coding	chr11:101330605-101341938	ENSMUSG00000019326.14
Aopep	588.68	0	68.92	66.4	retained_intron,nonsense_mediated_decay,protein_coding,lncRNA	chr13:62964893-63326096	ENSMUSG00000021458.17
Aox1	0	0	0	0	protein_coding,retained_intron	chr1:58029931-58106413	ENSMUSG00000063558.4
Aox2	0	0	0	0	protein_coding	chr1:58278326-58380259	ENSMUSG00000079554.2
Aox3	0	0	0	0	retained_intron,protein_coding	chr1:58113130-58200698	ENSMUSG00000064294.12
Aox4	0	0	0	0	lncRNA,retained_intron,protein_coding	chr1:58210397-58268597	ENSMUSG00000038242.12
Ap1ar	20.29	0	28.41	29.15	protein_coding,retained_intron,nonsense_mediated_decay	chr3:127807007-127837523	ENSMUSG00000074238.6
Ap1b1	205.32	162.91	59.07	50.23	protein_coding,lncRNA	chr11:4986824-5042791	ENSMUSG00000009090.17
Ap1g1	16.09	99.49	27.7	40.08	retained_intron,protein_coding,lncRNA	chr8:109778554-109864204	ENSMUSG00000031731.16
Ap1g2	43.34	0	59.31	70.53	nonsense_mediated_decay,protein_coding,lncRNA,retained_intron	chr14:55098575-55106593	ENSMUSG00000040701.16
Ap1m1	151.26	0	55.27	64.1	protein_coding,nonsense_mediated_decay,retained_intron	chr8:72240018-72257385	ENSMUSG00000003033.15
Ap1m2	0	0	2.15	0.68	nonsense_mediated_decay,protein_coding,retained_intron	chr9:21294275-21312337	ENSMUSG00000003309.14
Ap1s1	234.71	0	52.38	55.69	protein_coding,retained_intron	chr5:137034993-137046135	ENSMUSG00000004849.14
Ap1s2	23.25	0	55.45	75.43	protein_coding	chrX:163909017-163933666	ENSMUSG00000031367.15
Ap1s3	4.41	0	33.52	22.79	protein_coding,nonsense_mediated_decay	chr1:79606876-79671972	ENSMUSG00000054702.14
Ap2a1	83.37	458.36	34.71	36.53	protein_coding,retained_intron,nonsense_mediated_decay,lncRNA	chr7:44900373-44929496	ENSMUSG00000060279.14
Ap2a2	25.99	63.42	20.55	18.89	protein_coding,retained_intron	chr7:141562173-141633011	ENSMUSG00000002957.11
Ap2b1	158.44	34.83	78.5	73.59	protein_coding,retained_intron	chr11:83299024-83405035	ENSMUSG00000035152.14
Ap2m1	131.22	370.42	176.32	175.78	retained_intron,protein_coding,nonsense_mediated_decay	chr16:20535478-20544909	ENSMUSG00000022841.15
Ap2s1	400.01	0	188.4	164.95	protein_coding,nonsense_mediated_decay,lncRNA,retained_intron	chr7:16738410-16749294	ENSMUSG00000008036.11
Ap3b1	72.81	259.18	67.09	61.78	protein_coding,lncRNA	chr13:94358960-94566317	ENSMUSG00000021686.6
Ap3b2	0	0	0	0	protein_coding,retained_intron,lncRNA	chr7:81460399-81493925	ENSMUSG00000062444.15
Ap3d1	63.46	0	54.28	51.65	nonsense_mediated_decay,protein_coding,retained_intron	chr10:80706956-80742264	ENSMUSG00000020198.8
Ap3m1	43.19	0	51.29	39.09	protein_coding,nonsense_mediated_decay,lncRNA	chr14:21031442-21052508	ENSMUSG00000021824.13
Ap3m1-ps	0	0	0.61	0.92	processed_pseudogene	chr10:82585426-82586683	ENSMUSG00000094683.2
Ap3m2	6.52	5.86	15.98	17.79	protein_coding,retained_intron	chr8:22787354-22805622	ENSMUSG00000031539.6
Ap3s1	14.34	0	106.71	108.14	protein_coding,nonsense_mediated_decay,retained_intron	chr18:46741876-46790826	ENSMUSG00000024480.9
Ap3s1-ps1	19.26	37.89	61	42.98	processed_pseudogene	chrX:38685592-38686170	ENSMUSG00000085611.3
Ap3s1-ps2	0	37.89	7.98	1.68	processed_pseudogene	chr8:94405211-94405789	ENSMUSG00000094257.2
Ap3s2	4.26	0	27.65	19.3	nonsense_mediated_decay,protein_coding	chr7:79875325-79920649	ENSMUSG00000063801.7
Ap4b1	14.71	0	18.16	13.78	protein_coding,nonsense_mediated_decay,lncRNA	chr3:103809520-103822025	ENSMUSG00000032952.11
Ap4e1	67.54	0	15.76	21.62	nonsense_mediated_decay,retained_intron,protein_coding	chr2:127008717-127067909	ENSMUSG00000001998.15
Ap4m1	8.04	0	10.13	13.76	protein_coding,retained_intron,nonsense_mediated_decay	chr5:138172002-138180429	ENSMUSG00000019518.11
Ap4s1	34	0	30.19	28.25	protein_coding	chr12:51691033-51744786	ENSMUSG00000020955.9
Ap5b1	2.57	0	2.84	6.27	protein_coding	chr19:5568025-5571261	ENSMUSG00000049562.6
Ap5m1	9.46	0	20.9	25.13	protein_coding,nonsense_mediated_decay	chr14:49066097-49094234	ENSMUSG00000036291.6
Ap5s1	18.21	0	5.08	5.58	protein_coding,lncRNA	chr2:131207078-131213514	ENSMUSG00000068264.11
Ap5z1	22.52	0	9.79	7.96	protein_coding,retained_intron,lncRNA,nonsense_mediated_decay	chr5:142463944-142478710	ENSMUSG00000039623.13
Apaf1	12.43	0	45.56	35.31	protein_coding,lncRNA,retained_intron	chr10:90989311-91082770	ENSMUSG00000019979.12
Apba1	0	0	0.02	0	protein_coding	chr19:23758887-23949596	ENSMUSG00000024897.9
Apba2	0	0	0	0	protein_coding,lncRNA	chr7:64501706-64753878	ENSMUSG00000030519.14
Apba3	4.33	0	20.88	21.43	retained_intron,protein_coding,lncRNA	chr10:81266960-81273246	ENSMUSG00000004931.11
Apbb1	5.93	0	2.79	1.65	protein_coding,retained_intron,nonsense_mediated_decay	chr7:105558483-105581653	ENSMUSG00000037032.16
Apbb1ip	116.54	57.24	146.1	143.27	protein_coding,lncRNA,retained_intron	chr2:22774094-22875653	ENSMUSG00000026786.14
Apbb2	0	0	0.87	2.36	protein_coding,retained_intron,nonsense_mediated_decay,lncRNA	chr5:66298703-66618784	ENSMUSG00000029207.16
Apbb3	0	0	8.39	13.39	protein_coding,retained_intron,nonsense_mediated_decay	chr18:36671154-36679366	ENSMUSG00000117679.1
Apc	6.71	1.52	12.89	16.58	retained_intron,nonsense_mediated_decay,protein_coding,lncRNA	chr18:34220924-34322552	ENSMUSG00000005871.15
Apc2	0	0	0	0	protein_coding,retained_intron	chr10:80295977-80318263	ENSMUSG00000020135.13
Apcdd1	0	0	0.1	0	protein_coding,nonsense_mediated_decay,retained_intron	chr18:62922231-62961179	ENSMUSG00000071847.13
Apc-ps1	0	0	0	0.73	transcribed_processed_pseudogene	chr5:76196625-76197094	ENSMUSG00000083152.1
Apcs	0	0	0	0	protein_coding	chr1:172893961-172895041	ENSMUSG00000026542.6
Apeh	63.27	25.92	61.12	78.01	retained_intron,protein_coding	chr9:108085413-108094606	ENSMUSG00000032590.14
Apela	0	0	0	0	protein_coding	chr8:65028417-65037336	ENSMUSG00000079042.10
Apex1	6.11	0	15.96	26.19	protein_coding	chr14:50924968-50927139	ENSMUSG00000035960.14
Apex2	0	0	7.61	8.49	protein_coding,retained_intron,lncRNA	chrX:150519519-150589868	ENSMUSG00000025269.16
Aph1a	21.86	0	37.99	36.27	protein_coding,retained_intron	chr3:95893969-95898288	ENSMUSG00000015750.15
Aph1b	0	0	1.08	1.01	protein_coding,nonsense_mediated_decay	chr9:66775202-66795490	ENSMUSG00000032375.15
Aph1c	0	0	0.19	1.8	protein_coding	chr9:66814994-66834726	ENSMUSG00000053040.13
Api5	25	0	73.48	77.71	protein_coding,lncRNA,retained_intron	chr2:94411682-94438136	ENSMUSG00000027193.12
Api5-ps	0	0	0	0	processed_pseudogene	chr7:26918776-26919352	ENSMUSG00000108731.1
Apip	25.8	0	15.68	15.42	lncRNA,protein_coding	chr2:103073675-103092644	ENSMUSG00000010911.12
Aplf	0	0	3.32	3.2	protein_coding,nonsense_mediated_decay,retained_intron	chr6:87628424-87672193	ENSMUSG00000030051.10
Apln	0	0	0	0	protein_coding	chrX:48025146-48034853	ENSMUSG00000037010.7
Aplnr	0	0	0	0	protein_coding	chr2:85136225-85139923	ENSMUSG00000044338.9
Aplp1	0	0	5.14	3.9	protein_coding,retained_intron	chr7:30434982-30445535	ENSMUSG00000006651.8
Aplp2	25.45	344.59	55.86	69.88	protein_coding,retained_intron	chr9:31149557-31211815	ENSMUSG00000031996.17
Apmap	12.66	0	30.31	24.04	lncRNA,protein_coding	chr2:150583080-150608567	ENSMUSG00000033096.7
Apoa1	0	0	0	1.1	protein_coding	chr9:46228580-46230466	ENSMUSG00000032083.8
Apoa2	0	248.26	0	0	protein_coding	chr1:171225054-171226379	ENSMUSG00000005681.12
Apoa4	0	0	0	0	protein_coding	chr9:46240696-46243459	ENSMUSG00000032080.6
Apoa5	0	0	0	0	protein_coding	chr9:46268633-46271919	ENSMUSG00000032079.12
Apob	0	0	0	0	protein_coding	chr12:7977648-8016835	ENSMUSG00000020609.14
Apobec1	0	0	7.18	13.06	protein_coding,retained_intron	chr6:122577792-122602444	ENSMUSG00000040613.14
Apobec2	8.27	0	8.66	8.25	protein_coding,lncRNA	chr17:48419231-48432930	ENSMUSG00000040694.4
Apobec3	132.11	437.55	216.34	213	nonsense_mediated_decay,protein_coding,retained_intron,lncRNA	chr15:79891659-79915906	ENSMUSG00000009585.18
Apobec4	0	0	0	0	protein_coding	chr1:152750551-152757544	ENSMUSG00000055547.4
Apobr	5.87	0	13.75	25.75	protein_coding,nonsense_mediated_decay	chr7:126584942-126589112	ENSMUSG00000042759.12
Apoc1	0	0	0	0	retained_intron,protein_coding	chr7:19689481-19692660	ENSMUSG00000040564.14
Apoc2	0	0	0	0	protein_coding	chr7:19671579-19677941	ENSMUSG00000002992.17
Apoc3	0	0	0	0	protein_coding,lncRNA	chr9:46232933-46235636	ENSMUSG00000032081.10
Apoc4	0	0	0	0	protein_coding,retained_intron	chr7:19678083-19681479	ENSMUSG00000074336.5
Apod	0	0	0	0	protein_coding,retained_intron	chr16:31296192-31314808	ENSMUSG00000022548.14
Apoe	0	43.41	4.04	6.62	protein_coding,lncRNA,retained_intron	chr7:19696109-19699188	ENSMUSG00000002985.16
Apof	0	0	0	0	protein_coding	chr10:128267997-128270153	ENSMUSG00000047631.4
Apoh	0	0	0	0	protein_coding	chr11:108343354-108414396	ENSMUSG00000000049.11
Apol10a	0	0	0	0	protein_coding	chr15:77477047-77491069	ENSMUSG00000050982.13
Apol10b	0	0	1.02	0.44	protein_coding	chr15:77583819-77596125	ENSMUSG00000050014.8
Apol10c-ps	0	0	0	0	lncRNA,transcribed_unprocessed_pseudogene	chr15:77656001-77659841	ENSMUSG00000116383.1
Apol11a	0	0	0	0	protein_coding	chr15:77508271-77518051	ENSMUSG00000091650.2
Apol11b	0	0	0	0	protein_coding,lncRNA	chr15:77633946-77643286	ENSMUSG00000091694.9
Apol6	0	0	0	0	nonsense_mediated_decay,protein_coding,lncRNA	chr15:77044729-77057106	ENSMUSG00000033576.12
Apol7a	0	0	0	0	protein_coding,retained_intron	chr15:77388219-77399110	ENSMUSG00000010601.14
Apol7b	0	0	0	1.46	protein_coding,retained_intron	chr15:77422209-77447492	ENSMUSG00000068252.6
Apol7c	0	0	0	0	protein_coding	chr15:77524852-77533316	ENSMUSG00000044309.8
Apol7d	0	0	0	0	lncRNA	chr1:71652837-71662843	ENSMUSG00000073652.10
Apol7e	26.01	0	161.14	199.32	protein_coding,retained_intron	chr15:77698857-77719285	ENSMUSG00000071716.5
Apol8	8.61	0	0.33	5	protein_coding,retained_intron	chr15:77747798-77757003	ENSMUSG00000056656.6
Apol9a	0	0	0.9	1.34	protein_coding,retained_intron	chr15:77403789-77411135	ENSMUSG00000057346.12
Apol9b	9.77	0	9.73	7.29	protein_coding	chr15:77729039-77736382	ENSMUSG00000068246.6
Apold1	0	0	2.07	0.9	protein_coding	chr6:134981718-134986836	ENSMUSG00000090698.2
Apom	0	0	0	0.06	protein_coding	chr17:35128997-35132050	ENSMUSG00000024391.7
Apon	0	0	0	0	protein_coding	chr10:128254096-128255896	ENSMUSG00000051716.6
Apoo	0	0	15.07	15.43	protein_coding	chrX:94367117-94417093	ENSMUSG00000079508.8
Apool	1.09	224.9	19.45	33.02	protein_coding,retained_intron	chrX:112311334-112372755	ENSMUSG00000025525.12
Apoo-ps	13.86	0	0	0.61	processed_pseudogene	chr13:107414144-107414729	ENSMUSG00000049233.7
Apopt1	48.17	0	22.84	33.39	protein_coding,nonsense_mediated_decay	chr12:111713261-111755053	ENSMUSG00000037787.14
App	0	0	6.26	2.46	protein_coding,lncRNA,retained_intron	chr16:84949685-85173766	ENSMUSG00000022892.11
Appbp2	1.26	30.26	11.54	12.63	protein_coding	chr11:85187262-85235130	ENSMUSG00000018481.9
Appbp2os	0	0	0.42	0	pseudogene,lncRNA	chr11:85234775-85238304	ENSMUSG00000085628.4
Appl1	65.68	0	25.78	39.51	protein_coding,retained_intron,lncRNA	chr14:26918988-26971232	ENSMUSG00000040760.11
Appl2	64.93	0	15.87	33.46	retained_intron,protein_coding,lncRNA,nonsense_mediated_decay	chr10:83600033-83648738	ENSMUSG00000020263.14
Aprt	187.7	0	43.84	72.25	protein_coding,nonsense_mediated_decay,lncRNA,retained_intron	chr8:122574635-122576909	ENSMUSG00000006589.8
Aprt-ps	0	0	0	0	processed_pseudogene	chr8:71223949-71224453	ENSMUSG00000110664.1
Aptx	54.32	0	19.94	11.32	protein_coding,nonsense_mediated_decay,lncRNA	chr4:40682382-40703194	ENSMUSG00000028411.15
Aqp1	0	0	0.4	0	protein_coding	chr6:55336432-55348555	ENSMUSG00000004655.5
Aqp10-ps	0	0	0	0	unprocessed_pseudogene	chr3:89964709-89968658	ENSMUSG00000105082.2
Aqp11	0	0	0	0.16	lncRNA,protein_coding,retained_intron	chr7:97724006-97738289	ENSMUSG00000042797.9
Aqp12	0	0	0	0	protein_coding	chr1:93006334-93012269	ENSMUSG00000045091.4
Aqp2	0	0	0	0	protein_coding	chr15:99579055-99584547	ENSMUSG00000023013.5
Aqp3	19.56	0	7.55	9.98	protein_coding,retained_intron	chr4:41092722-41098183	ENSMUSG00000028435.8
Aqp4	0	0	0	0	protein_coding,retained_intron	chr18:15389496-15410982	ENSMUSG00000024411.11
Aqp5	0	0	0	0	protein_coding,retained_intron	chr15:99590782-99594829	ENSMUSG00000044217.17
Aqp6	0	0	0	0	protein_coding	chr15:99601400-99605477	ENSMUSG00000043144.6
Aqp7	0	0	0	0	protein_coding,lncRNA	chr4:41033074-41048139	ENSMUSG00000028427.13
Aqp8	0	0	0	0	protein_coding,lncRNA	chr7:123462291-123468004	ENSMUSG00000030762.11
Aqp9	0	0	0.59	0.88	protein_coding,nonsense_mediated_decay,lncRNA	chr9:71110659-71168682	ENSMUSG00000032204.13
Aqr	22.47	45.76	50.18	42.55	protein_coding,lncRNA	chr2:114101170-114187024	ENSMUSG00000040383.16
Ar	0	0	2.31	8.4	protein_coding	chrX:98148769-98323215	ENSMUSG00000046532.8
Araf	38.7	0	41.62	50.83	lncRNA,protein_coding,retained_intron,nonsense_mediated_decay	chrX:20797814-20860519	ENSMUSG00000001127.12
Arap1	14.7	3.81	25.17	27.34	protein_coding,lncRNA,retained_intron	chr7:101348067-101412586	ENSMUSG00000032812.18
Arap2	21.5	0	54.44	37.97	protein_coding,retained_intron,lncRNA	chr5:62602445-62766159	ENSMUSG00000037999.13
Arap3	0	0	2.98	0.66	protein_coding,retained_intron,lncRNA	chr18:37972628-37998969	ENSMUSG00000024451.9
Arc	0	0	0.43	1.05	protein_coding	chr15:74669083-74672570	ENSMUSG00000022602.14
Arcn1	50.75	4.83	114.22	98.05	protein_coding,retained_intron,lncRNA	chr9:44741564-44767845	ENSMUSG00000032096.16
Areg	0	0	0	0.61	protein_coding	chr5:91139599-91148432	ENSMUSG00000029378.5
Arel1	18.78	0	30.75	25.71	protein_coding,nonsense_mediated_decay,lncRNA	chr12:84918148-84970900	ENSMUSG00000042350.13
Arf1	117.55	33.53	229.31	242.19	protein_coding	chr11:59211412-59228270	ENSMUSG00000048076.14
Arf2	5.13	0	11.67	10.63	protein_coding,retained_intron	chr11:103966739-103985337	ENSMUSG00000062421.13
Arf3	17.52	4.3	51.67	52.41	protein_coding,lncRNA	chr15:98736634-98763214	ENSMUSG00000051853.10
Arf4	79.41	0	85.71	105.48	protein_coding,nonsense_mediated_decay,retained_intron,lncRNA	chr14:26638074-26665084	ENSMUSG00000021877.12
Arf4os	0	0	0	0	lncRNA	chr14:26628407-26638183	ENSMUSG00000090861.1
Arf5	155.2	55.31	147.75	152.75	protein_coding,retained_intron	chr6:28423560-28426602	ENSMUSG00000020440.13
Arf6	99.08	26.41	175.66	193.23	protein_coding	chr12:69372150-69373783	ENSMUSG00000044147.8
Arfgap1	0.12	0	28.8	21.07	lncRNA,protein_coding,retained_intron	chr2:180967225-180982526	ENSMUSG00000027575.19
Arfgap2	125.65	0	42.64	35.51	protein_coding,lncRNA,retained_intron	chr2:91264974-91276931	ENSMUSG00000027255.14
Arfgap3	0	0	9.1	6.37	protein_coding,lncRNA,retained_intron	chr15:83299739-83350247	ENSMUSG00000054277.8
Arfgef1	68.63	2.8	48.83	51.04	protein_coding,retained_intron	chr1:10137571-10232670	ENSMUSG00000067851.11
Arfgef2	0.92	0	10.25	12.35	protein_coding	chr2:166805588-166898052	ENSMUSG00000074582.10
Arfgef3	0	0	0.07	0.12	protein_coding	chr10:18581839-18743949	ENSMUSG00000019852.7
Arfip1	5.79	0	29.28	34.91	protein_coding	chr3:84496093-84582625	ENSMUSG00000074513.9
Arfip2	0.24	0	15.61	23.12	nonsense_mediated_decay,protein_coding,lncRNA,retained_intron	chr7:105634203-105640416	ENSMUSG00000030881.15
Arfrp1	123.54	0	69.55	83.21	retained_intron,nonsense_mediated_decay,lncRNA,protein_coding	chr2:181357690-181365404	ENSMUSG00000038671.15
Arg1	0	0	0.11	0.95	retained_intron,protein_coding	chr10:24915221-24927484	ENSMUSG00000019987.9
Arg2	0	0	0.53	0	protein_coding	chr12:79130777-79156301	ENSMUSG00000021125.6
Arglu1	75.37	0	134.37	119.43	lncRNA,nonsense_mediated_decay,retained_intron,protein_coding	chr8:8665075-8690521	ENSMUSG00000040459.11
Arhgap1	157.12	0	47.8	55.87	lncRNA,protein_coding	chr2:91649860-91672326	ENSMUSG00000027247.16
Arhgap10	12.03	0	21.73	23.39	protein_coding	chr8:77250366-77517953	ENSMUSG00000037148.8
Arhgap11a	10.38	0	26.46	17.43	protein_coding	chr2:113831492-113848661	ENSMUSG00000041219.14
Arhgap12	0.94	4.36	14.45	15.59	protein_coding,retained_intron,lncRNA	chr18:6024427-6136098	ENSMUSG00000041225.16
Arhgap15	72.6	0	85.84	97.67	protein_coding,lncRNA,nonsense_mediated_decay	chr2:43748824-44395953	ENSMUSG00000049744.15
Arhgap15os	0	0	0	0	lncRNA	chr2:44059238-44065324	ENSMUSG00000085089.1
Arhgap17	1.25	35.53	20.64	19.54	nonsense_mediated_decay,retained_intron,protein_coding	chr7:123279218-123369915	ENSMUSG00000030766.15
Arhgap18	2.51	0	50.22	28.25	protein_coding,retained_intron,lncRNA	chr10:26753421-26918648	ENSMUSG00000039031.16
Arhgap19	16.21	0	19.72	6.33	protein_coding	chr19:41766588-41802047	ENSMUSG00000025154.15
Arhgap20	0	0	0	0.13	retained_intron,protein_coding,lncRNA	chr9:51765337-51853856	ENSMUSG00000053199.13
Arhgap20os	0	0	0	0	lncRNA	chr9:51832814-51875886	ENSMUSG00000074354.11
Arhgap21	20.04	33.61	13.84	9.83	protein_coding,lncRNA,retained_intron	chr2:20847919-20968881	ENSMUSG00000036591.16
Arhgap22	0	0	0	0	protein_coding,lncRNA,retained_intron	chr14:33214026-33369934	ENSMUSG00000063506.14
Arhgap23	0	4.34	0.1	0	nonsense_mediated_decay,protein_coding,lncRNA	chr11:97415533-97502402	ENSMUSG00000049807.16
Arhgap24	0	0	0	0	protein_coding,lncRNA,retained_intron	chr5:102481391-102897937	ENSMUSG00000057315.14
Arhgap25	80.41	0	49.98	59.28	retained_intron,protein_coding	chr6:87458545-87533259	ENSMUSG00000030047.14
Arhgap26	58.32	3.05	28.88	36.46	protein_coding,lncRNA,nonsense_mediated_decay,retained_intron	chr18:38993145-39376284	ENSMUSG00000036452.18
Arhgap26	0	0	0	0	protein_coding	chr18:38676718-39110534	ENSMUSG00000118193.1
Arhgap27	18.26	0	25.55	33.29	retained_intron,protein_coding,lncRNA	chr11:103331497-103363692	ENSMUSG00000034255.17
Arhgap27os1	0	0	0	0.62	lncRNA	chr11:103363213-103364651	ENSMUSG00000085733.1
Arhgap27os2	0	0	0.96	0.22	lncRNA	chr11:103355701-103361092	ENSMUSG00000085360.1
Arhgap27os3	18.87	0	7.85	10.21	lncRNA	chr11:103344753-103350124	ENSMUSG00000085887.2
Arhgap28	0	0	0	0	protein_coding,nonsense_mediated_decay	chr17:67842713-68004120	ENSMUSG00000024043.13
Arhgap29	0	0	0.16	0.16	protein_coding,retained_intron	chr3:121952541-122016753	ENSMUSG00000039831.16
Arhgap30	103.24	144.95	186.66	188.27	protein_coding,retained_intron	chr1:171388954-171410298	ENSMUSG00000048865.16
Arhgap31	1.8	0	6.21	12.12	protein_coding,retained_intron	chr16:38598340-38713274	ENSMUSG00000022799.4
Arhgap32	0.03	0	0.49	0	protein_coding,retained_intron	chr9:32116136-32268446	ENSMUSG00000041444.14
Arhgap33	25.57	36.67	2.32	2.38	protein_coding,retained_intron	chr7:30522226-30535060	ENSMUSG00000036882.7
Arhgap33os	0	0	0	0	lncRNA,protein_coding	chr7:30515122-30522193	ENSMUSG00000062132.10
Arhgap35	0.07	6.26	1.98	2.59	protein_coding	chr7:16493719-16614993	ENSMUSG00000058230.12
Arhgap36	0	0	0	0	protein_coding,lncRNA	chrX:49463945-49500244	ENSMUSG00000036198.12
Arhgap39	0.3	0	3.01	5.07	protein_coding,retained_intron	chr15:76723985-76818170	ENSMUSG00000033697.16
Arhgap4	290.86	41.01	84.98	101.87	protein_coding,retained_intron,lncRNA,nonsense_mediated_decay	chrX:73891442-73921870	ENSMUSG00000031389.17
Arhgap40	0	0	0	0	protein_coding,retained_intron	chr2:158512796-158550762	ENSMUSG00000074625.10
Arhgap42	0.09	0	0.04	0	protein_coding,retained_intron	chr9:8994329-9239101	ENSMUSG00000050730.17
Arhgap44	0	0	0.05	0	protein_coding	chr11:65002039-65162961	ENSMUSG00000033389.16
Arhgap45	356.96	129.7	315.7	383.75	protein_coding,retained_intron	chr10:80016653-80031472	ENSMUSG00000035697.14
Arhgap5	0	0	2.34	6.32	protein_coding,lncRNA	chr12:52503972-52571975	ENSMUSG00000035133.9
Arhgap6	0	0	0	0.06	nonsense_mediated_decay,protein_coding,retained_intron	chrX:168795099-169304435	ENSMUSG00000031355.16
Arhgap8	0	0	0	0	retained_intron,protein_coding,lncRNA	chr15:84720052-84772207	ENSMUSG00000078954.9
Arhgap9	348.74	3390.86	219.01	212.35	protein_coding,retained_intron	chr10:127321964-127329943	ENSMUSG00000040345.10
Arhgdia	406.4	312.02	366.94	313.74	protein_coding	chr11:120578104-120581624	ENSMUSG00000025132.13
Arhgdib	1813.7	2048.78	1957.08	1653.86	protein_coding	chr6:136923655-136941899	ENSMUSG00000030220.13
Arhgdig	0	0	0	0	protein_coding,lncRNA,retained_intron	chr17:26199183-26207786	ENSMUSG00000073433.11
Arhgef1	326.7	76.02	285.91	320.84	protein_coding,retained_intron,lncRNA	chr7:24902912-24926594	ENSMUSG00000040940.18
Arhgef10	0	0	3.19	1.89	protein_coding,lncRNA,retained_intron	chr8:14911663-15001085	ENSMUSG00000071176.10
Arhgef10l	0	0	0.24	0.91	protein_coding,nonsense_mediated_decay,retained_intron	chr4:140514485-140666012	ENSMUSG00000040964.16
Arhgef11	3.78	0	1.97	4.85	protein_coding,retained_intron,nonsense_mediated_decay	chr3:87617559-87738034	ENSMUSG00000041977.18
Arhgef12	3.39	0	2.77	6.29	protein_coding,nonsense_mediated_decay,retained_intron	chr9:42963842-43107239	ENSMUSG00000059495.14
Arhgef15	0	0	0.04	0	protein_coding,lncRNA,retained_intron	chr11:68943155-68957480	ENSMUSG00000052921.13
Arhgef16	0	0	0	0	protein_coding,retained_intron,lncRNA	chr4:154278486-154301676	ENSMUSG00000029032.12
Arhgef17	0	0	0.05	0.03	retained_intron,protein_coding	chr7:100869752-100932107	ENSMUSG00000032875.8
Arhgef18	35.49	291.34	38.28	39.34	retained_intron,protein_coding,lncRNA,nonsense_mediated_decay	chr8:3353415-3456601	ENSMUSG00000004568.13
Arhgef19	0	0	0	0	protein_coding,retained_intron	chr4:141239499-141257564	ENSMUSG00000028919.11
Arhgef2	199.52	43.45	51.41	58.65	protein_coding,retained_intron,lncRNA	chr3:88605966-88648052	ENSMUSG00000028059.16
Arhgef25	0	28.9	2.6	1.85	protein_coding,retained_intron,nonsense_mediated_decay	chr10:127182525-127190083	ENSMUSG00000019467.15
Arhgef26	0	0	0	0	protein_coding,lncRNA,retained_intron	chr3:62338344-62462221	ENSMUSG00000036885.14
Arhgef28	0	0	0	0	protein_coding,nonsense_mediated_decay,lncRNA,retained_intron	chr13:97899469-98206439	ENSMUSG00000021662.11
Arhgef3	88.61	0	104.65	89.64	protein_coding,lncRNA	chr14:27114899-27403911	ENSMUSG00000021895.10
Arhgef33	0	0	0	0	retained_intron,lncRNA,protein_coding	chr17:80307407-80400081	ENSMUSG00000054901.7
Arhgef37	0	0	0	0.11	protein_coding,nonsense_mediated_decay	chr18:61491657-61536594	ENSMUSG00000045094.8
Arhgef38	0	0	0	0	protein_coding	chr3:133112278-133234949	ENSMUSG00000040969.14
Arhgef39	0	0	3.9	7.5	protein_coding,lncRNA	chr4:43496142-43499695	ENSMUSG00000051517.14
Arhgef4	27.16	0	5.71	6.15	retained_intron,nonsense_mediated_decay,protein_coding	chr1:34678188-34813309	ENSMUSG00000037509.21
Arhgef4	0	0	0	0	protein_coding	chr1:34801794-34801964	ENSMUSG00000118272.1
Arhgef40	0	0	1.17	0.09	protein_coding,nonsense_mediated_decay,retained_intron,lncRNA	chr14:51984719-52006251	ENSMUSG00000004562.16
Arhgef5	0	0	0.21	0.54	protein_coding,retained_intron	chr6:43265582-43289320	ENSMUSG00000033542.13
Arhgef6	67.54	262.92	110.96	110.7	protein_coding,retained_intron,lncRNA	chrX:57231485-57338729	ENSMUSG00000031133.12
Arhgef7	5.6	0	24.98	15.95	protein_coding,nonsense_mediated_decay,lncRNA,retained_intron	chr8:11727721-11835219	ENSMUSG00000031511.15
Arhgef9	0	0	1.85	0.48	protein_coding	chrX:95048935-95196856	ENSMUSG00000025656.17
Arid1a	51.41	9.05	54.14	59.14	protein_coding,retained_intron	chr4:133679008-133756769	ENSMUSG00000007880.16
Arid1b	27.72	0	13.6	15.91	protein_coding,lncRNA,retained_intron	chr17:4994332-5347656	ENSMUSG00000069729.14
Arid2	1.34	235.13	20.66	17.66	protein_coding,retained_intron	chr15:96287518-96404992	ENSMUSG00000033237.19
Arid3a	3.24	0	5.79	5.79	protein_coding,lncRNA	chr10:79927043-79955018	ENSMUSG00000019564.12
Arid3b	7.78	16.25	22.95	19.94	nonsense_mediated_decay,protein_coding,retained_intron,lncRNA	chr9:57790353-57836793	ENSMUSG00000004661.15
Arid3c	0	0	0	0	protein_coding	chr4:41723836-41731142	ENSMUSG00000066224.14
Arid4a	42.32	0	60.07	58.24	protein_coding,lncRNA	chr12:71015990-71098592	ENSMUSG00000048118.17
Arid4b	31.57	111.75	55.95	62.7	nonsense_mediated_decay,protein_coding,lncRNA,retained_intron	chr13:14063232-14199603	ENSMUSG00000039219.18
Arid5a	58.57	0	78.7	125.28	protein_coding,retained_intron,lncRNA,nonsense_mediated_decay	chr1:36307733-36324029	ENSMUSG00000037447.16
Arid5b	0.97	74.91	7.15	9.25	protein_coding,nonsense_mediated_decay,retained_intron	chr10:68092520-68278740	ENSMUSG00000019947.10
Arih1	35.06	228.84	132.92	89.59	retained_intron,protein_coding,nonsense_mediated_decay	chr9:59388258-59486618	ENSMUSG00000025234.11
Arih2	209.77	0	48.72	49.47	protein_coding,nonsense_mediated_decay,retained_intron	chr9:108602942-108649386	ENSMUSG00000064145.12
Arl1	122.66	76.38	76.14	68.71	protein_coding	chr10:88730858-88744094	ENSMUSG00000060904.14
Arl10	5.59	475.71	0.57	2.76	lncRNA,protein_coding	chr13:54575015-54581128	ENSMUSG00000025870.10
Arl11	0	0	0	0.54	protein_coding	chr14:61309753-61311936	ENSMUSG00000043157.8
Arl13a	0	0	0	0	protein_coding	chrX:134187501-134208028	ENSMUSG00000052549.4
Arl13b	0	0	11.53	11.64	protein_coding,lncRNA,retained_intron	chr16:62793685-62847040	ENSMUSG00000022911.11
Arl14	0	0	0	0	protein_coding	chr3:69222419-69223618	ENSMUSG00000098207.1
Arl14ep	0.09	0	14.25	17.93	retained_intron,protein_coding	chr2:106962527-106974424	ENSMUSG00000027122.15
Arl14epl	0	0	0.11	0.03	protein_coding	chr18:46921815-46934232	ENSMUSG00000073568.2
Arl15	7.11	0	7.62	10.33	protein_coding,nonsense_mediated_decay	chr13:113794505-114157461	ENSMUSG00000042348.10
Arl16	20.79	0	18.81	18.65	protein_coding,lncRNA	chr11:120464866-120467607	ENSMUSG00000057594.12
Arl2	0	0	4.47	4.49	retained_intron,lncRNA,protein_coding	chr19:6134374-6141548	ENSMUSG00000024944.6
Arl2bp	16.63	0	80.8	103.81	protein_coding,lncRNA,retained_intron	chr8:94666600-94674425	ENSMUSG00000031776.17
Arl3	0	0	40.89	32.02	protein_coding,retained_intron,lncRNA	chr19:46531096-46573198	ENSMUSG00000025035.9
Arl4a	0.42	0	21.16	25.82	nonsense_mediated_decay,protein_coding,lncRNA	chr12:40005447-40038025	ENSMUSG00000047446.18
Arl4aos	0	0	0	0	lncRNA	chr12:40038099-40040027	ENSMUSG00000086315.1
Arl4c	64.61	0	113.66	129.5	protein_coding,nonsense_mediated_decay	chr1:88673125-88702221	ENSMUSG00000049866.12
Arl4d	2.72	0	7.7	9.12	protein_coding	chr11:101665541-101667832	ENSMUSG00000034936.2
Arl5a	18.18	14.97	41.19	37.66	protein_coding,retained_intron	chr2:52397951-52424901	ENSMUSG00000036093.7
Arl5b	6.7	0	7.62	13.22	protein_coding,nonsense_mediated_decay,retained_intron	chr2:15049395-15082456	ENSMUSG00000017418.14
Arl5c	22.71	0	50.78	41.82	protein_coding	chr11:97989578-97996181	ENSMUSG00000038352.15
Arl6	0	0	3.2	3.27	protein_coding	chr16:59612949-59639391	ENSMUSG00000022722.18
Arl6ip1	454.02	713.8	319.82	318.74	protein_coding,nonsense_mediated_decay,lncRNA,retained_intron	chr7:118118891-118129662	ENSMUSG00000030654.9
Arl6ip4	134.84	0	61.98	55.2	protein_coding	chr5:124116089-124118196	ENSMUSG00000029404.15
Arl6ip5	274.29	183.14	304.58	284.84	protein_coding	chr6:97210689-97233315	ENSMUSG00000035199.6
Arl6ip6	95.37	37.67	12.52	18.05	protein_coding,lncRNA	chr2:53191726-53219220	ENSMUSG00000026960.6
Arl8a	0.98	0	26.99	25.49	protein_coding,retained_intron	chr1:135146824-135156269	ENSMUSG00000026426.10
Arl8b	34.75	0	49.59	33.14	protein_coding	chr6:108783099-108825278	ENSMUSG00000030105.8
Arl9	0	0	0	0	protein_coding	chr5:77004055-77010606	ENSMUSG00000063820.11
Armc1	14.14	0	17.6	20.72	protein_coding	chr3:19131402-19163065	ENSMUSG00000027599.9
Armc10	50.76	0	56.32	47.56	protein_coding,lncRNA,retained_intron	chr5:21645813-21662694	ENSMUSG00000038525.16
Armc12	0	0	0	0	protein_coding,retained_intron,nonsense_mediated_decay	chr17:28530806-28539110	ENSMUSG00000024223.3
Armc2	0	0	0.5	0.42	retained_intron,nonsense_mediated_decay,protein_coding	chr10:41914990-42018442	ENSMUSG00000071324.11
Armc3	0	0	3.19	2	protein_coding	chr2:19199302-19310241	ENSMUSG00000037683.14
Armc4	0	0	0	0	protein_coding,lncRNA,retained_intron	chr18:7088209-7297936	ENSMUSG00000061802.6
Armc5	33.39	30.84	6.16	6.68	protein_coding,lncRNA	chr7:128237342-128245100	ENSMUSG00000042178.6
Armc6	95.56	0	2.85	2.88	protein_coding,retained_intron	chr8:70220172-70234466	ENSMUSG00000002343.11
Armc7	66.21	0	127.2	75.53	lncRNA,protein_coding	chr11:115475667-115490467	ENSMUSG00000057219.11
Armc8	28.15	0	18.85	21.91	protein_coding,retained_intron	chr9:99478372-99568899	ENSMUSG00000032468.11
Armc9	7.56	0	5.56	2.02	protein_coding,retained_intron,lncRNA,nonsense_mediated_decay	chr1:86154780-86278284	ENSMUSG00000062590.13
Armcx1	0	0	0	0.44	protein_coding,lncRNA	chrX:134717963-134721917	ENSMUSG00000033460.14
Armcx2	0.74	0	3.31	8	protein_coding,lncRNA	chrX:134804145-134809221	ENSMUSG00000033436.13
Armcx3	0	0	3.92	6.66	protein_coding	chrX:134756595-134761455	ENSMUSG00000049047.11
Armcx4	0.41	0	3.07	3.36	protein_coding	chrX:134686519-134696757	ENSMUSG00000049804.9
Armcx5	0.07	0	9.65	10.43	retained_intron,protein_coding	chrX:135742733-135747322	ENSMUSG00000072969.2
Armcx6	0	0	0.06	0.12	lncRNA,protein_coding	chrX:134748461-134751417	ENSMUSG00000050394.14
Armh1	0	0	0	0	protein_coding,retained_intron,lncRNA	chr4:117213334-117252125	ENSMUSG00000060268.12
Armh2	0	0	0	0	protein_coding	chr13:24741232-24746592	ENSMUSG00000085861.1
Armh3	108.97	0	14.49	6.96	protein_coding,lncRNA,retained_intron	chr19:45817364-45998488	ENSMUSG00000039901.10
Armh4	0	0	0	0	protein_coding,lncRNA	chr14:49675952-49783383	ENSMUSG00000036242.15
Armt1	10.54	0	16.29	19.24	protein_coding,nonsense_mediated_decay,lncRNA,retained_intron	chr10:4432467-4455141	ENSMUSG00000061759.15
Arnt	4.45	0	25.39	19.3	protein_coding,retained_intron	chr3:95434388-95497240	ENSMUSG00000015522.18
Arnt2	0	0	0.3	2.86	protein_coding,nonsense_mediated_decay,lncRNA,retained_intron	chr7:84246278-84410176	ENSMUSG00000015709.9
Arntl	55.16	0	23.01	23.65	protein_coding,retained_intron	chr7:113207465-113314126	ENSMUSG00000055116.8
Arntl2	0	0	1.33	0	nonsense_mediated_decay,protein_coding,lncRNA,retained_intron	chr6:146796055-146833529	ENSMUSG00000040187.15
Arpc1a	20.59	0	47.72	41.22	protein_coding,lncRNA,nonsense_mediated_decay,retained_intron	chr5:145083830-145108761	ENSMUSG00000029621.14
Arpc1b	576.26	543.74	530.33	604.58	protein_coding,lncRNA,retained_intron	chr5:145114215-145130705	ENSMUSG00000029622.16
Arpc2	839.19	101.42	1023.05	841.49	protein_coding	chr1:74236084-74268209	ENSMUSG00000006304.14
Arpc3	871.28	336.36	488.59	474.2	protein_coding,retained_intron	chr5:122391878-122414184	ENSMUSG00000029465.14
Arpc4	462.18	0	551.51	376.58	protein_coding	chr6:113378115-113390448	ENSMUSG00000079426.13
Arpc5	359.15	431.36	571.95	521.45	retained_intron,protein_coding	chr1:152766542-152775597	ENSMUSG00000008475.13
Arpc5l	194.73	0	118.56	113.04	protein_coding,nonsense_mediated_decay,lncRNA	chr2:39005348-39015877	ENSMUSG00000026755.14
Arpin	0	0	0.22	0	protein_coding	chr7:79925361-79935359	ENSMUSG00000039043.5
Arpp19	589.47	0	372.16	270.72	protein_coding,retained_intron,nonsense_mediated_decay	chr9:75037614-75060313	ENSMUSG00000007656.13
Arpp21	0	0	0	0	protein_coding,retained_intron,lncRNA,nonsense_mediated_decay	chr9:112065091-112235938	ENSMUSG00000032503.18
Arr3	0	0	0	0	protein_coding,retained_intron	chrX:100605497-100618493	ENSMUSG00000060890.11
Arrb1	6.27	0	2.68	2.22	protein_coding,retained_intron,lncRNA	chr7:99535466-99606771	ENSMUSG00000018909.15
Arrb2	407.71	322.72	188.42	263.66	protein_coding,nonsense_mediated_decay,retained_intron	chr11:70432635-70440828	ENSMUSG00000060216.15
Arrdc1	53.48	0	66.49	55.81	retained_intron,protein_coding,lncRNA,nonsense_mediated_decay	chr2:24925352-24935252	ENSMUSG00000026972.15
Arrdc2	0	0	8.58	8.83	protein_coding,retained_intron,lncRNA	chr8:70835129-70839720	ENSMUSG00000002910.11
Arrdc3	0.15	0	9.3	10.04	nonsense_mediated_decay,protein_coding,retained_intron	chr13:80883384-80896042	ENSMUSG00000074794.10
Arrdc4	1.09	0	1.9	1.04	protein_coding	chr7:68736995-68749241	ENSMUSG00000042659.15
Arrdc5	0	0	0	0	protein_coding	chr17:56294111-56300286	ENSMUSG00000073380.2
Arsa	18.13	0	5.85	3.86	protein_coding,retained_intron,lncRNA	chr15:89472476-89477425	ENSMUSG00000022620.14
Arsb	47.71	0	74.56	43.59	lncRNA,protein_coding	chr13:93771630-93943016	ENSMUSG00000042082.7
Arsg	0	0	1.16	1.31	protein_coding,lncRNA	chr11:109473374-109573330	ENSMUSG00000020604.13
Arsi	0	0	0	0	protein_coding	chr18:60911780-60918561	ENSMUSG00000036412.5
Arsj	0	0	0	0	protein_coding	chr3:126363684-126440375	ENSMUSG00000046561.9
Arsk	24.88	0	4.92	2.99	protein_coding,retained_intron,lncRNA,nonsense_mediated_decay	chr13:76060422-76098660	ENSMUSG00000021592.18
Art1	0	0	0	0	protein_coding,nonsense_mediated_decay	chr7:102101743-102113933	ENSMUSG00000030996.8
Art2a	0	0	0	0	polymorphic_pseudogene	chr7:101552453-101560865	ENSMUSG00000092517.1
Art2b	15.15	0	19.63	8.92	protein_coding	chr7:101576970-101585600	ENSMUSG00000030651.5
Art3	0	0	1.32	0.99	protein_coding,lncRNA	chr5:92331827-92414628	ENSMUSG00000034842.16
Art4	0	0	0	0.14	protein_coding	chr6:136848451-136857733	ENSMUSG00000030217.2
Art5	0	0	0.63	0	protein_coding,lncRNA	chr7:102096879-102109489	ENSMUSG00000070424.12
Artn	0	0	0	0	protein_coding,lncRNA	chr4:117926162-117929763	ENSMUSG00000028539.14
Arv1	12.17	0	4.52	6.82	protein_coding,nonsense_mediated_decay	chr8:124722139-124734123	ENSMUSG00000031982.5
Arvcf	0	0	0.18	0.45	protein_coding,retained_intron,lncRNA	chr16:18348182-18407076	ENSMUSG00000000325.16
Arx	0	0	0	0.16	protein_coding,retained_intron	chrX:93286445-93298357	ENSMUSG00000035277.15
Arxes1	0	0	0.42	0	protein_coding	chrX:136033367-136034946	ENSMUSG00000048355.2
Arxes2	0	0	0.16	1.91	protein_coding	chrX:135993824-135995355	ENSMUSG00000048040.8
As3mt	51.9	0	11.13	1.65	protein_coding,lncRNA,nonsense_mediated_decay	chr19:46707458-46741099	ENSMUSG00000003559.8
Asah1	33.56	0	29.04	40.51	protein_coding,retained_intron,nonsense_mediated_decay	chr8:41340197-41374773	ENSMUSG00000031591.14
Asah2	0	0	3.64	0.95	protein_coding,retained_intron,lncRNA	chr19:31982597-32108211	ENSMUSG00000024887.10
Asap1	33.03	0	27.38	24.87	retained_intron,lncRNA,protein_coding	chr15:64086857-64382919	ENSMUSG00000022377.16
Asap2	10.76	0	9.37	5.76	protein_coding,lncRNA	chr12:20990459-21270171	ENSMUSG00000052632.16
Asap3	4.43	0	0	0.14	protein_coding	chr4:136206365-136245216	ENSMUSG00000036995.7
Asb1	4.54	0	5.52	5.09	protein_coding,lncRNA	chr1:91540544-91559589	ENSMUSG00000026311.16
Asb10	0	0	0	0	protein_coding	chr5:24532697-24540978	ENSMUSG00000038204.13
Asb11	0	0	0	0	protein_coding,retained_intron	chrX:164436994-164459170	ENSMUSG00000031382.14
Asb12	0	0	0	0	protein_coding	chrX:95470201-95557987	ENSMUSG00000031204.3
Asb13	2.47	0	9.07	17.24	lncRNA,protein_coding,retained_intron	chr13:3634032-3653822	ENSMUSG00000033781.7
Asb14	0	0	0	0	nonsense_mediated_decay,protein_coding,lncRNA	chr14:26894557-26915258	ENSMUSG00000021898.15
Asb15	0	0	0	0	protein_coding	chr6:24528144-24573164	ENSMUSG00000029685.15
Asb16	0	0	0.06	0	protein_coding	chr11:102268743-102279462	ENSMUSG00000034768.4
Asb17	0	0	0	0	nonsense_mediated_decay,protein_coding	chr3:153844209-153855082	ENSMUSG00000038997.4
Asb17os	0	0	0	0	lncRNA	chr3:153836902-153852424	ENSMUSG00000086438.2
Asb18	0	0	0	0	protein_coding,nonsense_mediated_decay	chr1:89950220-90014666	ENSMUSG00000067081.13
Asb2	0	0	4.1	3.32	protein_coding,retained_intron,lncRNA	chr12:103321142-103356001	ENSMUSG00000021200.14
Asb3	0	0	17.72	14.53	protein_coding,nonsense_mediated_decay,retained_intron	chr11:30885416-31102704	ENSMUSG00000020305.13
Asb4	0	0	0	0	protein_coding	chr6:5383386-5433022	ENSMUSG00000042607.15
Asb5	0	0	0	0	protein_coding,lncRNA	chr8:54529580-54587875	ENSMUSG00000031519.4
Asb6	2.28	18.98	16.88	23.13	protein_coding,nonsense_mediated_decay,retained_intron	chr2:30823097-30830333	ENSMUSG00000039483.10
Asb7	0.42	0	6.38	5.78	nonsense_mediated_decay,protein_coding,lncRNA,retained_intron	chr7:66644565-66689596	ENSMUSG00000030509.17
Asb8	49.28	0	18.15	11.65	protein_coding	chr15:98134637-98165625	ENSMUSG00000048175.13
Asb9	0	0	0.07	0	protein_coding	chrX:164506327-164539752	ENSMUSG00000031384.2
Ascc1	15.5	0	26.13	19.02	protein_coding,lncRNA	chr10:60002805-60099988	ENSMUSG00000044475.14
Ascc2	13.62	0	18.77	19.04	protein_coding	chr11:4637747-4685699	ENSMUSG00000020412.16
Ascc3	17.37	2.52	22.12	24.77	protein_coding,retained_intron,lncRNA	chr10:50592669-50851485	ENSMUSG00000038774.9
Ascl1	0	0	0	0	protein_coding	chr10:87490819-87493660	ENSMUSG00000020052.9
Ascl2	0	0	0	0	protein_coding	chr7:142966829-142969264	ENSMUSG00000009248.6
Ascl3	0	0	0	0	protein_coding	chr7:109727465-109731726	ENSMUSG00000035951.2
Ascl4	0	0	0	0	nonsense_mediated_decay,protein_coding	chr10:85927681-85946206	ENSMUSG00000085111.3
Ascl5	0	0	0	0	protein_coding	chr1:136050804-136051370	ENSMUSG00000097918.1
Asdurf	0	0	0	11.08	protein_coding	chr1:53348479-53352619	ENSMUSG00000117809.1
Asf1a	55.02	0	47.7	55.93	protein_coding,retained_intron	chr10:53596757-53609225	ENSMUSG00000019857.7
Asf1b	29.67	236.32	36.68	27.66	lncRNA,protein_coding,retained_intron	chr8:83955507-83970197	ENSMUSG00000005470.8
Asgr1	0	0	0	0	protein_coding	chr11:70054085-70057894	ENSMUSG00000020884.15
Asgr2	0	0	0	0	protein_coding,retained_intron	chr11:70092644-70106187	ENSMUSG00000040963.15
Ash1l	3.04	1.73	11.05	13.97	protein_coding,retained_intron	chr3:88950622-89079375	ENSMUSG00000028053.13
Ash2l	53.07	11.95	39.43	39.72	nonsense_mediated_decay,protein_coding,retained_intron,lncRNA	chr8:25815996-25847694	ENSMUSG00000031575.18
Asic1	0	0	0	0	protein_coding,retained_intron,lncRNA	chr15:99670368-99701130	ENSMUSG00000023017.10
Asic2	0	0	0	0	protein_coding	chr11:80880169-81968457	ENSMUSG00000020704.13
Asic3	0	0	0	0	protein_coding,retained_intron,nonsense_mediated_decay	chr5:24413392-24417835	ENSMUSG00000038276.12
Asic4	0	0	0	0	protein_coding	chr1:75450436-75474343	ENSMUSG00000033007.15
Asic5	0	0	0	0	protein_coding,lncRNA	chr3:81982290-82021233	ENSMUSG00000028008.10
Asl	41.96	0	19.12	26.02	protein_coding,lncRNA,retained_intron	chr5:130011258-130029247	ENSMUSG00000025533.15
Asmt	0	0	0	0	protein_coding	chrX:170672644-170678054	ENSMUSG00000093806.1
Asna1	102	0	35.72	45.7	protein_coding,nonsense_mediated_decay,lncRNA,retained_intron	chr8:85017931-85025281	ENSMUSG00000052456.9
Asns	0.43	20.03	9.6	4.77	protein_coding,lncRNA,retained_intron	chr6:7675169-7693254	ENSMUSG00000029752.12
Asnsd1	46.14	0	65.47	57.42	protein_coding,nonsense_mediated_decay,retained_intron	chr1:53344617-53352752	ENSMUSG00000026095.15
Aspa	0	0	0	0	protein_coding,retained_intron,nonsense_mediated_decay	chr11:73304992-73329596	ENSMUSG00000020774.9
Aspdh	0	0	0	0	protein_coding,nonsense_mediated_decay,retained_intron,TEC	chr7:44465391-44467758	ENSMUSG00000038704.12
Aspg	0	0	0	0	protein_coding,retained_intron,nonsense_mediated_decay	chr12:112106679-112127559	ENSMUSG00000037686.6
Asph	0	0	1.2	0.12	protein_coding,lncRNA	chr4:9448069-9669344	ENSMUSG00000028207.18
Asphd1	0	0	0	0	protein_coding	chr7:126945567-126949582	ENSMUSG00000046378.11
Asphd2	0	0	0.13	0	protein_coding,lncRNA	chr5:112384354-112394866	ENSMUSG00000029348.11
Aspm	36	1.98	10.64	5.61	protein_coding,retained_intron,lncRNA	chr1:139454772-139494091	ENSMUSG00000033952.14
Aspn	0	8.63	0	0	protein_coding	chr13:49544443-49567565	ENSMUSG00000021388.14
Asprv1	0	0	0	0	protein_coding	chr6:86628164-86629710	ENSMUSG00000033508.7
Aspscr1	18.12	0	37.78	49.74	nonsense_mediated_decay,protein_coding,retained_intron	chr11:120672973-120709447	ENSMUSG00000025142.18
Asrgl1	18.41	4.69	16.11	20.63	protein_coding,lncRNA	chr19:9109868-9135636	ENSMUSG00000024654.8
Ass1	0	0	21.9	45.22	protein_coding,retained_intron	chr2:31470207-31520672	ENSMUSG00000076441.9
Ass-ps1	0	0	0	0	processed_pseudogene	chr7:15906688-15907647	ENSMUSG00000106050.1
Aste1	0	16.7	9.42	7.9	protein_coding,retained_intron,nonsense_mediated_decay,lncRNA	chr9:105395392-105412229	ENSMUSG00000032567.16
Astl	0	0	2.35	0.18	protein_coding	chr2:127338639-127357651	ENSMUSG00000050468.12
Astn1	0	0	0	0.35	protein_coding,nonsense_mediated_decay,lncRNA,retained_intron	chr1:158362273-158691781	ENSMUSG00000026587.15
Astn2	0	0	0	0	protein_coding	chr4:65380803-66404611	ENSMUSG00000028373.16
Astx1a	0	0	0	0	lncRNA	chrX:124407642-124410527	ENSMUSG00000095420.1
Astx1b	0	0	0	0	lncRNA	chrX:124911237-124914122	ENSMUSG00000095283.1
Astx1c	0	0	0	0	lncRNA	chrX:125735043-125737928	ENSMUSG00000095008.1
Astx2	0	0	0	0	lncRNA	chrX:123449004-123451890	ENSMUSG00000094288.1
Astx3	0	0	0	0	lncRNA	chrX:126042545-126045431	ENSMUSG00000095563.1
Astx4a	0	0	0	0	lncRNA	chrX:124530162-124533047	ENSMUSG00000096318.1
Astx4b	0	0	0	0	lncRNA	chrX:124659500-124662385	ENSMUSG00000094675.1
Astx4c	0	0	0	0	lncRNA	chrX:125605682-125608567	ENSMUSG00000094540.1
Astx4d	0	0	0	0	lncRNA	chrX:125917810-125920696	ENSMUSG00000096897.1
Astx5	0	0	0	0	lncRNA	chrX:123890522-123893407	ENSMUSG00000095521.1
Astx6	0	0	0	0	lncRNA	chrX:123210420-123213303	ENSMUSG00000095005.1
Asxl1	35.3	0	34.26	36.44	protein_coding,lncRNA,retained_intron	chr2:153345829-153404007	ENSMUSG00000042548.14
Asxl2	8.17	45.8	31.1	29.29	protein_coding,retained_intron,nonsense_mediated_decay,lncRNA	chr12:3426857-3506852	ENSMUSG00000037486.18
Asxl3	0	0	0.01	0	protein_coding,retained_intron	chr18:22344883-22530227	ENSMUSG00000045215.16
Asz1	0.09	11.6	0.29	0	protein_coding,retained_intron,nonsense_mediated_decay,lncRNA	chr6:18050964-18109061	ENSMUSG00000010796.11
Atad1	45.15	45.36	48.66	49.05	nonsense_mediated_decay,protein_coding,lncRNA,retained_intron	chr19:32671638-32739786	ENSMUSG00000013662.6
Atad2	30.61	130.68	38.06	37.85	protein_coding,retained_intron	chr15:58094044-58135082	ENSMUSG00000022360.8
Atad2b	9.27	0	20.71	25.66	protein_coding,retained_intron,nonsense_mediated_decay	chr12:4917353-5047394	ENSMUSG00000052812.5
Atad3a	17.86	0	7.78	15.74	nonsense_mediated_decay,protein_coding,retained_intron	chr4:155740641-155761093	ENSMUSG00000029036.18
Atad3aos	0	0	5.9	1.82	lncRNA	chr4:155761178-155769264	ENSMUSG00000054514.3
Atad5	8.8	4.3	9.69	6.23	lncRNA,protein_coding,retained_intron	chr11:80089400-80135794	ENSMUSG00000017550.14
Atat1	0	0	6.67	2.82	nonsense_mediated_decay,protein_coding,lncRNA,retained_intron	chr17:35897595-35910075	ENSMUSG00000024426.17
Atcay	0	0	0.82	1.12	nonsense_mediated_decay,protein_coding,retained_intron	chr10:81204508-81230833	ENSMUSG00000034958.11
Atcayos	0	0	0	0	lncRNA	chr10:81194609-81210877	ENSMUSG00000085779.1
Ate1	46.09	0	17.61	22.36	protein_coding,nonsense_mediated_decay,retained_intron	chr7:130391493-130520369	ENSMUSG00000030850.17
Atf1	20.31	0	65.92	79.41	protein_coding,retained_intron,nonsense_mediated_decay	chr15:100227819-100261244	ENSMUSG00000023027.13
Atf1-ps	0	0	0	1.15	processed_pseudogene	chrX:53883611-53884420	ENSMUSG00000080968.3
Atf2	50.27	48.24	39.69	46.54	protein_coding,lncRNA,nonsense_mediated_decay	chr2:73816509-73892639	ENSMUSG00000027104.18
Atf3	10.13	0	0.3	1.71	protein_coding,lncRNA	chr1:191170296-191218039	ENSMUSG00000026628.13
Atf4	100.08	35.67	153.45	145.86	protein_coding,retained_intron	chr15:80255184-80257541	ENSMUSG00000042406.8
Atf5	20.01	0	3.22	2.98	protein_coding	chr7:44812256-44816658	ENSMUSG00000038539.15
Atf6	19.41	21.57	17.97	21.5	protein_coding,retained_intron	chr1:170704674-170867771	ENSMUSG00000026663.6
Atf6b	30.21	0	21.69	21.48	protein_coding,retained_intron,nonsense_mediated_decay	chr17:34647146-34655074	ENSMUSG00000015461.15
Atf7	1.66	2.73	26.23	24.18	protein_coding,retained_intron,nonsense_mediated_decay	chr15:102525946-102625464	ENSMUSG00000099083.7
Atf7ip	11.35	0	68.21	60.53	protein_coding,retained_intron	chr6:136506167-136610862	ENSMUSG00000030213.12
Atf7ip2	0	0	0.08	0.66	protein_coding,retained_intron	chr16:10192712-10251478	ENSMUSG00000039200.16
Atg10	4.3	0	6.99	4.75	protein_coding,nonsense_mediated_decay,lncRNA	chr13:90935356-91223968	ENSMUSG00000021619.6
Atg101	21.83	0	20.75	14.35	protein_coding	chr15:101284272-101290945	ENSMUSG00000037204.7
Atg12	10.04	0	19.56	25.41	retained_intron,protein_coding	chr18:46730144-46741580	ENSMUSG00000032905.5
Atg13	2.27	5.56	14.5	15.54	protein_coding,lncRNA	chr2:91674618-91710576	ENSMUSG00000027244.14
Atg14	0	0	1.53	2.48	protein_coding,retained_intron	chr14:47540893-47570649	ENSMUSG00000037526.7
Atg16l1	58.54	0	18.23	24.76	protein_coding,retained_intron	chr1:87755870-87792428	ENSMUSG00000026289.15
Atg16l2	39.92	0	32.19	39.29	protein_coding,nonsense_mediated_decay,retained_intron,lncRNA	chr7:101263034-101302251	ENSMUSG00000047767.17
Atg2a	7.51	12.84	11.68	14.74	protein_coding,retained_intron,lncRNA	chr19:6241668-6262335	ENSMUSG00000024773.15
Atg2b	19.05	11.6	14.42	16.02	protein_coding,retained_intron,lncRNA	chr12:105616136-105685211	ENSMUSG00000041341.10
Atg3	87.7	9.73	76.24	56.84	protein_coding,retained_intron	chr16:45158785-45188538	ENSMUSG00000022663.3
Atg4a	17.44	0	20.81	21.51	protein_coding,lncRNA,retained_intron	chrX:140956907-141164270	ENSMUSG00000079418.3
Atg4a-ps	0	0	0.25	0.06	protein_coding	chr3:103643954-103646068	ENSMUSG00000087119.4
Atg4b	89.66	4.71	55.18	50.22	nonsense_mediated_decay,protein_coding,retained_intron,lncRNA	chr1:93751500-93790610	ENSMUSG00000026280.17
Atg4c	0	0	0.03	0.13	protein_coding,lncRNA	chr4:99193934-99259787	ENSMUSG00000028550.15
Atg4d	10.95	0	20.77	20.6	protein_coding,retained_intron,nonsense_mediated_decay	chr9:21265293-21277772	ENSMUSG00000002820.6
Atg5	28.37	0	32.82	26.58	lncRNA,protein_coding	chr10:44268358-44364291	ENSMUSG00000038160.7
Atg7	0	0	18.5	11.26	protein_coding,lncRNA,retained_intron	chr6:114643097-114860614	ENSMUSG00000030314.16
Atg9a	0	0	4.3	5.95	nonsense_mediated_decay,protein_coding,retained_intron	chr1:75180860-75192196	ENSMUSG00000033124.16
Atg9b	0	0	0.04	0.2	protein_coding,lncRNA	chr5:24384181-24392143	ENSMUSG00000038295.14
Atic	14.79	0	14.66	22.6	protein_coding,retained_intron	chr1:71557150-71579631	ENSMUSG00000026192.13
Atl1	0	0	0.03	0.32	retained_intron,protein_coding	chr12:69892614-69966417	ENSMUSG00000021066.9
Atl2	7.37	0	15.88	16.61	protein_coding,retained_intron,nonsense_mediated_decay	chr17:79848390-79896123	ENSMUSG00000059811.13
Atl3	44.79	161.93	33.49	44.38	nonsense_mediated_decay,protein_coding,retained_intron	chr19:7494040-7539674	ENSMUSG00000024759.14
Atm	6.6	0	23.14	27.65	retained_intron,protein_coding	chr9:53439149-53536740	ENSMUSG00000034218.16
Atmin	13.43	0	12.09	16.81	protein_coding	chr8:116943393-116960445	ENSMUSG00000047388.10
Atn1	0	0	3.18	9.9	protein_coding,lncRNA	chr6:124742544-124756524	ENSMUSG00000004263.15
Atoh1	0	0	0	0	protein_coding	chr6:64729125-64731245	ENSMUSG00000073043.5
Atoh7	0	0	0	0	protein_coding,lncRNA	chr10:63099651-63101279	ENSMUSG00000036816.4
Atoh8	0	0	0.06	0	lncRNA,protein_coding,nonsense_mediated_decay	chr6:72206177-72235577	ENSMUSG00000037621.8
Atox1	180.02	0	93.29	60.74	lncRNA,protein_coding	chr11:55446641-55461239	ENSMUSG00000018585.9
Atp10a	22.97	21.7	23.38	26.9	protein_coding	chr7:58656166-58829420	ENSMUSG00000025324.8
Atp10b	0	0	0	0	protein_coding,lncRNA	chr11:43149877-43262285	ENSMUSG00000055415.8
Atp10d	0.09	0	28.62	26.24	protein_coding,polymorphic_pseudogene,lncRNA,retained_intron	chr5:72203329-72298775	ENSMUSG00000046808.17
Atp11a	2.18	3.54	11.33	8.79	protein_coding,nonsense_mediated_decay,retained_intron,lncRNA	chr8:12757014-12868728	ENSMUSG00000031441.15
Atp11b	288.36	0	112.2	125.53	protein_coding,lncRNA,nonsense_mediated_decay,retained_intron	chr3:35754106-35856276	ENSMUSG00000037400.17
Atp11c	4.44	89.12	13.4	15.78	protein_coding,lncRNA	chrX:60223290-60592698	ENSMUSG00000062949.13
Atp12a	0	0	0	0	protein_coding,lncRNA	chr14:56365068-56388550	ENSMUSG00000022229.3
Atp13a1	149.05	0	21.94	37.83	retained_intron,nonsense_mediated_decay,protein_coding	chr8:69791163-69807749	ENSMUSG00000031862.11
Atp13a2	0.45	0	8.81	15.33	protein_coding,retained_intron,lncRNA	chr4:140986873-141007330	ENSMUSG00000036622.15
Atp13a3	59.49	2.71	41.06	45.17	protein_coding,retained_intron,lncRNA	chr16:30312423-30405975	ENSMUSG00000022533.14
Atp13a4	0	0	0	0	protein_coding,retained_intron,nonsense_mediated_decay,lncRNA	chr16:29395853-29544864	ENSMUSG00000038094.15
Atp13a5	0	0	0	0	nonsense_mediated_decay,protein_coding	chr16:29231851-29378732	ENSMUSG00000048939.13
Atp1a1	230.69	0	176.54	170.17	protein_coding,retained_intron	chr3:101576219-101604684	ENSMUSG00000033161.10
Atp1a2	0	0	0	0.53	protein_coding,retained_intron	chr1:172271709-172298064	ENSMUSG00000007097.14
Atp1a3	0	0	0	0	protein_coding,retained_intron	chr7:24978167-25005958	ENSMUSG00000040907.15
Atp1a4	0	0	0	0	protein_coding,lncRNA	chr1:172223513-172258414	ENSMUSG00000007107.6
Atp1b1	4.75	0	3.28	0.12	protein_coding,lncRNA,retained_intron	chr1:164437109-164458355	ENSMUSG00000026576.12
Atp1b2	0	0	0.09	0.32	protein_coding,lncRNA	chr11:69599736-69605942	ENSMUSG00000041329.13
Atp1b3	109.66	261.29	247.67	299.61	lncRNA,protein_coding,retained_intron	chr9:96332655-96364442	ENSMUSG00000032412.8
Atp1b4	0	0	0	0	protein_coding	chrX:38316184-38336769	ENSMUSG00000016327.9
Atp23	0	0	2.82	1.91	protein_coding,lncRNA	chr10:126868427-126901355	ENSMUSG00000025436.12
Atp2a1	0	0	0	0.24	protein_coding	chr7:126445858-126463108	ENSMUSG00000030730.12
Atp2a2	36.3	26.28	52.38	53.83	protein_coding,retained_intron,nonsense_mediated_decay,lncRNA	chr5:122453513-122502225	ENSMUSG00000029467.15
Atp2a3	132.21	48.4	136.23	146.79	protein_coding,retained_intron,lncRNA	chr11:72961169-72993044	ENSMUSG00000020788.15
Atp2b1	145.86	59.94	46.09	51.65	protein_coding,retained_intron	chr10:98914406-99026143	ENSMUSG00000019943.10
Atp2b2	0	0	0	0.14	nonsense_mediated_decay,protein_coding,retained_intron,lncRNA	chr6:113743831-114042613	ENSMUSG00000030302.16
Atp2b3	0	0	0	0	protein_coding	chrX:73503086-73571005	ENSMUSG00000031376.15
Atp2b4	29.75	55.48	75.74	71.06	protein_coding,retained_intron,lncRNA	chr1:133699457-133801041	ENSMUSG00000026463.17
Atp2c1	47.96	807.97	40.75	48.67	protein_coding,nonsense_mediated_decay,lncRNA,retained_intron	chr9:105403539-105527319	ENSMUSG00000032570.17
Atp2c2	0	0	0	0	protein_coding	chr8:119700009-119757717	ENSMUSG00000034112.9
Atp4a	0	0	0	0	protein_coding,nonsense_mediated_decay,retained_intron	chr7:30712209-30725534	ENSMUSG00000005553.14
Atp4b	0	0	0	0	protein_coding,retained_intron	chr8:13386205-13396825	ENSMUSG00000031449.10
Atp5a1	312.31	121.3	388.35	317.94	protein_coding,nonsense_mediated_decay,retained_intron	chr18:77773729-77782869	ENSMUSG00000025428.15
Atp5b	667.05	79.81	657.04	474.67	protein_coding,retained_intron,lncRNA	chr10:128083273-128090391	ENSMUSG00000025393.12
Atp5c1	348.7	624.44	418.5	396.26	protein_coding	chr2:10056016-10080510	ENSMUSG00000025781.14
Atp5c1-ps	0	0	0	0.14	processed_pseudogene	chr13:77669087-77670475	ENSMUSG00000114809.1
Atp5d	343.33	0	162.39	165.74	protein_coding,lncRNA	chr10:80138632-80145818	ENSMUSG00000003072.15
Atp5e	478.75	0	471.24	338.69	retained_intron,protein_coding	chr2:174461072-174464105	ENSMUSG00000016252.7
Atp5f1	337.64	194.61	342.14	322.57	protein_coding,nonsense_mediated_decay,retained_intron	chr3:105942698-105960099	ENSMUSG00000000563.17
Atp5g1	0	16.66	34.93	29.32	protein_coding	chr11:96068852-96075670	ENSMUSG00000006057.15
Atp5g2	0	0	9.42	11.52	protein_coding	chr15:102662864-102672352	ENSMUSG00000062683.11
Atp5g3	292.97	0	275.34	306.08	protein_coding,lncRNA	chr2:73908447-73911326	ENSMUSG00000018770.9
Atp5h	1097.25	0	956.63	698.02	lncRNA,protein_coding	chr11:115415689-115419962	ENSMUSG00000034566.10
Atp5j	368.11	0	423.42	312.27	protein_coding,retained_intron,lncRNA	chr16:84827866-84835625	ENSMUSG00000022890.13
Atp5j2	365.2	21.82	314.09	252.86	protein_coding,nonsense_mediated_decay,retained_intron	chr5:145183698-145192062	ENSMUSG00000038690.15
Atp5k	422.61	1278.37	325.93	257.51	retained_intron,protein_coding	chr5:108433244-108434448	ENSMUSG00000050856.16
Atp5k-ps2	0	0	0.58	0.43	processed_pseudogene	chr2:173984482-173984691	ENSMUSG00000081700.1
Atp5l	351.53	0	477.25	522.94	lncRNA,protein_coding,retained_intron	chr9:44912557-44920742	ENSMUSG00000038717.8
Atp5l2-ps	76.67	0	0	0	processed_pseudogene	chr11:97768060-97768371	ENSMUSG00000084168.3
Atp5l-ps1	0	0	0	0.35	processed_pseudogene	chr7:62476306-62476617	ENSMUSG00000072460.5
Atp5l-ps2	0	0	0	0	processed_pseudogene	chr11:86185329-86185642	ENSMUSG00000080823.1
Atp5md	40.56	0	382.38	339.97	protein_coding,nonsense_mediated_decay	chr19:47083464-47090647	ENSMUSG00000071528.4
Atp5mpl	525.8	0	415.14	321.05	protein_coding,retained_intron	chr12:111961375-111966977	ENSMUSG00000021290.6
Atp5o	233.05	64.02	225.45	181.57	protein_coding,nonsense_mediated_decay,retained_intron	chr16:91925214-91931687	ENSMUSG00000022956.11
Atp5o	0	0	0	2.37	protein_coding	chr16:91684398-91926982	ENSMUSG00000116933.1
Atp6ap1	285.97	302.03	71.91	74.46	nonsense_mediated_decay,lncRNA,retained_intron,protein_coding	chrX:74297097-74304721	ENSMUSG00000019087.13
Atp6ap1l	0	0	0	0	protein_coding,nonsense_mediated_decay,lncRNA	chr13:90883433-90905355	ENSMUSG00000078958.9
Atp6ap2	4.72	0	28.83	33.17	protein_coding,retained_intron	chrX:12587801-12617049	ENSMUSG00000031007.2
Atp6v0a1	0.04	0	2.52	2.31	protein_coding,lncRNA	chr11:101009452-101063719	ENSMUSG00000019302.16
Atp6v0a2	116.15	130.15	49.84	40.08	retained_intron,nonsense_mediated_decay,protein_coding,lncRNA	chr5:124628576-124724455	ENSMUSG00000038023.12
Atp6v0a4	0	0	0	0	retained_intron,protein_coding,lncRNA	chr6:38048483-38124586	ENSMUSG00000038600.12
Atp6v0b	26.97	0	32.32	56.98	protein_coding,retained_intron	chr4:117884326-117887333	ENSMUSG00000033379.13
Atp6v0c	13.3	0	78.71	91.48	protein_coding,lncRNA	chr17:24163866-24169702	ENSMUSG00000024121.13
Atp6v0c-ps1	0	0	0	0	processed_pseudogene	chr7:4412438-4412900	ENSMUSG00000108761.1
Atp6v0c-ps2	0	0	1.24	0.77	processed_pseudogene	chr6:37806086-37806550	ENSMUSG00000080242.5
Atp6v0d1	30.22	0	48.38	51.7	protein_coding,retained_intron	chr8:105524465-105566047	ENSMUSG00000013160.7
Atp6v0d2	0.06	0	0	0	protein_coding	chr4:19876841-19922605	ENSMUSG00000028238.6
Atp6v0e	94.55	0	120.68	112.81	protein_coding	chr17:26663231-26699647	ENSMUSG00000015575.15
Atp6v0e2	0	0	1.05	0.26	protein_coding,retained_intron	chr6:48537615-48541801	ENSMUSG00000039347.7
Atp6v1a	23.52	4.65	30.66	29.64	protein_coding,retained_intron	chr16:44085402-44139705	ENSMUSG00000052459.13
Atp6v1b1	0	0	0	0.15	protein_coding,lncRNA,retained_intron	chr6:83742990-83758855	ENSMUSG00000006269.7
Atp6v1b2	122.41	112.32	38.27	30.22	protein_coding,retained_intron	chr8:69088646-69113711	ENSMUSG00000006273.14
Atp6v1c1	103.27	63.32	56.27	39.84	protein_coding,lncRNA,retained_intron,nonsense_mediated_decay	chr15:38661933-38692446	ENSMUSG00000022295.8
Atp6v1c2	0	0	0	0	protein_coding,nonsense_mediated_decay	chr12:17284721-17329359	ENSMUSG00000020566.19
Atp6v1d	36.02	75.29	80.64	94.42	retained_intron,protein_coding,lncRNA	chr12:78840725-78861638	ENSMUSG00000021114.9
Atp6v1e1	37.02	862.49	88.28	68.76	protein_coding,retained_intron	chr6:120794305-120822793	ENSMUSG00000019210.10
Atp6v1e2	0	0	0	0	protein_coding	chr17:86944109-86947897	ENSMUSG00000053375.8
Atp6v1f	308.49	0	184.83	158.25	protein_coding	chr6:29467718-29470512	ENSMUSG00000004285.12
Atp6v1fnb	0	0	0	0	protein_coding	chr6:29471437-29473465	ENSMUSG00000090685.1
Atp6v1g1	67.42	0	82.18	79.18	protein_coding	chr4:63544772-63550750	ENSMUSG00000039105.6
Atp6v1g2	2.88	0	3.29	3.2	protein_coding,retained_intron	chr17:35233660-35238767	ENSMUSG00000024403.16
Atp6v1g3	0	0	0.39	0	protein_coding	chr1:138273738-138289462	ENSMUSG00000026394.5
Atp6v1h	62.08	0	58.14	50.81	protein_coding,retained_intron	chr1:5070018-5162529	ENSMUSG00000033793.12
Atp7a	0	4.03	2.58	6.71	retained_intron,protein_coding,lncRNA	chrX:106027276-106124926	ENSMUSG00000033792.12
Atp7b	0	0	0.04	0	protein_coding	chr8:21992785-22060305	ENSMUSG00000006567.11
Atp8a1	8.19	87.4	9.95	9.14	protein_coding,nonsense_mediated_decay,retained_intron,lncRNA	chr5:67618140-67847434	ENSMUSG00000037685.15
Atp8a2	1.36	0	0.85	0.18	protein_coding,lncRNA,nonsense_mediated_decay	chr14:59638540-60197179	ENSMUSG00000021983.16
Atp8b1	0	0	0	0	protein_coding,nonsense_mediated_decay	chr18:64528967-64661267	ENSMUSG00000039529.9
Atp8b2	268.45	38.47	75.24	86.16	protein_coding,retained_intron,nonsense_mediated_decay	chr3:89939481-89963508	ENSMUSG00000060671.12
Atp8b3	0	0	0	0	nonsense_mediated_decay,protein_coding	chr10:80519584-80539124	ENSMUSG00000003341.9
Atp8b4	137.42	110.14	132.42	121.42	protein_coding,retained_intron,nonsense_mediated_decay	chr2:126320973-126500674	ENSMUSG00000060131.11
Atp8b5	0	0	0	0	nonsense_mediated_decay,protein_coding,retained_intron	chr4:43267159-43373833	ENSMUSG00000028457.18
Atp9a	0	0	0.88	1.82	retained_intron,lncRNA,protein_coding	chr2:168634438-168742409	ENSMUSG00000027546.15
Atp9b	2.15	0	42.34	39.25	retained_intron,nonsense_mediated_decay,protein_coding,lncRNA	chr18:80734141-80934060	ENSMUSG00000024566.10
Atpaf1	2.37	0	9.19	11.75	protein_coding,nonsense_mediated_decay	chr4:115784812-115822655	ENSMUSG00000028710.18
Atpaf2	0.09	0	21.59	22.58	protein_coding,nonsense_mediated_decay,lncRNA,retained_intron	chr11:60400626-60418457	ENSMUSG00000042709.15
Atpif1	60.71	0	135.2	120.74	protein_coding,retained_intron	chr4:132530555-132533659	ENSMUSG00000054428.12
Atpsckmt	56.13	0	12.34	11.91	protein_coding,lncRNA	chr15:31601852-31621227	ENSMUSG00000039065.11
Atr	13.67	13.02	17.66	16.58	retained_intron,protein_coding	chr9:95857597-95951781	ENSMUSG00000032409.15
Atraid	125.39	0	32.54	36.42	protein_coding,retained_intron,nonsense_mediated_decay,lncRNA	chr5:31048312-31054623	ENSMUSG00000013622.15
Atrip	148.67	0	4.92	5.66	protein_coding,retained_intron,nonsense_mediated_decay	chr9:109057933-109074124	ENSMUSG00000025646.9
Atrn	30.52	8.41	5.05	5.31	protein_coding,retained_intron	chr2:130906495-131030333	ENSMUSG00000027312.14
Atrnl1	0.02	2.97	2.42	1.23	protein_coding	chr19:57611034-58133343	ENSMUSG00000054843.9
Atrx	250.6	170.17	194.19	189.63	retained_intron,protein_coding,nonsense_mediated_decay,lncRNA	chrX:105797615-105929403	ENSMUSG00000031229.16
Atxn1	87.24	131.38	50.37	26.12	protein_coding,lncRNA,retained_intron	chr13:45549755-45965008	ENSMUSG00000046876.16
Atxn10	88.45	20.71	66.01	53.86	protein_coding	chr15:85336245-85463212	ENSMUSG00000016541.10
Atxn1l	3.09	0	10.83	8.78	protein_coding,lncRNA	chr8:109726451-109737739	ENSMUSG00000069895.4
Atxn2	11.07	0	15.66	30.06	protein_coding,retained_intron,lncRNA,nonsense_mediated_decay	chr5:121711337-121816493	ENSMUSG00000042605.16
Atxn2l	83.31	578.67	126.62	121.59	protein_coding	chr7:126491708-126503437	ENSMUSG00000032637.15
Atxn3	2.66	3.66	10.93	8.59	protein_coding,nonsense_mediated_decay	chr12:101918901-101958246	ENSMUSG00000021189.11
Atxn7	14.54	0	13.11	23.68	retained_intron,protein_coding,lncRNA	chr14:13961440-14107302	ENSMUSG00000021738.5
Atxn7l1	58.02	0	27.05	36.11	protein_coding,lncRNA,retained_intron	chr12:33147693-33373185	ENSMUSG00000020564.17
Atxn7l1os1	0	0	0	0	lncRNA	chr12:33193994-33228854	ENSMUSG00000079143.3
Atxn7l1os2	0	0	0	0	lncRNA	chr12:33358243-33394760	ENSMUSG00000085664.1
Atxn7l2	5.48	0	4.41	7.8	protein_coding,lncRNA,retained_intron	chr3:108202222-108210934	ENSMUSG00000048997.17
Atxn7l3	43.77	90.89	43.07	39.85	protein_coding,retained_intron	chr11:102289300-102296631	ENSMUSG00000059995.12
Atxn7l3b	3.45	49.8	29.72	30.39	protein_coding,lncRNA	chr10:112925430-112929001	ENSMUSG00000074748.3
AU015228	0	0	0	0	processed_pseudogene	chr2:130100524-130101843	ENSMUSG00000074804.3
AU015336	0	0	0	0	lncRNA	chr16:26031810-26041268	ENSMUSG00000090203.2
AU015791	0	0	0	0	lncRNA	chr12:105513480-105515246	ENSMUSG00000113535.1
AU015836	0	0	0	0	protein_coding,nonsense_mediated_decay,lncRNA	chrX:93968659-93975470	ENSMUSG00000081044.8
AU016765	0	0	0	0	lncRNA	chr17:64514081-64555660	ENSMUSG00000073377.9
AU017674	0	0	0	0	lncRNA	chr13:70149800-70205972	ENSMUSG00000113573.1
AU018091	0	0	0.02	0	lncRNA,protein_coding	chr7:3154658-3169203	ENSMUSG00000054753.9
AU019990	0	0	0	0	lncRNA	chr2:132598195-132653068	ENSMUSG00000074783.10
AU020206	60.32	72.39	82.16	138.46	lncRNA	chr7:75769038-75782099	ENSMUSG00000097415.2
AU021063	0	0	0	0	lncRNA	chr15:101221247-101222155	ENSMUSG00000115944.1
AU021092	5.14	0	0	0	protein_coding	chr16:5211823-5222299	ENSMUSG00000051669.6
AU022133	0	0	0	0	processed_pseudogene	chr3:58665470-58666566	ENSMUSG00000105336.1
AU022252	6.82	5.35	3.78	4.49	lncRNA,protein_coding	chr4:119203570-119232712	ENSMUSG00000078584.9
AU022751	0	0	0.04	0	protein_coding	chrX:6081219-6083419	ENSMUSG00000073294.4
AU022754	0	0	0	0	lncRNA	chr15:85580252-85593708	ENSMUSG00000097209.2
AU022793	0	0	0	0	lncRNA	chr15:39962649-39967024	ENSMUSG00000115230.1
AU023070	0	0	0	0	lncRNA	chr5:72496200-72497104	ENSMUSG00000093771.1
AU023762	0	0	0	0	lncRNA	chr9:113496746-113611783	ENSMUSG00000109890.2
AU040320	23.47	0	33.71	21.21	protein_coding,lncRNA	chr4:126753544-126870070	ENSMUSG00000028830.14
AU040972	0	0	0	0	lncRNA	chr11:79481719-79484031	ENSMUSG00000091523.1
AU041133	0	0	2.38	3.02	protein_coding	chr10:82128013-82153065	ENSMUSG00000078435.5
Auh	0	0	29.35	34.26	lncRNA,protein_coding,nonsense_mediated_decay,retained_intron	chr13:52835119-52929681	ENSMUSG00000021460.17
Aunip	0	0	3.37	3.2	protein_coding	chr4:134510999-134523927	ENSMUSG00000078521.2
Aup1	85.6	0	134.92	184.91	nonsense_mediated_decay,retained_intron,protein_coding	chr6:83054521-83057808	ENSMUSG00000068328.9
Aurka	7.09	10.79	17.96	13.77	protein_coding,retained_intron	chr2:172356190-172370535	ENSMUSG00000027496.15
Aurkaip1	74.94	329.52	120.23	101.78	protein_coding,lncRNA,retained_intron	chr4:155831272-155833130	ENSMUSG00000065990.12
Aurkb	14.96	0	39.81	20.98	protein_coding,lncRNA,retained_intron	chr11:69045647-69051664	ENSMUSG00000020897.12
Aurkc	0	0	0.06	0	protein_coding	chr7:6995300-7003091	ENSMUSG00000070837.5
Auts2	0	0	0.43	0.02	protein_coding,lncRNA,retained_intron	chr5:131437333-132543344	ENSMUSG00000029673.17
AV039307	0	0	0.37	0	lncRNA	chr2:120850705-120866689	ENSMUSG00000087519.8
AV064505	0	0	0	0	lncRNA	chr9:7669429-7695631	ENSMUSG00000086381.1
AV099323	0	0	0.19	1.24	lncRNA	chr2:132253357-132261333	ENSMUSG00000087377.1
AV205837	0	0	0	0	lncRNA	chr16:31325235-31327538	ENSMUSG00000116973.1
AV320801	0	0	0	0.01	protein_coding	chrX:135494588-135504594	ENSMUSG00000054994.2
AV356131	0	0	0	0	lncRNA	chr7:116443575-116444324	ENSMUSG00000108461.1
Aven	11.48	20.74	26.22	24.75	protein_coding,lncRNA	chr2:112492964-112634573	ENSMUSG00000003604.14
Avil	0	0	0	0	protein_coding	chr10:127000709-127020994	ENSMUSG00000025432.11
Avl9	0	0	17.08	20.02	protein_coding,nonsense_mediated_decay,retained_intron	chr6:56714899-56761912	ENSMUSG00000029787.10
Avp	0	0	0	0	protein_coding	chr2:130580620-130582554	ENSMUSG00000037727.6
Avpi1	0	0	3.84	2.7	protein_coding	chr19:42123273-42129059	ENSMUSG00000018821.3
Avpr1a	0	0	0	0	protein_coding	chr10:122448499-122453452	ENSMUSG00000020123.6
Avpr1b	0	0	0	0	protein_coding	chr1:131599239-131612000	ENSMUSG00000026432.7
Avpr2	0	0	0.09	0	protein_coding,lncRNA	chrX:73892102-73895502	ENSMUSG00000031390.8
AW011738	0	0	4.48	4.14	lncRNA,retained_intron	chr4:156203270-156210563	ENSMUSG00000078349.3
AW046200	0	0	0	0.93	lncRNA	chr8:57651757-57663430	ENSMUSG00000110419.1
AW047730	0	0	0	0	lncRNA	chr3:88200623-88203481	ENSMUSG00000097428.1
AW112010	1403.32	0	2059.45	1804.62	lncRNA	chr19:11047612-11055808	ENSMUSG00000075010.5
AW146154	1.53	0	7.53	4.39	lncRNA,protein_coding,retained_intron	chr7:41478874-41499890	ENSMUSG00000074166.7
AW209491	0	0	1.86	4.01	protein_coding	chr13:14630154-14639096	ENSMUSG00000039182.6
AW495222	0	0	0	0	lncRNA	chr13:93706182-93719175	ENSMUSG00000087334.1
AW549877	20.96	3.86	12.44	20.96	protein_coding,lncRNA	chr15:3982035-3995744	ENSMUSG00000041935.10
AW551984	0	0	0	0	protein_coding,retained_intron	chr9:39587396-39604403	ENSMUSG00000038112.15
AW554918	21.7	0	5.36	7.13	protein_coding,nonsense_mediated_decay,lncRNA	chr18:25168999-25467321	ENSMUSG00000033632.16
AW822073	0	0	0	0	protein_coding	chr10:58222972-58224930	ENSMUSG00000058537.4
AW822252	0	0	0	0	lncRNA,transcribed_unprocessed_pseudogene,TEC	chrX:53695855-53716773	ENSMUSG00000085998.8
Awat1	0	0	0	0	protein_coding	chrX:100572251-100578205	ENSMUSG00000015665.8
Awat2	0	0	0	0	protein_coding	chrX:100402221-100442717	ENSMUSG00000031220.14
Axdnd1	0	0	0.49	0.28	protein_coding,lncRNA	chr1:156323509-156421159	ENSMUSG00000026601.14
Axin1	376.79	0	63.71	59.75	protein_coding,retained_intron	chr17:26138688-26195811	ENSMUSG00000024182.16
Axin2	4.39	0	9.5	12.71	protein_coding,lncRNA	chr11:108920349-108950783	ENSMUSG00000000142.15
Axl	57.09	0	19.12	18.67	retained_intron,protein_coding	chr7:25757273-25788705	ENSMUSG00000002602.16
AY036118	37.98	0	0	0	lncRNA	chr17:39847113-39848035	ENSMUSG00000105361.1
AY074887	0	0	0	0	protein_coding	chr9:54950230-54950998	ENSMUSG00000044820.6
AY358078	0	0	0	0	protein_coding	chr14:51800046-51826359	ENSMUSG00000050961.4
AY512915	0	0	0	0	lncRNA	chr6:95255726-95333993	ENSMUSG00000068180.13
AY512931	0	0	0	0	lncRNA	chr8:45060702-45065418	ENSMUSG00000066158.7
AY702102	0	0	0	0	TEC	chr2:169962015-169963187	ENSMUSG00000103935.1
AY702103	0	0	0	0	lncRNA	chr17:50239208-50246316	ENSMUSG00000067103.6
AY761184	0	0	0	0	protein_coding	chr8:21702519-21703645	ENSMUSG00000058618.6
AY761185	0	0	0	0	protein_coding	chr8:20943694-20944710	ENSMUSG00000079120.3
Aym1	0	0	0	0	protein_coding	chr5:113357294-113357821	ENSMUSG00000053873.1
Azgp1	0	0	0	0	protein_coding,nonsense_mediated_decay,retained_intron	chr5:137981520-137990233	ENSMUSG00000037053.6
Azi2	130.22	0	91.34	101.68	protein_coding,nonsense_mediated_decay,retained_intron	chr9:118040499-118069794	ENSMUSG00000039285.12
Azin1	91.38	0	90.77	98.47	nonsense_mediated_decay,protein_coding,retained_intron,lncRNA	chr15:38487427-38519266	ENSMUSG00000037458.15
Azin2	0	0	0	0.23	retained_intron,protein_coding	chr4:128930233-128962442	ENSMUSG00000028789.16
B020004C17Rik	0	0	0	0	lncRNA	chr14:57015134-57018982	ENSMUSG00000096144.3
B020004J07Rik	0	0	0	0	protein_coding	chr4:101834969-101844023	ENSMUSG00000035201.15
B020010K11Rik	0	0	0.57	0.37	lncRNA	chr18:82336250-82361600	ENSMUSG00000118057.1
B020011L13Rik	0	0	0	0	protein_coding	chr1:117781133-117803359	ENSMUSG00000101303.1
B020014A21Rik	0	0	0	0	lncRNA	chr10:3125091-3133193	ENSMUSG00000110909.1
B020017C02Rik	0	0	0.05	0	processed_pseudogene	chr3:54632881-54634568	ENSMUSG00000104831.1
B020018J22Rik	0	0	0	0	lncRNA	chr12:112428284-112435338	ENSMUSG00000113189.1
B020031H02Rik	0	0	0	0	lncRNA	chr8:11948339-12000216	ENSMUSG00000109995.1
B020031M17Rik	0	0	0	0	protein_coding	chr13:119949357-119950806	ENSMUSG00000078537.3
B130011K05Rik	0	0	0	0	lncRNA	chr11:63413169-63417888	ENSMUSG00000085113.1
B130021K23Rik	0	0	0.63	0.88	TEC	chr6:87830274-87832866	ENSMUSG00000108042.1
B130024G19Rik	0	0	0	0	lncRNA,retained_intron	chr7:70364910-70489972	ENSMUSG00000100005.7
B130034C11Rik	0	0	0	0.31	retained_intron,lncRNA	chr16:87495999-87504033	ENSMUSG00000093606.1
B130046B21Rik	0	0	0	0.03	lncRNA	chr15:98807024-98816077	ENSMUSG00000097414.2
B130055M24Rik	0	0	4.7	3	lncRNA	chr7:127448636-127460360	ENSMUSG00000086502.1
B230104I21Rik	0	0	0	0	lncRNA	chr4:154336127-154349918	ENSMUSG00000097871.1
B230110C06Rik	0	0	0	0	lncRNA,retained_intron	chr14:15437623-15452445	ENSMUSG00000097547.8
B230110G15Rik	0	0	0	0	lncRNA	chr6:138580624-138599314	ENSMUSG00000100166.1
B230112G18Rik	0	0	0	0	TEC	chr8:23208512-23209362	ENSMUSG00000103925.1
B230112I24Rik	0	0	0	0	TEC	chr6:45073566-45074794	ENSMUSG00000107729.1
B230112J18Rik	0	0	0	0	lncRNA	chr5:116312360-116318281	ENSMUSG00000086715.1
B230118H07Rik	0	0	1.16	0.17	protein_coding,lncRNA,retained_intron	chr2:101560781-101649532	ENSMUSG00000027165.16
B230119M05Rik	0	0	0	0	lncRNA	chrX:134684562-134686462	ENSMUSG00000087024.1
B230206H07Rik	0	0	0	0	lncRNA	chr7:141359141-141365110	ENSMUSG00000086844.1
B230206I08Rik	0	0	0	0	TEC	chr7:92408184-92411374	ENSMUSG00000109574.1
B230206L02Rik	0	0	1.02	0	lncRNA	chr11:94133485-94155776	ENSMUSG00000086003.7
B230207O21Rik	0	0	0	0	processed_pseudogene	chr3:35973771-35974091	ENSMUSG00000106096.1
B230208B08Rik	0	0	0	0	lncRNA	chr4:78211955-78214177	ENSMUSG00000092492.1
B230208H11Rik	0	0	2.68	1.43	lncRNA	chr10:12916648-12923090	ENSMUSG00000097378.8
B230209E15Rik	0	0	0	0	lncRNA	chr7:61529871-61615327	ENSMUSG00000109006.2
B230214G05Rik	0	0	0	0	lncRNA	chr15:88314874-88372653	ENSMUSG00000116331.1
B230216N24Rik	0	0	0	0.14	lncRNA,retained_intron	chr1:98031116-98057680	ENSMUSG00000089706.7
B230217C12Rik	0	0	0.28	0.17	protein_coding	chr11:97840780-97844099	ENSMUSG00000050538.8
B230217J21Rik	0	0	0	0	lncRNA	chr12:46667317-46692992	ENSMUSG00000112410.1
B230217O12Rik	15.48	0	2.78	3.35	lncRNA	chr19:57323193-57360775	ENSMUSG00000097785.2
B230219D22Rik	8.04	4.22	22.66	25.2	protein_coding	chr13:55693124-55703500	ENSMUSG00000045767.9
B230220B15Rik	0	0	0.03	0.19	lncRNA	chr13:107996285-108004669	ENSMUSG00000114627.1
B230303A05Rik	0	0	0	0	lncRNA,transcribed_processed_pseudogene	chr13:15813548-16023423	ENSMUSG00000113701.1
B230303O12Rik	0	0	0	0.07	lncRNA	chr5:146188620-146194809	ENSMUSG00000106547.1
B230307C23Rik	0	32.21	35.42	26	protein_coding,retained_intron	chr16:97997315-98031801	ENSMUSG00000080717.10
B230311B06Rik	0	0	0	0	lncRNA	chr7:118592328-118596838	ENSMUSG00000109284.1
B230312C02Rik	0	0	0	0.11	lncRNA	chr2:180370491-180385885	ENSMUSG00000084843.1
B230317F23Rik	0	0	0.33	0.46	lncRNA	chr8:60983437-60985908	ENSMUSG00000045746.3
B230319C09Rik	0	0	0	0	lncRNA	chr6:83441755-83448322	ENSMUSG00000051844.13
B230322F03Rik	0	0	0.05	0.27	lncRNA	chr7:35555367-35556935	ENSMUSG00000097509.1
B230323A14Rik	0	0	0	0	lncRNA	chr9:69758740-69830845	ENSMUSG00000097623.7
B230334C09Rik	0	0	0	0	lncRNA	chr3:158067186-158076112	ENSMUSG00000104597.1
B230354K17Rik	0.03	7.71	3.85	3.3	lncRNA	chr17:45433598-45442544	ENSMUSG00000097119.2
B230359F08Rik	0	0	0	0.33	TR_V_gene	chr14:53795357-53795963	ENSMUSG00000087666.3
B230362B09Rik	0	0	0	0	TEC	chr15:27503912-27505532	ENSMUSG00000115543.1
B230364G03Rik	0	0	0	0	lncRNA	chr10:14758635-14760720	ENSMUSG00000096963.1
B230369F24Rik	0	0	0	0.14	lncRNA	chr1:178313328-178318549	ENSMUSG00000086350.1
B230377A18Rik	0	0	0	0	TEC	chr5:134176346-134177709	ENSMUSG00000104195.1
B230398E01Rik	0	0	0	0	lncRNA	chr3:94959034-94962048	ENSMUSG00000087660.1
B2m	3640.15	3128.69	5425.2	6377.23	protein_coding	chr2:122147686-122153083	ENSMUSG00000060802.8
B330016D10Rik	0	0	0.68	1.72	pseudogene	chr4:141546189-141547892	ENSMUSG00000048406.5
B3galnt1	0	9.88	0	0	protein_coding	chr3:69574158-69598960	ENSMUSG00000043300.2
B3galnt2	13.95	0	15.65	20.72	nonsense_mediated_decay,protein_coding,retained_intron,lncRNA	chr13:13954469-13999103	ENSMUSG00000039242.10
B3galt1	0	0	0	0	protein_coding,lncRNA	chr2:67565871-68122689	ENSMUSG00000034780.6
B3galt2	0	0	0	0	protein_coding	chr1:143640664-143654614	ENSMUSG00000033849.3
B3galt4	0	0	7.26	3.67	protein_coding	chr17:33949909-33951488	ENSMUSG00000067370.4
B3galt5	0	0	6.15	2.25	protein_coding,lncRNA	chr16:96235801-96319859	ENSMUSG00000074892.9
B3galt6	0.05	6.21	1.38	1.4	protein_coding	chr4:155989466-155992649	ENSMUSG00000050796.4
B3gat1	0	0	0	0	protein_coding,retained_intron	chr9:26733728-26763101	ENSMUSG00000045994.17
B3gat2	0	0	0.07	0.02	protein_coding	chr1:23761753-23849158	ENSMUSG00000026156.8
B3gat3	44.05	75.66	25.59	34.2	nonsense_mediated_decay,retained_intron,protein_coding	chr19:8920374-8927236	ENSMUSG00000071649.6
B3glct	6.5	0	4.89	4.36	protein_coding,lncRNA,retained_intron	chr5:149678230-149762599	ENSMUSG00000051950.10
B3gnt2	42.75	0	107.51	59.85	protein_coding,lncRNA	chr11:22759738-22860961	ENSMUSG00000051650.11
B3gnt3	0	0	1.54	1.91	protein_coding	chr8:71690756-71701789	ENSMUSG00000031803.8
B3gnt4	0	0	0	0	protein_coding	chr5:123510460-123511882	ENSMUSG00000029431.5
B3gnt5	2.56	0	20.48	17.95	protein_coding,lncRNA	chr16:19760208-19772753	ENSMUSG00000022686.14
B3gnt6	0	0	0	0	protein_coding	chr7:98192417-98199481	ENSMUSG00000074004.3
B3gnt7	0	0	0.09	0.19	protein_coding,retained_intron	chr1:86302832-86307305	ENSMUSG00000079445.3
B3gnt8	0.11	0	0	0.03	protein_coding,nonsense_mediated_decay,retained_intron	chr7:25626654-25635100	ENSMUSG00000059479.7
B3gnt9	0	0	1.85	1.6	protein_coding	chr8:105252638-105255153	ENSMUSG00000069920.10
B3gntl1	0.06	0	5.57	6.35	protein_coding	chr11:121616197-121673153	ENSMUSG00000046605.14
B430010I23Rik	0	0	0	0	lncRNA	chr8:41017468-41024216	ENSMUSG00000084960.1
B430119L08Rik	0	0	0	0	lncRNA	chr12:103895897-103898784	ENSMUSG00000086432.1
B430203G13Rik	0	0	0	0	TEC	chr12:17924294-17925668	ENSMUSG00000067356.5
B430212C06Rik	0	0	0	0	lncRNA,retained_intron	chr18:67321209-67344103	ENSMUSG00000046415.11
B430218F22Rik	0	0	0	0.04	lncRNA	chr13:118386630-118388124	ENSMUSG00000097411.2
B430219N15Rik	0	0	0	0.46	lncRNA	chr10:7780185-7781357	ENSMUSG00000085211.2
B430305J03Rik	0.94	0	0	0.42	protein_coding	chr3:61362250-61365951	ENSMUSG00000053706.2
B430306N03Rik	0	0	0.02	0.2	protein_coding,nonsense_mediated_decay,retained_intron	chr17:48316141-48327024	ENSMUSG00000043740.15
B430319F04Rik	0	0	0	0	TEC	chr7:110766677-110769345	ENSMUSG00000110062.1
B430319H21Rik	0	0	0	0	lncRNA	chr11:63173914-63188454	ENSMUSG00000085532.1
B4galnt1	366.48	71.58	232.93	304.61	protein_coding,nonsense_mediated_decay,retained_intron	chr10:127165225-127172330	ENSMUSG00000006731.10
B4galnt2	0	0	0	0	protein_coding	chr11:95865943-95914891	ENSMUSG00000013418.8
B4galnt3	0	0	0	0	protein_coding,lncRNA	chr6:120203073-120294559	ENSMUSG00000041372.10
B4galnt4	0	0	1.35	10.03	protein_coding,retained_intron	chr7:141061104-141072400	ENSMUSG00000055629.5
B4galt1	32.95	15.18	68.2	76.92	protein_coding	chr4:40804602-40854005	ENSMUSG00000028413.13
B4galt2	0	0	0.37	0	lncRNA,protein_coding,nonsense_mediated_decay	chr4:117869260-117883487	ENSMUSG00000028541.14
B4galt3	0	0	7.54	17.66	protein_coding,retained_intron,lncRNA	chr1:171270328-171276896	ENSMUSG00000052423.14
B4galt4	0	0	0.25	1.59	protein_coding,nonsense_mediated_decay,retained_intron	chr16:38742264-38769049	ENSMUSG00000022793.17
B4galt5	46.88	9.35	94.02	61.61	protein_coding,lncRNA	chr2:167298444-167349183	ENSMUSG00000017929.13
B4galt6	0	0	0.01	0	protein_coding	chr18:20684599-20746404	ENSMUSG00000056124.5
B4galt7	18.65	0	27.05	33.07	protein_coding,retained_intron	chr13:55599896-55610443	ENSMUSG00000021504.14
B4gat1	0	0	9.27	5.41	protein_coding	chr19:5038826-5041131	ENSMUSG00000047379.7
B530045E10Rik	0	0	0	0	lncRNA	chr10:99298888-99423047	ENSMUSG00000044633.4
B630019A10Rik	0	0	0	0.07	lncRNA	chr16:23175280-23224446	ENSMUSG00000068463.4
B630019K06Rik	0	0	0.19	0.19	protein_coding	chrX:8892382-8894964	ENSMUSG00000052364.4
B830012L14Rik	0	0	0.04	0	lncRNA	chr12:109676277-109714555	ENSMUSG00000098202.2
B830017H08Rik	0	0	0	0	protein_coding	chr16:17833121-17835008	ENSMUSG00000116652.2
B830042I05Rik	0	0	0	0	lncRNA	chr8:11071046-11076881	ENSMUSG00000108847.1
B930018H19Rik	0	0	0.39	0.54	lncRNA	chr8:34589420-34640316	ENSMUSG00000109819.1
B930025P03Rik	0	0	0	0	lncRNA	chr8:10870422-10882454	ENSMUSG00000109473.1
B930036N10Rik	0	0	1.39	2.21	lncRNA	chr1:171500568-171504111	ENSMUSG00000091993.2
B930059L03Rik	0	0	0.41	0.14	lncRNA	chr12:110590512-110592700	ENSMUSG00000113361.1
B930086L07Rik	0	0	0	0	TEC	chr7:133116534-133120271	ENSMUSG00000110282.1
B930092H01Rik	0	0	0	0	lncRNA	chr9:61259227-61293809	ENSMUSG00000111658.1
B930094E09Rik	0	0	0	0	protein_coding	chr18:31609512-31610751	ENSMUSG00000092124.1
B930095G15Rik	4.3	0	1.21	4.9	lncRNA	chr14:121248706-121253971	ENSMUSG00000085133.2
B9d1	0	0	3.1	0	protein_coding,lncRNA	chr11:61505144-61512931	ENSMUSG00000001039.12
B9d1os	0	0	0	0	lncRNA	chr11:61504386-61505059	ENSMUSG00000060808.4
B9d2	81.46	0	19.46	19.95	protein_coding	chr7:25680780-25686558	ENSMUSG00000063439.7
Baalc	0	0	0	0	protein_coding	chr15:38933144-38952912	ENSMUSG00000022296.9
Baat	0	0	0	0	protein_coding	chr4:49489422-49506557	ENSMUSG00000039653.9
Babam1	42.63	0	43.97	57.27	protein_coding,retained_intron,lncRNA	chr8:71396861-71404619	ENSMUSG00000031820.9
Babam2	167.71	0	37.66	44.5	protein_coding,nonsense_mediated_decay,retained_intron,lncRNA	chr5:31697684-32084962	ENSMUSG00000052139.18
Bace1	51.49	0	0.68	0.04	protein_coding,nonsense_mediated_decay,retained_intron,lncRNA	chr9:45838580-45864399	ENSMUSG00000032086.12
Bace2	0	0	0.24	1.37	protein_coding,nonsense_mediated_decay,retained_intron	chr16:97356742-97442936	ENSMUSG00000040605.7
Bach1	5.26	0	8.25	6.68	lncRNA,protein_coding,retained_intron	chr16:87698945-87733346	ENSMUSG00000025612.5
Bach2	0.26	0	4.59	3.49	protein_coding,lncRNA	chr4:32238804-32586108	ENSMUSG00000040270.16
Bach2it1	0	0	0.39	1.57	lncRNA	chr4:32251761-32265835	ENSMUSG00000087049.1
Bach2os	0	0	0	0	lncRNA	chr4:32559680-32571708	ENSMUSG00000086150.1
Bad	10.65	0	9.68	16.31	protein_coding,retained_intron	chr19:6941861-6951899	ENSMUSG00000024959.14
Bag1	207.76	15.78	183.49	168.35	protein_coding	chr4:40936398-40948294	ENSMUSG00000028416.12
Bag2	0	0	3.84	2.15	retained_intron,protein_coding	chr1:33745484-33757795	ENSMUSG00000042215.8
Bag3	1.18	0	7.49	2.6	protein_coding	chr7:128523616-128546981	ENSMUSG00000030847.8
Bag4	2.55	0	8.02	15.07	retained_intron,protein_coding	chr8:25764538-25785287	ENSMUSG00000037316.9
Bag5	5.39	0	10.19	11.69	protein_coding	chr12:111709488-111713257	ENSMUSG00000049792.6
Bag6	116.45	0	108.99	140.04	protein_coding,retained_intron	chr17:35135178-35147322	ENSMUSG00000024392.17
Bahcc1	0.01	0	0.3	0.2	protein_coding,lncRNA	chr11:120232947-120292296	ENSMUSG00000039741.15
Bahd1	1.54	4.28	6.6	10.26	protein_coding	chr2:118900377-118924528	ENSMUSG00000040007.8
Baiap2	2.69	0	7.41	13.61	protein_coding,lncRNA	chr11:119942763-120006782	ENSMUSG00000025372.16
Baiap2l1	0	0	0.1	1	protein_coding,lncRNA	chr5:144264526-144358112	ENSMUSG00000038859.7
Baiap2l2	0	0	0	0	protein_coding,retained_intron,lncRNA	chr15:79258195-79285537	ENSMUSG00000018126.15
Baiap3	125.35	3975.5	96.46	113.93	retained_intron,protein_coding	chr17:25242659-25256364	ENSMUSG00000047507.12
Bak1	15.26	0	80.9	96.04	protein_coding,nonsense_mediated_decay	chr17:27019810-27029009	ENSMUSG00000057789.14
Bambi	0	0	0.97	0.48	protein_coding	chr18:3507923-3516404	ENSMUSG00000024232.2
Bambi-ps1	0	0	0	1.23	processed_pseudogene	chr2:122466935-122467526	ENSMUSG00000081219.1
Banf1	177.57	28.68	94.9	91.67	protein_coding,lncRNA	chr19:5364638-5367168	ENSMUSG00000024844.15
Banf2	0	0	0	0	protein_coding	chr2:144033059-144073979	ENSMUSG00000037307.11
Banf2os	0	0	0	0	lncRNA	chr2:144059138-144068806	ENSMUSG00000086384.1
Bank1	0	0	0.31	1.78	protein_coding,retained_intron	chr3:136053363-136326066	ENSMUSG00000037922.13
Banp	0	3.6	16.61	13.63	protein_coding,nonsense_mediated_decay,retained_intron,lncRNA	chr8:121949750-122029258	ENSMUSG00000025316.16
Bap1	13.93	0	22.06	35.69	retained_intron,protein_coding,nonsense_mediated_decay	chr14:31251450-31259944	ENSMUSG00000021901.10
Bard1	6.4	0	5.18	4.26	protein_coding	chr1:71027498-71103146	ENSMUSG00000026196.7
Barhl1	0	0	0	0	protein_coding,lncRNA	chr2:28907679-28916668	ENSMUSG00000026805.14
Barhl2	0.07	0	0.07	0	protein_coding	chr5:106452523-106458166	ENSMUSG00000034384.11
Barx1	0.12	0	0.3	0	protein_coding	chr13:48662998-48666507	ENSMUSG00000021381.4
Barx2	0	0	0.04	0	protein_coding	chr9:31846044-31913462	ENSMUSG00000032033.11
Basp1	0	0	0.22	0.03	protein_coding	chr15:25363277-25413764	ENSMUSG00000045763.8
Batf	27.53	0	42.82	82.87	protein_coding,retained_intron	chr12:85686669-85709087	ENSMUSG00000034266.6
Batf2	0	0	0	0	protein_coding,retained_intron,lncRNA	chr19:6140983-6172476	ENSMUSG00000039699.14
Batf3	0	0	0.11	0	lncRNA,protein_coding,retained_intron	chr1:191097847-191108945	ENSMUSG00000026630.9
Bax	119.53	70.43	93.56	95.62	protein_coding,retained_intron	chr7:45461697-45466898	ENSMUSG00000003873.11
Baz1a	115.74	15.81	82.03	76.88	protein_coding,nonsense_mediated_decay,retained_intron	chr12:54892989-55014348	ENSMUSG00000035021.13
Baz1b	68.35	6.03	73.7	59.62	protein_coding,retained_intron	chr5:135187264-135246129	ENSMUSG00000002748.7
Baz2a	29.4	46.63	30.51	33.87	protein_coding,retained_intron	chr10:128091577-128129303	ENSMUSG00000040054.17
Baz2b	14.64	7.83	17.3	12.72	protein_coding,lncRNA	chr2:59899363-60209839	ENSMUSG00000026987.16
BB014433	0	0	0	0	protein_coding	chr8:15041444-15046078	ENSMUSG00000049008.4
BB019430	0	0	0	0	lncRNA	chr10:58696745-58704279	ENSMUSG00000091526.2
BB031773	0	0	0	0	lncRNA	chr4:103004106-103011965	ENSMUSG00000085041.1
BB123696	0	0	0	0	lncRNA	chr13:52729615-52757205	ENSMUSG00000113737.1
BB187690	0	0	0	0	TEC	chr3:57654404-57655579	ENSMUSG00000105389.1
BB218582	0	0	0	0	lncRNA	chr2:106642914-106650364	ENSMUSG00000085218.7
BB287469	0	0	0	0	protein_coding	chr12:87816577-87820676	ENSMUSG00000079031.1
BB365896	0	0	0	0	lncRNA	chr6:58965655-59002083	ENSMUSG00000092323.1
BB557941	0	0	0	0	lncRNA	chr2:57127479-57181754	ENSMUSG00000084938.1
Bbc3	9.51	0	5.15	6.08	protein_coding,retained_intron	chr7:16308393-16318205	ENSMUSG00000002083.13
Bbip1	25.56	526.82	94.65	99.24	protein_coding,retained_intron	chr19:53929861-53944627	ENSMUSG00000084957.3
Bbof1	0	0	0.75	5.36	protein_coding,nonsense_mediated_decay	chr12:84409071-84442887	ENSMUSG00000057265.13
Bbox1	0	0	0	0	protein_coding	chr2:110262697-110314560	ENSMUSG00000041660.8
Bbs1	0	0	0.9	0	nonsense_mediated_decay,retained_intron,lncRNA,protein_coding	chr19:4886878-4906628	ENSMUSG00000006464.9
Bbs10	0	0	0.39	0.65	protein_coding,retained_intron	chr10:111298679-111301727	ENSMUSG00000035759.4
Bbs12	0	0	1.14	3.61	protein_coding	chr3:37312554-37321453	ENSMUSG00000051444.9
Bbs2	0	0	4.07	1.6	protein_coding,retained_intron	chr8:94067954-94098928	ENSMUSG00000031755.6
Bbs4	0	0	12.11	6.88	protein_coding,lncRNA,retained_intron	chr9:59321990-59353508	ENSMUSG00000025235.8
Bbs5	0	0	0	0	protein_coding,nonsense_mediated_decay,retained_intron	chr2:69647171-69667571	ENSMUSG00000063145.10
Bbs7	0	0	0.64	0.02	protein_coding,retained_intron	chr3:36573142-36613477	ENSMUSG00000037325.10
Bbs9	10.41	0	7.87	6.37	nonsense_mediated_decay,retained_intron,protein_coding,lncRNA	chr9:22475715-22888280	ENSMUSG00000035919.16
Bbx	2.94	117.49	12.72	14.05	protein_coding,retained_intron,lncRNA	chr16:50191844-50432390	ENSMUSG00000022641.15
BC001981	0	0	0.05	0	lncRNA	chr13:100106795-100108339	ENSMUSG00000097022.2
BC002059	15.31	0	27.13	16.03	lncRNA	chr17:16951539-16974157	ENSMUSG00000060149.7
BC002163	0	0	6.31	1.63	processed_pseudogene	chr16:42955631-42955949	ENSMUSG00000081824.5
BC002189	0	0	0	0	lncRNA	chr3:19685971-19686568	ENSMUSG00000104465.1
BC003965	1.46	0	6.88	7.12	protein_coding,retained_intron	chr17:25184554-25187662	ENSMUSG00000067722.4
BC004004	16.76	0	94.37	55.42	lncRNA,protein_coding,nonsense_mediated_decay,retained_intron	chr17:29268788-29314065	ENSMUSG00000052712.17
BC005537	109.94	36.39	192.02	196.25	protein_coding	chr13:24801657-24816197	ENSMUSG00000019132.11
BC005561	0	0	2.38	3.42	protein_coding	chr5:104508352-104522611	ENSMUSG00000079065.3
BC005624	42.11	0	39.67	29.92	retained_intron,protein_coding	chr2:30972177-30982201	ENSMUSG00000026851.9
BC006965	0	0	0	0	lncRNA	chr11:112663927-112781976	ENSMUSG00000041674.16
BC016548	0	0	0	0	lncRNA	chr2:103377643-103389044	ENSMUSG00000070794.11
BC016579	0	0	0	0	protein_coding	chr16:45626848-45654068	ENSMUSG00000033187.8
BC017158	4.58	0	6.44	6.64	protein_coding,retained_intron,nonsense_mediated_decay	chr7:128271379-128298170	ENSMUSG00000030780.15
BC018473	0	0	0	0	lncRNA	chr11:116752167-116759373	ENSMUSG00000056032.12
BC021767	0	0	0	0	transcribed_unprocessed_pseudogene,lncRNA	chr3:94661830-94670696	ENSMUSG00000085006.7
BC022960	0	0	0.09	0.1	transcribed_processed_pseudogene	chrX:169368189-169370003	ENSMUSG00000081137.3
BC023105	0	0	0	0.71	processed_pseudogene	chr18:60441765-60442980	ENSMUSG00000063388.5
BC023719	0	0	0	0	lncRNA	chr17:36111426-36117121	ENSMUSG00000092365.2
BC024063	0	0	3.53	3.6	protein_coding	chr10:82083353-82111216	ENSMUSG00000112160.1
BC024139	0	0	0	0	retained_intron,nonsense_mediated_decay,protein_coding	chr15:76119517-76126596	ENSMUSG00000044361.16
BC024386	0	0	0	0	retained_intron,lncRNA	chr7:140906014-140907983	ENSMUSG00000109628.1
BC024978	0	0	2.66	2.4	protein_coding	chr7:27195781-27210186	ENSMUSG00000078786.9
BC025920	3.02	0	2.45	2.54	protein_coding,lncRNA	chr10:81606270-81620703	ENSMUSG00000074862.11
BC026513	0	0	0	0	lncRNA	chr18:76226703-76228858	ENSMUSG00000118004.1
BC026762	0	0	0	0	lncRNA	chr7:26009889-26012391	ENSMUSG00000108413.1
BC028471	0	0	0	0	lncRNA	chr5:149367636-149393596	ENSMUSG00000107271.3
BC028528	0	0	0	0	protein_coding,lncRNA,retained_intron	chr3:95883954-95892005	ENSMUSG00000038543.13
BC028777	0	0	0	0	lncRNA	chr17:24208861-24221730	ENSMUSG00000085185.10
BC029722	10.73	0	12.09	17.02	protein_coding	chr2:155817730-155819426	ENSMUSG00000074649.6
BC030343	0	0	0	0	lncRNA	chr5:143270075-143272513	ENSMUSG00000105345.1
BC030500	0	0	0	0	protein_coding	chr8:58911755-58914298	ENSMUSG00000049946.7
BC030867	0.19	0	7.89	5.54	nonsense_mediated_decay,protein_coding,lncRNA	chr11:102248882-102265187	ENSMUSG00000034773.16
BC031181	76.41	0	83.4	126.81	retained_intron,protein_coding	chr18:75005868-75010152	ENSMUSG00000036299.5
BC034090	0	0	0	0	protein_coding,lncRNA,retained_intron	chr1:155212471-155244444	ENSMUSG00000033722.9
BC035044	0	0	6.74	6.89	protein_coding	chr6:128849090-128891126	ENSMUSG00000090164.8
BC035947	0	0	0	0	protein_coding,lncRNA	chr1:78497026-78512158	ENSMUSG00000090486.2
BC037032	0	0	0.13	0.4	lncRNA,TEC	chr15:4020114-4027405	ENSMUSG00000087221.3
BC037039	0	0	0.04	0.16	lncRNA	chr18:37805718-37807922	ENSMUSG00000103309.1
BC037156	0	0	0	0	lncRNA	chr5:87908779-87914171	ENSMUSG00000105888.1
BC037704	0	0	0	0	lncRNA	chr19:43675178-43677176	ENSMUSG00000117698.1
BC039966	0	0	0	0	lncRNA	chr4:153947633-153950503	ENSMUSG00000086272.1
BC042761	0	0	0	0	lncRNA	chr12:57661160-57662911	ENSMUSG00000112911.1
BC043934	2.06	0	3.81	3.51	lncRNA	chr9:96435783-96438138	ENSMUSG00000056418.3
BC046251	0	0	0	0	lncRNA	chr7:65582070-65618884	ENSMUSG00000086662.7
BC046401	0	0	0	0	lncRNA	chr2:165857684-165859034	ENSMUSG00000085274.1
BC048403	0	0	1.45	1.43	lncRNA,protein_coding	chr10:121739937-121752878	ENSMUSG00000053684.8
BC048507	0	0	0	0	protein_coding	chr13:67863326-67863925	ENSMUSG00000064063.6
BC048559	0	0	0	0.18	lncRNA	chr10:41746721-41783437	ENSMUSG00000102114.2
BC048562	0	0	0	0	lncRNA,protein_coding	chr9:108436482-108446086	ENSMUSG00000050641.7
BC048602	0	0	0	0	lncRNA	chr15:35307005-35328535	ENSMUSG00000115453.1
BC048644	3.3	0	0	0	lncRNA	chr8:121907833-121919690	ENSMUSG00000074052.7
BC048671	0	0	0	0	protein_coding	chr6:90301219-90305449	ENSMUSG00000049694.13
BC048679	0	0	0	0	protein_coding	chr7:81494275-81498281	ENSMUSG00000061877.13
BC049352	0	0	0	0.25	protein_coding,lncRNA	chr9:45182007-45250020	ENSMUSG00000091996.8
BC049715	0	0	3.19	2.04	protein_coding,retained_intron	chr6:136827626-136840662	ENSMUSG00000047515.8
BC049739	0	0	0	0	lncRNA	chr6:32751629-32752288	ENSMUSG00000106873.1
BC049762	0	0	0	0	protein_coding	chr11:51253651-51263046	ENSMUSG00000045942.13
BC049987	0	0	0	0	lncRNA	chr9:44670453-44672238	ENSMUSG00000110755.1
BC050972	0	0	0	0	lncRNA	chr9:66798678-66804359	ENSMUSG00000092131.1
BC051019	0	49.69	0	0	protein_coding	chr7:109712181-109723850	ENSMUSG00000031022.15
BC051076	0	0	0	0	lncRNA	chr5:87963485-87966352	ENSMUSG00000055961.7
BC051077	0	0	0	0	lncRNA	chr5:117312518-117315645	ENSMUSG00000097163.2
BC051142	0	0	0	0	nonsense_mediated_decay,protein_coding,retained_intron,lncRNA	chr17:34398820-34460734	ENSMUSG00000057246.16
BC051226	195.26	0	7.96	4.92	lncRNA	chr17:33908044-33909317	ENSMUSG00000092564.2
BC051408	0	0	0	0	lncRNA	chr18:28711861-28726847	ENSMUSG00000117478.1
BC051537	0	0	1.24	0	lncRNA	chr17:34083843-34095309	ENSMUSG00000098197.2
BC051665	0	0	0	0	protein_coding	chr13:60781887-60786364	ENSMUSG00000042243.10
BC052040	2.56	0	6.91	5.06	protein_coding,lncRNA	chr2:115581716-115778768	ENSMUSG00000040282.13
BC053393	0	0	0	0	protein_coding	chr11:46571536-46589232	ENSMUSG00000046974.6
BC055308	0.25	0	0	0	TEC	chr1:95328681-95331218	ENSMUSG00000103973.1
BC055324	2.14	0	6.22	6.37	nonsense_mediated_decay,retained_intron,protein_coding,lncRNA	chr1:163945993-163994796	ENSMUSG00000041406.14
BC055402	0	0	0	0	lncRNA	chr1:57200645-57214993	ENSMUSG00000101429.1
BC060293	0	0	1	0.96	TEC	chr7:34250252-34251355	ENSMUSG00000108737.1
BC061195	0	0	0	0	lncRNA	chrX:93183227-93183946	ENSMUSG00000096153.1
BC061212	0	0	0	0	protein_coding	chr5:94066151-94070545	ENSMUSG00000072822.2
BC061237	0	0	0	0	protein_coding,lncRNA	chr14:44492463-44506345	ENSMUSG00000072145.3
BC064078	0	0	2.28	0.76	lncRNA,transcribed_unprocessed_pseudogene	chr6:128992952-129008040	ENSMUSG00000087150.7
BC065397	0	0	0.18	0.85	lncRNA	chrX:136741824-136803364	ENSMUSG00000087368.7
BC065403	0	0	0	0.06	lncRNA	chr9:72361735-72409945	ENSMUSG00000097211.2
BC067074	0	0	0.03	0	protein_coding	chr13:113293159-113379711	ENSMUSG00000021763.17
BC080695	0	0	0	0	protein_coding	chr4:143551700-143573798	ENSMUSG00000070618.10
BC080696	0	0	0	0	unprocessed_pseudogene	chr5:94434357-94436925	ENSMUSG00000107315.1
BC085271	0	0	0.11	0.08	transcribed_processed_pseudogene,lncRNA	chr1:183205071-183206557	ENSMUSG00000102478.1
Bc1	4.87	2133.53	338.73	685.39	lncRNA	chr7:144914470-144914637	ENSMUSG00000115783.1
BC106175	0	0	0	0	lncRNA,transcribed_processed_pseudogene	chr12:8478874-8482157	ENSMUSG00000112657.1
BC106179	0	0	0	0	lncRNA	chr16:23220656-23225484	ENSMUSG00000045231.5
BC107364	0	0	0.08	0	protein_coding	chr3:96433788-96452306	ENSMUSG00000046317.14
BC147527	0	0	32.73	27.19	protein_coding	chr13:120300392-120308779	ENSMUSG00000094796.2
Bc1-ps1	0	0	0	0	scRNA	chr7:93660238-93660555	ENSMUSG00000109440.1
Bcam	0	0	0.06	0.5	protein_coding,retained_intron,nonsense_mediated_decay	chr7:19756131-19771016	ENSMUSG00000002980.14
Bcan	0	0	0	0	protein_coding,retained_intron	chr3:87987531-88000230	ENSMUSG00000004892.13
Bcap29	26.3	0	43.39	40.63	protein_coding,retained_intron	chr12:31590967-31634658	ENSMUSG00000020650.15
Bcap31	112.14	369.99	158.81	142.54	protein_coding	chrX:73686178-73716175	ENSMUSG00000002015.5
Bcar1	0	0	0.21	0.27	protein_coding,retained_intron	chr8:111710474-111743809	ENSMUSG00000031955.10
Bcar3	0	0	0	0	retained_intron,protein_coding,lncRNA	chr3:122294136-122530191	ENSMUSG00000028121.8
Bcas1	0	0	0.59	0	lncRNA,protein_coding	chr2:170346991-170427845	ENSMUSG00000013523.13
Bcas1os1	0	0	0	0	lncRNA	chr2:170405181-170407175	ENSMUSG00000086970.1
Bcas1os2	0	0	0	0	lncRNA	chr2:170356361-170380435	ENSMUSG00000086999.1
Bcas2	103.85	0	109.91	78.26	protein_coding,retained_intron,nonsense_mediated_decay	chr3:103171655-103179166	ENSMUSG00000005687.14
Bcas3	4.69	0	23.17	18.96	protein_coding,lncRNA	chr11:85353167-85826058	ENSMUSG00000059439.15
Bcas3os1	0	0	0.61	0.02	lncRNA	chr11:85702200-85719744	ENSMUSG00000086199.7
Bcas3os2	0	0	0	0	lncRNA	chr11:85766831-85775680	ENSMUSG00000085514.1
Bcat1	19.82	0	1.63	3.28	protein_coding,lncRNA	chr6:144993835-145076184	ENSMUSG00000030268.17
Bcat2	73.83	0	12.01	15.21	protein_coding,retained_intron,nonsense_mediated_decay	chr7:45570153-45589711	ENSMUSG00000030826.19
Bccip	220.01	51.15	126.6	86.98	retained_intron,protein_coding,lncRNA	chr7:133709333-133721145	ENSMUSG00000030983.4
Bcdin3d	0	16.02	5.67	5.26	protein_coding,retained_intron	chr15:99470079-99474730	ENSMUSG00000037525.5
Bche	0	0	0	0	protein_coding,retained_intron,lncRNA	chr3:73635808-73708415	ENSMUSG00000027792.11
Bckdha	0.17	0	14.73	14.44	protein_coding	chr7:25629946-25658981	ENSMUSG00000060376.7
Bckdhb	0	0	0.91	3.93	protein_coding,lncRNA	chr9:83925145-84124240	ENSMUSG00000032263.14
Bckdk	93.22	0	20.58	17.26	protein_coding,retained_intron	chr7:127904082-127910221	ENSMUSG00000030802.14
Bcl10	30.42	0	53.27	61.55	lncRNA,protein_coding,retained_intron	chr3:145922804-145934356	ENSMUSG00000028191.11
Bcl11a	0	0	0.27	0.05	protein_coding,retained_intron,lncRNA	chr11:24078056-24174123	ENSMUSG00000000861.15
Bcl11b	36.76	0	42.5	59.42	protein_coding	chr12:107910403-108003602	ENSMUSG00000048251.15
Bcl2	5.41	10.87	17.38	16.51	protein_coding	chr1:106538178-106714274	ENSMUSG00000057329.7
Bcl2a1a	0	0	1.22	0.78	protein_coding	chr9:88956900-88962419	ENSMUSG00000102037.1
Bcl2a1b	465.18	0	455.92	327.46	protein_coding	chr9:89199209-89207827	ENSMUSG00000089929.1
Bcl2a1c	64.99	0	52.54	20.26	protein_coding	chr9:114330135-114330578	ENSMUSG00000053820.4
Bcl2a1d	65.71	0	285.01	235.01	protein_coding	chr9:88723285-88731914	ENSMUSG00000099974.1
Bcl2l1	90.16	0	35.96	26.84	protein_coding,lncRNA	chr2:152780668-152831728	ENSMUSG00000007659.18
Bcl2l10	0	0	0	0	protein_coding	chr9:75347758-75351649	ENSMUSG00000032191.6
Bcl2l11	34.78	0	31.6	28.89	protein_coding,lncRNA	chr2:128126038-128162547	ENSMUSG00000027381.16
Bcl2l12	25.99	432.65	6.35	13.29	protein_coding,retained_intron	chr7:44991222-44998712	ENSMUSG00000003190.12
Bcl2l13	9.44	0	23.88	22.27	protein_coding,retained_intron	chr6:120836212-120892842	ENSMUSG00000009112.4
Bcl2l14	0	0	0.37	0.58	protein_coding,lncRNA,retained_intron	chr6:134396318-134438736	ENSMUSG00000030200.13
Bcl2l15	4.14	0	0.1	1.69	protein_coding,lncRNA	chr3:103832601-103854618	ENSMUSG00000044165.12
Bcl2l2	0	0	1.87	2.71	protein_coding,retained_intron	chr14:54883377-54888234	ENSMUSG00000089682.10
Bcl3	0.63	0	23.83	27.17	protein_coding,retained_intron,lncRNA	chr7:19808462-19822770	ENSMUSG00000053175.17
Bcl6	2.69	27.99	4.94	5.35	protein_coding,retained_intron	chr16:23965052-23988852	ENSMUSG00000022508.5
Bcl6b	0	0	0.31	0.02	retained_intron,protein_coding	chr11:70224128-70229798	ENSMUSG00000000317.11
Bcl7a	1.93	14.19	2.36	3.28	protein_coding,lncRNA	chr5:123343834-123374992	ENSMUSG00000029438.9
Bcl7b	95.56	0	41.2	26.16	protein_coding,retained_intron	chr5:135168283-135181855	ENSMUSG00000029681.12
Bcl7c	0	0	25.48	31.97	nonsense_mediated_decay,protein_coding,lncRNA	chr7:127661456-127708933	ENSMUSG00000030814.17
Bcl9	0	69.34	0.32	1.43	protein_coding,retained_intron,lncRNA	chr3:97203662-97297917	ENSMUSG00000038256.15
Bcl9l	7.09	6.8	13.83	16.76	protein_coding,lncRNA	chr9:44482825-44511896	ENSMUSG00000063382.6
Bclaf1	84.73	12.59	139.12	139.13	nonsense_mediated_decay,protein_coding,retained_intron	chr10:20312469-20344613	ENSMUSG00000037608.16
Bclaf3	10.71	7.92	17.94	22.61	protein_coding,lncRNA,retained_intron	chrX:159526688-159593081	ENSMUSG00000044150.12
Bco1	0	0	0.39	0	protein_coding	chr8:117095854-117133720	ENSMUSG00000031845.15
Bco2	0	0	0	0.09	protein_coding	chr9:50533087-50555181	ENSMUSG00000032066.9
Bcor	29.82	0	24.35	22.4	protein_coding,lncRNA	chrX:12036740-12160355	ENSMUSG00000040363.15
Bcorl1	22.24	0	2.05	3.11	protein_coding,lncRNA,nonsense_mediated_decay	chrX:48341358-48408049	ENSMUSG00000036959.15
Bcr	49.12	13.91	10.49	10.28	protein_coding,retained_intron	chr10:75060592-75184921	ENSMUSG00000009681.10
Bcs1l	2.73	0	9.78	5.83	protein_coding,retained_intron	chr1:74588289-74592443	ENSMUSG00000026172.12
Bdh1	28.99	0	18.85	28.75	protein_coding,nonsense_mediated_decay,lncRNA,retained_intron	chr16:31422280-31458901	ENSMUSG00000046598.15
Bdh2	0	0	0	0	protein_coding,retained_intron,lncRNA	chr3:135281221-135304426	ENSMUSG00000028167.15
Bdkrb1	0	0	0	0	protein_coding	chr12:105603085-105605428	ENSMUSG00000041347.5
Bdkrb2	0	0	0	0	protein_coding	chr12:105563226-105595237	ENSMUSG00000021070.6
Bdnf	0	0	0.09	0	protein_coding	chr2:109674700-109727007	ENSMUSG00000048482.14
Bdp1	11.81	3.66	23.36	23.7	nonsense_mediated_decay,protein_coding,retained_intron,lncRNA	chr13:100017994-100104070	ENSMUSG00000049658.13
BE692007	136.17	0	67.37	45.21	lncRNA,retained_intron	chr19:11470166-11484578	ENSMUSG00000099757.1
Bean1	0	0	0	0	protein_coding	chr8:104170442-104219122	ENSMUSG00000031872.14
Becn1	55.86	11.36	145.98	111.94	nonsense_mediated_decay,retained_intron,lncRNA,protein_coding	chr11:101285952-101302286	ENSMUSG00000035086.13
Begain	0	0	0.32	0	protein_coding,retained_intron	chr12:109032187-109068217	ENSMUSG00000040867.13
Bend3	0	0	1.69	2.06	protein_coding	chr10:43478831-43515396	ENSMUSG00000038214.15
Bend4	7.45	2.68	6.46	3.11	protein_coding,nonsense_mediated_decay	chr5:67392147-67428310	ENSMUSG00000092060.4
Bend5	0	0	2.01	1.56	protein_coding,lncRNA	chr4:111415006-111460298	ENSMUSG00000028545.13
Bend6	0	0	3.97	0.22	protein_coding,lncRNA,retained_intron	chr1:33852052-33907816	ENSMUSG00000042182.16
Bend7	0	0	0	0	protein_coding,lncRNA	chr2:4717831-4802142	ENSMUSG00000048186.14
Best1	0	0	0	0	protein_coding,lncRNA	chr19:9985174-10001633	ENSMUSG00000037418.6
Best2	0	0	0	0.05	protein_coding	chr8:85007202-85014531	ENSMUSG00000052819.6
Best3	0	0	0	0	protein_coding	chr10:116986314-117025040	ENSMUSG00000020169.4
Best4-ps	0	0	0	0	unitary_pseudogene	chr4:117145257-117148637	ENSMUSG00000033872.6
Bet1	36.97	0	11.78	12.8	lncRNA,protein_coding,retained_intron	chr6:4076899-4086972	ENSMUSG00000032757.6
Bet1l	41.71	0	22.8	12.46	protein_coding,retained_intron,nonsense_mediated_decay,lncRNA	chr7:140853394-140857577	ENSMUSG00000025484.9
Bex1	0	0	0	0	retained_intron,protein_coding	chrX:136213972-136215513	ENSMUSG00000050071.8
Bex2	0	0	2.2	1.29	protein_coding	chrX:136066564-136068236	ENSMUSG00000042750.7
Bex3	54.22	44.91	68.68	67.4	protein_coding	chrX:136270253-136271978	ENSMUSG00000046432.12
Bex4	0	50.35	0.62	0	protein_coding	chrX:136138996-136140443	ENSMUSG00000047844.3
Bex6	0	0	0	0	protein_coding	chr16:32179823-32186972	ENSMUSG00000075269.5
Bfar	44.77	0	30.06	36.45	protein_coding,nonsense_mediated_decay,retained_intron	chr16:13671858-13703612	ENSMUSG00000022684.15
Bfsp1	0	0	0.46	0	protein_coding	chr2:143826528-143863173	ENSMUSG00000027420.13
Bfsp2	0	0	0.35	0.58	protein_coding,lncRNA	chr9:103424924-103480420	ENSMUSG00000032556.11
Bglap	0	0	0	0	retained_intron,protein_coding	chr3:88383501-88384464	ENSMUSG00000074483.2
Bglap2	0	0	0	0	protein_coding	chr3:88377736-88378699	ENSMUSG00000074486.2
Bglap3	0	0	0	0	protein_coding,retained_intron	chr3:88368616-88372743	ENSMUSG00000074489.9
Bgn	0	0	0.07	0	protein_coding,retained_intron,lncRNA	chrX:73483602-73495933	ENSMUSG00000031375.17
Bhlha15	0	0	0.42	0	protein_coding	chr5:144190286-144194441	ENSMUSG00000052271.7
Bhlha9	0	0	0	0	protein_coding	chr11:76672470-76673676	ENSMUSG00000044243.3
Bhlhb9	1.75	0	8.66	12.87	retained_intron,protein_coding	chrX:135797594-135891081	ENSMUSG00000072964.14
Bhlhe22	0	0	0	0	protein_coding	chr3:18054174-18057517	ENSMUSG00000025128.7
Bhlhe23	0	0	0	0	protein_coding	chr2:180774381-180776900	ENSMUSG00000045493.4
Bhlhe40	34.65	37.92	164.41	232.27	protein_coding,retained_intron	chr6:108660629-108666925	ENSMUSG00000030103.11
Bhlhe41	0	0	0.41	0.26	protein_coding,retained_intron	chr6:145858243-145865558	ENSMUSG00000030256.11
Bhmt	0	0	0	0	retained_intron,protein_coding	chr13:93616675-93637961	ENSMUSG00000074768.6
Bhmt2	0	0	0	0	protein_coding	chr13:93655720-93674302	ENSMUSG00000042118.7
Bhmt-ps1	0	0	0	0	processed_pseudogene	chr4:26368984-26370207	ENSMUSG00000096105.1
Bicc1	0	0	0.25	0	protein_coding,retained_intron	chr10:70922832-71159700	ENSMUSG00000014329.14
Bicd1	0	0	0	0.07	protein_coding,retained_intron,nonsense_mediated_decay	chr6:149408886-149563329	ENSMUSG00000003452.15
Bicd2	14.5	52.55	20.53	21.12	protein_coding	chr13:49341585-49387026	ENSMUSG00000037933.16
Bicdl1	12.54	0	37.24	31.95	protein_coding,nonsense_mediated_decay,retained_intron,lncRNA	chr5:115648175-115731621	ENSMUSG00000041609.16
Bicdl2	0	0	0	0	protein_coding,retained_intron	chr17:23660506-23668621	ENSMUSG00000043782.9
Bicra	44.92	0	6.81	8.1	retained_intron,protein_coding,lncRNA	chr7:15970672-16047921	ENSMUSG00000070808.4
Bicral	9.35	0	14.19	22.33	protein_coding,lncRNA	chr17:46798120-46858482	ENSMUSG00000036568.7
Bid	14.51	0	10.08	14.63	nonsense_mediated_decay,protein_coding,retained_intron,lncRNA	chr6:120891930-120916853	ENSMUSG00000004446.12
Bik	0	0	3	2.34	protein_coding	chr15:83526862-83544634	ENSMUSG00000016758.4
Bin1	53.89	211.83	71.76	60.03	protein_coding,retained_intron	chr18:32377230-32435737	ENSMUSG00000024381.16
Bin2	349.36	19.67	419.61	454.38	protein_coding,lncRNA,retained_intron	chr15:100641077-100669553	ENSMUSG00000098112.8
Bin3	162.34	34.18	62.26	49.69	protein_coding,lncRNA,nonsense_mediated_decay	chr14:70100105-70138206	ENSMUSG00000022089.9
Birc2	43.51	24.03	44.03	58.14	protein_coding,lncRNA,retained_intron	chr9:7818227-7837064	ENSMUSG00000057367.12
Birc3	47.12	0	72.87	84.38	protein_coding,nonsense_mediated_decay,lncRNA	chr9:7848699-7873186	ENSMUSG00000032000.17
Birc5	172.86	220.23	135.83	59.11	protein_coding	chr11:117849251-117855743	ENSMUSG00000017716.15
Birc6	137.92	451.86	109.33	113.24	protein_coding,retained_intron,nonsense_mediated_decay,lncRNA	chr17:74528295-74703356	ENSMUSG00000024073.16
Birc7	0	0	0	0	protein_coding,retained_intron	chr2:180929023-180934010	ENSMUSG00000038840.7
Bivm	0	0	13.77	8.61	protein_coding,lncRNA	chr1:44118957-44144770	ENSMUSG00000041684.11
Blcap	6.08	9.74	2.2	6.85	lncRNA,protein_coding	chr2:157556362-157571274	ENSMUSG00000067787.10
Blk	0	0	0.04	0	retained_intron,protein_coding	chr14:63372836-63417037	ENSMUSG00000014453.4
Blm	0.48	0	29.46	12.21	lncRNA,retained_intron,nonsense_mediated_decay,protein_coding	chr7:80454733-80535119	ENSMUSG00000030528.12
Blmh	155.74	31.28	111.12	79.06	protein_coding,retained_intron,nonsense_mediated_decay,lncRNA	chr11:76924809-76987379	ENSMUSG00000020840.10
Blnk	0	0	0	0	protein_coding,retained_intron	chr19:40928927-40994535	ENSMUSG00000061132.13
Bloc1s1	168.85	0	86.31	100.82	protein_coding,lncRNA,retained_intron	chr10:128917882-128924035	ENSMUSG00000090247.7
Bloc1s2	167.66	0	78.83	75.26	protein_coding,lncRNA	chr19:44139246-44146446	ENSMUSG00000057506.5
Bloc1s2-ps	0	0	3.17	0	processed_pseudogene	chr2:52619754-52620185	ENSMUSG00000025201.7
Bloc1s3	11.42	0	4.48	4.05	protein_coding	chr7:19504486-19508367	ENSMUSG00000057667.7
Bloc1s4	0.52	0	12.3	7.08	protein_coding	chr5:36747378-36748650	ENSMUSG00000060708.4
Bloc1s5	0.03	0	4.25	4.28	protein_coding	chr13:38592842-38635109	ENSMUSG00000038982.10
Bloc1s6	46.42	0	15.37	20.54	protein_coding,lncRNA	chr2:122738503-122749475	ENSMUSG00000005804.14
Bloc1s6os	0	0	0	0	lncRNA	chr2:122733290-122738362	ENSMUSG00000085633.1
Bloodlinc	0	0	0	0	lncRNA	chr11:102375549-102377020	ENSMUSG00000087330.1
Blvra	49.54	0	53.76	43.65	protein_coding,retained_intron	chr2:127070665-127097084	ENSMUSG00000001999.15
Blvrb	0	0	3.99	2.05	protein_coding,lncRNA,retained_intron	chr7:27447978-27466144	ENSMUSG00000040466.16
Blzf1	16.03	0	10.21	9.88	protein_coding,lncRNA,retained_intron	chr1:164289800-164307489	ENSMUSG00000026577.13
Bmerb1	0	0	0	1.18	protein_coding	chr16:13986604-14101500	ENSMUSG00000044117.12
Bmf	0	0	0.69	2.76	protein_coding,lncRNA	chr2:118528757-118549687	ENSMUSG00000040093.16
Bmi1	0.35	0	20.51	31.06	protein_coding,lncRNA	chr2:18677018-18686629	ENSMUSG00000026739.13
Bmp1	0	0	1.64	0	nonsense_mediated_decay,lncRNA,retained_intron,protein_coding	chr14:70474558-70520234	ENSMUSG00000022098.10
Bmp10	0	0	0	0	protein_coding	chr6:87428994-87437677	ENSMUSG00000030046.6
Bmp15	0	0	0	0	protein_coding	chrX:6314107-6320721	ENSMUSG00000023279.7
Bmp2	0	0	0	0	protein_coding	chr2:133552159-133562885	ENSMUSG00000027358.6
Bmp2k	7	0	13.34	10.25	protein_coding	chr5:96997689-97091867	ENSMUSG00000034663.13
Bmp3	0	0	0	0	protein_coding	chr5:98854415-98884396	ENSMUSG00000029335.5
Bmp4	0	0	0.05	0	retained_intron,protein_coding	chr14:46383520-46390669	ENSMUSG00000021835.15
Bmp5	0	0	0.25	0	protein_coding,lncRNA	chr9:75775364-75900310	ENSMUSG00000032179.7
Bmp6	0	0	0.23	0	protein_coding,lncRNA	chr13:38345107-38500302	ENSMUSG00000039004.6
Bmp7	0.04	0	0.04	2.67	protein_coding,retained_intron	chr2:172868012-172940321	ENSMUSG00000008999.7
Bmp8a	0	0	0.27	0	protein_coding	chr4:123312645-123343252	ENSMUSG00000032726.12
Bmp8b	0	0	0	0	lncRNA,protein_coding	chr4:123105165-123132099	ENSMUSG00000002384.2
Bmper	0	0	0	0	protein_coding,lncRNA	chr9:23223076-23485200	ENSMUSG00000031963.8
Bmpr1a	0	0	1.52	2.02	protein_coding	chr14:34410734-34503341	ENSMUSG00000021796.15
Bmpr1b	0	0	0	0	protein_coding,nonsense_mediated_decay	chr3:141837136-142169425	ENSMUSG00000052430.15
Bmpr2	0	0	0.49	1.5	retained_intron,protein_coding	chr1:59763400-59879014	ENSMUSG00000067336.6
Bms1	27.95	12.89	41.18	42.25	protein_coding,retained_intron,lncRNA	chr6:118383381-118419474	ENSMUSG00000030138.8
Bmt2	0	0	6.57	11.53	protein_coding	chr6:13625673-13677966	ENSMUSG00000042742.7
Bmx	0	0	0.38	0.89	protein_coding	chrX:164192842-164258193	ENSMUSG00000031377.11
Bmyc	0	0	0.09	3.84	protein_coding	chr2:25706739-25707721	ENSMUSG00000049086.8
Bnc1	0	0	0.09	0	protein_coding	chr7:81966653-81992307	ENSMUSG00000025105.10
Bnc2	0	0	1.61	0.49	protein_coding,lncRNA,nonsense_mediated_decay,retained_intron	chr4:84275095-84675275	ENSMUSG00000028487.18
Bnip1	1.66	0	22.55	23.61	protein_coding,nonsense_mediated_decay,retained_intron	chr17:26781066-26792565	ENSMUSG00000024191.15
Bnip2	51.82	0	138.91	112.13	protein_coding,retained_intron,nonsense_mediated_decay,lncRNA	chr9:69989466-70008317	ENSMUSG00000011958.17
Bnip3	49.44	0	23.76	19.79	protein_coding,retained_intron,lncRNA	chr7:138890836-138909519	ENSMUSG00000078566.8
Bnip3l	19.55	0	120.69	183.21	protein_coding,lncRNA,retained_intron	chr14:66985239-67008877	ENSMUSG00000022051.15
Bnip3l-ps	154.86	0	5.53	1.34	transcribed_processed_pseudogene,lncRNA	chr12:18216542-18217673	ENSMUSG00000073198.5
Bnipl	0	0	0	0	protein_coding,retained_intron	chr3:95241271-95251193	ENSMUSG00000028115.16
Boc	0	4.42	0.14	0	protein_coding	chr16:44485049-44558897	ENSMUSG00000022687.12
Bod1	1.05	0	6.37	8.1	protein_coding	chr11:31665181-31671885	ENSMUSG00000044502.16
Bod1l	57.49	13.11	38.37	35.22	protein_coding,retained_intron,lncRNA	chr5:41787538-41844315	ENSMUSG00000061755.10
Bod1-ps	0	0	0	0	processed_pseudogene	chr16:17734169-17734686	ENSMUSG00000116936.1
Bok	0	0	0	0	protein_coding,lncRNA	chr1:93685660-93695764	ENSMUSG00000026278.14
Bola1	0	0	4.55	4.33	protein_coding	chr3:96196588-96219709	ENSMUSG00000015943.11
Bola2	113.7	0	69.37	68.47	protein_coding,lncRNA,retained_intron	chr7:126695401-126699798	ENSMUSG00000047721.8
Bola3	42.77	0	31.51	53.83	protein_coding,retained_intron,lncRNA	chr6:83349147-83360136	ENSMUSG00000045160.14
Boll	0	0	2.58	2.59	protein_coding,lncRNA,nonsense_mediated_decay	chr1:55248658-55363469	ENSMUSG00000025977.15
Bop1	51.05	0	23.19	21.42	protein_coding,retained_intron,lncRNA	chr15:76452989-76477277	ENSMUSG00000022557.11
Bora	0.25	14.56	8.16	12.29	protein_coding,retained_intron,nonsense_mediated_decay	chr14:99046222-99074540	ENSMUSG00000022070.7
Borcs5	0.64	0	7.83	8.36	lncRNA,protein_coding,retained_intron	chr6:134639510-134711187	ENSMUSG00000042992.15
Borcs6	16.94	0	9.93	11.68	protein_coding	chr11:69059717-69061578	ENSMUSG00000045176.3
Borcs7	21.33	0	4.41	4.76	protein_coding	chr19:46689906-46703382	ENSMUSG00000062376.7
Borcs8	0.77	0	49.76	61.54	protein_coding,nonsense_mediated_decay,retained_intron	chr8:70139499-70147319	ENSMUSG00000002345.18
Bpgm	1.21	0	11.9	11.31	protein_coding,retained_intron	chr6:34476207-34505613	ENSMUSG00000038871.5
Bphl	5.23	0	4.32	4.08	protein_coding,nonsense_mediated_decay,retained_intron,lncRNA	chr13:34037597-34074074	ENSMUSG00000038286.11
Bpi	0	0	0	0	protein_coding	chr2:158258094-158284531	ENSMUSG00000052922.9
Bpifa1	0	0	0	0	lncRNA,protein_coding	chr2:154142880-154149219	ENSMUSG00000027483.7
Bpifa2	0	0	0	0	protein_coding,retained_intron	chr2:154008265-154016079	ENSMUSG00000042459.8
Bpifa3	0	0	0	0	protein_coding,nonsense_mediated_decay	chr2:154130336-154138356	ENSMUSG00000027482.12
Bpifa5	0	0	0	0	protein_coding	chr2:154162607-154168450	ENSMUSG00000027484.2
Bpifa6	0	0	0	0	protein_coding	chr2:153974945-154000495	ENSMUSG00000078998.3
Bpifb1	0	0	0	0	protein_coding,retained_intron	chr2:154190818-154220369	ENSMUSG00000027485.15
Bpifb2	0	0	0	0	protein_coding,retained_intron	chr2:153875045-153895270	ENSMUSG00000027481.2
Bpifb3	0	0	0	0	protein_coding	chr2:153918230-153932996	ENSMUSG00000068008.8
Bpifb4	0	0	0	0	protein_coding,retained_intron	chr2:153938212-153964101	ENSMUSG00000074665.10
Bpifb5	0	0	0	0	protein_coding	chr2:154223742-154240902	ENSMUSG00000038572.7
Bpifb6	0	0	0	0	protein_coding	chr2:153900388-153912795	ENSMUSG00000068009.11
Bpifb9a	0	0	0	0	retained_intron,protein_coding,lncRNA	chr2:154257854-154271245	ENSMUSG00000067998.11
Bpifb9b	0	0	0	0	protein_coding	chr2:154307227-154320646	ENSMUSG00000067996.5
Bpifc	0	0	0.18	0	protein_coding	chr10:85959340-86011895	ENSMUSG00000050108.12
Bpnt1	0	0	5.48	15.77	protein_coding,lncRNA	chr1:185332149-185357777	ENSMUSG00000026617.16
Bptf	38.72	1.64	52.76	54.39	protein_coding,lncRNA	chr11:107033081-107132127	ENSMUSG00000040481.17
Braf	17.92	0	11.81	8.87	protein_coding,retained_intron	chr6:39603237-39725463	ENSMUSG00000002413.15
Brap	87.36	0	55.62	45.54	protein_coding,retained_intron,lncRNA,nonsense_mediated_decay	chr5:121660563-121687256	ENSMUSG00000029458.14
Brat1	1.05	0	5.69	5.25	retained_intron,protein_coding,nonsense_mediated_decay	chr5:140705011-140719379	ENSMUSG00000000148.17
Brca1	10.19	0	8.53	17.83	protein_coding,retained_intron,lncRNA,nonsense_mediated_decay	chr11:101488764-101551955	ENSMUSG00000017146.12
Brca2	12.73	0	4.91	3.92	protein_coding,retained_intron,lncRNA	chr5:150522630-150570329	ENSMUSG00000041147.10
Brcc3	179.71	0	36.66	35.76	protein_coding,retained_intron	chrX:75416628-75454001	ENSMUSG00000031201.17
Brd1	28.81	0	32.42	33.33	protein_coding,retained_intron,lncRNA	chr15:88687034-88734233	ENSMUSG00000022387.17
Brd2	183.15	185.95	193.71	202.77	protein_coding,retained_intron,nonsense_mediated_decay,lncRNA	chr17:34112023-34122634	ENSMUSG00000024335.20
Brd3	4.46	3.72	12.3	12.45	protein_coding,lncRNA	chr2:27445579-27507662	ENSMUSG00000026918.16
Brd3os	0	0	0.52	0.67	protein_coding,lncRNA	chr2:27442324-27444221	ENSMUSG00000109946.1
Brd4	22.92	84.29	65.17	75.07	protein_coding,nonsense_mediated_decay,retained_intron,lncRNA	chr17:32196274-32284722	ENSMUSG00000024002.18
Brd7	94.95	43.71	77.73	92.02	protein_coding,retained_intron,lncRNA	chr8:88331039-88362194	ENSMUSG00000031660.13
Brd8	8.65	0	34.89	33.64	retained_intron,protein_coding,lncRNA	chr18:34598615-34624601	ENSMUSG00000003778.14
Brd9	136.14	0	76.78	80.52	retained_intron,protein_coding,nonsense_mediated_decay	chr13:73937811-73960895	ENSMUSG00000057649.6
Brdt	0	0	0.59	0.12	protein_coding,lncRNA	chr5:107331159-107387058	ENSMUSG00000029279.15
Brf1	19.06	0	42.98	59.87	protein_coding,lncRNA,retained_intron	chr12:112960085-113000704	ENSMUSG00000011158.8
Brf2	0.28	0	2.93	7.53	protein_coding,nonsense_mediated_decay,lncRNA,retained_intron	chr8:27123364-27128680	ENSMUSG00000031487.5
Bri3	0	0	24.35	30.14	protein_coding,nonsense_mediated_decay	chr5:144244437-144446757	ENSMUSG00000047843.16
Bri3bp	0.87	0	12.9	17.26	protein_coding	chr5:125441568-125460370	ENSMUSG00000037905.13
Bricd5	0	0	0.94	0	protein_coding	chr17:24473884-24475469	ENSMUSG00000045744.11
Brinp1	0	0	0	0	lncRNA,protein_coding	chr4:68761514-68954397	ENSMUSG00000028351.5
Brinp2	0	0	0	0	nonsense_mediated_decay,protein_coding,lncRNA,retained_intron	chr1:158245269-158356326	ENSMUSG00000004031.13
Brinp3	0	0	0	0	protein_coding,nonsense_mediated_decay,retained_intron	chr1:146494760-146902472	ENSMUSG00000035131.14
Brip1	1.42	2.82	4.64	6.28	protein_coding,lncRNA	chr11:86058138-86201193	ENSMUSG00000034329.16
Brip1os	13.01	0	21.55	21.58	lncRNA	chr11:86201370-86304443	ENSMUSG00000085208.3
Brix1	8.3	0	19.32	38.33	protein_coding,lncRNA,nonsense_mediated_decay	chr15:10474779-10485947	ENSMUSG00000022247.12
Brk1	241.04	207.34	167.06	134.09	protein_coding	chr6:113604772-113616951	ENSMUSG00000033940.8
Brms1	12.02	0	45.84	32.88	protein_coding,lncRNA,retained_intron	chr19:5041354-5049917	ENSMUSG00000080268.4
Brms1l	1.59	0	10.26	7.7	protein_coding,lncRNA,nonsense_mediated_decay,retained_intron	chr12:55836324-55869736	ENSMUSG00000012076.8
Brox	12.51	0	28.62	31.48	nonsense_mediated_decay,lncRNA,protein_coding,retained_intron	chr1:183276352-183297269	ENSMUSG00000046836.13
Brpf1	18.78	0	26.43	27.31	protein_coding,retained_intron	chr6:113307137-113324860	ENSMUSG00000001632.16
Brpf3	4.48	0	21.54	19.64	nonsense_mediated_decay,protein_coding,lncRNA,retained_intron	chr17:28801090-28839949	ENSMUSG00000063952.16
Brs3	0	0	0.09	0	protein_coding	chrX:57043074-57048758	ENSMUSG00000031130.3
Brsk1	0	0	0.07	0.04	protein_coding	chr7:4690604-4715997	ENSMUSG00000035390.16
Brsk2	0	0	0.13	0	protein_coding,nonsense_mediated_decay,lncRNA	chr7:141949751-142004247	ENSMUSG00000053046.16
Brwd1	22.04	0	15.3	26.83	protein_coding,nonsense_mediated_decay,retained_intron,lncRNA	chr16:95992092-96082526	ENSMUSG00000022914.17
Brwd3	36.75	20.47	5.64	7.93	nonsense_mediated_decay,protein_coding,retained_intron	chrX:108737016-108834372	ENSMUSG00000063663.11
Bscl2	89.02	0	80.16	68.76	nonsense_mediated_decay,protein_coding,retained_intron,lncRNA	chr19:8837467-8848683	ENSMUSG00000071657.12
Bsdc1	5.96	7.03	28.44	28.63	protein_coding,lncRNA,retained_intron	chr4:129461581-129488498	ENSMUSG00000040859.14
Bsg	225.59	0	207.31	207.69	protein_coding,lncRNA,retained_intron	chr10:79704491-79711969	ENSMUSG00000023175.15
Bsn	0	0	0.21	0.21	protein_coding	chr9:108096022-108190384	ENSMUSG00000032589.14
Bsnd	0	0	0	0	protein_coding	chr4:106483456-106492283	ENSMUSG00000025418.7
Bsph1	0	0	0	0	protein_coding	chr7:13450841-13473449	ENSMUSG00000074378.5
Bsph2	0	0	0	0	nonsense_mediated_decay,protein_coding	chr7:13554864-13571067	ENSMUSG00000078800.5
Bsph2-ps	0	0	0	0	unprocessed_pseudogene	chr7:13525633-13526068	ENSMUSG00000098644.1
Bspry	35.36	0	22.21	13.71	protein_coding,nonsense_mediated_decay	chr4:62480053-62497298	ENSMUSG00000028392.15
Bst1	43.31	0	0.18	0.53	nonsense_mediated_decay,protein_coding,retained_intron	chr5:43818885-43843986	ENSMUSG00000029082.17
Bst2	13.98	0	51.1	113.62	lncRNA,protein_coding	chr8:71534255-71537456	ENSMUSG00000046718.8
Bsx	0	0	0	0	protein_coding	chr9:40874127-40880057	ENSMUSG00000054360.4
Btaf1	1.17	2.71	19.02	20.22	protein_coding,retained_intron	chr19:36926079-37012752	ENSMUSG00000040565.8
Btbd1	26.19	0	68.56	61.96	lncRNA,protein_coding,retained_intron	chr7:81792074-81829431	ENSMUSG00000025103.8
Btbd10	4.26	0	10.79	20.96	protein_coding,nonsense_mediated_decay,retained_intron	chr7:113315626-113369392	ENSMUSG00000038187.14
Btbd11	14.17	0	19.27	7.76	lncRNA,retained_intron,protein_coding	chr10:85386814-85660292	ENSMUSG00000020042.15
Btbd16	0	0	0	0.2	protein_coding,nonsense_mediated_decay,retained_intron	chr7:130774069-130825899	ENSMUSG00000040298.6
Btbd17	0	0	0	0	lncRNA,protein_coding	chr11:114791217-114795945	ENSMUSG00000000202.9
Btbd18	0	0	0.17	0	protein_coding,lncRNA	chr2:84659079-84668780	ENSMUSG00000086598.9
Btbd19	9.29	0	18.75	18.88	protein_coding,lncRNA,retained_intron,nonsense_mediated_decay	chr4:117119219-117125725	ENSMUSG00000073771.11
Btbd2	35.93	0	3.77	8.98	protein_coding,retained_intron	chr10:80642617-80657071	ENSMUSG00000003344.14
Btbd3	0	0	0.33	0.1	protein_coding,lncRNA	chr2:138256565-138589292	ENSMUSG00000062098.11
Btbd35f1	0	0	0	0	protein_coding	chrX:32973938-32975845	ENSMUSG00000118409.1
Btbd35f1	0	0	0	0	protein_coding	chrX:32560096-32562003	ENSMUSG00000118459.1
Btbd35f10	0	0	0	0	protein_coding	chrX:3750934-3752885	ENSMUSG00000095716.1
Btbd35f11	0	0	0	0	protein_coding	chrX:3441731-3443690	ENSMUSG00000094558.1
Btbd35f12	0	0	0	0	protein_coding	chrX:33313379-33315286	ENSMUSG00000101500.1
Btbd35f13	0	0	0	0	protein_coding	chrX:33657172-33658872	ENSMUSG00000095934.1
Btbd35f14	0	0	0	0	protein_coding	chrX:33700649-33702349	ENSMUSG00000078324.2
Btbd35f15	0	0	0	0	protein_coding	chrX:33575398-33577314	ENSMUSG00000101294.1
Btbd35f16	0	0	0	0	protein_coding	chrX:3955054-3957002	ENSMUSG00000101381.1
Btbd35f17	0	0	0	0	protein_coding	chrX:4370636-4372595	ENSMUSG00000094273.1
Btbd35f18	0	0	0	0	protein_coding	chrX:3700233-3702192	ENSMUSG00000094876.1
Btbd35f2	0	0	0	0	protein_coding	chrX:32278435-32280341	ENSMUSG00000096194.2
Btbd35f20	0	0	0	0	protein_coding	chrX:4289286-4291245	ENSMUSG00000094596.1
Btbd35f21	0	0	0	0	protein_coding	chrX:32726109-32728051	ENSMUSG00000099711.1
Btbd35f23	0	0	0	0	protein_coding	chrX:3076875-3078817	ENSMUSG00000100249.1
Btbd35f24	0	0	0	0	protein_coding	chrX:3193887-3195827	ENSMUSG00000096426.2
Btbd35f25	0	0	0	0	protein_coding	chrX:31715509-31717209	ENSMUSG00000118431.1
Btbd35f26	0	0	0	0	protein_coding	chrX:31336401-31338101	ENSMUSG00000118441.1
Btbd35f27	0	0	0	0	protein_coding	chrX:4952135-4954077	ENSMUSG00000094860.1
Btbd35f28	0	0	0	0	protein_coding	chrX:4196576-4198535	ENSMUSG00000094307.1
Btbd35f29	0	0	0	0	protein_coding	chrX:31117674-31119170	ENSMUSG00000094391.1
Btbd35f3	0	0	0	0	protein_coding	chrX:4037674-4039616	ENSMUSG00000078218.2
Btbd35f4	0	0	0	0	protein_coding	chrX:4800496-4801986	ENSMUSG00000078213.3
Btbd35f6	0	0	0	0	protein_coding	chrX:33955044-33956540	ENSMUSG00000096915.1
Btbd35f7	0	0	0	0	protein_coding	chrX:5669067-5671026	ENSMUSG00000095814.1
Btbd35f8	0	0	0	0	protein_coding	chrX:34450459-34452387	ENSMUSG00000118438.1
Btbd6	7.33	0	15.2	13.08	protein_coding,nonsense_mediated_decay,retained_intron	chr12:112976482-112978945	ENSMUSG00000002803.14
Btbd7	0.02	21.93	9.54	9.28	protein_coding,retained_intron,lncRNA	chr12:102780797-102878471	ENSMUSG00000041702.7
Btbd8	0	0	4.89	2.67	protein_coding,lncRNA,retained_intron	chr5:107437997-107511207	ENSMUSG00000111375.4
Btbd9	209.34	0	13.56	12.34	retained_intron,protein_coding,lncRNA	chr17:30215524-30576488	ENSMUSG00000062202.14
Btc	0	0	0	0	protein_coding,nonsense_mediated_decay,retained_intron,lncRNA	chr5:91357261-91402994	ENSMUSG00000082361.6
Btd	0.07	0	5.61	7.28	protein_coding,lncRNA	chr14:31641028-31668579	ENSMUSG00000021900.10
Btf3	737.32	0	1021.96	877.72	protein_coding,retained_intron	chr13:98309896-98317006	ENSMUSG00000021660.14
[truncated: 53,337 more rows]

## Sheet: Fig 5D
days	low		days	High
14	0		6	0
284	1		11	0
301	0		81	0
327	0		122	1
352	1		282	1
396	0		291	0
505	0		317	1
518	1		319	1
608	1		326	1
636	1		361	1
659	1		369	1
673	1		411	0
685	0		430	1
710	1		439	0
717	0		447	0
721	1		454	1
730	1		486	0
765	0		549	1
766	0		553	0
804	0		568	0
808	1		614	0
813	1		620	1
822	1		650	0
831	0		650	1
843	1		769	0
931	0		796	0
1035	0		877	1
1044	1		891	0
1070	1		938	1
1195	1		1078	1
1197	0		1093	1
1378	0		1229	0
1413	1		1321	1
1424	1		1354	1
1478	1		1438	1
1505	0		1548	1
1544	1		1794	0
1640	1		1940	0
1655	1		2071	1
1910	1		2402	1
1949	0		3650	0
2073	1		3976	0
2273	1		4414	0
2296	0		4609	0
2367	0		5219	0
2421	1
2470	1
2588	1
2711	1
2765	0
2884	0
2889	1
2950	0
2993	1
3932	0
4255	0
4601	1
4646	0
4648	1
4942	0
5101	1
5107	1
6164	1
6590	1
6940	0
8174	1
9061	1
11252	0

## Sheet: Fig 5E
Melanoma patients Ramp1- CD8+ T cell																	Melanoma patients Ramp1+ CD8+ T cell
RAMP1	PD1	Tim3	LAG3	CTLA4	CD28	ICOS	BTLA	NCR3	CD27	CD40	TNFSF4	CYBB	IL2	TNF	GZMB	CD8	RAMP1	PD1	Tim3	LAG3	CTLA4	CD28	ICOS	BTLA	NCR3	CD27	CD40	TNFSF4	CYBB	IL2	TNF	GZMB	CD8
0	9.51	3.22	5.99	7.42	0.13	0	0	0	0	0	0	0	0	0	0	8.7	8.64	6.77	4.84	0.99	0	0	0	0	0	0	0	0	0	0	0	7.12	8.04
0	9.04	4.72	0	3.34	4.28	0	0	0	8.03	0	0	0	0	0	0	8.96	7.92	1.33	6.7	2.89	4.84	0	1.76	0	0	5.45	0	0	0	0	0	10.85	8.54
0	9.04	6.94	4.83	0	0.06	5.62	0	0	5.66	0	0	0	0	0	0	8.92	7.19	7.83	4.64	6.91	6.07	0	0	0	0	0	0	0	0	0	0	9.38	7.12
0	8.65	7.31	4.28	6.02	0	1.57	2.59	0	0	0	0	0	0	0	0	2.04	7.01	6.65	6.83	0	6.45	0	0	0	0	6.21	0	0	0	0	7.71	9.63	6.26
0	8.49	6.28	0	6.07	0	6.44	0	0	7.02	0	5.93	0	0	0	9.8	6.76	6.96	0	0.24	0	0	0.01	0	0	0	0	0	0	0	0	0	9.05	0.16
0	8.49	3	5.66	6.17	0	0.63	0	0	6.94	0	7.37	0	0	0	6.56	8.17	6.7	0	0.58	0	0	4.73	0	0	0	0	0	0	0	0	0	0	2.19
0	8.46	5.55	0	0	0	0	2.33	0	0	0	0	0	0	0	0	8.08	6.67	5.34	0	1.08	0	0	0	0	0	6.51	0	0	0	0	0	7.01	7.81
0	8.43	4.99	0	0	0	0	6.27	0	7.98	0	4.6	0	0	0	0	8.84	6.46	5.58	0.95	1.83	0	0	0	0	0	6.66	0	0	0	0	0	6.97	7.73
0	8.39	6.87	0	5.81	2.3	6.69	0	0	6.11	0	0	0	0	0	0	6.39	6.38	4.56	6.56	5.87	6.61	0	6.39	0	0	0	0	0	0	0	0	6.35	8.85
0	8.33	7.49	3.57	8.37	0	0	0	0	0	0	0	0	0	0	0	8.81	6.32	7.53	7.01	4.91	0	0.06	0	0	0	5.87	0	0	0	0	0	7.17	8.67
0	8.32	1.06	5.6	0	0.44	4.46	0	0	6.78	0	0	0	0	4.16	0	2.39	6.04	1.19	5.32	0.17	3.51	0	5.53	0	0	4.76	0	0	0	0	0	0	7.2
0	8.24	3.52	3.73	0	5.22	7.9	0	0	5.61	0	0	0	0	0	0	9.08	5.94	5.67	5.5	4.03	5.64	0	0	2.93	0	5.72	0	4.1	0	0	0	0	7.36
0	8.22	5.2	0	0	1.22	6.67	0	0	7.74	0	0	0	0	0	0	7.83	5.48	0	7.88	0	5.5	3.91	0	0	0	5.52	0	0	0	0	0	3.93	8.74
0	8.2	7.56	3.2	0	3.28	5.72	0	4.4	6.01	0	5.91	0	0	7.35	8.7	8.84	4.97	6.11	0.12	4.19	3.86	3.27	0	3.3	0	7.3	0	3.99	0	0	0	0	7.04
0	8.2	6.42	5.41	7.57	0.15	5.3	0	0	8.96	0	0	0	0	0	8.16	8.36	4.64	7.19	7.53	3.52	2.73	1.69	5.59	0	0	6.09	0	0	0	0	0	0	8.61
0	8.18	6.95	2.07	3.49	0	7.9	3.13	0	5.79	0	0	0	0	0	0	7.73	4.52	4.2	6.14	0	6.81	0	0	0	0	0.79	0	1.04	0	0	0	3.26	6.35
0	8.15	6.94	0	0	2.85	0	5.09	0	7.83	1.37	0	0	0	0	0	8.12	4.43	7.47	7.87	0	5.03	0.09	0	0	0	6.57	0	0	5.6	0	0	6.59	8.09
0	8.14	8.17	0	3.62	6.59	1.66	0	0	0	0	0	0	0	0	0	7.8	4.26	6.38	5.6	5.41	5.72	4.99	4.4	0	0	7.88	0	4.47	0	0	0	0	8.74
0	8.12	3.67	3.61	6.42	0.05	0	0	0	8.2	0	6.63	0	0	0	0	8.32	3.85	4.23	5.24	2.43	2.35	0.86	3.01	0.9	0	5.07	0	0	0.2	0	0	7.32	7.07
0	8.12	6.98	4.85	0	0	0	0	0	5.74	0	0	0	0	0	8.08	8.06	3.64	6.75	6.37	6.91	1.86	0	0.49	0	0	4.13	0	0	0	0	0	9.18	7.3
0	8.09	6.13	0	0	0.4	0	0	0	0	0	0	0	0	0	0	4.06	3.5	0	5.74	0	6.2	0	0	0	0	3.56	0	0	0	0	0	0	7.2
0	8.05	7.76	3.49	0	0	5.87	0	0	7.07	0	0	0	0	0	0	8.56	2.73	0	2.39	0	0	0	0	0	0	5.51	0	2.32	0	0	0	0	7.43
0	8	2.82	0	0	0	0.31	0	0	7.26	0	0	0	0	0	0	7.47	1.55	5.07	5.98	4.31	0	0	4.84	0	5.58	5.63	0	0	0	0	0	3.39	7.67
0	8	6.16	5.45	6.68	4.73	0.43	4.5	0	5.77	0	0	0	0	0	7.55	8.46	0.95	0	0.99	0	0	0	0	0	0	0	0	0	0	0	0	9.85	5.15
0	7.99	0.47	5.08	0	0.14	0	0	0	0	0	0	0	0	0	9.32	0.11	0.89	0	0.49	0	0	0	0	0	6.26	0	0	1.54	0	0	0	10.16	6.08
0	7.98	6.62	4.9	1.3	0	0	0	0	7.18	0	0	0	0	0	0	8.86
0	7.98	6.67	0	6.89	0	0	3.17	0	2.58	0	0	0	0	0	6.32	6.51
0	7.97	7.52	0	2.7	0	0	0	0	7.21	0	0	0	0	0	0	6.67
0	7.97	0.37	2.37	0	0.07	5.23	0	0	0	0	5.33	0	0	0	7.18	7.61
0	7.95	1.08	3.99	0	0	0	0	0	4.43	0	0	0	0	0	0	6.5
0	7.93	7.43	0	6.02	0.44	1.34	0	0	4.08	0	0	0	0	0	0	7.75
0	7.92	0.01	0	5.58	0	0	0	0	5.19	0	5.95	0	0	0	0	7.79
0	7.89	0.69	0	5.62	0	6.12	0.38	0	5.39	0	0	0	0	0	0	5.4
0	7.89	4.95	0	2.88	0	0	0	0	7.83	0	0	0	0	0	8.87	7.66
0	7.88	7.53	4.51	0	3.41	2.85	0	0	7.26	0	0	0	0	0	6.39	8.26
0	7.87	5.65	0	2.25	0	0	0	1.92	0	0	0	0	0	0	0	6.82
0	7.87	6.96	1.81	0	3.42	6.28	0	0	5.44	0	0	0	0	0	0	7.46
0	7.85	0.94	2.1	0	0	0	0	0	0	0	0	0	0	0	0	8.11
0	7.83	7.11	3.68	0	3.69	5.1	0	0	6.11	0	0	0	0	0	5.98	7.86
0	7.82	6.16	0	6.86	0	5.18	0.58	0	0	0	0	0	0	0	0	8.84
0	7.79	6.03	0	2.12	4.95	1.16	0	0	7.27	0	5.36	0	0	0	0	0
0	7.78	1.5	0	1.97	0.19	0	5.51	0	6.32	4.2	0	0	0	0	0	8.09
0	7.77	6.33	1.18	4.46	0.34	5.16	0	0	0	0	0	0	0	0	8.47	6.75
0	7.75	4.47	0	0	0	0	0	0	7.64	0	0	0	0	3.43	10.16	8
0	7.72	1.84	6.13	0	3.87	0	0	0	6.54	0	0	0	0	0	7.77	8.18
0	7.71	8.24	0.53	0	6.05	7.73	0	0	6.36	0	0	0	0	0	0	5.41
0	7.7	8.47	0	3.32	2.66	0	4.56	0	8.49	0	0	0	0	0	5.84	7.71
0	7.69	7.4	4.4	6.53	0.18	2	4.79	0	6.72	0	0	0	0	0	6	7.94
0	7.69	5.9	6.2	1.9	0.09	6.15	0	0	1.8	0	0	0	0	0	9.42	7.47
0	7.68	5.33	0	0	4.63	6.36	4.66	0	3.23	0	0	0	0	0	0	7.02
0	7.68	7.59	6.28	0	5.8	4.69	0	0	7.17	0	0	0	0	0	8.98	9.11
0	7.67	7.82	0	6.93	3	4.16	0	0	3.14	0	0	0	0	0	5.41	7.92
0	7.66	0	0	1.15	0.57	0.88	7.1	0	6.91	0	0	0	0	0	0	6.8
0	7.66	6.83	0	5.24	0	0	0	0	5.83	0	0	0	0	0	0	7.85
0	7.65	1.58	7.77	7.94	0	0	0	0	7.43	0	0	0	0	0	0	7.59
0	7.64	4.62	0	0	3.3	0	0	0	0	0	0	0	0	0	0	6.02
0	7.64	0.66	0	0	0.24	6.26	0	0	7.24	0	0	0	0	0	0	6.84
0	7.64	1.81	3.69	0	0	0	0	0	6.67	0	6.07	0	0	0	0	8.47
0	7.63	4.53	0	0	0	0	0	0	4.63	0	0	0	0	6.4	0	4.68
0	7.62	2.38	3.08	4.74	0	0	0	0	0	0	5.28	0	0	0	0	7.99
0	7.62	7.58	2.74	5.76	0.35	5.84	0.66	0	2.9	0	0	0	0	0	2.68	7.64
0	7.62	3.79	0.12	0	0	5.76	2.16	0	6.62	0	3.5	0	0	0	8.66	7.76
0	7.61	6.14	3.86	5.08	0.87	0	1.29	0	7.1	0	0	0	0	0	0	8.32
0	7.6	6.12	3.62	3	1.52	0.35	0	0	7.15	0	0	0	0	0	7.18	8.18
0	7.6	6.72	3.5	5.36	3.61	0.65	2.98	0	7.74	0	0	0	0	0	10.07	8.5
0	7.59	7.47	0	1.54	3.84	0.73	0	0	6.43	0	5.57	0	0	0	0	7.11
0	7.59	7.3	4.08	1.59	0	0	0	0	0	0	0	0	0	0	0	6.3
0	7.58	0.38	0	0	0.06	0	0	0	0	0	0	0	0	0	7.25	6.78
0	7.58	4.89	4.42	0	3.3	0	2.43	0	2.45	0	0	0	0	0	7.21	9.21
0	7.57	6.23	0	2.62	4.32	4.87	5.68	0	6.48	0	0	0	0	2.22	0	7.38
0	7.57	5.57	0	4.1	0	0	0	0	0	0	0	0	0	0	0	8.56
0	7.57	5.29	5.02	6.12	0.47	0	0	0	0	0	0	0	0	0	7.93	7.94
0	7.56	0.36	6.4	1.41	5.48	0	0	0	0	0	0	0	0	0	10.1	8.1
0	7.55	8.96	0.53	5.74	5.84	6.64	0	0	7.35	0	0	0	0	0	6.7	7.04
0	7.55	1.36	4.15	0	0.17	0	0	0	7.66	0	0	0	0	0	9.31	9.14
0	7.54	5.21	0	0	0	5.08	3.51	0	5.99	0	1.54	0	0	0	0	7.78
0	7.54	7.76	1.43	5.68	3.14	7.47	0	0	7.86	0	0	0	0	0	7.54	8.39
0	7.53	5.44	4.85	0	0	0	0	3.13	7.26	0	0	0	0	3.93	9.23	8.09
0	7.53	5.64	0	2.24	1.25	5.12	0	0	0	0	0	0	0	0	7.45	7.33
0	7.53	0	3.88	3.06	4.93	0.89	0	0	8.47	0	0	0	0	6.28	0	7.35
0	7.53	6.6	1.91	4.62	0	2.35	0	0	5.81	0	2.49	0	0	0	9.03	8.02
0	7.53	6.8	0	0	0.07	0	0	0	0	0	0	0	0	0	0	6.43
0	7.51	6.77	5.53	0	0	0	0	0	6.46	0	0	0	0	0	6.27	7.63
0	7.5	6.76	0	3.89	0	0	0	0	4.71	0	0	0	0	0	0	6.5
0	7.5	0.04	0	6.5	0	0	0.55	0	0	0	0	0	0	0	0	8.88
0	7.48	4.85	0	1.69	3.52	0.5	0	0	0	0	0	0	0	0.73	0	7.6
0	7.48	8.13	5.1	4.65	0	0	0	0	4.2	0	0	0	0	0	10.72	8.71
0	7.48	6.38	5.07	4.15	0	1.01	6.19	0	6.44	0	0	0	0	0	1.14	9.58
0	7.46	6.75	3.26	0	0.27	5.3	2.76	0	7.31	0	0	0	0	0	0	8.45
0	7.46	6.83	5.1	3.7	3.12	4.5	4.17	0	6.87	0	0	0	0	0	7.74	8.4
0	7.45	5.34	2.65	4.23	0	0	0	0	5.06	0	0	0	0	0	9.06	7.62
0	7.45	6.92	3.61	0	0	0	3.56	0	7.41	0	0	0	0	0	7.25	7.85
0	7.44	6.61	6.11	5.33	0	0	0	0	0	0	0	0	0	3.99	9.26	4.15
0	7.44	0	0	1.67	4.73	0	4.15	0	6.11	0	4.73	0	0	0	0	6.97
0	7.43	4.61	5.87	0	0	0	3.73	0	7.79	0	0	0	0	0	0	8.14
0	7.43	6.09	2.11	0	0	7.65	0	0	6.61	0	0	0	0	0	0	6.45
0	7.43	5.83	4.2	5.51	0	7.43	0	0	6.71	0	0	0	0	0	6.27	6.95
0	7.43	2.49	5.63	0	2.72	1.55	0	0	6.37	0	3.48	0	0	0	7.06	7.79
0	7.43	4.62	0	5	1.9	0.67	0	0	0	0	0	0	0	0	0	7.36
0	7.42	5.83	0	5.35	0	0	0	0	0	0	0	0	0	0	7.61	7.93
0	7.41	4.29	0	3.33	0	6.63	0	0	5.08	0	0	0	0	0	0	7.7
0	7.41	2.38	0	0	0	0	0	0	4.62	0	0	0	0	0	0	7.49
0	7.4	5.48	5.95	3.95	0.66	0	3	0	8.81	0	0	0	0	0	0	7.7
0	7.39	7.69	3.51	0	0	0	0	0	5.6	0	0	0	0	0	8.3	8.12
0	7.39	0.78	0	0	0.1	0	0	0	7.73	0	0	0	0	0	0	8.47
0	7.38	7.7	4	5.28	0	6.63	5.68	0	6.47	0	0	0	0	0	0	6.23
0	7.38	6.03	0.77	0	0.09	0	0	0	0	0	0	0	0	0	6.5	7.54
0	7.37	2.81	2.09	0	0	0	0	0	7.16	0	0	0	0	0	0	7.34
0	7.36	1.79	0	6.12	4.07	0	3.65	0	3.05	0	0	0	0	0	6.48	7.06
0	7.36	5.95	0.15	6.69	0.11	0	0	0	6.79	0	0	0	0	0	6.94	5.76
0	7.36	7.45	4.65	0	0.11	0	5.16	0	6.2	0	0	0	0	0	7.52	8.04
0	7.36	6.32	5.43	0	0	0	4.65	0	8.31	0	0	0	0	0	5.42	8.92
0	7.35	6.49	5.26	1.08	0	0	0	0	4.27	0	2.77	0	0	0	0	8.58
0	7.35	3.91	1.94	6.43	0	6.31	0	0	5.8	0	0	0	0	0	0	7.91
0	7.35	7.59	5.54	5.14	0.19	0	0	0	6.05	0	0	0	0	0	8.04	8.84
0	7.35	6.51	0	2.65	0	6.53	2.25	0	7.3	0	0	0	0	0	8.31	7.11
0	7.34	5.71	4.58	0	0	5.14	0	0	6.85	0	0	0	0	0	0	7.61
0	7.34	6.18	3.1	5.34	4.78	5.79	0	0	6.48	0	0	0	0	0	0	8.06
0	7.32	5.28	0	0	0	0	0	0	0	0	0	0	0	0	0	6.07
0	7.32	6.22	3.45	0	2.41	0	0	0	6.94	0	3.61	0	0	0	0	7.38
0	7.32	5.14	4.35	6.12	0	4.1	4.72	0	5.91	0	0	0	0	0	0	7.04
0	7.31	1.91	0	8.33	0	0	0	0	0	0	0	0	0	0	0	7.48
0	7.3	0	0	0	4.25	0	0	0	4.76	0	0	0	0	0	0	7.19
0	7.29	8.57	0	4.16	4.19	0	0	0	6.24	0	0.67	0	0	0	0	7.8
0	7.29	7.81	0	0	0.04	0	0	6.89	0	0	1.2	0	0	0	8.02	6.68
0	7.29	6.55	4.73	5.15	0	0	3.96	0	4.13	0	0	0	0	0	5.67	5.82
0	7.29	7.57	5.31	5.8	5.63	0	0	0	8.15	0	0	0	0	0	0	9.18
0	7.29	1.66	5.84	5.4	0	0.66	0	0	7.67	0	0	0	0	0	0	8.92
0	7.28	1.42	0	4.31	0	1.08	0	0	0	0	0	0	0	0	0	0.09
0	7.28	4.29	0	0	0	0	0	0	0	0	0	0	0	0	0	7.67
0	7.28	0.58	5.52	0	0	0	0	0	6.92	0	0	0	0	0	8.59	5.85
0	7.27	6.91	0	0	5.58	4.93	0	0	8.73	0	0	0	0	0	0	5.31
0	7.27	0.71	1.98	0.17	6.06	0	0	0	0	0	0	0	0	0	0.86	8.85
0	7.26	7.72	6.96	0	0	6.34	0	0	7.63	0	0	0	0	0	0	7.09
0	7.26	0	5.28	2.26	0	0	0	0	7.61	0	0	0	0	0	8.14	9.52
0	7.25	7.14	0	0	0	0	0	0	3.89	0	0	0	0	0	0	7.86
0	7.25	6.26	0	0	0.09	0	6.23	0	0	0	0	0	0	0	0	6.41
0	7.25	8	4.94	3.35	0	0.69	0	0	6.48	0	0	0	0	0	9.09	6.21
0	7.24	7.43	5.98	1.68	4.82	7.65	0	0	5.89	0	6.42	0	0	0	0	7.97
0	7.24	5.61	0	0	4.23	0	0	0	5.53	0	0	0	0	0	4.65	7.45
0	7.24	4.94	0	3.12	0.1	8.33	6.36	0	3.38	0	0	0	0	0	6.73	7.49
0	7.24	0.74	0	0	0	0	0	0	7.71	0	0	0	0	0	0	7.48
0	7.23	1.01	0	0	0.15	0	0	0	0	0	0	0	0	0	0	6.75
0	7.23	7.09	0	0	0	6.39	0	0	6.41	0	0	0	0	0	7.73	7.36
0	7.22	6.89	5.8	4.99	4.45	0	0	0	2.78	0	5.51	0	0	0	0	6.93
0	7.21	7.93	6.44	2.42	2.54	0	0	0	6.18	0	0	0	0	0	0	7.48
0	7.21	6.91	0	0.76	0.51	0	3.12	0	7.06	0	0	0	0	0	0	8.04
0	7.21	0.92	2.31	0	0.18	0	0	0	0	0	0	0	0	0	6.87	8.15
0	7.21	6.14	3.56	2.63	0	0	3.32	0	2.11	0	0	0	0	0	0	7.09
0	7.2	6.57	3.29	0	0	0.62	1.68	0	6.82	0	0	0	0	5.4	5.82	7.61
0	7.19	7.06	0	0	0.8	0	0.1	0	7.57	0	3.15	0	0	0	7.87	8.8
0	7.18	5.78	3.41	0	0	2.3	0	0	6.27	0	0	0	0	0	0	7.75
0	7.18	5	2.64	0	6.83	5.06	0	0	7.43	0	0	0	0	0	0	8.54
0	7.18	6.73	0	0	0	0	0	0	0	0	0	0	0	0	0	0
0	7.17	6.47	0	0	4.96	0	0	0	1.13	0	0	0	0	0	8.55	8.53
0	7.17	6.73	5.81	4.88	0	0	1.27	0	0.42	0	4.84	0	0	0	0	8.15
0	7.16	7.85	0	0	0	5.15	0	0	4.94	0	0	0	0	0	0	8.27
0	7.15	7.93	0	4.78	3.09	0	0	0	7	0	0	0	0	0	0	6.76
0	7.15	4.58	4.81	6.72	0	4.29	0	0	6.22	0	0	0	0	0	0	8.52
0	7.14	6.31	4.44	0	0	0	0	0	6.55	0	4.16	0	0	0	0	6.37
0	7.13	1.58	0.9	0	0	0	0	0	0	0	0	0	0	0	6.76	5.8
0	7.13	6.74	5.8	1.67	0	6.08	0	0.85	7.39	0	0	0	0	0	7.53	7.59
0	7.12	1.13	0	0	0	0	0	0	0	0	0	0	0	0	0	8.67
0	7.12	0.99	2.45	0	5.62	1	0	0	0	0	0	0	0	0	6.56	3.62
0	7.1	6.54	0	0	0	0.82	0	4.61	6.29	0	0	0	0	0	6.55	6.18
0	7.1	8.52	0	4.11	0.19	6.97	0.1	0	6.1	0	4.71	0	0	0	0	8.78
0	7.09	1.15	5.48	6.28	2.3	5.54	0	0	3.09	0	2.99	0	0	0	9.56	7.96
0	7.09	7.35	2.06	5.32	0.4	6.4	0	0	4.17	0	0	0	0	0	6.68	7.53
0	7.09	0.6	0	0	0.18	0	0	0	0	0	0	0	0	0	0	6.6
0	7.08	6.97	0	5.95	4.31	0	0	0	0	0	0	0	0	0	0	6.82
0	7.08	5.65	2.31	5.67	0	0	0	0	5.9	0	0	0	0	0	0	8.17
0	7.08	6.64	0	0	0	0	0	0	5.87	0	0	0	0	0	8.35	4.75
0	7.07	7.88	4.08	7.32	0	0	0	0	0	0	0	0	0	0.96	0	8.04
0	7.07	6.64	4.96	1.42	1.87	0	0	0	1.39	0	0	0	0	0	0	0
0	7.07	7.63	4.14	3.8	0	0	0	0	5.7	0	4.39	0	0	6.35	0	8.33
0	7.06	7.83	4.22	3.76	0	0	0	0	5.52	0	0	0	0	0	7.7	8.16
0	7.06	3.54	3.8	1.34	0	0	5.34	6.03	6.87	0	0	0	0	0	0	7.06
0	7.06	0.64	0.09	0	0.48	0	0	0	7.49	0	0	0	0	0	0	3.87
0	7.05	4.84	0.34	0	0.05	0	0	0	7.1	0	0	0	0	0	6.79	7.38
0	7.04	6.57	4.68	0	0	0	0	0	6.01	0	0	0	0	0	0	8.07
0	7.04	6.65	4.63	1.87	0.62	4.6	0	0	7.81	0	0	0	0	0	0	7.9
0	7.04	0.56	4.92	6.33	1.88	5.39	0	0	3.44	0	2.87	0	0	0	9.58	7.85
0	7.04	0.54	0	0	4.89	0	0	0	8.5	0	0	0	0	0	0	4.29
0	7.04	1.64	3.43	6.19	3.14	6.53	0	0	3.76	0	0	0	0	0	0	8.23
0	7.04	0.99	5.74	4.77	0	0.19	0	0	7.28	0	0	0	0	0	0	8.56
0	7.03	8.22	6.02	0	0	0	0	0	5.87	0	0	0	0	0	7.11	8.87
0	7.03	7.66	0	2.92	0	5.44	0	0	7.89	0	0	0	0	0	7.67	7.08
0	7.02	7.3	5.31	6.6	0	0	0	0	2.37	0	0.8	0	0	0	2.04	8.72
0	7.02	7.73	2.22	0	0	0	0	0	4.61	0	4.94	0	0	0	0	9.07
0	7.02	0.44	0	0	2.84	0	0	0	5.96	0	0	0	0	0	0	6.63
0	7.02	1.84	0.14	0	0.12	0	4.95	0	6.7	0	0	0	0	0	6.66	6.43
0	7.02	0.85	0	0	0	0	0	0	0	0	0	0	0	0	0	7.14
0	7.01	1.09	0	0	0.11	0.18	0	0	0	0	0	0	0	0	6.73	6.37
0	7.01	6.99	4.81	0	0.09	0	0	0	7.26	0	0	0	0	0	7.42	8.03
0	6.99	0.22	0.25	0	4.07	4.72	0	0	0	0	0	0	0	6.52	0	0.16
0	6.99	8.93	4.52	6.78	5.51	0	0	0	6.63	0	0	0	0	0	0	9.07
0	6.98	0	0	1.94	5.91	7.23	0	0	5.6	0	0	0	0	0	0	7.92
0	6.97	4.8	6.16	1.43	0.58	0	0	0	8.2	0	0	0	0	0	0	9.28
0	6.96	5.16	2.52	6.03	0	0	0	0	6.01	0	0	0	0	1.72	8.89	7.21
0	6.96	7.68	5.69	5.7	5.33	0	0	0	7.31	0	0	0	0	0	10.14	8.42
0	6.96	0.64	0	0	0.18	7	0	0	0	0	0	0	0	0	0	8.95
0	6.96	6.05	4.38	0	3.68	0	0	0	7.19	0	5.04	0	0	5.1	6.55	6.65
0	6.94	5.46	0	0.62	0.28	0	0	0	5.6	0	0.78	0	0	0	8.96	7.87
0	6.94	7.58	4.45	0	0	0	0	0	0	0	0	0	0	0	9.92	7.76
0	6.93	6.02	0	0	2.5	0	0	0	0	0	0	0	0	0	0	7.11
0	6.92	7.23	4.92	5.41	0	0	0	0	0	0	0	0	0	0	0	7.99
0	6.92	2.35	2.95	0	0.39	0	0	0	5.95	0	0	0	0	6.5	0	7.25
0	6.92	0.82	0	0	0.06	0	0	0	0	0	0	0	0	0	6.88	7.31
0	6.91	3.01	0	4.9	1.62	0	0	0	6.88	0	0	0	0	0	0	7.67
0	6.91	6.75	5.92	3.42	0	0	0	0	0	0	0	0	0	0	0	7.75
0	6.91	6.39	3.68	6.12	0.06	0	0	0	5.47	0	0	0	0	0	8.71	8.79
0	6.9	6.5	3.91	7.21	0	1.85	0	0	5.31	0	0	0	0	0	0	8.6
0	6.89	5.59	4.42	2.64	2.9	6	4.91	0	5.88	0	0	0	0	0	8.25	8.43
0	6.88	2.1	2.19	0	0	6.79	3.27	0	8.07	0	0	0	0	0	0	8.73
0	6.88	7.21	0	0	0	0	0	0	6.25	0	6.97	0	0	0	0	6.48
0	6.87	6.4	2.44	0	0.44	0	0	0	6.82	0	0	0	0	0	7.04	6.66
0	6.86	5.52	0	3.26	1.15	0	0	0	5.86	0	0	0	0	0	0	5.71
0	6.86	7.19	0	1.51	0.79	6.76	0	0	6.92	0	0	0	0	0	0	8.3
0	6.85	4.87	2.16	7.49	0	7.51	0	0	0	0	0	0	0	0	7.83	7.53
0	6.85	0.87	0	0	0.13	0	0	0	7.99	0	0	0	0	0	0	8.61
0	6.84	7.23	0	2.42	0	0	0	0	4.62	0	0	0	0	0	7.03	8.11
0	6.84	1.5	0	0	0	0	0	0	0	0	0	0	0	0	0	8.27
0	6.84	5.44	0	4.84	0	0	0	0	4.72	0	0	0	0	0	5.26	7.19
0	6.84	4.03	0	2.71	4.69	7.64	0	6.72	6.85	0	0	0	0	0	0	8.82
0	6.83	5.94	2.28	6.7	5.26	0	0	0	7.15	0	0	0	0	0	0	8.42
0	6.83	2.97	1.72	4.28	2.68	0.89	0.79	0	4.78	0	0	0	0	7.89	0	7.48
0	6.83	2.6	3.25	0	0	2.81	4.43	0	7.8	0	0	0	0	0	0	8.96
0	6.82	6.48	4.07	0	0	0	0	0	6.04	0	0	0	0	8.59	5.46	8.28
0	6.82	6	2.05	0	4.23	0	1.59	0	7.37	0	0	0	0	0	0	7.58
0	6.82	6.8	5.76	2.42	0	0	1.29	0	3.12	0	0	0	0	0	9.42	7.65
0	6.82	2.04	5.21	0.97	6.05	0.54	0	0	6.97	0	0	0	0	0	0	9.44
0	6.81	0.74	4.63	4.95	0	1.51	0	0	5.71	0	0	0	0	0	7.25	8.01
0	6.81	0.27	0	0	2.27	5.12	0.59	0	8.36	0	0	0	0	0	0	7.83
0	6.81	3.34	4.91	5.9	3.76	0.17	3.82	0	6.73	0	0	0	0	0	0	7.52
0	6.8	0	0	0	0.28	0	0	0	6.49	0	0	0	0	0	0	7.69
0	6.8	5.17	0	0	0.13	0	0	5.72	6.74	0	6.51	0	0	0	8.44	8.26
0	6.8	0.62	4.03	0	3.3	5.25	6.03	0	7.15	0	0	0	0	0	0	8.71
0	6.79	6.87	3.53	7.03	0.5	0	2.03	0	8.18	0	4.72	0	0	0	0	7.97
0	6.79	6.64	0.54	1.3	0.26	0	0	0	6.01	0	0	0	0	0	9.98	8.44
0	6.79	4.82	1.18	1.4	0	0	0	0	6.58	0	0	0	0	0	7.47	7.88
0	6.78	7.37	5.12	2.49	0	0.72	0	0	6.77	0	0	0	0	0	0	7.01
0	6.78	6.39	0	0	0.4	0	0	0	5.06	0	0	0	0	0	2.4	7.65
0	6.77	1.32	2.49	0	0	6.16	0	0	7.35	0	0	0	0	0	0	7.89
0	6.77	6.58	5.36	0	0	0	0	0	7.86	0	6.6	0	0	0	7.04	6.2
0	6.77	6.66	1.15	0	3.94	0	0	0	5.97	0	0	0	0	0	3.89	4.29
0	6.77	0.22	0	0	0	0	0	0	4.78	0	0	0	0	0	0	6.26
0	6.77	6.45	3.9	6.1	0	0.18	4.9	0	6.84	0	0	0	0	0	0	8.67
0	6.77	3.33	0	5.77	2.46	0	0	0	0	0	0	0	0	0	0	8.45
0	6.76	1.14	0	0	0.07	0	0	0	0	0	0	0	0	0	0	8
0	6.76	6.35	4.29	0	5.22	6.62	0	0	0	0	0	0	0	0	5.95	7.78
0	6.75	1.52	4.77	0	0	0	0	0	5.67	0	0	0	0	0	0	6.79
0	6.75	7.74	6.63	2.37	0.53	4.42	0	0	0	0	0	0	0	0	6.54	8.94
0	6.74	5.76	0	0	0	0	0	0	8.01	0	0	0	0	0	8.49	6.84
0	6.74	0	3.41	0.95	0	0	0	0	6.34	0	0	0	0	0	0	8.45
0	6.74	2.15	4.34	5.02	0	0	0	0	5.87	0	5.14	0	0	0	0	6.73
0	6.74	7.12	3.42	5.32	0	0.15	0	0	3.69	0	0	0	0	0	1.87	7.92
0	6.74	1.02	0	0	0.15	5.61	3.6	0	6.13	0	0	0	0	5.55	5.76	6.94
0	6.74	7.23	5.03	6.19	4.57	4.91	5.34	0	6.89	0	0	0	0	0	9	8.2
0	6.74	5.79	5.5	4.38	4.13	6.01	0	0	7.86	0	0	0	0	0	0	7.99
0	6.73	5.78	0	0	1.35	1.59	6.27	0	7.37	0	4.94	0	0	0	0	7.35
0	6.73	1.1	2.92	3.01	5.67	7.4	2.39	0	6.81	0	0	0	0	0	0	5.87
0	6.71	5.61	4.98	6.52	4.71	6.15	0	0	5.48	0	0	0	0	0	10.42	7.05
0	6.71	0.69	3.97	4.18	0.06	0	0	0	7.16	0	0	0	0	0	0	8.27
0	6.7	1.07	0	0	0.07	0	5.51	0	0	0	0	0	0	0	8.03	9.12
0	6.7	8.19	7.04	7.37	0	6.48	4.03	0	6.1	0	0	0	0	1.75	7.9	8.83
0	6.69	5.66	5.43	2.22	2.9	6.57	0	0	5.36	0	0	0	0	0	6.76	2.69
0	6.69	5.54	3.23	0	0	0	0	0	5.45	0	0	0	0	0	6.81	7.52
0	6.68	3.59	0	0	0	0	0	1.95	7.36	0	0	0	0	0	7.55	7.6
0	6.68	2.02	4.61	4.48	3.67	6.69	0	0	6.88	0	0	0	0	0	7.52	7.71
0	6.68	5.24	0	0	2.88	0	0	0	5.5	0	0	0	0	0	0	7.93
0	6.67	7.4	3.59	0	0	0	0	0	5.92	0	1.17	0	0	0	7.72	8.58
0	6.67	2.94	3.03	5.08	0.32	0.26	0	1.84	1.61	0	0	0	0	3.53	4.57	7.08
0	6.67	8.28	6.2	7.68	0.72	0	5.07	0	6.75	4.82	0	0	0	0	0	8.94
0	6.66	0	0	0	5.41	5.85	0	0	5.8	0	6.87	0	0	0	0	7.81
0	6.65	8.62	0	0	0	5.24	0.73	0	4.2	0	0	0	0	0	0	7.7
0	6.65	5.24	4.59	4.22	0.16	0	0	5.58	6.03	0	0	0	0	3.03	9.12	0
0	6.65	1.14	0	4.44	0	0	0	5.91	6.74	0	0	0	0	0	0	8.34
0	6.65	0	0	3.14	0	1.89	0	0	6.96	0	0	0	0	0	3.2	7.82
0	6.65	0.58	3.05	0	0.11	0	0	0	6.71	0	6.19	0	0	0	0	8.04
0	6.65	8.15	5.08	6.55	4.52	5.73	0	0	7.08	0	5.85	0	0	0	8.69	7.92
0	6.64	0	0	0	0.55	0.85	0	0	7.57	0	0	0	0	0	0	7.7
0	6.64	0.71	0	0	0.08	0	0	0	0	0	0	0	0	0	0	8.64
0	6.64	7.35	0	0	0.15	0	0	0	4.46	0	0	0	0	0	8	8.13
0	6.63	1.08	2.01	0	0.05	0	0	0	0	0	0	0	0	0	2.98	6.63
0	6.63	6.4	4.65	0.6	0	0	2.53	0	5.92	0	0	0	0	0	8.91	7.17
0	6.63	5.49	0	0	2.19	0	0	0	6.26	0	1.74	0	0	0	7.34	6.38
0	6.62	6.11	0	2.87	0	0	0	0	5.53	0	0.73	0	0	0	0	6.16
0	6.62	6.39	2.66	2.43	1.3	0	0	0	6.22	0	0	0	0	0	7.05	6.22
0	6.62	1.12	0	4.26	0	0	0	0	4.65	0	0	0	0	0	0	6.01
0	6.62	5.81	4.87	3.19	3.63	3.13	3.59	0	7.66	0	0	0	0	0	0	7.46
0	6.61	6.48	1.62	1.77	4.59	0.77	0	0	6.34	0	5.56	0	0	0	0	6.72
0	6.61	0.74	5.57	0	0	0	5.35	0	0	0	0	0	0	0	0	7.82
0	6.61	1.38	0	0	0.2	0	0	0	0	0	0	0	0	0	0	8.05
0	6.61	8.25	6.42	1.48	0	0	0	0	4.84	0	6.05	0	0	0	0	7.13
0	6.61	0.51	0	0.52	5.2	5.84	0	0	6.88	0	0	0	0	0	0	0.11
0	6.6	8.84	0	6.23	0	0	0	0	0	0	0	0	0	4.62	7.24	8.07
0	6.6	5.02	0	1.34	0.32	0	0	0	4.28	0	0	0	0	0	5.92	1.9
0	6.6	7.26	5.56	3.24	0	0	0	0	0	0	0	0	0	0	0	8.03
0	6.6	6.71	0	0	0	0	0	0	6.08	0	0	0	0	0	7.67	8.3
0	6.59	6.02	2.8	5.04	3.7	0	0	0	4.26	0	0	0	0	0	0	8.66
0	6.59	6.25	0	0	0.05	0	0	0	6.35	0	0	0	0	0	4.53	7.89
0	6.59	0.89	0.43	0.25	0	0	0	0	7.04	0	0	0	0	0	8.12	7.37
0	6.59	5.72	2.36	7.69	0	0	5.47	0	6.65	0	0	0	0	1.79	0	6.98
0	6.58	2.33	0	5.63	1.03	0	0	0	5.56	0	0	0	0	0	0	6.33
0	6.57	7.26	6.05	3.48	0	5.86	0.5	0	6.58	0	0	0	0	0	4.27	8
0	6.56	8.98	1.79	6.77	0.19	0	0	0	4.05	0	0	0	0	0	9.3	6.94
0	6.56	7.26	1.16	0	6.41	3.43	0	0	7.76	0	5.01	0	0	0	5.7	7.47
0	6.56	7.35	4.45	0	0	8.66	0	0	0	0	0	0	0	0	7	9.55
0	6.55	2.22	3.06	5.01	0.33	0	0	0	0	0	0	0	0	3.55	4.42	6.99
0	6.55	6.16	4.51	0	0.25	0	0	0	7.07	0	0	0	0	0	5.17	7.67
0	6.54	1.35	0	0.68	0	4.05	0	0	0	0	0	0	0	0	0	7.86
0	6.54	5.94	5.23	2.91	1.86	6.02	0	0	6.05	0	0	0	0	0	0	8.5
0	6.52	6.29	3.08	0	0	0	0	0	8.13	0	0	0	0	0	9.94	7.79
0	6.52	6.91	3.89	0	0	5.37	0	0	5.92	0	5.9	0	0	0	0	7.27
0	6.52	6.57	0.23	4.04	2.04	1.71	0	0	5.92	0	0	0	0	0	8.81	7.18
0	6.52	7.64	0	2.29	4.48	5.61	0	0	6.75	0	0	0	0	0	2.69	8.28
0	6.52	0.58	6.84	1.11	0.21	5.23	4.55	3.65	5.58	0	0	0	0	0	0	7.8
0	6.52	0.62	2.8	5.33	0.38	5.11	4.44	0	8.45	0	0	0	0	0	0	7.51
0	6.51	7.64	0	0.98	0	0	0	2.4	0	0	0	0	0	0	7.18	8.23
0	6.51	7.2	3.72	0	1.7	5.89	0	0	2.5	0	0	0	0	0	6.6	8.16
0	6.5	6.64	3.46	5.58	0.35	5.28	0	0	5.58	0	0	0	0	0	6.03	7.38
0	6.49	6.37	2.55	0	0	0	5.19	0	3.68	0	0	0	0	0	0	6.27
0	6.49	7.49	0	0	0.23	5.05	5.85	0	0	0	0	0	0	0	0	6.69
0	6.49	6.76	5.76	0	5.45	0.69	5.05	0	6.66	0	0	0	0	0	0	7.28
0	6.49	1.92	1.84	0	6.26	0.66	0	0	5.2	0	0	0	0	0	0	7.66
0	6.48	0.98	1.58	1.65	3.16	0	0	0	7.32	0	0	0	0	0	0	7.99
0	6.48	5.14	0	4.29	0.53	0.82	0	0	0	0	0	0	0	0	8.28	1.78
0	6.48	5.17	0	0.82	1.54	6.42	0	0	7.13	0	0	0	0	0	0	4.99
0	6.47	4.4	4.51	2.15	2.78	4.74	4.05	0	7.59	0	3.06	0.24	0	0	0	8.11
0	6.46	7.7	6.17	2.93	2.74	0.94	0	0	6.26	0	0	0	0	5.01	0	8.17
0	6.46	1.75	1.22	4.43	0	0	3.99	0	4.57	0	0	0	0	0	8.43	7.51
0	6.46	1.07	0	0	0.18	0	0	0	6.86	0	0	0	0	0	6.79	8.56
0	6.46	7.69	0	1.05	0	0	0	0	0	0	0	0	0	0	7.33	8.23
0	6.46	5.96	2.69	4.22	1.25	2.34	3.74	0	6.34	0	0	0	0	0	0	7.34
0	6.46	7.72	4.29	6.72	0	0	0	0	6.91	0	0	0	0	0	0	9
0	6.46	3.39	4.93	0.99	0.42	0.43	0	0	7.21	0	0	0	0	0	8.16	8.38
0	6.45	0	6.01	0	0	3.83	0	0	5.49	0	0	0	0	0	9.61	6.89
0	6.45	6.36	0	8.8	0	0	0	0	5.56	0	0	0	0	0	7.2	5.97
0	6.45	0	0.89	0	0	4.7	0	0	7.27	0	0	0	0	0	0	7.88
0	6.45	1.59	2.01	4.96	4.51	2.65	3.44	0	7.18	0	0	0	0	0	0	9.05
0	6.44	7.8	0	2.06	0	0	0	0	7.24	0	0	0	0	0	0	8.57
0	6.44	3.25	2.47	0	4.62	2.96	0	0	6.83	0	0	0	0	0	8.43	7.88
0	6.44	6.32	3.64	0	0	5.3	0	0	5.8	0	4.28	0	0	0	8.09	6.18
0	6.44	2.2	0	0	0.86	0	5.7	0	1.71	0	0	0	0	0	0	6.63
0	6.44	4.01	0	0	1.93	0.13	0	0	5.38	0	0	0	0	0.21	5.95	7.29
0	6.43	6.71	3.37	5.43	0	5.25	0	0	5.95	0	0	0	0	0	5.88	7.41
0	6.42	8.58	6.83	6.74	0	0	0	0	6.49	0	0	0	0	0	9.07	8.08
0	6.42	7.43	5.33	0	0	0	0	0	5.44	0	0	0	0	0	0	8.17
0	6.42	5.99	0	2.87	0	0	0	0	6.04	0	0	0	0	0	5.1	8.1
0	6.41	5.93	0	0	0	0	0	0	0	0	0	0	0	1.42	7.25	8.22
0	6.41	7.07	3.72	0	0	0	0	5.86	7.31	0	2.87	0	0	0	9.49	6.97
0	6.41	6.47	5.22	5.95	4.57	0	0	0	7.3	0	0	0	0	0	9.39	7.83
0	6.4	4.93	0.69	0	0	5.14	0	0	6.82	0	0	0	0	0	9.03	6.26
0	6.4	0.94	0	0	0.21	0	0	0	6.61	0	0	0	0	0	0	6.02
0	6.4	0	0	6.93	0	0	0	0	6.98	0	0	0	0	0	6.61	8.05
0	6.39	6.69	0	1.33	0	0	0	6.6	5.84	0	0	0	0	0	0	6.99
0	6.39	6.48	5.67	5.37	0	0	0	0	7.45	0	0	0	0	0	9.27	8.01
0	6.39	5.06	3.66	4.71	0	4.66	0	0	8.08	0	0	0	0	0	8.45	0.54
0	6.39	0.97	4.92	0	0.06	0	0	0	5.49	0	0	0	0	0	6.16	6.97
0	6.39	5.51	0	0	0.23	0	0	0	0	0	0	0	0	0	0	6.68
0	6.38	2.82	3.75	4.92	0	0	0	0	8.59	0	0	0	0	0	0	7.73
0	6.38	0.51	5.84	0	0	0	0	0	8.18	0	0	0	0	5.5	0	7.27
0	6.38	6.68	0	2.16	0	0	0	0	7.38	0	0	0	0	0	6.79	7.66
0	6.37	4.7	5.85	5.43	2.18	6.05	0	0	2.15	0	4.87	4.11	0	2.79	8.83	6.14
0	6.37	0	3.84	3.93	0	0.87	0	0	0	0	0	0	0	0	8.25	7.79
0	6.37	5.84	4.81	3.1	1.4	0	4.41	0	6.73	5.83	0	0	0	0	0	6.25
0	6.37	6.76	1.61	0	4.11	0	0	6.42	4.59	0	0	0	0	0	0	6.94
0	6.36	1.88	1.73	1.95	0	0	5.76	0	6.21	0	0	0	0	0	6.7	8.87
0	6.36	5.52	0	0	0	0	0	0	5.22	0	0	0	0	0	0	7.07
0	6.35	0	0	0	0	0	0	0	0	0	0	0	0	0	0	7.08
0	6.35	5.78	0	2.69	0	0	5.2	0	6.42	0	0	0	0	0	8.12	8.42
0	6.35	3.41	1.64	3.26	0.78	5.35	0	0	5.33	0	0	0	0	0	0	8.19
0	6.35	0	0	6.22	0.73	0	2.3	0	6.72	0	0	0	0	0	0	8.43
0	6.34	6.62	0	0	0	7.2	0	0	5.73	0	0	0	0	0	0	7.41
0	6.34	6.45	0	3.1	0	0	0	0	7.1	0	0	0	0	0	0	8.42
0	6.34	1.71	0	0	0	0	0	1.82	0	0	0	0	0	0	0	5.69
0	6.34	8.69	3.42	0.9	0	0.68	0	0	6.45	0	0	0	0	0	0	7.88
0	6.33	3.86	0	5.93	0	1.22	4.99	0	7.54	0	0	0	0	0	9.17	7.99
0	6.33	0	0	3.65	4.91	6.52	0	0	6.22	0	0	0	0	0	0	7.2
0	6.32	0.22	0	2.93	0	4.2	0	0	0	0	0	0	0	0	0	6.31
0	6.31	6.43	0	0	0	0	0	0	0	0	0	0	0	0	0	7.8
0	6.31	1.27	0	0	0	0	0	0	0	0	0	0	0	4.32	0	2.93
0	6.31	0.27	0	0	0	0	0	4.6	0	0	0	0	0	5.63	0	7.01
0	6.3	0	0	0	4.04	0	4.09	0	8.24	0	5.5	0	0	0	0	7.58
0	6.3	7.24	3.87	0	1.83	0	0	0	6.48	0	0	0	0	0	9.29	7.14
0	6.3	2.67	4.57	5.58	0	5.15	0	0	7.4	0	0	0	0	0	9.53	7.5
0	6.29	6.59	4.91	0	0.25	0.98	2.07	0	0	0	0	0	0	0	0	8.8
0	6.28	6.71	0	1.53	0	2.65	0	0	6.58	0	0	0	0	0	6.37	7.91
0	6.28	6.63	0	0	4.43	0	2.2	0	0	0	0	0	0	0	0	7.67
0	6.28	7.12	2.82	4.11	0	0	0	0	6.56	0	0	0	0	0	0	7.15
0	6.28	7.19	5.25	5.89	0	0	0	0	6.89	0	5.55	0	0	0	7.52	8.97
0	6.28	0.64	0.97	0.43	0	0	0	1.77	6.43	0	0	0	0	0	8.51	7.96
0	6.28	5.16	0	0	0.07	0	0	0	8.2	0	0	0	0	0	5.7	8.68
0	6.27	1.21	6.67	6.62	0	0	0	0	5.77	0	0	0	0	0	0	7.2
0	6.27	5.86	5.48	0	0	0	0	0	5.81	0	5.42	0	0	4.94	8.92	8.25
0	6.26	0.37	0	0	0.13	0	0	0	0	0	0	0	0	0	0	8.39
0	6.26	8.57	4.98	0	0.13	0	0	0	0	0	0	0	0	0	0	7.89
0	6.26	5.49	4.84	0	0.83	0	0	0	6.78	0	0	0	0	0	1.22	8.24
0	6.25	7.52	5.45	0	0	0	0	0	7.01	0	0	0	0	0	9.44	8.59
0	6.25	1.68	0	4.95	0	0	4.37	0	5.53	0	0	0	0	0	0	7.37
0	6.25	0	0	0	0	0	0	0	0	0	0	0	0	0	0	7.15
0	6.25	0.51	0	0	0	0	0	6.79	0	0	0	0	0	0	0	7.15
0	6.24	4.95	0.32	4.26	0.56	0	3.81	0	3.54	0	0	0	0	0	0	6.64
0	6.23	0.7	4.4	0	0.06	5.61	5.39	0	0	0	0	0	0	0	0	9.15
0	6.23	5.31	5.08	4.25	0.13	0	2.13	0	8.01	0	0	0	0	0	5.12	8.18
0	6.22	7.04	0	4.6	0	4.45	3.75	0	6.97	0	0	0	0	6.35	7.74	7.98
0	6.21	8.43	0	2.08	0	0	0	0	5.78	0	0	0	0	0	6.49	8.12
0	6.2	0	5.1	0	0	0	0	0	6.06	0	0	0	0	0	0	7.46
0	6.2	5.84	4.93	3.13	0	0	0	0	5.92	0	6.86	0	0	0	8.44	8.31
0	6.2	0.56	0	0	0.09	0	0	0	0	0	0	0	0	0	0	8.01
0	6.19	6.62	3.81	4.82	4.18	0	0	0	6.63	0	0	0	0	0	0	8.01
0	6.19	7.24	3.81	0	0	0	0	0	8.34	0	1.2	0	0	0	5.17	7.63
0	6.18	4.64	5.67	2.39	2.62	0	0	0	6.2	0	0	0	0	0	11.34	9.16
0	6.17	1.89	3.82	1.83	4.21	0.38	2.67	0	6.42	0	0	0	2.63	0	0	7.94
0	6.17	6.8	6.05	0	0	0	0	0	5.3	0	0	0	0	0	10.54	8.52
0	6.17	0	0	0	0	1.03	5.8	0	5.01	0	0	0	0	0	0	0
0	6.17	6.76	1.58	0	3.95	0	1.59	6.22	4.52	0	0	0	0	0	0	6.94
0	6.17	0.49	0	5.69	5.75	0	0	0	5.81	0	0	0	0	0	1.71	7.46
0	6.17	2.13	4.85	5.43	0	0	0	0	7.49	0	0	0	0	0	0	7.18
0	6.17	9.14	3.17	2.33	4.79	0	0	0	6.33	0	5	0	0	0	0	8.43
0	6.16	3.94	0	0	0.24	0.39	0	0	6.31	0	0	0	0	0	0	7.65
0	6.15	0	3.37	0	3.51	0	0	0	6	0	0	0	0	0	0	7.48
0	6.15	8.15	6.01	4.54	4.45	0	0	0	5.91	0	0	0	0	0	7.9	8.39
0	6.15	0.96	0	0	0	0	0	0	0	0	0	0	0	0	0	0.65
0	6.15	6.11	2.8	0	0.47	5.83	3.81	0	0.45	0	0	0	0	0	0	7.32
0	6.15	6.18	0	0	0	0	0	0	7.18	0	0	0	0	0	4.93	8.66
0	6.14	5.72	1.28	0	0	0.34	0	0	6.11	0	0	0	0	0	7.52	7.68
0	6.14	6.11	4.69	0	1.39	5.63	0	0	5.6	0	0	0	0	0	8.38	7.36
0	6.14	2.03	0	0	4.6	1.1	0	0	3.01	0	0	0	0	0	0	7.81
0	6.13	7.11	0	2.23	0.41	0.65	0	0	5.72	0	4.16	0	0	0	10.05	7.94
0	6.12	6.22	1.18	0	0.44	3.58	2.84	0	7.14	0	0	0	0	0	0	7.13
0	6.12	4.47	0	3.92	3.85	0	4.95	0	6.41	3.52	0	0	0	0	0	6.31
0	6.12	6.83	5.55	1.07	0	0	0	0	8.24	0	0	0	0	0	0	7.37
0	6.12	6.28	0	5.12	0.03	0	5.34	0	6.37	0	1.65	0	0	0	0	7.66
0	6.11	7.22	0	0	0	1.29	0	0	6.98	0	0	0	0	0	0	7.98
0	6.11	1.46	3.88	0	0.14	0	0	0	7.27	0	0	0	0	6.99	0	6.59
0	6.11	7.08	3.25	0	0.19	4.61	0	0	3.74	0	0	0	0	0	8.14	7.78
0	6.1	6.75	0	6.2	0	0	0	0	4.87	0	0	0	0	0	8.04	7.56
0	6.1	0.65	5.34	0	3.88	0	0	0	4.95	0	0	0	0	1.84	0	6.67
0	6.09	6.47	0.73	4.52	2.84	5.1	0	0	5.16	0	0	1.52	0	0	7.12	7.2
0	6.09	7.9	0	0	0	0	3.95	0	6.86	5.72	0	0	0	0	7.45	7.58
0	6.09	6.14	4.69	0	0.16	6.32	0	0	5.77	0	0	0	0	1.93	8.26	8.71
0	6.08	6.29	4.56	2.01	5.53	1.64	0	0	0	0	0	1.16	0	0	0	8.84
0	6.08	5.19	0.93	6.34	0	0	0	0	4.07	0	0	0	0	0	6.81	7.8
0	6.08	5.03	0	5.44	5.83	0.77	0	0	6.13	0	0	0	0	0	0	7.62
0	6.08	1.18	1.24	6.38	4.59	0	0	0	4.7	0	0	0	0	0	0	8.12
0	6.08	6.18	3.18	0	0	0.63	0	0	5.78	0	0	0	0	0	0	7.26
0	6.07	3.4	0	2.08	0	0	0	0	7.08	0	0	0	0	0	0	7
0	6.07	2.44	2.12	0	0	4.63	0	0	6.81	0	0	0	0	0	0	7.91
0	6.07	8	4.98	0	3.24	0	0	0	7.2	0	0	0	0	0	0	7.74
0	6.06	3.32	4.26	4.66	3.9	0	0	0	7.05	0	0	0	0	0	9.54	6.68
0	6.05	5.53	0	6.09	3.08	7.24	0	0	7.23	0	0	0	0	0	0	7.17
0	6.05	6.23	0	0	0	0	0	0	7.74	0	3.8	0.34	0	0	6.92	6.37
0	6.05	5.74	0	0	0	0	0	0	6.71	0	0	0	0	0	7.52	7.94
0	6.05	6.06	0	0	0	5.79	0	0	7.33	0	0	0	0	0	8.36	7.12
0	6.05	1.35	5.27	0	0.22	0	5.11	0	7.07	0	0	0	0	0	0	8.12
0	6.05	8.36	4.43	6.75	0	0.77	0	0	5.94	0	0	0	0	0	8.25	9.33
0	6.04	6.89	5.85	5.83	0	5.76	0	0	7.25	0	0	0	0	0	7.56	8.47
0	6.04	5.94	1.9	0	0	0	4.97	0	6.53	0	0	0	0	0	6.54	7.38
0	6.04	1.26	0.3	0	0	0	0	0	7.52	0	0	0	0	6.03	0	6.46
0	6.03	7.4	0	0	0	0	0	0	0	0	0	0	0	0	0	7.99
0	6.03	6.49	0	0	0	5.96	0	0	0	0	0	0	0	0	0	7.87
0	6.03	0.61	2.31	0	0.07	0	0	0	0	0	0	0	0	0	0	7.26
0	6.02	4.99	1.88	4	1.51	2.63	0	0	5.51	0	3.79	0	0	3.35	4.34	6.67
0	6.02	0.95	0	0	0	0	0	0	5.33	0	0	0	0	0	0	5.94
0	6.02	6.3	0	0	1.61	5.61	0	0	7.51	0	0	0	0	0	8.42	8.18
0	6.02	6.26	4.78	0	6.16	6.76	0	0	7.18	0	0.81	0	0	0	0	7.58
0	6.01	1.13	0	0	0	0	0	0	7.75	0	0	0	0	0	0	9
0	6.01	0.86	0	0	0	5.59	0	0	0	0	0	0	0	6.66	0	6.65
0	6.01	6.46	4.47	4.68	4.76	5.62	4.42	0	7.86	0	0	0	0	0	9.19	7.54
0	6.01	0.38	2.25	0.39	5.83	0	0	0	8.08	0	0	0	0	0	0	7.79
0	6	2.61	0	0	0	0	0	0	7.3	0	0	0	0	0	7.96	7.23
0	5.99	0.26	0.92	0	0	6.29	0	0	7.17	0	0	0	0	0	0	7.95
0	5.99	6.42	0	1.4	0	0	0	0.93	6.12	0	0	0	0	0	8.45	8.11
0	5.99	0.5	0	6.07	0.06	0.46	0	0	6.53	0	2.99	0	0	0	9.52	6.5
0	5.98	6.21	0	0	0.04	0	5.59	6.98	0	0	0	0	0	0	5.84	6.46
0	5.98	0	3.2	0	0	0	0	0	6.95	0	4.77	0	0	0	0	7.78
0	5.98	6.68	0	4.54	0.24	0	0	0	6.3	0	0	0	0	0	7.34	8.4
0	5.98	4.45	0.31	6.74	0	7.24	0.21	0	7.37	0	0	0	0	0	5.54	8.7
0	5.97	7.06	1.26	5.01	5.08	2.37	5.77	0	6.39	0	0	0	0	0	0	8.24
0	5.97	0	0	0	0	0	3.13	0	0	0	0	0	0	0	0	4.82
0	5.96	7.04	5.84	5.44	0	5.75	0	0	7.14	0	0	0	0	0	7.53	8.53
0	5.96	6.15	1.42	0	0.12	0	0	0	7.38	0	5.41	0	0	0	9.26	7.51
0	5.96	8.4	0	0	0	0	0	0	7.66	0	0	0	0	0	0	8.48
0	5.96	6.15	0	3.99	4.59	0	0	0	7.26	0	0	0	0	0	0	8.49
0	5.95	5.88	4.6	4.1	1.42	0	0	0	6.58	0	0	0	0	2.37	5.85	7.6
0	5.94	1.14	0	4.33	3.18	0	0	0	3.55	0	0	0	0	0	0	5.66
0	5.94	0	0	0	1.1	0	0	0	0	0	0	0	0	0	0	5.57
0	5.93	1.36	5.36	5.21	2.38	0.76	0	0	6.28	0	0	0	0	0	0	7.94
0	5.93	5.74	0	2.82	0	0	0	0	5.48	0	0	0	0	0	0	7.76
0	5.93	6.95	0	0	0.12	0	0	0	5.86	0	5.17	0	0	0	6.93	6.41
0	5.93	6.62	2.07	1.21	0	0	0	0	6.07	0	0	0	0	0	8.9	8.32
0	5.92	0.21	4.82	5.22	2.82	6.05	0	0	7.12	0	0	0	0	0	9.44	7.61
0	5.91	6.37	5.71	4.69	3.22	0	5.06	0	6.87	0	0	0	0	0	8.74	8.91
0	5.91	0.51	0	0	0.14	0	0	0	0	0	0	0	0	0	7.77	7.52
0	5.91	7.32	0	5.78	5.36	5.88	0	0	1.16	0	0	0	0	0	6.34	8.38
0	5.9	6.12	3.66	0	0	0	0	0	7.65	0	0	0	0	0	10.1	7.85
0	5.9	0.7	0	0	0.12	6.18	0	0	0	0	0	0	0	0	6.07	7.84
0	5.9	4.62	0.38	3.75	0.34	0	3.74	0	3.37	0	0	0	0	0	3.1	6.68
0	5.9	0.76	2.87	0	2.74	0	0	0	7.43	0	0	0	0	4.75	0	8.68
0	5.9	6.99	4.32	0	3.56	0.46	0	0	3.15	0	0	0	0	0	5.81	7.78
0	5.89	7.04	2.29	2.37	0	6.36	0	0	7.23	0	0	0	0	0	0	7.98
0	5.88	6.39	2.05	3.16	0	5.98	6.01	0	0	0	5.7	0	0	0	0	6.84
0	5.88	4.18	2.67	0	0	0	0	0	7.06	0	0	0	0	0	0	8.61
0	5.88	1.05	4.59	5.75	1.58	6.09	2.95	0	4.37	0	3.78	0	0	0	0	8.86
0	5.87	0	3.91	4.56	0	0	0	0	6.14	0	0	0	0	0	0	8.09
0	5.87	2.68	4.33	4.76	3.82	0	0	0	5.63	0	5.12	0	0	0	1.28	6.52
0	5.86	2.09	4.63	0	1.19	0.52	0	0	7.3	0	0	0	0	6.84	9.81	8.26
0	5.86	1.94	0	2.58	0	0	0	0	0	0	0	0	0	0	0	0
0	5.86	4.06	0.12	0	0.07	0	0	0	4.34	0	4.65	0	0	0	0	6.65
0	5.85	1.22	0	0	0	0	0	0	6.58	0	0	0	0	0	8.17	7.97
0	5.85	1.2	0	0	0	0	0	0	0	0	0	0	0	0	0	5.11
0	5.85	0	0	3.03	0	0	0	0	6.84	0	0	0	0	0	0	5.61
0	5.84	4.36	2.69	0	0	7.23	0	0	4.07	0	0	0	0	0	0	7.7
0	5.84	4.04	2.98	0	0.57	4.59	0	0	5.74	0	2.95	0	0	0	8.77	7.26
0	5.84	2.34	0	0	0.43	0	0	0	5.9	0	0	0	0	0	0	6.81
0	5.84	5.99	0	6.5	0.46	0	0	0	7.3	0	0	0	0	0	0	8.14
0	5.84	6.46	3.45	2.84	2.73	4.01	0	0	3.5	0	0	0	0	0	0	6.66
0	5.84	2.03	3.63	0	0.58	0	0	0.8	5.72	0	0	0	0	0	1.26	7.36
0	5.84	6.76	0.39	0	0	0	3.56	0	7.07	0	0	0	0	0	5.28	8.44
0	5.84	4.69	2.62	0	0	0	0	0	7.02	0	0	0	0	0	7.83	9.01
0	5.83	5.93	4.27	0	0	3.88	0	0	6.81	0	0	0	0	0	8.85	7.75
0	5.83	1.58	2.46	0	0	0	0	0	5.75	0	0	0	0	0	7.09	5.89
0	5.82	1.08	0	0	2.64	5.45	0	0	0	0	0	0	0	0	0	8.07
0	5.81	6.76	0	0	0.25	0	0	0	0	0	0	0	0	0	0	7.15
0	5.81	1.27	0	0	4.86	0	0	0	7.77	0	0	0	0	0	0	7.44
0	5.81	6.8	4.15	2.72	0	3.87	0	0	4.91	0	0	0	0	0	9.73	8.1
0	5.8	6.53	4.1	2.16	0	4.16	0	0	7.09	0	0	0	0	0	6.35	7.01
0	5.8	8.25	0	0	0	0	0	0	7.51	0	0	0	0	0	7.86	6.5
0	5.8	7.22	3.53	1.92	2.96	2.6	0.79	0	6.44	0	0	0	0	0	6.07	6.56
0	5.8	1.06	0	0	2.28	0	0	0	5.91	0	0	0	0	0	0	7.68
0	5.8	5.7	1.58	6.2	0.37	0	4.18	0	0	0	0	0	0	0	7.96	9.63
0	5.79	1.71	0.87	0	1.86	0	1.86	0	5.27	0	5.1	0	0	0	0	7.88
0	5.78	3.02	5.34	0	0	7.71	0	0	6.23	0	0	0	0	0	0	6.81
0	5.78	6.98	4.13	0	1.61	4.32	0	0	5.64	0	0	0	0	0	0	8.18
0	5.78	5.95	2.19	0.25	3.36	5.56	0	0	6.49	0	0	0.22	0	0	7.16	8.16
0	5.78	6.49	0.52	0	0.25	0	0	0	0	0	0	0	0	0	0	6.37
0	5.78	6.8	0.72	0	0	0	0	0	4.19	0	0	0	0	0	7.25	7.32
0	5.77	0	0	0	0	0	5.53	0	5.1	0	0	0	0	0	0	2.71
0	5.77	0	4.43	3.32	0	0	0	0	6.11	0	0	0	0	0	5.92	4.32
0	5.77	1.14	5.4	4.4	0.22	3.51	1.05	0	0.65	0	4.05	0	0	0	7.8	8.03
0	5.77	0.45	5.22	5.01	0	0	0	0	5.53	0	0	0	0	5.41	0	7.38
0	5.77	0.24	5.56	4.21	2.12	3.48	0	0	5.04	0	0	0	0	0	0	5.39
0	5.76	6.69	0	2.74	5.21	6.01	3.33	0	5.54	0	2.06	0	0	0	5.49	7.88
0	5.76	4.06	1.81	0	1.7	3.65	0	0	4.44	0	0	0	0	0	5.63	6.95
0	5.76	0.76	0	0	0.16	2.78	0	0	4.59	0	0	0	0	0	0	5.74
0	5.76	0.94	3.54	3.21	0	0	3.37	0	6.59	0	0	0	0	0	0	7.56
0	5.74	6.09	1.96	6.42	0	3.72	0	0	6.16	0	0	0	0	0	7.56	2.26
0	5.74	0.66	5.77	0	0.05	0	0	0	0	0	0	0	0	0	0	7.22
0	5.74	0.86	1.81	0	0	0	0.07	0	4.23	0	5.81	0	0	0	1.07	9.22
0	5.73	0.44	4.06	0	0	0	0	0	5.72	0	0	0	0	0	0	7.43
0	5.73	0.29	4.93	2.02	0	0.72	0	0	2.43	0	1.08	0	0	0	0	6.33
0	5.73	6.38	0	2.54	0	4.74	0	0	5.39	0	4.33	0	0	0	7.13	7.97
0	5.73	7.22	3.43	5.32	5.4	0	0	0	6.81	0	3.1	0	0	0	5.62	8.53
0	5.7	4.51	6.29	0	0.91	0	0	0	7.26	0	0	0	0	0	0	6.4
0	5.7	6.37	2.89	0	3.57	0	0	0	4.8	0	0	0	0	0	0	7.4
0	5.7	5.78	4.93	6.04	5.03	0	0	0	6.15	0	0	0	0	0	0	7.91
0	5.69	0	0	0	3.52	0	0	0	0	0	0	0	0	4.59	6.85	5.94
0	5.68	7.56	2.35	6.22	0	0	0	0	4.06	0	4.66	0	0	1.79	8.29	7.66
0	5.68	5.17	5.93	0	0	0	0	0	7.08	0	0	0	0	0	0	6.15
0	5.68	7.38	4.11	5.87	3.27	5.49	3.83	0	5.89	0	0	0	0	0	7.17	7.89
0	5.67	6.59	0	3.77	0	3.29	0	0	6.2	0	0	0	0	0	0	6.66
0	5.67	6.73	0	5.08	5.64	5.82	0	0	0	0	0	0	0	0	0	7.11
0	5.66	3.78	0	2.26	1.02	0	3.99	0	6.29	0	0	0	0	0	0	6.59
0	5.66	6.53	4.88	6.04	5.21	6.21	3.51	0	5.82	0	3.28	0	0	0	8.11	8.24
0	5.65	0	3.15	3.16	0.64	0	0	0	4.94	0	0	0	0	2.95	0	3.96
0	5.65	6.51	5.29	4.61	0	0	0	0	6.68	0	0	0	0	0	11.21	5.32
0	5.64	0.67	0	4.92	0.16	0.36	0	0	7.64	0	0	0	0	0	0	7.5
0	5.63	0.74	0	2.89	0	0	0	0	6.33	0	0	0	0	0	0	7.72
0	5.62	5.54	4.25	5.12	0	0	0	0	6.13	0	0	0	0	0	0	8.54
0	5.62	7.05	4.58	1.27	0	0	0	0	3.72	0	6	0	0	0	5.96	7.49
0	5.62	6.52	3.29	6.14	0	0	0	0	6.68	0	0	0	0	0	5.58	8
0	5.61	5.77	4.36	4.75	6.57	0	4.31	0	7.95	0	0	0	0	0	0	8.98
0	5.6	5.48	0	0	0	7.33	0	0	7.07	0	0	0	0	0	0	8.62
0	5.6	0.7	0	0	0	0	0	0	0	0	0	0	0	0	0	7.87
0	5.59	4.73	1.85	0	0	0	0	0	6.89	0	0	0	0	0	0	8.59
0	5.59	0	0	3.46	1.68	6.07	0	0	7.1	0	0	0	0	0	0	7.44
0	5.59	6.87	0	5.84	0.28	5.98	0	0	2.23	0	0	0	0	5.44	8.32	7.96
0	5.59	5.54	0	4.03	0	0	5.63	0	6.37	0	3.54	0	0	0	0	7.68
0	5.59	7.06	4.14	1.51	0	0	0	0	6.48	0	0	0	0	0	4.86	7.8
0	5.58	6.16	1.77	1.5	0	0	3.14	0	6.68	0	0	0	0	1.61	8.19	7.63
0	5.58	6.11	0	2.5	1	0	0	0	0	0	0	0	0	0	0	7.72
0	5.57	6.54	3.59	0	1.9	0	0	0	5.58	0	5.09	0	0	0	8.05	7.71
0	5.57	7.53	5.69	6.14	0.18	1.8	0	0	8.04	0	0	0	0	0	9.28	7.29
0	5.57	0.23	0	0	4.78	0.89	0	0	5.86	0	0	0	0	0	0	7.3
0	5.57	1.38	1.77	0	0	0	0	0	8.76	0	0	0	0	0	0	7.29
0	5.57	6.26	1.55	4.96	0	0	0	0	6.52	0	0	0	0	0	0	7.59
0	5.56	0.18	0	0	0.01	0	0	0	5.5	0	0	0	0	0	9.02	7.28
0	5.55	0	0	2.13	3.29	1.12	3.63	0	6.63	0	0	0	0	0	0	7.3
0	5.54	0.62	0	0	0	0	0	0	6.24	0	0	0	0	0	0	7.18
0	5.54	0.39	2.55	2.6	1.2	0.12	1.81	3.98	6.49	0	0	0	0	4.44	8.8	6.63
0	5.53	0.36	3.81	0	0.06	0	0	0	4.5	0	0	0	0	4.8	0	6.17
0	5.53	4.93	1.46	4.46	2.69	0	0	2.99	5.84	0	0	0	0	3.63	0	8.34
0	5.51	6.52	1.86	5.91	0	0	0	0	6.43	0	0	0	0	0	0	7.24
0	5.51	0	0	3.61	4.9	4.31	0	0	0	0	0	0	0	0	0	6.99
0	5.51	7.46	2.06	0	0	0	0	0	7.2	0	0	0	0	0	0	7.54
0	5.51	6.25	4.95	0	0	0	0	0	6.2	0	0.99	0	0	0	8.48	7.15
0	5.51	0	0	0	0	0	0	0	6.93	0	1.83	0	0	0	0	8.27
0	5.51	6.86	3.08	6.61	0	0	0	6.62	0	0	0	0	0	0	8.46	8.33
0	5.51	0.98	0	0	4.96	0	0	0	7.72	0	0	0	0	0	0	6.04
0	5.5	5.72	1.26	5.87	0.92	7.03	0	0	6.15	0	0	0	0	0	8.39	6.99
0	5.5	6.16	5	0	0.06	0	0	0	6.95	0	0	0	0	0	7.36	7.71
0	5.5	3.26	0	0	0.5	0.78	0	1.7	7.07	0	0	0	0	0	0	7.63
0	5.49	1.17	0	0	4.66	0	0	0	6.78	0	0	0	0	0	0	8.29
0	5.48	0	4.68	7.22	0	0	0	0	6.06	0	0	0	0	0	0	7.56
0	5.47	6.66	2.93	0	0	4.39	0	0	5.74	0	0	0	0	0	6.85	6.48
0	5.47	6.02	0	0	0	0	0	0	5.29	0	0	0	0	0	5.55	8.33
0	5.47	6.63	0	2.84	0	0	4.53	0	5.75	0	0	0	0	0	5.3	8.32
0	5.46	6.62	5.94	0	4.27	5.58	0	0	6.93	0	0	0	0	0	0	6.92
0	5.46	0	0	4.88	0.86	6.28	0	0	6.37	0	0	0	0	0	0	6.89
0	5.45	6.24	4.36	0	0.15	5.46	4.56	0	7.84	0	2.05	0	0	0	0	7.85
0	5.44	0.43	0	0	4.12	0	0	0	7.56	0	0	0	0	0	0.76	7.33
0	5.43	7.19	3.59	5.74	0	0	2.66	0	7.84	0	5.36	0	0	0	7.27	7.46
0	5.42	6.55	2.85	0	0.07	4.78	3.42	0	5.76	0	0	0	0	0	5.86	7.04
0	5.42	4.98	2.84	1.77	0.05	0.18	0	0	2.54	0	0	0	0	0	0	4.91
0	5.4	4.19	4.85	3.28	3.55	4.45	0	5	5.04	0	0	0	0	1.97	6.37	7.58
0	5.4	0.62	0	0.55	1.66	0	0	0	6.55	0	0	0	0	0	0	6.4
0	5.4	4.78	0	5.4	0	0	0	0	7.83	0	0	0	0	0	7.31	7.06
0	5.39	3.97	2.65	3.38	3.12	0	0	0	7.4	0	0	0	0	0	4.87	6.88
0	5.39	0.9	0	1.35	0	5.35	3.08	0	5.14	0	0	0	0	0	0	7.04
0	5.39	4.81	1.6	0	0	5.18	0	0	6.83	0	0	0	0	0	0.41	8.09
0	5.38	6	0.35	0	0.54	0	0	0	7.1	0	0	0	0	0	0	6.86
0	5.38	0.26	0.32	1.82	0.1	3.96	0	0	5.77	0	0	0	0	0	0	6.74
0	5.38	0.68	4	0	0.03	0	0	0	2.93	0	0	0	0	0	0	7.25
0	5.38	0.85	4.88	0	0.33	0	0	0	0	0	0	0.06	0	0	0	8.15
0	5.37	4.42	4.6	6.06	0	0	0	0	0	0	0	0	0	0	5.72	8.24
0	5.37	6.75	0.48	0	0.33	5.11	0	0	7.21	0	0	0	0	0	9.5	5.84
0	5.37	6.6	5.03	5.98	0.45	0.58	5.72	0	5.14	0	0	0	0	0	9	8.87
0	5.36	2.85	0	0	3.7	3.66	0	0	6.43	0	0	0	0	0	0	7.86
0	5.36	8.18	5.96	5.87	0	5.32	0	0	5.36	0	0	0	0	0	9.28	8.18
0	5.35	2.71	5.46	4.82	0	0	0	0	5.76	0	0	0	0	0	7.96	8.1
0	5.34	0	4.86	0	0	0	0	0	6.32	0	0	0	0	0	9.63	7.58
0	5.34	2.16	1.29	0	5.58	0	0	0	6.31	0	0	0	0	4.45	0	5.91
0	5.34	5.88	0	1.73	0.18	7.3	4.05	0	6.36	0	3.6	0	0	0	0	7.65
0	5.33	0.44	0	0	0.03	0	0	0	7.89	0	0	0	0	0	0	8.04
0	5.32	3.7	3.75	0	0	0	0	0	1.64	0	5.09	0	0	0	8.19	5.56
0	5.31	3.88	0	2.43	2.75	4.49	0	0	5.39	0	0	0	0	0	0	7.41
0	5.31	6.78	5.78	0	5.73	0	5.8	0	8.59	0	0	0	0	0	0	7.94
0	5.31	0	5.81	0	0	0	0	5.81	6.01	0	0	0	0	0	0	7.13
0	5.3	0.99	0	3.49	0.6	0	0	0	3.8	0	0	0	0	0	0	5.83
0	5.29	5.58	0	0	0	0	0	0	6.81	0	0	0	0	0	0	7.74
0	5.29	6.86	0.2	3.33	0	5.56	0	0	7.23	0	0	0	0	0	8.74	8.12
0	5.27	3.75	2.83	2.92	5.18	0	5.46	0	6.83	0	0	0	0	0	0	7.42
0	5.27	3.43	0	5.75	1.9	2.96	0.9	0	5.01	0	0	0	0	0	3.71	7.29
0	5.27	3.24	1.52	4.97	4.8	4.57	4.43	0	5.88	0	4.01	0	0	0	0	6.94
0	5.27	7.45	5.19	0	0.46	0	0	0	5.93	0	4.58	0	0	0	8.04	8.82
0	5.24	2.25	2.72	0	0	4.92	0	0	6.96	0	3.76	0	0	0	0	6.08
0	5.24	4.93	3.29	4.05	2.06	4.65	3.76	0	5.48	0	0	0	0	0	0	6.64
0	5.24	4.21	3.14	0	0	0	0	0	3.71	0	2.43	0	0	0	7.4	8.03
0	5.24	2.3	0	8.11	0.1	6.43	0	0	0	0	0	0	0	0	0	6.81
0	5.24	4.85	0	5.9	0	0.17	0	0	5.78	0	0	0	0	0	0	7.39
0	5.23	5.24	0	0	1.25	0	0	3.39	0	0	0	0	0	0	0	5.64
0	5.23	7.64	4.5	4.4	3.75	0	0	0	7.84	0	0	0	0	0	0	7.98
0	5.21	6.45	0	6.41	0	0.66	0	0	4.74	0	0.9	0	0	1.53	4.73	8.49
0	5.21	6.1	0	4.6	0	4	0	0	0	0	0	0	0	0	8.9	6.85
0	5.19	6.05	1.08	5.28	4.58	0	0	0	7.3	0	0	0	0	0	6.38	8.36
0	5.18	4.47	0	2.45	0.46	0	0	0	0	0	0	0	0	0	0	7.18
0	5.17	0	4.05	0	0	4.73	0	0	8.22	0	0	0	0	0	0	6.92
0	5.17	1	1.71	0	0.06	0	0	0	0	0	0	0	0	0	0	8.68
0	5.15	0	1.12	2.53	3.11	0	0	0	0	0	3.36	0	0	0	0	5.03
0	5.15	6.77	4.94	6.56	0	0.25	0	0	5.92	0	4.99	0	0	0	7.13	8.34
0	5.15	7.23	4.6	2.19	0.45	3.54	0	0	2.06	0	3.35	0	0	0	8.13	7.81
0	5.14	2.43	0	0	4.11	0	0	0	6.72	0	2.48	0	0	0	7.52	6.1
0	5.13	5	1.54	6.02	2.24	6.6	1.77	0	6.16	0	2.65	0	0	0	0	7.93
0	5.12	6.21	2.09	5.35	2.96	3.53	0	0	6.43	0	0	0	0	0	8.51	7.29
0	5.12	2.15	0.16	4.27	0	4.24	0	0	4.26	0	4.61	0	0	4.49	10.93	6.77
0	5.11	0	0	0	0	0	0	0	0	0	0	0	0	5.98	0	6.58
0	5.11	5.86	5.45	1.81	0.13	0	3.37	0	6.81	0	0	0	0	0	5.9	8.36
0	5.09	6.44	0	0	0	0	0	0	4.45	0	0	0	0	0	8.17	8.38
0	5.09	3.93	3.79	0	1.61	0	0	0	3.31	0	0	0	0	0	0	8.84
0	5.09	0	0	0	0	0	6.06	0	5	0	0	0	0	0	0	2.78
0	5.09	1.2	0	1.2	0.24	0	0	0	6.23	0	0	0	0	0	6.65	6.51
0	5.09	6.51	0	7.83	3.56	5.88	0	0	6.98	0	3.19	0	0	0	9.86	8.83
0	5.08	0	4.85	1.08	0	0	0	0	5.77	0	0	0	0	2.24	5.42	6.91
0	5.08	1.93	0	3.54	0	0	0	0	8.49	0	0	0	0	0	0	8.02
0	5.08	6.5	0.3	3.77	2.67	0	0	0	7.27	0	3.78	0	0	0	6.6	7.32
0	5.07	5	0	6.96	2.88	0	3.38	0	6.55	0	0	0	0	0	0	6.89
0	5.07	5.79	3.61	3.87	1.69	5.47	0	0	6.42	0	0	0	0	0	0	7.94
0	5.07	5.45	2.94	4	0.17	0	0	0	0	0	0	0	0	0	6.78	5.78
0	5.07	3.95	1.46	0.22	3.08	3.8	0	0	5.96	0	0	0	0	0	6.23	7.66
0	5.06	0.93	1.21	0	0.06	0	0	0	0	0	0	0	0	0	0	7.88
0	5.05	6.04	0	2.28	1.89	5.14	3.3	4.69	3.77	0	0	0	0	0	0	6.82
0	5.05	4.47	0	0	0	5.27	2.09	0	6.67	0	0	0	0	1.7	7.04	8.76
0	5.04	6.69	0	0	0.69	2.23	4.7	0	7.23	0	0	0	0	0	0	7.17
0	5.03	7.43	4.87	4.48	0.37	0	0	0	5.12	0	0	0	0	0	0	6.95
0	5.03	6.3	0	0	0.23	0	0	0	4.77	0	0	0	0	0	0	7.53
0	5.03	7.44	4.39	1.61	0	3.61	0	0	5.98	0	6.54	0.34	0	0	9.16	7.76
0	5.03	1.41	0	0	4.84	1.01	0	0	6.38	0	0	0	0	0	0	8.07
0	5.03	7.67	0	0	0	0	5.44	0	6.52	0	0	0	0	0	0	8.93
0	5.02	5.44	3.62	4.5	4.79	0	0	0	4.8	0	0	0	0	0	4.42	8.28
0	4.99	6.74	5.44	0	5.62	6.62	0	0	6.39	0	0	0	0	0	8.78	8.68
0	4.98	4.1	0	0	0.51	0	0	6.16	5.48	0	0	0	0	0	7.7	6.88
0	4.97	6.71	5.2	6.66	0.89	5.12	0	0	6.22	0	0	0	0	0	6.26	7.37
0	4.96	6.93	4.14	2.83	0	0	0	0	5.95	0	4.27	0	0	0	8.02	8.85
0	4.96	0.27	0	0	0	0	0	0	0	0	0	0	0	0	0	7.19
0	4.95	5.58	0.7	5.81	0	2.38	0	0	5.57	0	0	0	0	4.54	5.74	7.64
0	4.95	6.23	0.3	2.49	4.79	0	0	0	6.91	0	0	0	0	0	0	7
0	4.94	0	3.44	0	0	1.3	0	0	0	0	0	0	0	7.09	0	5.37
0	4.91	6.75	3.83	0	0	0	0	0	0.43	0	0	0	0	0	6.71	8.59
0	4.91	6.8	1.01	0	0	0	3.69	0	6.04	0	0.6	0	0	0	7.78	7.11
0	4.9	7.48	2.16	3.45	4.73	0	0	0	5.71	0	0	0	0	0	0	7.75
0	4.9	2.77	0	0	0.34	0	0	0	3.43	0	0	0	0	0	0	7.46
0	4.89	6.71	4.37	7.24	0	1.01	4.73	0	5.45	0	0	0	0	0	7.67	7.18
0	4.89	4.75	0.18	3.86	0.24	4.3	3.08	0	5.93	0	0	0	0	0	0	6.39
0	4.88	1.97	4.56	3.41	0	0	0	0	7.73	0	6.44	0	0	0	0	7.28
0	4.88	3.87	4.98	0.92	0	0	0	0	5.31	0	0	0	0	0	6.65	6.64
0	4.87	0.65	4.46	0	0.1	6.6	0	0	6.81	0	5.15	0	0	0	0	8.84
0	4.87	2.4	0	0	4.18	0	4.85	2.29	5.07	0	0	0	0	0	0	0.2
0	4.86	0	0	0	5.28	0.86	0.43	0	6.56	0	0	0	0	0	0	6.27
0	4.85	0.09	5.21	0.25	0	5.65	0	0	7.84	0	0	0	0	0	7.75	7.48
0	4.85	2.72	0.78	0.83	0	2.08	4.1	0	6.97	0	0	3.63	0	0	6.58	7.62
0	4.84	0.84	3.36	0.23	0	0	0	0	7.62	0	0.24	0	0	0	7.48	7.47
0	4.84	3.54	4.89	3.33	0.02	0	0	0	6.27	0	0	0	0	0	6.21	7.12
0	4.82	8.48	0.67	2.88	0	0	0	0	5.62	0	0	0	0	0	0	7.55
0	4.82	6.53	4.66	6.78	0	0.31	0	0	6.37	0	0	0	0	0	8.06	8.36
0	4.81	0	0	0	0	7.75	5.51	0	7.07	0	0	0	0	0	0	7.94
0	4.81	5.31	0	4.53	0	3.46	4.6	0	6.96	0	0	0	0	0	7.95	6.48
0	4.8	4.49	0	2.51	0	0	0	5.07	0	0	0	0	0	0	7.56	6.37
0	4.78	3.84	3.38	3.39	0	0	1.32	0	2.22	0	1.21	0	0	0	6.54	4.42
0	4.78	1.09	3.34	0	0	0	0	0	0	0	0	0	0	0	3.8	7.48
0	4.78	6.49	4.22	0.17	0.07	7.29	0	0	7.74	0	0	0	0	0	8.03	6.97
0	4.78	0.8	0	4.53	0	0	0	0	0	0	0	0	0	0	7.11	7.07
0	4.77	1.28	0	0	0	0	0	0	0	0	0	0	0	0	0	5.95
0	4.77	5.02	0	0	0.43	6.71	0	0	6.93	0	0	0	0	6.77	0	7.87
0	4.76	5.85	0	0.22	0.18	4.75	0	0	7.42	0	0	0	0	0	0	8.53
0	4.75	1.15	0	0	0	0	6.58	0	6.47	0	0	0	0	0	0	6.52
0	4.75	3.97	4.36	3.74	0	0	0	0	4.12	0	3.75	0	0	0	0	7.63
0	4.74	3.09	0.54	0	0.09	0	0	0	8.63	0	4.17	0	0	0	0.74	7.39
0	4.73	0.16	0	0	0	0	0	0	0	0	0	0	0	0	7.51	4.87
0	4.71	2.04	0	3.67	2.01	0	0	0	5.75	0	0	0	0	0	0	6.36
0	4.71	0.08	0	0	0	0	0	0	6.97	0	0	0	0	0	0	7.61
0	4.7	2.1	4.3	0	0	0	0	0	0	0	0	0	0	0	0	5.65
0	4.69	0.64	0	5.91	0	0	0	0	5.99	0	0.71	0	0	0	0	8.04
0	4.69	6.94	0	0	0	0	0	0	5.56	0	0	0	0	0	0	6.17
0	4.69	0.62	0	0	0.14	0	4.83	0	0	0	0	0	0	0	8.39	6.33
0	4.68	1.16	4.01	4.7	0	1.02	0	0	6.97	0	0	0	0	0	6.5	5.96
0	4.66	4.93	4.95	3.73	0	5.29	1.51	0	0	0	0	0	0	0	0	7.48
0	4.66	0	0	3.45	1.78	0	0	0	5.48	0	0	0	0	0	0	6.6
0	4.65	0.7	0	0	6.82	0	0	0	0	0	0	0	0	3.5	0	6.9
0	4.63	4.47	0	0.86	1.22	0	4.74	0	6.14	0	3.66	0	0	0	0	7.98
0	4.6	5.14	0.12	1.71	4.3	2.44	0	0.28	3.13	0	0	0	0	0	0	7.73
0	4.59	5.41	0	2.25	4.22	7.87	0	0	7.7	0	0	0	0	0	0	7.49
0	4.58	5.62	0	2.4	0	0	0	0	6.82	0	5.58	0	0	0	0	7.46
0	4.57	5.18	5.27	2.93	0.28	0	0	0	4.46	0	0	0	0	0	4.91	6.42
0	4.57	5.74	4.66	0	0	3.34	0	0	6.34	0	0	0	0	0	8.4	7.8
0	4.56	8.38	3.21	3.62	0.26	6.27	3.63	0	4.84	0	0.5	0	0	0	0	7.47
0	4.54	0.8	0.66	0	0.32	5.32	0	0	6.22	0	4.29	0	0	0.76	8.52	6.23
0	4.52	1.06	0	2.85	0	6.17	5.3	0	6.55	0	0	0	0	0	0	6.06
0	4.5	0	0	6.39	0.92	0	0	0	6.92	0	0	0	0	0	0	8.36
0	4.49	3.87	0	0	3.27	2.52	1.21	0	4.7	0	2.65	0	0	3.03	0	6.36
0	4.49	5.4	0	0	2.96	0	4.23	0	4.49	0	4.39	0	0	0	0	6.23
0	4.47	1.27	0	0	0	2.63	0	0	5.9	0	0	0	0	0	4.82	6.49
0	4.46	0.41	0	0	4.3	0	0.51	0	0	0	0	0	0	4.32	0	5
0	4.45	2.91	0	0	1.08	0	3.66	0	7.67	0	0.79	0	0	0	0	7.23
0	4.45	5.31	3.23	4.96	0.28	5.17	0	0	7.61	0	0	0	0	0.67	0	6.68
0	4.45	3.68	1.47	0	1.73	6.24	5.62	0	7.02	0	0	0	0	0	0.64	8.87
0	4.44	5.19	0	0	0	3.01	0	0	6.29	0	0	0	0	0	0	6.2
0	4.4	7.56	0	0	0	0	0	0	7.88	0	5.41	0	0	0	0	6.84
0	4.39	0.91	0	1.46	0	2.22	4.46	0	5.14	0	0	0	0	0	0	5
0	4.39	6.23	0	0	0.09	0	0	0	0	0	0	0	0	0	0	8.53
0	4.36	7.22	5.59	3.22	3.04	0	5.13	0	2.32	0	0	0	0	0	8.85	8.73
0	4.35	8	1.25	0	4.04	0	0	0	7.66	0	0	0	0	0	6.45	6.78
0	4.33	5.58	0	0	0.13	5.81	1.37	0	6.51	0	0	0	0	0	0	7.87
0	4.32	3.21	0	0	0	5.21	0	0	7.42	0	0	0	0	0	0	7.79
0	4.32	0.22	1.98	3.44	0.71	0	3.15	3.61	5.02	0	1.62	0	0	0	5.48	6.31
0	4.31	1.35	0	0	1.4	6.74	0	0	6.26	0	0	0	0	0	0	8.26
0	4.31	5.09	1.65	4.22	1.25	3.67	0	0	6.65	3.95	0	0	0	0	6.46	5.84
0	4.3	5.31	3.27	0	0	0	0	0	7.56	0	0	0	0	0	8.56	7.43
0	4.26	6.84	0	0	0	0	0	0	0.86	0	4.86	0	0	0	0	8.28
0	4.26	5.06	2.41	3.15	4.27	0.39	0	0	6.01	0	3.11	0	0	0	3.42	6.89
0	4.24	2.86	0	3.01	1.13	0.95	6.22	0	5.35	0	0	0	0	0	0	7.51
0	4.23	6.18	3.02	3.77	1.03	0	4.9	0	7.46	0	0.73	0	0	0	0	7.19
0	4.22	5.62	4.65	6.61	5.87	5.96	1.08	0	6.04	0	0	0	0	0	7.86	7.65
0	4.21	7.36	0	5.16	0	0	0	0	4.51	0	0	0	0	0	8.36	5.27
0	4.2	5.01	1.27	0	0	0	0	0	0	0	0	0	0	0	7.34	7.71
0	4.2	0.42	0	0	0	0	0	0	0	4.86	0	0	0	0	7.36	7.12
0	4.19	4.59	0	5.32	0	0	0	0	7.71	0	0	0	0	0	0	4.85
0	4.19	0	0	0	5.49	7.35	0	0	6.44	0	0	0	0	0	0	7.96
0	4.19	5.02	5.64	1.86	0	0.18	0	0	5.22	0	5.2	0	0	0	8.56	8.17
0	4.17	5.85	2.14	3.81	0	6.66	4.07	0	7.06	0	0	0	0	0	5.21	7.59
0	4.16	0.87	0	0	0	2.49	0	0	4.22	0	0	0	0	0	3.82	5.65
0	4.16	7.76	5.1	1.96	0	6.3	4.4	0	5.54	0	4.77	0	0	0	0	6.76
0	4.15	5.9	5.58	0	0.36	0	2.37	0	6.27	0	0	0	0	0	7.72	7.6
0	4.15	5.67	0.13	4.66	0.31	0	0	0	6.87	0	0	0	0	0	0	8.02
0	4.14	7.15	5.21	3.71	0.11	5.59	0	0	4.52	0	0	0	0	0	9.37	8.03
0	4.12	3.63	0	6.18	0	0	0	0	7.66	0	5.59	0	0	0	6.38	6.89
0	4.11	5.63	0	0	0.32	0	0	0	6.4	0	0	0	0	0	0	7.13
0	4.09	6.42	5.06	6.75	3.41	0	0	0	3.29	0	0	0	0	0	0	8.35
0	4.07	4.89	0	0	0	5.16	0	0	0	0	0	0	0	0	9.52	6.98
0	4.05	6.56	6.55	0	0	1.08	3.78	0	6.62	0	0	0	0	0	4.83	8.64
0	4.05	4.01	1.76	4.17	2.2	0	0.5	0	5.39	0	0	0	0	0	7.12	7.7
0	4.04	0.76	0	3.11	0.12	0	0	0	5.93	0	0	0	0	0	6.56	7.83
0	4.04	3.39	3.31	0	0	4.87	0	0	6.5	0	0	0	0	0	6.23	7.95
0	4.02	6.08	0	7.42	0	5.92	0	0	5.62	0	0	0	0	0	6.78	7.59
0	4.02	0.78	0	3.11	0	0	0	0	6.37	0	0	0	0	0	0	7.18
0	4.01	4.82	0	0	0	0	0	0	0	0	0	0	0	0	7.22	7.86
0	3.98	4.64	0.31	5.92	0	0	0	0	7.62	0	5.51	0	0	0	6.97	7.05
0	3.96	5	0	0	0	6.55	2.58	0	3.69	3.46	0	0	0	0	0	8.71
0	3.96	0.84	0	4.39	0.54	2.59	0	0	6.61	0	0	0	0	4.89	0	0.54
0	3.95	6.27	0	2.64	3.86	6.16	0	0	6.81	0	0	0	0	0	4.94	8.09
0	3.94	0.44	0	0	0	5.65	0	0	5.99	0	0	0	0	0	0	2.15
0	3.94	7.87	1.95	7.06	0	0.49	0	0	7.34	0	0	0	0	0	8.43	7.97
0	3.9	4.65	0	1.7	0	0	0	0	7.27	0	0	0	0	0	0	6.94
0	3.9	0.73	2.1	0	0	0	4.48	0	0	0	1.57	0	0	0	0	7.71
0	3.89	6.59	0	0	5.33	0	0	0	5.86	0	0	0	0	0	6.52	8.05
0	3.88	8.29	0.98	0	0	0	2.97	0	5.58	0	4.2	0	0	1.12	0	7.06
0	3.84	0.42	0	0	0	0	4.24	0	0	0	0	0	0	0	0	7.55
0	3.84	7.37	5.46	2.93	1.74	0	0	0	2.28	0	1.46	0	0	0	8.44	7.02
0	3.82	3.59	2.64	3.3	3.96	5.07	1.69	0	5.63	0	4.67	0	0	0	0	6.87
0	3.81	1.01	4.19	0	0	0	0	0	0	0	0	0	0	0	0	7.21
0	3.81	3.47	0	0	3.06	0	2.94	0	6.18	0	0	0	0	0	7.61	6.38
0	3.8	5.79	1.34	5.78	0	6.21	0	0	5.47	0	0	0	0	0	0	8.77
0	3.79	7.01	2.97	7.12	5.26	0	3.82	0	6.96	6	0	0	0	0	8.08	8.2
0	3.79	2.03	3.77	0	0.58	0	0	0	2.89	0	0	0	0	0	5.69	5.9
0	3.77	6.38	0	7.21	0	0	0	0	9.31	0	0	0	0	0	7.17	7.98
0	3.76	0.71	0	0	4.63	0	0	0	6.24	0	0	0	0	0	0	6.54
0	3.74	1.18	0	6.73	0.91	7.4	0	0	6.46	0	0	0	0	0	0	8.59
0	3.72	0.69	0	0	5.64	0	0	0	7.72	0	0	0	0	5.6	6.12	1.4
0	3.71	0.35	4.74	2.08	2.68	0	0	0	7.76	0	0	0	0	0	11.48	7.7
0	3.7	0	3.52	0	2.08	0	5.73	0	5.83	0	0	0	0	0	0	6
0	3.69	5.49	5.29	5.32	0.4	0	0	0	5.13	0	0	0	0	0	0	8.68
0	3.68	0	0	2.45	0	4.05	2.32	0	7.06	0	0	0	0	0	0	6.44
0	3.68	5.64	0.57	0	1.48	6.01	0	0	5.58	0	0	1.07	0	0	7.02	7.87
0	3.65	4.42	4.67	6.64	2.86	0	0	0	5.97	0	0	0.84	0	0	0	7.81
0	3.65	7.16	3.88	0	3.12	0	4.88	0	0	0	0	0	0	5.12	0	8.08
0	3.64	0.2	0	0	0	0	0	0	7.5	0	0	0	0	6.24	0	6.9
0	3.63	7.32	3.23	7.31	0.11	6.12	0	0	4.52	0	3.48	0.29	0	0	9.26	8.48
0	3.61	5.25	5.54	5.91	0.27	3.68	0	0	1.4	0	0	0	0	0	5.69	8.47
0	3.6	1.65	2.6	0	0	0	0	0	6.77	0	0	0	0	0	0	5.26
0	3.58	4.48	1	0	0	5.16	0	0	0	0	3.24	0	0	0	9.33	0.84
0	3.57	4.76	4.36	4.49	2.19	0	2.63	0	4.55	0	3.73	0	0	0	0	7.27
0	3.57	0.61	3.21	0.87	4.35	0.7	0	0	3.89	0	0	0	0	0	0	4.87
0	3.56	0.63	0	0	5.75	7.83	0	0	0	0	0	0	0	0	0	6.53
0	3.56	0	0	0	0	0	0	0	0	0	0	0	0	0	0	7.03
0	3.56	6.18	4.45	0	0.12	4.7	0	0	8.49	0	4.52	0	0	0	5.27	7.53
0	3.52	5.34	3.45	0.63	0.08	0	0	0	6.85	0	0	0	0	0	8.95	8.54
0	3.49	4.55	0	0	5.13	0	0	0	0	0	0	0	0	0	5.46	8.73
0	3.48	1.16	4.97	0	0	6.76	0	0	7.84	0	0	0	0	0	6.59	7.12
0	3.46	4.8	2.52	1.18	1.34	3.64	1.33	0	5	0	0	1.65	0	0	3.16	5.12
0	3.44	5.25	0.94	5.5	0	1.11	5.17	0	7.16	0	0	0	0	0	0	8.44
0	3.4	6.8	5.91	0	0	0	0	0	3.14	0	0	0	0	0	0	6.19
0	3.4	6.86	5.01	0.1	0	0	0	0	6.01	0	0	0	0	3.58	10.02	7.21
0	3.37	0	0	0	3.25	2.71	5.16	0	6.47	0	0	0	0	0	0	6.74
0	3.34	7.89	5.2	3.51	2.71	0	2.31	0	6.73	0	0	0	0	0	8.21	8.18
0	3.33	6.31	6.29	3.77	0	0	0	0	8.3	0	2.64	0	0	0	4.9	7.79
0	3.33	6.46	0	1.49	0.07	0.67	1.18	0	2.69	0	0	0	0	0	0	7.46
0	3.32	0.49	0.61	6.81	0	0	0	0	8.01	0	0	0	0	0	0	8.11
0	3.31	0.07	0	0	0	4.17	0	0	6.18	0	0	0	0	0	5.88	6.27
0	3.3	3.95	1.75	1.18	0.86	0	0	0	5.93	0	0	0	0	0	0	7.56
0	3.3	6.7	0	3	0	0	5.18	0	7.84	0	0	0	0	0	0	6.96
0	3.27	5.52	0	0	0	0	0	0	0	0	0	0	0	0	7.78	8.28
0	3.26	6.06	0	3.18	0.05	0	0	0	7.29	0	0	0	0	0	7.84	7.82
0	3.25	6.68	0	0	0.15	2.12	0	0	5.8	0	2.57	0	0	0	0	5.96
0	3.24	0	1.09	1.14	0.56	6.79	0	0	0	0	0	0	0	5.55	0	7.92
0	3.17	7.66	6.32	2.6	1.5	0	0	0	6.02	0	0	0	0	0	11.32	8.93
0	3.15	0.12	3.77	0	0.04	0	0	0	4.8	0	0	0	0	0	5.1	6.15
0	3.13	6.89	5.62	4.08	4.03	5.12	1.25	0	5.8	0	0	0	0	0	7.55	8.55
0	3.13	7.8	1.21	3.18	1.82	0	0	0	7.08	0	0	0	0	0	5.9	8.22
0	3.12	1.29	2.28	2.8	3.32	0	4.69	0	7.36	0	5.69	0	0	0	6.17	8.01
0	3.11	8.12	2.34	0	1.45	0	0	0	5.49	0	0	0	0	0	0	6.82
0	3.11	0.54	0	0	0.18	0	0	0	0	0	0	0	0	0	7.87	7.76
0	3.1	7.47	4.84	2.97	0	2.93	0	0	0	0	3.83	0	0	0	8.51	7.17
0	3.1	1.81	0	0	0.32	0	0	0	0	0	0	0	0	0	0	5.63
0	3.03	0.93	0.54	0	0	0	0	0	5.42	0	0	0	0	0	8.41	9.2
0	3.03	0.62	0	0	0	0	0	0	6.72	0	0	0	0	0	0	3.31
0	3.01	5.58	6.54	5.96	0	5.83	0	0	6.54	0	0	0	0	0	0	7.78
0	2.94	7.5	4.32	6.22	0	7.59	0	0	3.04	0	0	0	0	0	6.21	6.46
0	2.92	7.12	2.46	1.55	0.1	0	0	0	3.84	0	0	0	0	0	8.25	7.58
0	2.89	3.62	0	2.22	1.97	0	0	0	5.63	0	0	0	0	0	0	7.71
0	2.88	7.08	0	5.8	2.68	3.18	0	0	1.61	0	0	0	0	0	0	8.44
0	2.82	4.99	4.64	0	2.48	0	0	0	0	0	0	0	0	0	4.82	4.32
0	2.82	6.11	0	0	0	0	3.21	0	7.22	0	0	0	0	0	0	6.95
0	2.81	3.73	3.36	1.88	0	0	0	0	3.69	0	0	0	0	0	6.04	4.84
0	2.8	4.25	0	4.76	1.38	0	2.67	0	4.12	0	0	0	0	0	9.12	7.17
0	2.78	0.35	0	0	0	0	0	0	5.46	0	0	0	0	0	0	7.89
0	2.77	0.87	0	3.48	0	5.31	0	0	0	0	0	0	0	4.97	0	6.77
0	2.76	1.12	2.2	3.81	4.78	0	0	0	5.97	0	0	0	0	0	5.62	6.43
0	2.72	0.66	0.75	0.13	0.2	5.66	0	4.34	0	0	0	0	0	0	0	7.64
0	2.7	3.89	4.05	5.38	0	0	0	0	7.51	0	0	0	0	0	0	5.75
0	2.63	6.8	5.66	0	4.99	0	4.65	0	2.39	0	4.77	0	0	0	0	8.63
0	2.57	2.04	0	0	0.21	0	0	0	0	0	0	0	0	0	0	7.39
0	2.53	5.21	4.3	4.04	1.26	6.34	0	0	1.86	0	5.57	0	0	0	0	8.06
0	2.51	0	0	0	0	0	0	0	6.29	0	0	0	0	0	0	8.66
0	2.47	3.47	0.76	5.48	0	0	0	0	6.68	0	0	0	0	0	0	8.27
0	2.45	6.92	0	0	0	0	0	0	0	0	0	0	0	0	0	7.89
0	2.41	5.56	5.74	5.26	0.07	0.1	0	0	7.79	0	0.15	0	0	0	8.17	8.32
0	2.4	0.57	0	0	0	0	3.63	0	4.3	0	0	0	0	0	0	6.75
0	2.4	5.63	0	0	0	5.02	0	0	6.69	0	3.59	0	0	5.26	0	6.7
0	2.4	6.11	5.46	4.04	4.05	0	0	0	7.44	0	0	0	0	0	8.14	7.56
0	2.36	1.11	0	0	0.13	0	5.17	0	7.49	0	0.18	0	0	0	0	7.89
0	2.35	4.75	4.64	4.65	3.23	6.55	4.63	0	6.77	0	0	0	0	0	0	7.43
0	2.27	0.92	0	3.43	4.91	0	4.44	0	7.21	0	4.64	0	0	0	0	6.23
0	2.24	6.73	5.21	0	3.47	0	0	3.49	5.68	0	0.99	0	0	0	4.79	8.78
0	2.22	5	3.04	0	2.61	0.08	3.89	0	4.2	0	0	0	0	0	0	8.2
0	2.21	6.25	4.17	4.46	6.87	5.66	0	0	7.13	0	0	0	0	0	0	7.67
0	2.16	6.73	0	0	0	0	0	0	0.77	6.22	0	0	0	0	7.58	7.05
0	2.14	5.95	0	0	2.98	0	0	0	7.03	0	0	0	0	0	3.22	8.4
0	2.14	5.67	5.22	0	4.64	0	0	0	0	0	0	0	0	0	0	7.99
0	2.14	5.58	1.35	4.31	0.53	3.9	0	0	7.74	0	0	0	0	0	6.87	8.68
0	2.12	0	0	0	5.34	0	0	0	5.57	0	0	0	0	0	5.8	7.6
0	2.1	7.87	0	6.72	5.42	0.66	3.84	0	0	0	0	0	0	0	6.04	8.35
0	2.07	7.4	0.75	0	0	0	0	0	5.9	0	4.82	0	0	0	0	8.32
0	2.07	8.3	5.21	3.86	0	0	4.25	0	6.34	0	0	0	0	0	0	8.51
0	1.94	0.25	0	0	0	0	0	0	6.53	0	0	0	0	5.04	9.05	7.5
0	1.92	6.73	3.19	0	0	0	0	0	6.59	3.97	0	0	0	0	0	7.92
0	1.92	3.65	2.38	0.52	1.92	0	0.29	0	4.91	0	0	0	0	0	8.1	5.63
0	1.92	1.32	0	0	0	0	5.75	0	5.56	0	0	0	0	0	0	5.94
0	1.91	7.98	4.96	7.4	0	0	0	0	7.79	0	0	0	0	0	8.78	0
0	1.86	6.37	3.4	0	3.23	4.96	0	0	1.15	0	0	0	0	0	0	7.73
0	1.84	1.37	0	0	2.14	0.42	0	0	0	0	4.42	0	0	0	0	6.36
0	1.82	2.5	0	0	0	6.95	5.71	0	0	0	0	0	0	0	0	7.85
0	1.82	7.47	0	4.17	0	0	0	0	6.64	0	1.7	0	0	0	0	8.68
0	1.77	4.82	0	0	0	5.18	0	0	0	0	0	0	0	0	0	8.35
0	1.72	5.77	0	0	0	0	0	0	0	0	0	0	0	0	7.42	6.77
0	1.62	0	0	0	0	0	0	0	0	0	0.39	0	0	0	0	6.58
0	1.55	6.57	0	1.87	0.08	0	0	0	7.27	0	5.37	0	0	0	8.58	7.74
0	1.53	0.77	0	5.83	0.18	0	0	0	0	0	0.12	0	0	0	0	7.54
0	1.51	0.72	0	0.51	0	0	0	0	1.14	0	0	0	0	0.56	0	2.14
0	1.5	1.97	0	3.04	0	0	0	0	7.2	0	0	0	0	0	0	7.53
0	1.48	6.62	0	0	0	1.94	0	0	5.96	0	0	0	0	0	0	6.37
0	1.43	1.31	0	0	0	0	0	0	5.95	0	6.57	0	0	0	7.1	6.82
0	1.41	6.07	0	0	0	7.07	0	0	6.95	0	4.78	0	0	7.88	10.19	7.81
0	1.37	8.66	6.02	6.1	0.29	0.5	0	0	7.77	0	0	0	0	0	7.46	8.26
0	1.36	2.23	0	0	0	1.17	5.88	0	7.3	0	0	0	0	0	0	2.31
0	1.35	0.85	6.45	0	0.31	0	0	0	0	0	0	0	0	6.66	0	1.56
0	1.34	3.84	5.44	0	4.78	6.45	0	0	5.7	0	0	0	0	9.23	6.39	8.85
0	1.25	5.2	3.18	0.67	0.79	0	3.76	0	7.28	0	0	0	0	0	5.56	7.62
0	1.2	5.19	0.37	0	4.81	0	0	0	0	0	0	0	0	0	0	7.83
0	1.19	7.9	5.25	5.23	4.45	0	0	0	7.36	0	6.47	0	0	0	6.97	7.7
0	1.19	7.15	0	1.96	0	0	0	0	5	0	0	0	0	0	0	6.53
0	1.17	5.67	0.34	5.84	0	0	0	0	7.75	0	0	0	0	0	9.56	6.9
0	1.12	3.81	4.23	2.06	0.09	0	0	0	7.35	0	6.29	5.65	0	0	6.29	7.19
0	1.1	1.43	4.98	1.85	2.29	7.19	0	0	0	0	0	0	0	0	0	5.03
0	1.09	0	3.03	0	0	0	0	5.18	3.81	0	0	0	0	5.97	6.78	6.77
0	1.05	7.47	0	6.99	0	2.7	0	0	7.37	0	0	0	0	0	11.93	8.67
0	1.03	1.26	5.32	0	0.97	0	0	0	7.42	0	0	0	0	0	0	5.38
0	1.03	5.19	0	0.18	0	0	0	0	2.14	0	0	0	0	0	0	7.91
0	1.02	2.56	0	1.41	3.3	5.72	0	0	7.32	0	0	0	0	0	0	9.12
0	0.94	0.46	0	0	0	0	0	0	7.71	0	6.68	0	0	0	0	7
0	0.93	4.39	0	0	0.78	1.55	0	0	0	0	0	0	0	0	0	7.68
0	0.86	6.49	0	0	6.1	0	0	0	7.69	0	0	0	0	0	0	8.21
0	0.85	6.09	3.38	0	4.84	3.71	0	0	8.01	0	0.97	0	0	0	0	6.36
0	0.85	7.15	5.32	6.18	5.63	8	1.89	0	7.3	0	0	0	0	0	0	6.42
0	0.82	0	2.83	5.89	3.04	4.23	1.5	0	6.23	0	2.65	0	0	0	0	6.51
0	0.81	4.32	0	6.2	0	0	0	0	0	0	0	0	0	0	0	9.7
0	0.79	6.56	4.74	3.01	0	0	0	0	5.34	0	0	0	0	0	5.61	6.41
0	0.77	5.93	0.8	6.15	3.73	0	0	0	0	0	0	0	0	0	3.22	8.06
0	0.76	1.7	0	0	0	1.07	0	0	0	0	0	0	0	0	0	7.72
0	0.74	0	0.26	0	0	0	0	0	0.38	0	0	0	0	0	1.52	0.27
0	0.73	6.64	0	5.42	0.15	0	0	0	0	0	4.79	0	0	0	6.75	7.37
0	0.72	5.1	1.25	5.82	0	6.59	0	0	7.92	0	3.65	0	0	0	7.5	8.42
0	0.71	4.87	0	0	0	0.59	0	0	5.6	0	0	0	0	0	0	7.47
0	0.68	0	0	0.75	1.01	1.75	4.23	0	6.62	0	0	0	0	0	0	8.08
0	0.68	1.3	4.72	1.89	3.89	0.96	0	0	5.38	0	0	0	0	0	0	9.05
0	0.66	4.84	3.26	0.58	0.17	0	0	0	6.93	0	0	0	0	0	0	8.62
0	0.65	0.3	0	0	0	0	0	0	0	0	0	0	0	0	2.06	8.15
0	0.63	0.96	5.14	0	0.17	0	0	0	0	0	0	0	0	7.03	0	3.87
0	0.59	6.04	0.18	0	4.03	5.99	0	0	7.11	0	4.73	0	0	0	0	8.93
0	0.55	5.78	4.81	3.89	2.72	5.29	0	0	7.48	0	0	0	0	0	8.17	7.36
0	0.54	1.13	0.31	0	0.5	0	0	0	0	0	0	0	0	0	0	6.5
0	0.5	0.57	0	3.69	0.41	0	0	0	0	0	0	0	0	0	0	7.23
0	0.46	0.73	5.75	0	5.38	8.01	4.76	0	5.94	0	0	0	0	0	0	7.1
0	0.42	7.22	5.37	0	4.67	0	4.44	0	1.91	1.11	3.2	0	0	0	8.49	8.46
0	0.3	4.08	2.63	0	0.15	5.48	0	0	6.99	0	0	0	0	0	0	8.35
0	0.29	6.12	3.4	0	6.78	4.82	0	0	6.78	0	0	0	0	0	5.85	8.51
0	0.26	0	4.3	0	0	0	0	0	6.69	0	0	0	0	0	0	7.1
0	0.26	3.81	2.58	3.27	4.58	0	0	3.51	5.1	0	0	0	0	0	6.02	7.07
0	0.22	0.85	2.08	0	0	0	0	0.77	0	0	0	0	0	0	0	8.29
0	0.2	3.73	0	0	0.05	0	0	0	0	0	0	0	0	0	0	6.94
0	0.17	8.5	7.21	2.07	2.17	0	0	0	0	0	0	0	0	0	7.32	8.07
0	0.17	6.83	0	1.98	0.31	0	0	0	7.54	0	3.59	0	0	0	0	9.3
0	0.16	6.13	0	0.83	4.65	0	0	6.44	4.99	0	0	0	0	0	7	8.21
0	0.16	3.23	0	0	0	0	0	0	6.72	0	0	0	0	0	6.54	8.25
0	0.12	3.5	6.67	0	0.44	0	0	0	0	0	0	0	0	0	9.13	8.18
0	0.12	0.57	0	0	0.12	5.92	1.52	0	6.4	0	5.18	0	0	0	0	6.76
0	0.1	1.06	0	0	0.03	0	0	0	0	0	0	0	0	0	6.27	6.1
0	0.08	0.42	0	3.24	0	6.22	0	0	6.64	0	0	0	0	0	0	7.36
0	0	1.51	0	0	0.17	7.07	0.23	0	0	0	0	0	6.76	0	0	0.08
0	0	0.88	0	1.45	0.23	6.94	0	0	0	0	3.1	0	6.71	0	0	7.83
0	0	0.56	4.44	0	0	0	0	0	4.62	0	0	0	5.5	0	0	6.75
0	0	1.12	0	0	0	0	0	0	0	0	0	0	2.7	7.78	6.91	8.13
0	0	5.87	3.8	0	3.44	4.71	0	0	4.77	0	0	0	1.99	0	0	7.67
0	0	1.18	1.73	0	0.08	0	0	0	0	0	0	0	1.96	0	9.38	6.77
0	0	0	0	4.32	0	0	6.1	0	6.01	0	0	0	0	0	0	7.77
0	0	7.02	0	0	0	0.43	0	0	1.66	0	0	0	0	0	0	4.08
0	0	6.46	0	2.25	0.81	0	0	0	7.82	0	2.57	0	0	0	6.7	7
0	0	0	0	0	0	6.41	0	0	0	0	0	0	0	0	6.61	7.33
0	0	1.67	0	0	0.17	6.54	0	0	0	0	0	0	0	0	0	0.18
0	0	0	0	0	3.15	0	0	0	0	0	0	0	0	0	0	6.21
0	0	1.24	0	3.42	4.84	0	0	0	7.62	0	0	0	0	0	0	0.78
0	0	6.41	5.15	6.21	1.88	0	0	0	3.33	0	0	0	0	0	0	7.33
0	0	3.99	0	0	3.38	0	0	0	0	0	0	0	0	0	0	4.83
0	0	0	0	0	0	0	0	0	4.7	0	0	0	0	0	0	6.25
0	0	2.36	4.34	0	0	0	0	0	0	0	0	0	0	0	0	5.86
0	0	6.18	3.96	3.14	0	3.57	0	0	8.41	0	0	0	0	0	0	9.4
0	0	0	0	2.59	5.17	0	0	0	0	0	0	0	0	6.01	7.8	8.4
0	0	0.38	0	0	3.59	0	0	0	7.12	0	0	0	0	0	0	5.01
0	0	0	0	0	2.29	0	0	0	0	0	0	0	0	0	0	6.7
0	0	2.3	0	0	0	2.75	2.92	0	5.92	0	0	0	0	0	0	0
0	0	0	0	0	2.88	0	0	0	0	0	0	0	0	0	0	2.66
0	0	4.46	0	3.86	4.52	0	0	0	7.94	0	0	0	0	0	10.12	8.01
0	0	0	6.55	0	0	0	0	0	0	0	0	0	0	0	7.5	8.71
0	0	2.32	0	2.68	1.22	8.32	0	0	0	0	0	0.81	0	6.61	0	0
0	0	7.94	0	2.2	1.29	0	0	0	6.2	0	0	0	0	0	0	5.76
0	0	1.61	4.56	4.55	0	0	5.29	0	3.28	0	0	0	0	0	0	0
0	0	6.65	0	0	6.28	0	0	0	6.2	0	0	0	0	0	0	7.24
0	0	4.94	3.56	5.72	0	0.7	2.24	0	7.97	0	0	0	0	0	0	5.62
0	0	0	0	0	3.4	2.53	0	0	0	0	0	0	0	0	0	7.65
0	0	1.24	0	0	0	0	0	0	0	0	0	0	0	0	8.21	0.4
0	0	0	0	0	1.41	0	0	0	0	0	0	0	0	0	0	6.19
0	0	2.86	0	4.68	2.76	4.1	0	0	4.51	0	0	0	0	0	0	7.09
0	0	2.75	1.15	0	0.57	5.21	0	0	8.96	0	0	0	0	0	0	8.96
0	0	6.08	0	0	0	0.64	0	0	6.63	0	0	0	0	0	0	8.04
0	0	5.85	2.62	4.13	5.3	0	0	0	8.01	0	0	0	0	0	9.98	8.15
0	0	5.22	2.25	0	4.51	0	3.44	0	0	0	0	0.42	0	0	9.25	6.11
0	0	1.57	0	0	0	0	2.85	0	0	0	0	0	0	0	0	0.47
0	0	0.89	0	0	3.44	5.52	0	0	0	0	0	0	0	0	0	5.31
0	0	6.99	2.88	0	0	0	0	0	6.06	0	0	0	0	0	0	7.26
0	0	0	0	0	0	0	0	7.07	0	0	0	0	0	0	0	1.6
0	0	1.91	2.12	3.32	4.85	1.17	0	0	5.33	0	0	0	0	0	0	5
0	0	0.88	0	0	0	0	0	0	0	0	0	0	0	2.72	0	6.44
0	0	0	0	0	2.35	3.94	0	0	0	0	0	0	0	0	0	0
0	0	5.28	0	0	0	0	4.22	0	5.96	0	0	0	0	0	9.04	8.22
0	0	1	4.05	5.65	3.1	4.99	4.38	0	6.63	0	0	0	0	5.1	0	7.71
0	0	0.87	6.21	0	5.37	0	0	0	0	0	0	0	0	0	0	6.96
0	0	8.5	7.67	2.81	0.28	0.45	0	0	0	0	0	0	0	0	0	0
0	0	0	3.28	0	0	0	0	0	0	0	0	0	0	0	0	7.09
0	0	0	0	0	0	0	0	0	4.61	0	0	0	0	0	0	3.95
0	0	2.99	0	0	0	0	4.53	0	7.18	0	5.95	0	0	0	8.01	6.54
0	0	0.77	0	0	0	5.77	6.35	0	6.67	0	0	0	0	0	0	7.9
0	0	4.2	1.22	0	0	0	0.89	0	0	0	0	0	0	0	0	7.95
0	0	0	5.59	1.67	0.91	0	0	0	5.59	0	0	0	0	0	6.98	8.7
0	0	0	2.76	2.77	0	0	1.07	0	4.37	0	0	0	0	0	6.25	7.87
0	0	2.31	0	0	0	0	0	0	0	0	0	0	0	6.8	5.59	5.47
0	0	0.65	0	3.23	0	7.62	0	0	0	0	0	0	0	0	0	6.14
0	0	0	3.63	5.99	2.4	0	0	0	7.08	0	0	0	0	0	0	8.45
0	0	0	0	0	0.4	1.05	0	6.32	0	0	0	0	0	0	6.22	7.82
0	0	1.81	0	0	0	0	0	0	0	0	0	0	0	0	0	6.59
0	0	0.88	0	0	0	0	1.51	0	7.31	0	0	0	0	0	0	2.07
0	0	1.84	0	0	0	0	0	0	0	0	0	0	0	6.73	0	6
0	0	0.82	0	0	0.33	0	0	0	0	0	0	0	0	0	8.68	5.57
0	0	1.35	0	0	0	0	4.4	0	0	0	0	0	0	0	0	1
0	0	1.24	0	6.68	0	0	0	0	0	0	0	0	0	0	0	7.65
0	0	0.86	0	0	0	0	0	0	0	0	0	0	0	0	0	6.7
0	0	5.61	0	0	0.88	0	0	0	0	0	0	0	0	0	9.25	7.49
0	0	0	3.08	0	0	6.66	0	0	0	0	0	0	0	0	0	7.19
0	0	0	2.06	0	0	0	0	0	0	0	0	0	0	0	0	1.81
0	0	1.3	3.56	0	3.48	6.38	0	0	6.55	0	0	0	0	0	6.58	6.45
0	0	1	0	6.34	0.38	0.28	0.13	0	6.45	0	0	0	0	0	0	2.67
0	0	0	0	0	0	0	0	0	0	0	0	0	0	0	0	6.12
0	0	6.02	0	7.52	0	5.69	0	0	1.23	0	0	0	0	0	9.78	6.65
0	0	6.97	0	0	0	2.83	0	0	0	0	0	0	0	0	0	7.92
0	0	0.7	0.87	0	0	0	0	0	5.1	0	3.23	0	0	1	0	7.47
0	0	0	0	0	0	0	0	0	0	0	0	0	0	0	0	6.49
0	0	0	0	0	0	0	0	0	0	0	0	0	0	7.75	5.54	7.68
0	0	0.8	0	6.9	0	0	0	0	0	0	0	0	0	0	7.06	6.15
0	0	1.33	0	0	4.06	0	0	0	0	0	0	0	0	0	0	7.93
0	0	0.61	0	0	6.02	0	0	0	7.2	0	0	0	0	0	0	7.74
0	0	2.98	0	0	0	0	0	0	0	0	0	0	0	0	0	7.28
0	0	1.03	0	1.19	2.72	5.92	6.04	0	6.31	0	0	0	0	5.75	0	0.82
0	0	7.06	0	7.47	6.16	0	0	0	0	0	0	0	0	0	0	6.83
0	0	1.23	0	0	4.35	0	3.23	6.28	6.06	0	0	0	0	0	0	5.92
0	0	0	5.46	0	0	0	0	0	6.86	0	0	0	0	0	0	8.73
0	0	1.77	0	0	0	0	0	0	0	0	0	0	0	0	0	4.99
0	0	0	0	0	5.67	4.03	0	0	0	0	0	0	0	0	0	1.39
0	0	1.38	0	0	4.2	0.34	0	0	0	2.38	0	0	0	5.55	0	0.54
0	0	2.86	0.67	0	0	1.68	0	0	4.28	0	4.68	0	0	0	7.33	5.75
0	0	0.8	0	0	4.56	0	0	0	2.38	0	0	0	0	0	0	7.19
0	0	2.57	5.7	3.79	3.81	0	0	0	0	0	0	0	0	0	3.5	5.86
0	0	0	0	0	0	0	0	0	0	0	0	0	0	0	7.76	7.66
0	0	0	0	0	3.35	0	0	0	3.8	0	0	0	0	0	0	0.87
0	0	1.34	0	0	0	0	0	0	0	0	0	0	0	0	0	4.13
0	0	0.86	0	4.23	0	0	0	0	5.75	0	0	0	0	0	0	6.34
0	0	1.34	0	0	0	0	0	0	6.73	0	0	0	0	0	0	7.05
0	0	0	0	0	0	0	0	0	0	0	0	0	0	0	0	5.43
0	0	7.17	7.05	0	0	0	0	0	7.13	0	6.78	0	0	0	5.07	6.77
0	0	2.82	1.97	0	0	0	0	0	0	0	0	0	0	0	0	4.16
0	0	0.49	0	0	0.82	0	0	0	0	0	0	0	0	0	6.85	7.17
0	0	6.85	0	6.24	6.31	0	0	0	0	0	0	0	0	0	0	6.21
0	0	7.24	4.95	2.32	5.24	7.04	0	6.79	1.54	0	0	0	0	0	4.37	8.6
0	0	6.22	4.58	6.66	5.87	0	0	0	5.5	0	0	0	0	0	6.8	6.88
0	0	1.93	0	1.69	0	0	0	0	7.73	0	0	0	0	0	0	8.5
0	0	0.37	0	0	4.56	4.87	0	0	5.96	0	0	0	0	0	0	4.08
0	0	1.46	0	1.01	0	2.29	0	0	0	0	0	0	0	0	0	7.19
0	0	0.29	0	0	4.98	0	1.55	0	0	0	0	0	0	5.58	0	0.57
0	0	6.26	5.01	2.98	0	6.26	0	0	6.67	0	4.57	0	0	0	0	8.61
0	0	1.6	0	1.91	0	0	6.03	0	6.25	0	0	0	0	0	0	5.7
0	0	1.34	2.52	0	0	0.48	0	0	0	0	0	0	0	9.48	9.76	5.11
0	0	5.7	5.38	3.92	3.63	0	0	0	6.8	0	0	0	0	0	0	7.65
0	0	1.02	0	0	0.52	0	0	0	0	0	0	0	0	0	0	0.68
0	0	2.04	2.8	0	0	0	0	0	5.42	0	0	0	0	0	0	8.16
0	0	1.44	0	0	0.29	0	0	6.84	0	0	0	0	0	0	6.94	6.47
0	0	0.74	0	0	0	0.66	0	0	0	0	0	0	0	8.12	3.93	8.5
0	0	1.69	0	0	0	0	4.31	0	6.96	0	0	0	0	0	0	6.42
0	0	0	0	0	0	0	0	0	5.41	0	0	0	0	0	0	1.18
0	0	2.99	5.73	0	2.99	0	0	0	0	0	0	0	0	0	0	7.37
0	0	5.07	3.64	0	1.41	0	0	0	7.21	0	2.41	0	0	0	0	8.24
0	0	5.84	0	0	0	0	0	0	0	0	0	0	0	0	0	7.06
0	0	8.24	0	0	0	0	0	0	3.26	0	0	0	0	0	0	6.67
0	0	6.53	1.33	7.08	0	0.29	0	0	6.46	0	0	0.19	0	0	9.01	7.64
0	0	0	4.73	0	0	0	5.62	0	6.56	0	0	0	0	0	6.84	8.16
0	0	0	0	4.52	1.02	5.78	0	0	0	0	0	0	0	0	0	5.81
0	0	2.05	0.96	0	1.59	6.4	0	0	0	0	0	0	0	6.03	4.7	7.9
0	0	0.49	0	0	0	0	4.01	0	5.65	0	0	0	0	0	0	5.78
0	0	0	0	0	0.52	0	0	0	0	0	0	0	0	0	0	7.75
0	0	0	0	0	0.86	0	0	0	0	0	0	0	0	0	0	0
0	0	6.7	0	2.96	1.28	0	5.81	0	5.49	0	0	0	0	0	0	8.58
0	0	0.63	0	0	0	0	0	0	7.52	0	0	0	0	0	7.53	8.14
0	0	2.45	0	0	0	5.3	0	0	0	0	0	0	0	3.73	7.05	8.7
0	0	1.17	0	0	0	0	0	0	0	0	0	0	0	0	0	6.96
0	0	2.09	0	0	0	0	0	0	0	0	0	0	0	0	0	0.38
0	0	0.87	1.56	0	0	0	0	0	0	0	0	0	0	5.64	5.76	7.63
0	0	2.21	0	0	0	0	0	0	1.53	0	0	0	0	0	0	1.97
0	0	1.95	5.78	2.98	0	0	0	0	0	0	0	0	0	0	0	0.71
0	0	0.56	0	0	0.56	0	0	0	0	0	5.39	0	0	0	0	7.24
0	0	3.05	2.16	7.32	0	0	0	0	7.72	0	0	0	0	0	5.95	9.07
0	0	0.71	0	0	0	0	0	0	0	0	0	0	0	0	0	7.9
0	0	0.92	0	0	0	0	0	0	0	0	0	0	0	0	0	8.8
0	0	1.15	0	0	0	0	0	0	0	0	0	0	0	0	0	6.96
0	0	0.7	0	0	0	0	0	0	0	0	0	0	0	0	0	6.3
0	0	0	0	0	1.2	0	0	0	0	0	0	0	0	0	0	6.55
0	0	5.13	1.46	0	4.52	0	3.14	0	0	0	0	0	0	0	9.19	5.7
0	0	4.51	3.09	2.33	3.1	3.24	0	0	7.81	0	0	0	0	0	6.39	7.7
0	0	0	6.26	0	0	0.89	1.98	0	6.94	0	0	0	0	0	0	6.64
0	0	2.9	4.75	0	0	1.56	0	0	0	0	0	0	0	0	0	6.83
0	0	3.63	1.42	0	0	3.46	0	0	0	0	0	0	0	0	0	7.06
0	0	2.28	0	0	0	0	0	0	0	6.08	0	0	0	2.63	0	6.35
0	0	6.34	4.44	2.02	0	0	0	0	2.71	0	0	0	0	0	6.72	7.91
0	0	1	0	0	0	0	0	0	3.28	0	0	0	0	0	0	7.98
0	0	6.76	0	5.36	3.53	6.94	0	0	5.69	0	0	0	0	0	0	7.84
0	0	3.34	0	0	1.28	0	5.44	0	0	0	0	0	0	0	0	6.83
0	0	1.66	1.77	0	5.39	0	0	0	6.5	0	0	0	0	0	0	0.23
0	0	6.69	5.02	4.33	0	5.86	0	0	0	0	0	0	0	0	5.21	7.36
0	0	5.69	0	5.6	2.73	2.55	0	0	0	0	3.88	0	0	0	0	7.08
0	0	0	0	0	0	0	0	0	0	0	0	0	0	0	0	0
0	0	0.23	0	0	0	0	4.02	0	0	0	0	0.9	0	0	0	3.99
0	0	1.38	0	0	0	0	0	0	0	0	2.86	0	0	0	6.83	6.89
0	0	2.41	0	0	0	6.72	0	0	0	0	0	0	0	0	7.2	7.58
0	0	2.17	0	0	2.72	0	0	0	7.24	0	0	0	0	0	0	8.25
0	0	2.45	2.71	0	0	0	0	0	0	0	4.98	0	0	0	8.65	6.46
0	0	5.9	4.16	0	0	0	0	0	0	0	0	0	0	2.28	9.54	4.96
0	0	0.37	4.83	0	2.13	0	0	0	5.06	0	0	0	0	0	0	2.61
0	0	7.79	0	4.91	0.61	0	0	0	7.29	0	0	0	0	0	0	0
0	0	0.74	4.03	0	0	0	0	0	0	0	0	0	0	0	0	6.22
0	0	0.64	0	0	2.07	0.38	0	0	5.78	0	0	0	0	0	5.43	5.5
0	0	4.68	0	2.11	4.81	0	0	0	6.49	0	0	0	0	0	0	6.72
0	0	6.37	3.41	6.77	0	2.2	0	0	6.55	0	0	0	0	0	7.69	6.85
0	0	3.32	4.68	5.86	0.39	0	0	0	6.19	0	0	0	0	5.47	7.63	8.1
0	0	1.25	0	0	3.6	0	0	0	0	0	0	0	0	0	0	7.4
0	0	0	1.82	0	0	1.94	0	0	0	0	0	0	0	0	0	6.76
0	0	0.42	0	0	0	0	0	0	6.85	0	0	0	0	0	0	6.18
0	0	4.15	2.12	4.16	0	7.75	0	0	8.3	0	0	0	0	0	0	7.27
0	0	1.85	2.74	0	0	0	0	0	7.31	5.99	5.69	0	0	0	0	7.38
0	0	6.86	1.13	2.42	6.41	0	0	0	7.57	0	0	0	0	0	0	0.33
0	0	1.86	0	0	0	0	0	0	0	0	0	0	0	0	0	7.41
0	0	0.8	6.28	0	0	0	0	0	0	0	0	0	0	0	0	6.59
0	0	1.47	0	2.13	0	0	2.98	0	6.04	0	0	0	0	0	0	0.49
0	0	0	5.56	0	0	0	0	0	6.4	0	0	0	0	0	0	7.33
0	0	0	0	0.93	0	0	0	0	6.6	0	0	0	0	0	0	6.24
0	0	0	0	0	0	0	0	0	0	0	0	0	0	0	0	3.57
0	0	0	0	0	0	0	0	0	6.02	0	0	0	0	0	0	3.05
0	0	0.92	0	6.06	0	0	4.57	0	6.18	0	0	0	0	0	0	0.38
0	0	4.8	6.05	5.74	0	4.41	0	0	0	0	5.72	1.78	0	0	6.25	6.21
0	0	7.02	0	0	0	0	0	0	0	0	0	0	0	0	0	7.7
0	0	0.89	2.62	0	0.12	0	0	0	5.72	0	0	0	0	0	5.94	5.91
0	0	7.91	0	0	0	0	0	0	0	0	0	0	0	0	0	7.07
0	0	1.82	0	0	0	1.03	0	0	0	0	0	0	0	0	0	4.79
0	0	6.96	4.35	0	0	0	0	5.26	0	0	3.98	0	0	0	1.09	3.44
0	0	0	0	0	0.44	4.84	0	0	6.08	0	0	0	0	0	0	5.44
0	0	0	0	0	4	0	0	0	5.94	0	0	0	0	0	0	1.35
0	0	6.87	0	0	0	0	0	0	0	0	0	0	0	0	5	8.85
0	0	0	0	5.27	2.97	5.92	0	0	8.24	0	0	0	0	0	0	7.54
0	0	1.25	0	0.54	0.25	0	0.24	0	4.77	0	0	0	0	0	0	4.02
0	0	5.03	0	0	0	0	0	0	0	0	0	0	0	0	0	6.04
0	0	4.94	0	0	0.31	1.71	4.49	5.81	0	0	0	0	0	0	7.6	5.8
0	0	0	2.18	0	0	0	0	0	0	0	0	0	0	0	0	5.76
0	0	5.74	4.42	3.05	0	0	0	0	6.36	0	3.64	0	0	0	8.35	7.36
0	0	0	4.47	0	0	4.8	0	0	6.97	0	6.43	0	0	0	9.34	6
0	0	5.19	0	0	4.7	0	0	0	0	0	0	0	0	0	0	2.98
0	0	1.24	4.56	0	5.8	4.34	4.02	0	3.59	0	0	0	0	0	0	6.31
0	0	1.57	0	2.64	0	6.41	0	0	6.88	0	0	0	0	0	0	7.37
0	0	0.23	0	0	0.91	0	0	0	0	0	0	0	0	0	1.3	6.6
0	0	1.54	5.81	6.43	0	0	0	0	6.88	0	0	0	0	0	9.66	3.13
0	0	1.9	0	0	0	0	0	0	7.81	0	0	0	0	0	0	7.67
0	0	1.34	0	0	2.36	0	0	0	0	0	0	0	0	0	0	0.22
0	0	2.25	0	0	0	0	0	0	5.53	0	0	0	0	0	0	7.37
0	0	0.18	0	0	2.55	4.31	0	0	0	0	0	0	0	0	0	7.17
0	0	1.74	0	0	4.01	2.85	0	0	6.93	0	2.85	0	0	0	0	7.36
0	0	7.78	0	0	0	0	0	0	6	0	6.99	0	0	2.76	0	7.18
0	0	4.24	4.73	0	0	0	0	0	0	0	0	0	0	0	7.32	7.48
0	0	3.58	2.9	0	0	0	0	0	0	0	1.15	0	0	0	0	7.44
0	0	0.3	5.09	0	2.41	0	0	0	5.92	0	0	0	0	0	0	6.03
0	0	0	0.96	0	0	0	0	2.49	0	0	0	0	0	0	8.24	4.84
0	0	3.16	2.85	0	0	1.87	0.65	0	4.24	1.11	1.8	0	0	4.68	9.19	6.66
0	0	6.94	0	0	0	6.15	6.34	0	6.87	0	6.07	0	0	0	6.59	6.79
0	0	0	4.94	1.37	0	0	0	0	5.9	0	5.58	0	0	0	8.89	6.95
0	0	0.78	5.44	2.68	0	0	6.72	0	0	0	0	0	0	0	8.11	3.99
0	0	0.64	0	0	0.16	0.25	0	0	0	0	0	0	0	0	0	0
0	0	5.17	5.58	3.39	0	7.11	0	0	7.25	0	0	0	0	0	8.17	5.88
0	0	0	0	4.83	2.92	5.63	0	0	6.98	0	0	0	0	0	0	8.09
0	0	6.38	3.14	0	3.31	0	0	0	2.99	0	0	0	0	0	0	2.65
0	0	4.64	0	8.71	0.49	0	0	0	0	0	0	0	0	0	0	5.54
0	0	5.77	0	0	5.04	0	0	0	5.34	0	0	0	0	0	0	6.99
0	0	1.54	0	0	0	0	0	0	4.08	0	0	0	0	0	4.89	6.99
0	0	1.02	4.52	0.72	0.71	0	0	0	2.92	0	0	0	0	0	5.27	4.42
0	0	0	3.13	0	0	0	0	0	6.05	0	0	0	0	0	0	7.18
0	0	7.86	0	3.12	0.83	0	0	0	6.57	0	0	0	0	0	0	6.03
0	0	8.76	6.34	7.12	0.93	0	0	0	7.6	0	0	0	0	0	9.91	8.19
0	0	4.97	0	0	0.45	0	0	0	6.09	0	0	0	0	0	0	7.04
0	0	0.92	0	0.43	0	0.17	5.16	0	0	0	0	0	0	0	1.06	0
0	0	1.99	0	0	0	0	0	0	0	0	0	0	0	0	0	7.04
0	0	6.17	5.52	0	0.47	1.03	0	0	0	0	0	0	0	0	8.38	7.84
0	0	1.73	0	0	0	0	0	0	0	0	0	0	0	0	7.13	3.31
0	0	1.83	3.5	0	0	0	0	0	0	0	0	0	0	0	6.64	8.7
0	0	1.19	0	0	0	0	0	0	0	0	0	0	0	0	0	0.53
0	0	0	0	0	0	0	0	0	4.11	0	0	0	0	0	0	4.18
0	0	0	0	0	0	0	0	0	0	0	0	0	0	0	0	1.12
0	0	3.72	0	0	4.84	0	5.06	0	6.86	0	0	0	0	0	0	7.66
0	0	0.77	0	0	0	0	0	0	0	0	0	0	0	0	0	1.18
0	0	2.85	6.8	0	0	0	0	0	4.31	0	0	0	0	0	0	7.62
0	0	0	4.64	0	2.7	0	0	0	6.17	0	0	0	0	0	0	0
0	0	0	0	0	1.58	0	0	0	3.04	0	0	0	0	9.2	7.68	7.88
0	0	6.83	0	0	0	0	0	0	8.08	0	4.92	0	0	0	0	3.77
0	0	4.38	3.64	6.34	0	0	0	0	0	0	5.06	0	0	0	7.01	8.55
0	0	0	0	0	0	0	0	0	0	0	0	0	0	3.78	3.29	6.2
0	0	0	3.06	0	0	0	0	0	7.07	0	0	0	0	0	0	7.49
0	0	0	3.74	0	0.46	0	0	0	7.59	0	3.68	0	0	6.33	0	7.16
0	0	0	0	0	0	0	0	0	6.76	0	0	0	0	0	7.05	6.57
0	0	1.5	2.42	0	4.54	2.26	0	0	2.85	0	0	0	0	0	0	7.15
0	0	0	0	1.91	0	0	0	0	2.79	0	0	0	0	0	0	6.58
0	0	0.6	0	0	2.45	0	3.26	0	8.04	0	0	0	0	0	0	7.39
0	0	1.64	0	0	6.14	0	0	0	0	0	0	0	0	7.89	2.52	7.44
0	0	1.57	0	0	5.05	0	5.24	0	6.16	0	0	0	0	0	0	7.79
0	0	6.56	0	0.81	2.77	6.84	4.42	0	5.02	0	0	0	0	0	0	8.13
0	0	1.15	0	0	0.56	5.66	0	0	0	0	2.59	0	0	0	0	3.28
0	0	0	0	0	0	0	0	0	0	0	0	0	0	0	0	4.74
0	0	6.73	2.82	3.96	0	6.69	0	0	7.11	0	0	0	0	0	0	5.55
0	0	2.08	0	0	0	0	3.01	0	6.7	0	3.43	0	0	0	0	6.4
0	0	5.38	0	0	4.75	0	0	0	0	0	0	0	0	0	0	2.75
0	0	0.34	0	0	3.71	0	0	0	5.92	0	4.2	0	0	6.36	0	7.04
0	0	1.28	0	0	4.69	0	0	0	0	0	0	0	0	0	0	0.11
0	0	6.04	0	2.7	1.02	0	5.26	0	4.93	0	0	0	0	3.55	0	7.4
0	0	0	0	0	3.87	6.34	0	0	6.01	0	0	0	0	0	0	0.42
0	0	0	1.96	5.72	0	0	0	0	5.37	0	0	0	0	6.34	2.93	6.79
0	0	0	0	1.38	0	6.73	6.9	0	6.84	0	0	0	0	3.66	0	8.55
0	0	5.94	0	3.4	2.52	0	0	0	7.06	0	1.41	0	0	0	6.56	8.38
0	0	1.63	0	0	0	0	0	0	0	0	0	0	0	0	0	7.61
0	0	1.18	0	0	0.2	0	5.81	0	0	0	0	0	0	6.61	0	7.35
0	0	1.09	0	0	0	0	0	0	0	0	0	0	0	0	0	0
0	0	1.19	0	0	4.39	0	0	0	0	0	0	0	0	0	0	6.27
0	0	1.32	0	0	0	0	0	0	0	0	0	0	0	0	0	0
0	0	0	0	0	0	0.83	0	6.22	0	0	0	0	0	0	0	0
0	0	6.05	1.46	0.95	0	0	0	0	6.37	0	0.99	0	0	0	7.31	7.22
0	0	0	5.59	0	0	6.9	0	0	7.71	0	0	0	0	6.31	7.64	7.12
0	0	0.55	0	0	0	0	1.02	0	0	0	0	0	0	0.71	0	7.34
0	0	2.32	0	0	5.33	6.03	0	0	5.59	0	0	0	0	2.02	0	6.63
0	0	0.67	0	0	0	0	0	0	7.08	0	0	0	0	0	0	6.95
0	0	0.62	0	0	0.41	0.27	0	0	0	0	0	0	0	0	0	0.12
0	0	1.24	1.64	0	0	0.26	0	0	0	0	0	0	0	5.43	7.56	7.66
0	0	1.45	6.25	0	3.26	0	0	0	0	0	0	0	0	0	0	7.29
0	0	3.66	0	0	0	0	0	0	0	0	0	0	0	0	7.81	6.65
0	0	1.13	0	0	0	0	0	0	0	0	0	0	0	1.61	0	5.81
0	0	6.07	0	0	0	0	0	0	6.01	0	0	0	0	0	1.37	8.86
0	0	0	0	0	0	0	0	0	4.9	0	0	0	0	0	0	1.46
0	0	0.62	5.55	0	0	0	0	0	0	0	0	0	0	0	0	4.93
0	0	0.5	3.33	0	0	0	0	0	0	0	0	0	0	5.07	0	5.9
0	0	0	4.04	0	0	0	0	0	0	0	0	0	0	0	0	5.55
0	0	0	0	0	3.46	0	6.9	6.84	0	0	0	0	0	0	0	5.82
0	0	6.57	4.88	6.14	4.25	0	0	0	5.56	0	0	0	0	0	7.74	7.59
0	0	0.88	0	0	4.58	0	0	0	6.58	0	0	0	0	0	0	0
0	0	6.25	0	4.38	0	2.02	0	0	6.58	0	5.37	0	0	0	7.84	7.77
0	0	0	0	0	3.44	6.54	5.02	0	7.37	0	0	0	0	0	0	7.59
0	0	0	0	0	3.83	7.14	0	0	2.77	0	0	0	0	0	0	7.06
0	0	0	5.95	0	0	0	0	0	0.77	0	6.06	0	0	0	0	7.84
0	0	5.74	0	4.91	0	0	0	0	6.71	0	0	0	0	0	0	8.34
0	0	5.46	0	0	0	1.61	0	0	0	0	0	0	0	6.66	8.32	6.57
0	0	0.81	0	2.3	0	0	0	0	6.28	0	0	0	0	0	0	2.54
0	0	0	0	3.86	0	0	0	0	6.23	0	0	0	0	0	0	7.86
0	0	0.39	0	0	0.62	0	0	0	7.4	0	0	0	0	0	0	0
0	0	1.81	0	0	0	0	5.6	0	2.51	0	0	0	0	2.22	0	2.56
0	0	2.26	0	3.44	2.23	5	0	0	7.3	0	0	0	0	0	0	7.14
0	0	0	0	0	0.62	0	0	0	0	0	0	0	0	1.33	0	7.79
0	0	1.69	0	0	0	0	0	0	0	0	0	0	0	0	0	0
0	0	0	0	0	2.57	0	0	0	0	0	0	0	0	0	0	0.69
0	0	0.78	0	0	0.42	0	0	0	0	0	0	0	0	8.19	0	6.83
0	0	7.47	0	0	0	6.3	0	0	6.58	0	0	0	0	0	9.93	6.95
0	0	4.09	0	0	0	0.64	5.2	0	0	0	6.92	0	0	0	7.51	8.72
0	0	0	4.47	0	0	0	0	0	5.79	0	0	0	0	0	0	5.91
0	0	7.13	0	6.76	1.4	5.31	3.26	0	7.89	0	0	0	0	0	5.87	9.02
0	0	3.54	2.07	5.86	0	0.57	0	0	5.97	0	0	0	0	0	0	7.48
0	0	0	4.1	0	7.17	4.91	0	0	0	0	0	0	0	2.28	5.34	6.02
0	0	1.08	0	5.17	3.19	4.92	0	0	7.84	0	4.56	0	0	0	0	7.57
0	0	6.04	0	0	0	0	0	0	1.42	0	0	0	0	0	10.09	0.77
0	0	0.4	0	0	0	0	0	0	5.8	0	0	0	0	0	0	6.43
0	0	0.81	0	0	0	0	0	0	0	0	0	0	0	0	0	0.33
0	0	3.4	0	0	0	0	7	0	0	0	0	0	0	0	0	0
0	0	0	3.37	0	0	0	0	0	0	0	0	0	0	0	0	5.17
0	0	0.99	0	0	0	0	0	6.74	0	0	0	0	0	0	6.73	4.02
0	0	0	0	0	0	0	3.88	0	0	0	0	0	0	0	0	0
0	0	4.87	0	0	0.34	0	0	0	0	0	0	0	0	0	7.45	2.89
0	0	0.53	0	0	5.22	0	0	0	0	0	0	0	0	4.31	0	6.79
0	0	1.51	0	0	0	0	0	0	0	0	0	0	0	0	0	0.29
0	0	0	0	0	0	0	0	0	0	0	0	0	0	0	0	8.08
0	0	6.47	1.25	6.11	0	0	0	0	0	0	0.83	0	0	0	8.65	7.78
0	0	1.24	0	0	0	0	0	0	0	0	0	0	0	5.37	6.45	7.67
0	0	0.44	0	0.32	0.22	0	0.2	0	5.49	0	0	0	0	0	0	5.33
0	0	1.6	0	0	1.03	0	0	0	2.26	0	0	0	0	0	0	3.41
0	0	1.38	0	0	0	0	0	0	0	0	0	0	0	0	6.6	0.13
0	0	1.6	1.19	0	0.18	0	0	0	0	0	0	0.22	0	0	8.43	0.16
0	0	1.6	0	0	0	0	0	0	0	0	0	0	0	0	0	7.01
0	0	4.13	0	0	0	0	0	0	0	0	0	0	0	0	6.91	0.11
0	0	3.35	0	0	0	0	0	0	0	0	0	0	0	0	8.06	5.03
0	0	5.64	0	0	0	0	0	0	0	0	0	0	0	4.89	0	0
0	0	3.23	0	0	0	0	0	0	0	0	0	0	0	0	8.1	5.32
0	0	1.8	0	0	0	0	0	0	0	0	0	0	0	0	8.47	3.75
0	0	2.51	1.03	0	0.45	0	0	0	0	0	0	0	0	0	0	6.18
0	0	5.4	0	0	0.06	0	0	0	0	0	0	0.55	0	5.88	8.35	5.73
0	0	6.81	4.77	0.69	0	0	0	0	0	0	0	0	0	0	0	7.28
0	0	0.94	0.98	0	0	0	4.1	0	0	0	0	0	0	0	0	7.05
0	0	1.08	0	0	0	0	0	0	6.45	0	0	0	0	0	0	6
0	0	0.62	4.02	0	0.1	0	0	0	0	0	0	0	0	0	0	7.65
0	0	0.77	3.07	0	0	0	0	0	0	0	0	0	0	0	0	7.87
0	0	0.52	0	0	0	0	0	0	6	0	0	0	0	0	0	5.17
0	0	0.58	3.18	1.21	0	0	3.49	0	4.16	0	0	0	0	0	6.07	7.38
0	0	0.58	0	0	0	0	0	0	0	0	0	0	0	0	0	8.59
0	0	1.62	0	0	0	0	6.05	0	4.08	0	0	0	0	0	0	7.91
0	0	0.96	1.99	0	0.17	0	0	0	6.43	0	0	0	0	0	0	7.44
0	0	0.83	0	0	0	0	0	0	0	0	0	0	0	0	0	6.95
0	0	0.96	0	0	0	0	0	0	0	0	0	0	0	0	0	6.68
0	0	0.34	0	0	0	0	5.36	0	5.43	0	0	0	0	0	0	7.81
0	0	1.62	0.33	0	0.16	0	0	0	6.24	0	0	0	0	0	0	7.25
0	0	0.95	0	0	0.12	0	0	0	0	0	0	0	0	0	0	6.46
0	0	1	0	0	0	0	0	0	0	0	0	0	0	0	0	6.85
0	0	5.84	0	0	0.16	0.27	0	0	4.51	0	0	0	0	0	6.03	6.5
0	0	1.77	6.59	0	0	0	0	0	6.91	0	0	0	0	0	0	7.59
0	0	6.5	6.81	0	0.18	0	0	0	0	0	0	0	0	0	0	8.59
0	0	1.77	0	0.26	0	0	0	0	0	0	0	0	0	0	0	4.39
0	0	1.38	3.75	0	0	0	0	0	0	0	0	0	0	4.72	0	8.17
0	0	0	1.48	2.27	4.6	0	0	0	0	0	3.01	0	0	0	0	7.62
0	0	0.85	0	0	0.09	1.09	0	0	0	0	0	0	0	0	0	7.7
0	0	1.39	0.9	0.09	0.11	0	0	0	0	0	0	0	0	0	0	7.43
0	0	1.07	2.02	1.29	0.06	0	0	0	6.25	0	0	0	0	0	0	7.71
0	0	1.82	0	0	0.14	0	0	0	0	0	0	0	0	0	0	7.01
0	0	0.52	0	0	0.06	0	0	0	0	0	0	0	0	0	0	7.64
0	0	1.34	5.92	1.66	0.2	0	0	0	0	0	0	0	0	0	0	7.29
0	0	1.03	0	0	0	0	4.73	0	0	0	0	0	0	0	0	7.07
0	0	0.4	0	5.26	4.86	0	0	7.64	5.96	0	0	0	0	0	0	5.41
0	0	0.27	0	0	0.05	0	0	0	5.76	0	0	0	0	0	0	6.91
0	0	1.2	0	0	0	0	0	0	6.09	0	0	0	0	0	0	8.08
0	0	0.27	2.47	0	0	0	0	0	6.01	0	0	0	0	0	0	5.9
0	0	1.1	5.77	0	0	0	0	0	0	0	0	0	0	0	0	7.85
0	0	0.49	3.76	0	0	0	0	0	0	0	0	0	0	0	0	8.35
0	0	3.09	5.2	2.25	5.5	2.73	0	0	8.42	0	0	0	0	0	0.87	7.82
0	0	1.2	0	0	0	0	0	0	0	0	4.63	0	0	5.84	0	8.12
0	0	3.41	3.14	6.35	0.17	5.87	0	0	0	0	2.79	0	0	0	0	7.58
0	0	5.56	3.63	0	0.19	0.84	0	0	0	4.2	0	0	0	5.58	0	8.47
0	0	0.67	0	0	0.08	0	0	0	0	0	0	0	0	0	0	7.78
0	0	6.57	0	0.75	0	3.06	0	0	0	0	0	0	0	0	0	6.14
0	0	0.17	0	0	1.12	0	0	0	0	0	0	0	0	0	0	9.51
0	0	0.4	0	0	3.01	0	0	0	0	0	0	0	0	0	0	6.93
0	0	0.81	0	0	0.42	0	0	4.96	0	0	0	0	0	0	0	4.74
0	0	0.8	0	0	0	0	0	0	0	0	0	0	0	0	6.48	0.1
0	0	2.92	0.24	0	0.04	0	3.63	0	0	6.87	0	0	0	0	0	3.29
0	0	0.39	0	0	3.04	0	0	0	0	0	0	0	0	0	0	6.48
0	0	0.54	0	0	0	0	0	0	0	0	0	0	0	0	0	6.01
0	0	6.04	0.08	4.96	0.04	0	0	0	0	0	0	0	0	0	6.33	8.11
0	0	6.25	6.47	5.49	3.14	0	0	0	7.25	0	0	0	0	0	6.69	8.64
0	0	0.15	0	0	0.08	0	0	0	4.05	0	0	0	0	0	7.5	7.9
0	0	1	0	0	2.54	0	0	0	0	0.81	0	0	0	5.77	0	6.78
0	0	0.81	0	0	2.63	0	0	0	0	0	4.23	0	0	0	0	6.34
0	0	6.32	0	0	0	0	0	0	0	0	0	0	0	0	6.91	0.14
0	0	0.8	4.72	0	3.38	0	0	0	2.49	0	0	0	0	0	6.23	6.41
0	0	8.19	0	1.23	0	0	0	0	5.03	0	0	0	0	0	0	2.76
0	0	0.66	0	4.47	0	5.49	0	0	0	0	0	0	0	0	0	6.22
0	0	6.5	0	0	4.12	0	0	0	0	0	0	0	0	0	10.12	6.75
0	0	2.78	4.53	0	0.01	0.21	2.95	0	5.39	0	0	0	0	0.41	0	6.38
0	0	0.84	5	0	0	0	0	0	0	0	0	0	0	0	0	0
0	0	0.47	0	0	0.06	0	0	6.51	0	3.04	0	0	0	4.25	7.62	6.23
0	0	0.2	0	0	5.57	0	0	0	0	0	0	0	0	0	0	8.6
0	0	1.45	1.71	2.55	0.15	0	0	0	0	0	0	0	0	0	0	7.34
0	0	6.49	0.85	0.23	0.34	0	0	0	0	0	0	0	0	0	0	5.63
0	0	5.35	5.38	0	0	0	0	0	0	0	0	0	0	0	7.88	7.09
0	0	1.61	1.53	0	0	0	0	0	6.46	0	0	0	0	5.67	0	6.02
0	0	6.48	0	0	0.03	5.27	0	0	0	0	0	0	0	0	7.83	8.02
0	0	0.37	4.77	0	0	0	0	0	0	0	0	0	0	0	0	3.03
0	0	1.24	0.12	0	3.6	4.35	1.44	4.9	5.81	0	0	0	0	0	0	7.3
0	0	0	5.63	0	0.08	0	0	0	0	1.07	0	0	0	0	6.1	7.49
0	0	0.21	0.71	0	0	0	0	0	0	0	0	0	0	0	0	7.74
0	0	7.53	0	2.79	0.17	0	0	0	5.65	0	0	0	0	4.17	7.31	7.75
0	0	1.02	0	0	4.31	0	0	0	0	0	0	0	0	6.72	0	0.03
0	0	0.29	0	0	0	0	0	0	0	0	0	0	0	0	0	6.81
0	0	4.9	2.83	0	0	5.76	0	0	0	0	0.06	0	0	0	0.58	7.83
0	0	4.44	0	0	3.51	0	0	0	1.73	0	0	0	0	0	0	8.39
0	0	1.08	2.07	0	3.02	4.62	0	0	4.02	0	0	0	0	0	0.64	5.11
0	0	1.02	0.43	0	0.2	0	0	0	0	0	0	0	0	0	0	3.14
0	0	0.98	0	0	0	0	0	0	0	0	0	0	0	0	4.41	7.27
0	0	0.71	0	0	0	0	0	0	4.09	0	0	0	0	0	0	6.39
0	0	0.61	4.87	0	0.09	0	0	0	0	0	0	0	0	2.89	10.06	6.35
0	0	7.23	0	0	0	0	0	0	5.78	0	0	0	0	0	0	8.27
0	0	0.63	0	0	0.09	4.7	0	0	0	0	0	0	0	7.25	5.64	5.73
0	0	0	0	0	0.07	0	0	0	6.53	0	0	0	0	0	0	5.8
0	0	0.94	0	0	0	0	0	0	0	0	0	0	0	6.77	6.46	7.11
0	0	0.74	0	0	0.22	0	0	0	0	0	0	0	0	0	6.8	0.13
0	0	1.97	0	0	0.14	0	0	0	0	0	0	0	0	0	5.6	8.12
0	0	1.87	1.67	0	0.21	0	0	0	0	0	0	0	0	0	0	6.9
0	0	0.54	6.63	0	3.64	0	0	0	0	0	0	0	0	0	7.76	6.46
0	0	1.26	0	0	0.36	0	0	0	0	0	0	0	0	7.12	0	7.76
0	0	0.71	0	0	0.23	0	0	0	6.62	0	0	0	0	5.42	7.26	8.08
0	0	3.56	0.72	0	0	5.9	0	0	5.61	0	0	0	0	5.41	6.49	7.55
0	0	0.51	0	0	0	0	5.76	0	0	0	0	0	0	0	0	6.74
0	0	0.53	0.2	0	3.89	0	0	0	6.34	0	0	0	0	1.03	9.09	8.08
0	0	0.22	0	0	1.1	0	0	0	0	0	0	0	0	0	0	5.2
0	0	1.08	0	0	0.13	0	1.83	0	6.86	0	0	0	0	10.54	0	8.36
0	0	8.77	0	6.78	3.37	0	0	0	0	0	0	0	0	0	9.53	6.96
0	0	1.81	4.68	5.89	0	4.16	0	0	5	0	0	0	0	7.63	7.06	6.67
0	0	7.63	4.11	6.37	5.05	0	6.05	0	6.74	0	0	0	0	0	4.41	8.54
0	0	0	0	0	4.67	0.87	0	0	0	0	0	0	0	0	0	8.04
0	0	1.6	0	0	0.09	0	0	0	0	0	0	0	0	6.02	0	5.99
0	0	1.85	5.36	1.57	0.14	0	0	0	7.21	0	0	0	0	0	0	7.61
0	0	8.68	3.81	0	0	5.15	4.07	0	7.61	0	0	0	0	0	5.8	8.22
0	0	0.73	0	0	0	2.96	0	0	5.59	0	0	0	0	0	0	8.08
0	0	0.73	3.73	3.37	2.56	0	0	0	0	0	0	0	0	0.21	0	6.86
0	0	1.03	0	0	4.99	0	0	0	0	0	0	0	0	0	0	8.17
0	0	2.43	1.14	0	0	3.14	0	0	8.07	0	0	0	0	0	3.28	7.51
0	0	1.26	2.91	0	0.22	0	0	0	7.05	0	0	0	0	6.79	5.61	7.1
0	0	1.79	0	0	0.3	7.19	0	0	0	0	0	0	0	7.63	0	8.53
0	0	1.31	0	0	0	0	0	0	6.6	1.66	0	0	0	7.18	7.16	3.05
0	0	2.08	0	0	0.23	4.99	0	0	5.91	0	0	0	0	0	0	0.14
0	0	2.23	0	0	0	0	0	0	0	0	0	0	0	0	0	6.78
0	0	4.48	0	0	0.08	0	3.45	0	0	0	0	0	0	0	8.97	7.48
0	0	1.05	0	0	0	0	0	5.89	0	0	0	0	0	0	0	5.97
0	0	1.3	0	0	0	2.58	0	0	0	0	0	0	0	8.61	0	3.94
0	0	0.27	0.38	0	4.45	0	0	0	7.68	0	0	0	0	0	0	7.26
0	0	1	0	0	1.43	0	0	0	2.08	0	0	0	0	0	0	0.1
0	0	0.94	0	0	0.19	0	0	0	0	0	0	0	0	6.1	0	7
0	0	0.37	0	0	2.12	2.41	4.4	0	6.84	0	0	0	0	0	0	4.72
0	0	5.97	0	0	0.17	0	0	0	0	0	0	0	0	0	7.4	1.53
0	0	0.7	0	0	0	0	0	0	0	0	0	0	0	7.5	0	6.34
0	0	1.08	1.21	0	0	0	0	0	0	0	0	0	0	7.72	6.96	4.18
0	0	1.07	6.05	0	0	0	0	0	0	0	0	0	0	0	0	5.12
0	0	0.55	0	0	0	0	0	0	0	0	0	0	0	0	0	1.37
0	0	7.3	3.37	6.21	0	7.23	0	0	5.2	0	0	0	0	0	7.72	7.76
0	0	0.48	0	0	0	0	0	0	0	0	0	0	0	0	0	3.23
0	0	0.54	0	0	4.68	0	0	0	0	0	0	0	0	6.3	0	7.28
0	0	0	1.65	0	0	5.11	4.83	0	0	0	0	0	0	3.57	6.93	7.66
0	0	0.33	2.56	5.41	0	0	0	0	5.49	0	0	0	0	0	7.02	7.47
0	0	1.2	0	0	0	0	0	0	0	0	0	0	0	0	0	0.57
0	0	1.76	0	0	0	0	0	0	0	0	0	0	0	0	0	0
0	0	1	0	0	0.22	0	0	0	0	3.12	0	2.28	0	8.06	0	7.37
0	0	0.92	0	0	0	0	0	0	0	0	0	0	0	8.55	0	6.38
0	0	0.35	4.28	0	0	0	0	0	0	0	0	0	0	0	0	5.63
0	0	0.83	0.63	0	0	0	0	0	5.46	0	0	0	0	6.47	4.78	7.73
0	0	0.55	0	0	0	0	0	0	0	0	0	0	0	0	0	0.05
0	0	0.34	0	0	4.54	5.62	0	0	0	0	0	0	0	0	5.7	7.89
0	0	3.21	0.15	6.55	0.12	0	0	0	7.07	0	0	0	0	0	7.54	7.89
0	0	0.66	0	0	0	0	0	0	0	0	0	0	0	7.25	0	6.79
0	0	0.27	0	0	3.18	0	0	4.06	0	0	0	0	0	5.82	0	5.69
0	0	0.51	0	0	0.01	0	0	0	0	0	0	0	0	0	0	0.14
0	0	0.5	0	0	0	0	4.69	0	0	0	0	0	0	0	0	4.57
0	0	6.87	0	4.75	0.08	3.24	0	0	3.86	0	0	0	0	0	0	7.19
0	0	1.2	0	0	0.17	3.21	0.24	0	0	0	0	0	0	0	0	6.44
0	0	0.61	0	0	0.33	0	0	0	7.16	0	0	0	0	5.78	0	7.22
0	0	1.05	1.64	0	0.57	0	0	0	4.19	0	0	0	0	0	7.99	7.59
0	0	7.8	0	0	0	0	0	0	1.39	0	5.53	0	0	0	0	5.39
0	0	1.03	0	0	0.19	0	0	0	0	0	0	0	0	0	0	5.14
0	0	0.33	0	0	3.6	0	0	0	5.79	0	0	0	0	0	0	6.83
0	0	4.28	0	0	0.05	0	2.35	0	6.25	0	0	0	0	0	0	8.1
0	0	6.34	1.2	0	0	0.57	0	0	4.12	0	0	0	0	0	7.7	7.05
0	0	0.78	0	0	0	0	0	0	0	0	0	0	0	0	0	5.86
0	0	0.51	4.04	0	0.13	0	0	0	0	0	0	1.29	0	0	0	7.72
0	0	7.01	0	2.72	0	0	0	0	8.26	0	0	0	0	0	4.84	7.97
0	0	7.79	1.24	0.98	0	0	0	0	4.98	0	0	0	0	0	5.3	7.95
0	0	0.65	0	0	1.66	0	0	0	3.92	0	0	0	0	0	0	6.4
0	0	1.39	0	0	0	0	0	0	6.36	0	0	0	0	0	10.05	6.51
0	0	0.93	0	0	0.04	0	0	7.4	0	0	0	0	0	0	0	0
0	0	6.24	5.17	0	0	0	0	0	5.79	0	0	0	0	0	6.31	6.79
0	0	1.2	0	0	0.07	0	0	0	7.8	0	0	0	0	0	0	5.44
0	0	0.54	0	0	0.02	0	0	0	0	0	0	0	0	0	0	6.22
0	0	0.61	0	0	0	0	0	0	5.14	0	0	0	0	3.18	0	0.06
0	0	0.21	0	0	0.18	0	0	0	0	0	0	0	0	0	0	6.22
0	0	0.58	0	0	0	2.7	0	0	0	0	0	0	0	0	0	0.24
0	0	0.76	0	0	0	4.08	0	0	7.07	0	0	0	0	0	0	0.09
0	0	0.18	0	0	0.31	0	0	0	0	0	0	0	0	4.84	0	8.03
0	0	7.73	0	0	5.5	0	0	0	5.4	0	0	0	0	0	0	0.15
0	0	1.61	0	0	0	0	0	0	0	0	0	0	0	4.41	0	7.42
0	0	6.41	0	0	0.28	0	0	0	0	0	0	0	0	0	10.26	5.52
0	0	0.22	0	0	0	3.67	0	0	0	0	0	0	0	0	0	5.73
0	0	0	0.95	0	0	0	0	0	0	0	0	0	0	0	0	7.89
0	0	0.88	0	0	0	0	0	0	5.83	0	0	0	0	0	0	7.39
0	0	0.11	0	2.14	0	1.7	0	0	6.54	0	0	0	0	3.66	0	6.59
0	0	0.41	0	0	2.65	0	0	0	0.25	0	0	0	0	0	0	3.5
0	0	1.12	0	0	3.64	2.24	0	0	4.92	0	4.73	1.24	0	0	0	5.61
0	0	0.62	0	0	0	0	0	0	0	0	0	0	0	0	0	6.94
0	0	1.04	0	0	5.07	0	0	0	6.48	0	0	0	0	0	0	7.54
0	0	0.81	0	0	3.37	0	0	0	8.01	0	0	0	0	0	0	7.18
0	0	4.29	4.85	3.29	0.13	0	3.26	0	0	0	0	0	0	0	6.68	7.78
0	0	6.64	6.46	0	0	0	2.54	0	5.25	0	0	0	0	0	6.42	6.78
0	0	0.86	0.33	0	0	0	0	0	6.17	0	0	0	0	0	8.85	7.18
0	0	0.23	0	0	0.07	0	0	0	3.48	0	0	0	0	0	0	0.13
0	0	5.24	0	0	3.96	2	0	0	7.08	0	0	0	0	0	6.2	7.86
0	0	7.48	0	0.55	0	0	0	0	6.44	0	0	0	0	0	6.99	8.14
0	0	0	0	0	0	0	0	0	6.09	0	0	0	0	6.45	0	7.72
0	0	7.01	2.82	0	0.05	0	0	0	6.64	0	0	0	0	0	0	7.76
0	0	7.48	0	1.47	0	0	0	0	7.45	0	0	0	0	0	0	0
0	0	5.41	0	0	0	0	0	0	7.58	0	0	0	0	0	6.55	7.64
0	0	0.15	6.8	0	0	0	0	0	0	0	0	0	0	0	9.74	8.41
0	0	4.25	3.82	0	0	0	0	0	5.46	0	0	0	0	0	0	2.16
0	0	8.09	4.57	1.89	0	3.38	0	0	6.65	0	4.95	0	0	0	5.94	8.38
0	0	7.69	0	0.19	0.08	0	0	0	5.36	0	0.1	0	0	0	0	6.42
0	0	0.41	0	0	0	0	0	0	0	0.98	0	0.84	0	0	0	0.22
0	0	6.51	0	0	0	0	0.23	0	6.96	0	0	0	0	0	6.18	7.05
0	0	1.01	0	5.31	0	0	0	0	6.73	0	4.26	0	0	0	0	7.73
0	0	6	5.06	4.72	0	0	0	0	4.43	0	0	0	0	0	0	8.08
0	0	3.41	0	0.43	5.07	0	0	0	6.92	0	0	0	0	0	0	0.27
0	0	6.78	3.35	3.36	4.96	0	0	0	0	0	0	0	0	0	0	8.77
0	0	1.13	0	0	0.1	0	6.07	5.65	0	0	0	0	0	6.73	0	5.27
0	0	4.95	4.09	0	0	0	0	0	0	0	0	0	0	0	8.62	7.24
0	0	0.29	0.09	6.68	0.05	0.07	0	0	6.6	0	0	0	0	0	8.93	3.87
0	0	0.61	0	0	0	0	0	5.52	0	0	0	0	0	5.12	9.94	6.84
0	0	6.78	0	4.74	1.81	0	0	0	5.76	0	0	0	0	0	0.36	6.61
0	0	7.42	1.37	3.59	0.16	0	5.83	0	6.33	0	0	0	0	0	6.63	7.2
0	0	0.83	0	0	0	0	0	0	0	0	0	0	0	0	6.66	6.95
0	0	0.29	0	0	0.08	0	0	0	3.32	0	0	0	0	5.35	6.5	3.79
0	0	0.12	0	0.23	0	0	0	0	7.53	0	2.75	0	0	0	0	7.62
0	0	0.11	0	0	0	0	0	0	7.97	0	1.76	0	0	0	0	7.26
0	0	0.47	0	6.9	0	0	0	0	1.61	0	0	0	0	0	0	6.16
0	0	6.57	0	0	0	0	0	0	0	0	0	0	0	5.1	8.27	6.3
0	0	0.24	0	0	0	0	0	5.76	0	0	0	0	0	0	8.72	6.93
0	0	0.19	5.13	0	0.09	0	0	0	0	0	0	0	0	4.19	10.12	7.99
0	0	7.06	0	1.37	0.07	0	0	0	6.49	0	3.36	0	0	0	0	8.15
0	0	5.47	0	4.46	0	5.78	0	0	6.91	0	0	0	0	0	5.67	8.56
0	0	0.04	0	0	0	0	0	0	0	0	0	0	0	0	7.23	7.74
0	0	0.57	5.92	4.74	0.01	0	0	0	0	0	0	0	0	0	3.32	7.41
0	0	0.91	0	0	0.1	0	0	0	0	0	0	0	0	0	0	6.44
0	0	0.72	0	0	0	0	0	6.94	0	0	0	0	0	0	7.54	6.01
0	0	5.98	0	0	0	0	0	0	0	0	0	0	0	0	9.25	7.58
0	0	6.24	4.15	0	0	0	0	0	8.56	0	0.15	0	0	0	6.48	6.88
0	0	0.31	4.93	0	0	0	0	0	5.61	0	0	0	0	0	0	6.29
0	0	0.24	0	0	0	0	4.04	0	7.85	0	0	0	0	0	0	8.53
0	0	0.61	2.04	0	0	0	0	6.34	0	0	0	0	0	6.08	9.29	6.8
0	0	0.81	0	0	0.19	0	0	0	7.07	0	0	0	0	0	0	0.19
0	0	0	5.77	0	3.89	0	0	0	6.14	0	0	0	0	0	6.53	8.21
0	0	5.52	0	0	0.08	0	0	0	0	0	0	0	0	4.86	7.59	7.19
0	0	0.39	0	0	0	0	0	0	0	0	0	0	0	0	0	0.17
0	0	0.56	2.55	0	0	0	0	0	0	0	0	0	0	0	0	7.61
0	0	1.28	0	0	0	0	5.76	0	0	0	0	0	0	0	0	9.24
0	0	0.38	0	0	0.08	0	0	0	0	0	0	0	0	0	5.8	8.03
0	0	0.28	0	0	0	0	0	0	0	0	0	0	0	0	8.86	7.67
0	0	0.37	0	0	5.36	0.46	0	0	0	0	0	0	0	0	0	7.99
0	0	0.37	0	0	0	0	0	0	0	0	0	0	0	0	0	7.51
0	0	0.25	2.87	0	0	0	0	0	0	0	0	0	0	0	11.25	5.92
0	0	4.4	0	0	0	0	0	0	0	0	0	0	0	0	11.34	4.22
0	0	0.5	1.18	0	0	0	0	3.98	0	0	0	0	0	0	8.73	6.32
0	0	0.4	0	0	0.13	0	0	0	3.7	0	0	0	0	1.05	7.41	4.97
0	0	6.92	0	0	0	0	5.32	0	6.57	0	0	0	0	0	8.42	7.79
0	0	0.27	4.15	0	0.17	0	0	0	0	0	0	0	0	0	0	8.32
0	0	0.22	2.72	0	0	0	0	0	7.76	0	0	0	0	0	0	7.12
0	0	5.85	0	0	0	0	0	0	0	0	0	0	0	6.14	8.41	7.86
0	0	0.31	0	0	0	0	0	0	0	0	0	0	0	0	0	7.86
0	0	0.58	1.56	0	0	0	0	0	7.24	0	0	0	0	0	0	6.05
0	0	0.5	0	0	0.09	0	4.42	0	7.09	0	0	0	0	0	0	0.93
0	0	0.22	3.54	0	0.09	0	0	3.7	0	0	0	0	0	0	0	6.89
0	0	2.33	3.59	7.46	0	0	0	0	0	0	6.83	0	0	0	8.38	8.5
0	0	0.4	0	0	0.13	0	0	0	0	5.98	0	0	0	0	8.16	7.38
0	0	1	5.89	0	0	0	0	0	0	0	0	0	0	0	0	7.28
0	0	0.55	0	0	0	0	0	0	0	0	0	0	0	0	8.97	7.13
0	0	0.33	0	0	0	0	0	0	0	0	0	0	0	0	0	7.08
0	0	0.1	0	4.01	0	0	0	0	7.66	0	0	0	0	3.3	8.58	8.17
0	0	1.23	0	0	0	0	0	0	0	0	0	0	0	0	7.25	7.22
0	0	0.01	0	0	0	0	0	0	0	0	0	0	0	5.13	7.7	7.55
0	0	0.77	0	0	0	0	0	0	0	0	0	0	0	0	7.51	0.73
0	0	0.98	0	0	3.46	0	0	0	2.89	0	0	0	0	0	0	0.77
0	0	0.1	0	0	0.01	0	0	0	6.21	0	0	0	0	0	0	0.07
0	0	0.41	0.22	4.03	0	0	0	0	8.47	0	0	0	0	0	0	8.41
0	0	1.02	3.73	0	0.2	0	0	0	0	0	0	0	0	0	0	6.55
0	0	0.62	0	0	0.22	0	0	0	0	0	0	0	0	0	0	7.87
0	0	0.56	0	0	0.08	0	0	0	0	0	0	0	0	6.11	8.37	8.2
0	0	0.64	0	0	0	0	2.95	0	0	0	0	0	0	0	9.35	7.5
0	0	0.34	1.36	1.66	0.04	0	0	0	0	0	0	0	0	0	9.19	8.73
0	0	6.44	0	1	0	0	0	0	6.34	0	4.88	0	0	0	0	7.22
0	0	0.34	0	0	4.94	0	0	0	6.61	0	0	0	0	0	0	7.67
0	0	0.84	3.39	0	4.1	0	0	0	7.4	0	0	0	0	0	0	7
0	0	2.73	6.49	0	0	0.37	0	0	8.25	0	0	0	0	0	9.69	8.6
0	0	0.22	0	0	0.49	0	0	0	0	0	0	0	0	5.93	0	0.09
0	0	0.51	0	0	0	0	4.52	0	5.95	0	0	0	0	0	3.65	6.56
0	0	0	0	0	0	0	0	0	0	0	0	0	0	0	8.6	7.83
0	0	0.94	4.59	0	3.38	0	0	0	5.93	0	0	0	0	0	9.24	7.11
0	0	0.42	0	0	4.9	0	0	0	4.76	0	0	0	0	0	0	6.81
0	0	7.78	0.14	0	0	0	2.46	0	8.46	0	0	0	0	0	8.25	8.66
0	0	1.51	0	0	0.25	4.44	0	0	0	0	0	0	0	0	8.31	6.11
0	0	6.17	0	0	0	0	0	0	5.49	0	0	0	0	0	0.51	8.18
0	0	0	0	0	0	0	0	0	0	0	0	0	0	0	0	6.94
0	0	0.17	0	0	2.97	0	0	0	0	0	0	0	0	0	0	6.49
0	0	0.37	0	0	0.08	0.29	0	0	5.29	0	0	0	0	0	8.44	7.69
0	0	6.36	4.38	0	0	0	0	0	5.64	0	0	0	0	0	8.77	7.72
0	0	3.92	0	0.08	0	0	0	0	0	0	3.36	0	0	0	8.7	5.94
0	0	5.75	0.47	1.97	0	0	0.99	0	5.31	0	4.51	0	0	0	8.12	7.07
0	0	5.8	0	0	0	0	0	0	5.12	0	0	0	0	0	6.73	8.23
0	0	0.56	0	0	0	0.68	0	0	0	0	0	0	0	0	1.01	0.71
0	0	0.38	0	0	0.51	0	0	0	0	0	6.71	0	0	0	0.49	7.32
0	0	0.52	0	0	0	0.79	4.64	0	0	0	0	0	0	0	0	6.93
0	0	0.4	6.18	0	4.63	0	0	0	0	0	0	0	0	0	0	5.61
0	0	0.38	1.29	2.82	5.24	0	0	6.41	0	0	0	0	0	0	6.46	7.41
0	0	0.8	0	0	0.05	0	0	0	0	0	0	0	0	0	0	4.58
0	0	0	0	0	0	0	0	0	0	0	0	0	0	0	0	5.85
0	0	0.62	0.47	0	3.21	0	0	0	0	0	0	0	0	0	8.67	7.64
0	0	0.84	0	0	0	0	0	0	0	0	0	0	0	0	0	0.06
0	0	1.55	0	2.05	0.01	0	0	6.89	6.37	0	0	0	0	0	9.95	7.47
0	0	7.79	0	0	0	0	0	0	4.85	0	0	0	0	5.01	7.82	8.13
0	0	7.29	0.08	0	5.79	0	0	0	5.6	0	0	0	0	0	0	4.44
0	0	2.34	0	2.17	0	4.04	0	0	5.55	0	1.6	0	0	1.36	0	6.53
0	0	0.72	6.44	0	0	0	5.98	0	0	0	0	0	0	0	0	7.21
0	0	0.69	0	0	0	0	0	0	0	0	0	0	0	0	0	7.65
0	0	0	0	0	0.11	0	0	0	0	0	0	0	0	0	3.58	5.54
0	0	1.46	0	0.27	0	0	0	0	7.33	0	0	0	0	3.92	0	5.78
0	0	2.94	0	0	0.11	0	0	0	6.02	0	0	0	0	0	8.56	7.11
0	0	0.66	0	0	0.11	0	0	0	0	0	0	0	0	3.12	8.78	7.28
0	0	7.03	0	0	0.18	0	0	0	6.33	0	0	0	0	4.15	6.93	6.37
0	0	4.21	0	0	1.08	0	0	4.66	0	0	0	0	0	4.18	0	0.39
0	0	0.5	0	0	0	0	0	0	0	0	0	0	0	0	8.9	7.13
0	0	0.75	0	0	0	0	0	0	5.25	0	0	0	0	0	0	5.9
0	0	0.29	0	0	2.23	0.07	1.48	0	6.06	0	0	0	0	0	0	5.9
0	0	0.36	5.93	0	0	0	0	0	0	6.81	0	0	0	0	0	5.2
0	0	0.94	4.96	2.87	0.09	0	0	0	6.24	0	0	0	0	0	0	7.77
0	0	0.29	0	0	0.83	0	0	5.8	0	0	0	0	0	0	0	0
0	0	0.51	4.89	0	0	0	0	5.84	0	0	0	0	0	0	0	6.28
0	0	0.43	0	0	0	0	0	0	4.76	0	0	0	0	0	0	5.82
0	0	6.3	0	0	0.06	0	0	8.19	0	0	0	0	0	0	8.9	5.89
0	0	0.53	0	0	0	0	0	0	6.54	0	0	0	0	0	0	5.88
0	0	0	0	0	0	0	0	0	6.3	0	0	0	0	0	0	0.81
0	0	0.64	1.17	0	0	0	0	0	0	0	0	0	0	0	6.62	7.97
0	0	0.75	0	0	0	0	0	0	7.06	0	0	0	0	0	0	6.74
0	0	0.7	0	0	0.15	0	0	0	0	0.15	0	0	0	0	0	5.34
0	0	0.99	4.95	0	0	0	0	0	5.86	0	0	0	0	0	6.44	6.55
0	0	0.52	0	0	0	0	0	0	0	1.67	0	0	0	0	0.67	7.1
0	0	1.27	4.93	0	0	0	0	0	0	0	0	0	0	0	0	9.34
0	0	6.7	4.82	7.52	0	6.81	0	0	0	0	0	0	0	0	11.81	6.04
0	0	6.78	0	0	0.57	6.28	4.74	0	3.43	0	0	0	0	0	0	8.14
0	0	5.78	0	7.04	0.86	0	0	0	7.97	0	0	0	0	7.84	1.21	7.2
0	0	1.11	2.99	4.99	0.11	3.38	0	0	0	0	1.26	0	0	0	10.49	7.99
0	0	0.79	0	0	0.45	0	0	0	0	0	0	0	0	0	0	6.69
0	0	6.97	0	0	0	0	3.68	0	6.31	0	0	0	0	0	7.87	7.64
0	0	1	0	0	1.08	0.57	0	0	0	0	0	0	0	0	1.94	8.31
0	0	2.06	0	0	0.32	0	0.63	0	7.14	0	0	0	0	0	0	8.07
0	0	6.03	0	0	2.16	0	0	0	6.95	0	0	0	0	0	0	0.77
0	0	2.71	0	0	0	0.59	0	0	0	0	0	0	0	0	6.71	8.11
0	0	0.75	0	0	0	7.07	0	0	0	0	0	0	0	6.34	0	8.04
0	0	0	0	0	5.7	0	0.45	0	6.09	0	0	0	0	0	0	5.02
0	0	0.63	0	0	0	0	0	0	0	0	0	0	0	0	3.73	6.56
0	0	1.65	5.99	0	5.5	0	0	0	0	0	0	0	0	5.8	8.87	8.03
0	0	1.7	0	0.6	0	0	2.91	0	5.76	0	0	0	0	0	0	6.1
0	0	0.22	0	0	0.08	2.26	0.88	0	1.49	0	0	0	0	0	0	7.14
0	0	0.68	0	0	0	0	0	0	0	0	0	0	0	0	8.57	6.04
0	0	0.76	0	0	0.39	0	0	0	0	0	0	0	0	0	6.39	8.55
0	0	7.45	0	0	0	0	0	0	4.04	0	0	0	0	0	0	8.06
0	0	7.63	3.52	2.18	0.31	0.87	0	0	4.85	0	0	0	0	0	4.52	7.48
0	0	6.81	0	0	5.1	0	0	0	1.3	0	0	0	0	0	0	8.63
0	0	2.35	4.51	0	3.35	0	0	0	0	0	0	0	0	0	0	6.54
0	0	5.83	4.2	0.25	0.2	0	0	0	0	0	0	0	0	0	5.89	7.81
0	0	1.26	2.83	0	0.92	0	5.11	0	5.75	0	0	0	0	0	0	7.71
0	0	7.33	4.34	3.21	5.39	0	4.65	0	4.78	0	0	0	0	0	0	7.98
0	0	3.02	4.88	0	0	0	0	0	0	0	0	0	0	0	0	6.63
0	0	3.27	0	0	0	0	0	0	0	0	0	0	0	0	0	7.16
0	0	4.73	0	0.47	0	5.67	0	0	4.72	0	0	0	0	0	0	7.38
0	0	4.66	0	0	0.28	0	0	6.22	0	0	0	0	0	1.19	7.44	8.23
0	0	4.03	3.99	6.5	1.52	4.99	3.88	0	5.06	0	0	0	0	0	0	8.29
0	0	0	0.8	0	6.09	0	0	0	5.96	0	0	0	0	0	0	6.51
0	0	1.3	0	0	0	0.68	0	0	0	0	0	0	0	0	1.88	6.72
0	0	5.74	0	6.25	5.73	1.25	2.61	0	5.64	0	0	6.11	0	0	1.24	8.14
0	0	0.43	4.15	0	0	0	0	0	0	0	0	0	0	0	2.27	7.98
0	0	5.88	0	0	0.5	0	0	0	4.61	0	0	0	0	0	0	5.76
0	0	1.11	2.21	0	3.97	0	0	0	6.9	0	0	0	0	0	0	8.33
0	0	0.51	0	0	0.24	0	0	0	6.7	0	0	0	0	0	7.36	5.37
0	0	2.68	0	0	0	0	0	0	9.37	0	0	0	0	0	0	0
0	0	1.49	0	0	0	0	0	0	0	0	0	0	0	0	9.8	7.28
0	0	5.28	2.84	1.49	0	7.78	0	0	6.95	0	0	0	0	0	0	8.83
0	0	1.14	0	0	0	0	0	0	0	0	2.18	0	0	4.51	7.24	7.16
0	0	5.49	0	4.34	4.86	0	4.29	0	7.29	0	0	0	0	0	0	6.99
0	0	5.3	0	0	0	0	0	0	7.01	0	0	0	0	0	11.85	5.63
0	0	6.63	0	4	6.15	0	3.65	0	8.39	0	0	0	0	0	0	8.43
0	0	1.1	3.89	0	0	0	0	0	5.15	0	0	0	0	0	6.81	6.63
0	0	0.66	5.69	0	1.77	0	3.32	0	0	0	0	0	0	0	0	5.06
0	0	0	4.72	1.23	2.43	0	0	0	7.67	0	0	0	0	0	0	8.54
0	0	0.25	2.36	0	0.24	0	0	0	0	0	0	0	0	0	0	7.85
0	0	5.89	5.82	7.08	0	0	0	0	0	0	0	0	0	0	7.81	7.53
0	0	0.2	4.03	0	5.49	0	0	0	7.11	0	0	0	0	0	6.4	7.8
0	0	2.87	3.62	0	0	0	0	0	0	0	0	0	0	0	0	8.7
0	0	1.16	0	0	0.23	0	0	0	0	0	0	0	0	5.96	0	7.75
0	0	0	0	0	0	0	0	0	0	0	0	0	0	0	0	7.38
0	0	7.57	5.4	6.56	0.19	0	0	0	6.91	0	0	0	0	0	7.1	8.33
0	0	1.14	5.65	0	6.02	0.59	0	0	0	0	0	0	0	0	1.32	7.51
0	0	7.09	5.03	3.21	0.44	0	0	0	7.18	0	0	0	0	0	8.17	4.37
0	0	1.05	0	0	0	0	4.79	0	6.96	0	0	0	0	0	0	7.3
0	0	7.2	0	0	0	0.44	0	0	6.1	0	0	0	0	0	6.28	7.51
0	0	3.76	3.09	0	5.73	0	0	0	6.52	0	0	0	0	0	7.13	6.96
0	0	0.42	0	0	3.42	0	0	0	0	0	0	0	0	0.55	6.46	5.72
0	0	1.33	0	0	0	1.2	0	0	0	0	0	0	0	0	0	9.2
0	0	6.14	3.32	6.58	0.35	5.69	5.44	0	5.8	0	0	0	0	0	8.24	7.35
0	0	0	3.06	0	0	0	0	0	6.52	0	5.8	0	0	0	0	5.86
0	0	0.76	4.67	0	0.4	1.92	0	0	0	0	0	0	0	0	6.32	6.33
0	0	6.61	0	0	6.32	0	0	0	6.29	0	0	0	0	0	0	7.65
0	0	2	0	0	0	0	0	0	0	0	0	0	0	0	9.09	8.55
0	0	2.8	4.37	0	0	0	0	0	4.29	0	0	0	0	0	8.23	7.91
0	0	6.34	0	5.13	3.94	0	0	0	5.56	0	0	0	0	0	6.66	7.75
0	0	0.52	1.72	0	0.66	2.04	0	0	0	0	0	0	0	0	0	6.03
0	0	1.03	0	0	0.25	0	0	0	6.77	0	0	0	0	0	0	8.21
0	0	5.15	0.4	0.15	0	0	0	0	0	0	0	0	0	0	0	7.03
0	0	3.8	6.14	0	3.27	0	0	0	8.61	0	0	0	0	0	9.3	8.86
0	0	1.41	5.58	0	0	0	0	0	0	0	0	0	0	0	9.48	8.51
0	0	6.18	0	0	0	0	0	0	9.47	0	0	0	0	0	0	7.91
0	0	0.34	0	1.59	0	0	0	0	0	0	0	0	0	0	0	7.13
0	0	3.73	2.02	0	0	0	0	0	5.84	0	0	0	0	0	9.13	8.66
0	0	2.41	0	1.47	4.59	0.32	0	0	5.1	0	0	0	0	0	0	5.62
0	0	4.28	3.06	0	3.35	0	6.24	0	0	0	0	0	0	0	7.32	8.92
0	0	2.2	5.04	0	0	0	0	0	0	0	0	0	0	0	0	8.64
0	0	7.66	0	7.58	0	6.16	0	0	0	0	0	0	0	0	7.93	6.65
0	0	3.96	0	0	0.39	0	0	0	7.99	0	0	0	0	0	0	9.21
0	0	0.73	0	0	0	0	0	0	0	0	0	0	0	0	8.09	7.05
0	0	1.13	0	0	0.51	0	0	0	0	0	0	0	0	0	8.8	8.04
0	0	1.4	1.76	0	5.31	0.53	3.59	0	6.72	0	0	0	0	0	0	8.32
0	0	0	5.41	0	4.9	0	0	0	8.16	0	0	0	0	0	8.64	6.26
0	0	0.55	0	0	5.35	0	0	0	0	0	0	0	0	0	6.26	8.62
0	0	7	3.79	4.81	0	6.49	4.76	0	5.78	0	0	0	0	0	7.39	8.2
0	0	1.01	2.64	0	1.24	0.84	0	0	0	0	0	0	0	0	0	7.37
0	0	1.96	5.43	0	5.71	0	0	0	7.46	0	0	0	0	0	0	7.99
0	0	3.09	3.96	0	0.26	0	0	0	0	0	0	0	0	2.23	7.48	7.62
0	0	5.72	0.92	0	3.68	0	0	0	0	0	0	0	0	0	0	5.24
0	0	4.79	0	0	0	0	0	0	0	0	0	0	0	0	11.65	4.3
0	0	8.42	3.99	5.72	0	0	0	0	6.69	0	0	0	0	0	7.09	9.15
0	0	1.76	4.65	6.91	0	2.1	0	0	7.63	0	0	0	0	0	0	8.67
0	0	1.03	0	0	0.16	0	0	0	0	0	0	0	0	0	0	7.65
0	0	1.3	0	0	0.89	0	0	0	0	0	0	0	0	0	7.13	8.31
