# Supplementary material for: Nociceptor neurons affect cancer immunosurveillance
Source: Nature. 2022 Nov 2;611(7935):405–12. doi: 10.1038/s41586-022-05374-w (PMC9646485; doi:10.1038/s41586-022-05374-w)
Supplement: Supplementary file 9 — Source Data Extended Data Fig. 1 [file 41586_2022_5374_MOESM9_ESM.xlsx]

## Sheet: SF1A - MEL102
UCHL1	Tubb3	Trpv1	Trpa1	Pou4f1	Scn10a	Tac1	Tacr2	Kcnj5	Trpv2	Calcb	Galr2	Trpm8	Tacr1	Nmur1	Tacr3	Vip	Ntrk1	Scn9a	Vipr2	Galr1	Calca	RAMP1	DCX	CHAT
0	1.57	0	0	0	0	0	0	0	0	0	0	0	0	0	0	0	0	0	0	0	0	0	0.08	0
0	0	0	0	0	0	0	0	0	0	0	0	0	0	0	0	0	0	0	0	0	0	0	0.1	0
0	3.26	0	0	0	0	0	0	0	0	0	0	0	0	0	0	0	0	0	0	0	0	0	0.14	0
0	0	0	0	0	0	0	0	0	0	0	0	0	0	0	0	0	0	0	0	0	0	0	0.09	0
0	0	0	0	0	0	0	0	0	0	0	0	0	0	0	0	0	0	0	0	0	0	0	0	0
0	0	0	0	0	0	0	0	0	0	0	0	0	0	0	0	0	0	0	0	0	0	0	0	0
0	0	0	0	0	0	0	0	0	0	0	0	0	0	0	0	0	0	0	0	0	0	0	0.14	0
0	0	0	0	0	0	0	0	0	0	0	0	0	0	0	0	0	0	0	0	0	0	0	0.04	0
0	0	0	0	0	0	0	0	0	0	0	0	0	0	0	0	0	0	0	0	0	0	0	0.04	0
0	0	0	0	0	0	0	0	0	0	0	0	0	0	0	0	0	0	0	0	0	0	0	0	0
0	0	0	0	0	0	0	0	0	0	0	0	0	0	0	0	0	0	0	0	0	0	0	0.08	0
0	0	0	0	0	0	0	0	0	0	0	0	0	0	0	0	0	0	0	0	0	0	0	0.03	0
0	0	0	0	0	0	0	0	0	0	0	0	0	0	0	0	0	0	0	0	0	0	0	0.03	0
0	0	0	0	0	0	0	0	0	0	0	0	0	0	0	0	0	0	0	0	0	0	0	0.03	0
0	0	0	0	0	0	0	0	0	0	0	0	0	0	0	0	0	0	0	0	0	0	0	0.11	0
0	0	0	0	0	0	0	0	0	0	0	0	0	0	0	0	0	0	0	0	0	0	0	0	0
0	0	0	0	0	0	0	0	0	0	0	0	0	0	0	0	0	0	0	0	0	0	0	0.06	0
0	0	0	0	0	0	0	0	0	0	0	0	0	0	0	0	0	0	0	0	0	0	0	0	0
0	0	0	0	0	0	0	0	0	0	0	0	0	0	0	0	0	0	0	0	0	0	0	0.14	0
0	0	0	0	0	0	0	0	0	0	0	0	0	0	0	0	0	0	0	0	0	0	0	0.11	0
0	0	0	0	0	0	0	0	0	0	0	0	0	0	0	0	0	0	0	0	0	0	0	0.06	0
0	0	0	0	0	0	0	0	0	0	0	0	0	0	0	0	0	0	0	0	0	0	0	0.16	0
0	4.03	0	0	0	0	0	0	0	0	0	0	0	0	0	0	0	0	0	0	0	0	0	0	0
0	0	0	0	0	0	0	0	0	0	0	0	0	0	0	0	0	0	0	0	0	0	0	0	0
0	3.15	0	0	0	0	0	0	0	0	0	0	0	0	0	0	0	0	0	0	0	0	0	0.23	0
0	0	0	0	0	0	0	0	0	0	0	0	0	0	0	0	0	0	0	0	0	0	0	0	0
0	0	0	0	0	0	0	0	0	0	0	0	0	0	0	0	0	0	0	0	0	0	0	0	0
0	0	0	0	0	0	0	0	0	0	0	0	0	0	0	0	0	0	0	0	0	0	0	0.04	0
0	0	0	0	0	0	0	0	0	0	0	0	0	0	0	0	0	0	0	0	0	0	0	0.08	0
0	0	0	0	0	0	0	0	0	0	0	0	0	0	0	0	0	0	0	0	0	0	0	0	0
0	0	0	0	0	0	0	0	0	0	0	0	0	0	0	0	0	0	0	0	0	0	0	0.05	0
0	0	0	0	0	0	0	0	0	0	0	0	0	0	0	0	0	0	0	0	0	0	0	0.13	0
0	0	0	0	0	0	0	0	0	0	0	0	0	0	0	0	0	0	0	0	0	0	0	0.3	0
0	0	0	0	0	0	0	0	0	0	0	0	0	0	0	0	0	0	0	0	0	0	0	0.14	0
0	0	0	0	0	0	0	0	0	0	0	0	0	0	0	0	0	0	0	0	0	0	0	0	0
0	1.84	0	0	0	0	0	0	0	0	0	0	0	0	0	0	0	0	0	0	0	0	0	0.07	0
0	0	0	0	0	0	0	0	0	0	0	0	0	0	0	0	0	0	0	0	0	0	0	0.04	0
0	0.86	0	0	0	0	0	0	0	0	0	0	0	0	0	0	0	0	0	0	0	0	0	0.1	0
0	0	0	0	0	0	0	0	0	0	0	0	0	0	0	0	0	0	0	0	0	0	0	0.09	0
0	0	0	0	0	0	0	0	0	0	0	0	0	0	0	0	0	0	0	0	0	0	0	0.09	0
0	0	0	0	0	0	0	0	0	0	0	0	0	0	0	0	0	0	0	0	0	0	0	0.1	0
0	0	0	0	0	0	0	0	0	0	0	0	0	0	0	0	0	0	0	0	0	0	0	0.07	0
0	0	0	0	0	0	0	0	0	0	0	0	0	0	0	0	0	0	0	0	0	0	0	0.23	0
0	0	0	0	0	0	0	0	0	0	0	0	0	0	0	0	0	0	0	0	0	0	0	0.09	0
0	4	0	0	0	0	0	0	0	0	0	0	0	0	0	0	0	0	0	0	0	0	0	0.15	0
0	0	0	0	0	0	0	0	0	0	0	0	0	0	0	0	0	0	0	0	0	0	0	0.06	0
0	0	0	0	0	0	0	0	0	0	0	0	0	0	0	0	0	0	0	0	0	0	0	0.09	0
0	3.72	0	0	0	0	0	0	0	0	0	0	0	0	0	0	0	0	0	0	0	0	0	0.03	0
0	3.8	0	0	0	0	0	0	0	0	0	0	0	0	0	0	0	0	0	0	0	0	0	0	0
0	0	0	0	0	0	0	0	0	0	0	0	0	0	0	0	0	0	0	0	0	0	0	0	0
0	0	0	0	0	0	0	0	0	0	0	0	0	0	0	0	0	0	0	0	0	0	0	0	0
0	0	0	0	0	0	0	0	0	0	0	0	0	0	0	0	0	0	0	0	0	0	0	0.04	0
0	0	0	0	0	0	0	0	0	0	0	0	0	0	0	0	0	0	0	0	0	0	0	0.03	0
0	0	0	0	0	0	0	0	0	0	0	0	0	0	0	0	0	0	0	0	0	0	0	0.04	0
0	0	0	0	0	0	0	0	0	0	0	0	0	0	0	0	0	0	0	0	0	0	0	0.05	0
0	0	0	0	0	0	0	0	0	0	0	0	0	0	0	0	0	0	0	0	0	0	0	0	0
0	0	0	0	0	0	0	0	0	0	0	0	0	0	0	0	0	0	0	0	0	0	0	0.11	0
0	0	0	0	0	0	0	0	0	0	0	0	0	0	0	0	0	0	0	0	0	0	0	0.16	0
0	6.95	0	0	0	0	0	0	0	0	0	0	0	0	0	0	0	0	0	0	0	0	0	0.14	0
0	0	0	0	0	0	0	0	0	0	0	0	0	0	0	0	0	0	0	0	0	0	0	0	0
0	2.12	0	0	0	0	0	0	0	0	0	0	0	0	0	0	0	0	0	0	0	0	0	0	0
0	0	0	0	0	0	0	0	0	0	0	0	0	0	0	0	0	0	0	0	0	0	0	0	0
0	0	0	0	0	0	0	0	0	0	0	0	0	0	0	0	0	0	0	0	0	0	0	0.06	0
0	0	0	0	0	0	0	0	0	0	0	0	0	0	0	0	0	0	0	0	0	0	0	0.04	0
0	0	0	0	0	0	0	0	0	0	0	0	0	0	0	0	0	0	0	0	0	0	0	0.02	0
0	0	0	0	0	0	0	0	0	0	0	0	0	0	0	0	0	0	0	0	0	0	0	0	0
0	0	0	0	0	0	0	0	0	0	0	0	0	0	0	0	0	0	0	0	0	0	0	0.02	0
0	0	0	0	0	0	0	0	0	0	0	0	0	0	0	0	0	0	0	0	0	0	0	0.07	0
0	5.09	0	0	0	0	0	0	0	0	0	0	0	0	0	0	0	0	0	0	0	0	0	0.04	0
0	0	0	0	0	0	0	0	0	0	0	0	0	0	0	0	0	0	0	0	0	0	0	0.11	0
0	0	0	0	0	0	0	0	0	0	0	0	0	0	0	0	0	0	0	0	0	0	0	0.04	0
0	0	0	0	0	0	0	0	0	0	0	0	0	0	0	0	0	0	0	0	0	0	0	0.02	0
0	0	0	0	0	0	0	0	0	0	0	0	0	0	0	0	0	0	0	0	0	0	0	0.05	0
0	0	0	0	0	0	0	0	0	0	0	0	0	0	0	0	0	0	0	0	0	0	0	0.12	0
0	0	0	0	0	0	0	0	0	0	0	0	0	0	0	0	0	0	0	0	0	0	0	2.02	0
0	0	0	0	0	0	0	0	0	0	0	0	0	0	0	0	0	0	0	0	0	0	0	0.18	0
0	0	0	0	0	0	0	0	0	0	0	0	0	0	0	0	0	0	0	0	0	0	0	0.04	0
0	0	0	0	0	0	0	0	0	0	0	0	0	0	0	0	0	0	0	0	0	0	0	0.07	0
0	1.02	0	0	0	0	0	0	0	0	0	0	0	0	0	0	0	0	0	0	0	0	0	0.05	0
0	0	0	0	0	0	0	0	0	0	0	0	0	0	0	0	0	0	0	0	0	0	0	0.03	0
0	0	0	0	0	0	0	0	0	0	0	0	0	0	0	0	0	0	0	0	0	0	0	0	0
0	0	0	0	0	0	0	0	0	0	0	0	0	0	0	0	0	0	0	0	0	0	0	0.06	0
0	0	0	0	0	0	0	0	0	0	0	0	0	0	0	0	0	0	0	0	0	0	0	0.05	0
0	0	0	0	0	0	0	0	0	0	0	0	0	0	0	0	0	0	0	0	0	0	0	0.03	0
0	0	0	0	0	0	0	0	0	0	0	0	0	0	0	0	0	0	0	0	0	0	0	0.02	0
0	0	0	0	0	0	0	0	0	0	0	0	0	0	0	0	0	0	0	0	0	0	0	0.04	0
0	0	0	0	0	0	0	0	0	0	0	0	0	0	0	0	0	0	0	0	0	0	0	0	0
0	0	0	0	0	0	0	0	0	0	0	0	0	0	0	0	0	0	0	0	0	0	0	0.02	0
0	4.25	0	0	0	0	0	0	0	0	0	0	0	0	0	0	0	0	0	0	0	0	0	0	0
0	0	0	0	0	0	0	0	0	0	0	0	0	0	0	0	0	0	0	0	0	0	0	0.08	0
0	0	0	0	0	0	0	0	0	0	0	0	0	0	0	0	0	0	0	0	0	0	0	0	0
0	0	0	0	0	0	0	0	0	0	0	0	0	0	0	0	0	0	0	0	0	0	0	0.06	0
0	0	0	0	0	0	0	0	0	0	0	0	0	0	0	0	0	0	0	0	0	0	0	0.03	0
0	0	0	0	0	0	0	0	0	0	0	0	0	0	0	0	0	0	0	0	0	0	0	0	0
0	0	0	0	0	0	0	0	0	0	0	0	0	0	0	0	0	0	0	0	0	0	0	0.05	0
0	0	0	0	0	0	0	0	0	0	0	0	0	0	0	0	0	0	0	0	0	0	0	0.09	0
0	3.43	0	0	0	0	0	0	0	0	0	0	0	0	0	0	0	0	0	0	0	0	0	0	0
0	0	0	0	0	0	0	0	0	0	0	0	0	0	0	0	0	0	0	0	0	0	0	0.08	0
0	0.15	0	0	0	0	0	0	0	0	0	0	0	0	0	0	0	0	0	0	0	0	0	0.01	0
0	0	0	0	0	0	0	0	0	0	0	0	0	0	0	0	0	0	0	0	0	0	0	0.07	0
0	4.29	0	0	0	0	0	0	0	0	0	0	0	0	0	0	0	0	0	0	0	0	0	0.05	0
0	0	0	0	0	0	0	0	0	0	0	0	0	0	0	0	0	0	0	0	0	0	0	0.14	0
0	2.9	0	0	0	0	0	0	0	0	0	0	0	0	0	0	0	0	0	0	0	0	0	0	0
0	0	0	0	0	0	0	0	0	0	0	0	0	0	0	0	0	0	0	0	0	0	0	0.1	0
0	0	0	0	0	0	0	0	0	0	0	0	0	0	0	0	0	0	0	0	0	0	0	0	0
0	0	0	0	0	0	0	0	0	0	0	0	0	0	0	0	0	0	0	0	0	0	0	0.03	0
0	0	0	0	0	0	0	0	0	0	0	0	0	0	0	0	0	0	0	0	0	0	0	0	0
0	3.68	0	0	0	0	0	0	0	0	0	0	0	0	0	0	0	0	0	0	0	0	0	0.02	0
0	2.91	0	0	0	0	0	0	0	0	0	0	0	0	0	0	0	0	0	0	0	0	0	0.04	0
0	0	0	0	0	0	0	0	0	0	0	0	0	0	0	0	0	0	0	0	0	0	0	0	0
0	0	0	0	0	0	0	0	0	0	0	0	0	0	0	0	0	0	0	0	0	0	0	0.05	0
0	0	0	0	0	0	0	0	0	0	0	0	0	0	0	0	0	0	0	0	0	0	0	0.04	0
0	0	0	0	0	0	0	0	0	0	0	0	0	0	0	0	0	0	0	0	0	0	0	0	0
0	3.82	0	0	0	0	0	0	0	0	0	0	0	0	0	0	0	0	0	0	0	0	0	0.06	0
0	0	0	0	0	0	0	0	0	0	0	0	0	0	0	0	0	0	0	0	0	0	0	0.04	0
0	0	0	0	0	0	0	0	0	0	0	0	0	0	0	0	0	0	0	0	0	0	0	0.04	0
0	0	0	0	0	0	0	0	0	0	0	0	0	0	0	0	0	0	0	0	0	0	0	0.02	0
0	2.25	0	0	0	0	0	0	0	0	0	0	0	0	0	0	0	0	0	0	0	0	0	0	0
0	0	0	0	0	0	0	0	0	0	0	0	0	0	0	0	0	0	0	0	0	0	0	0	0
0	3.47	0	0	0	0	0	0	0	0	0	0	0	0	0	0	0	0	0	0	0	0	0	0.02	0
0	0	0	0	0	0	0	0	0	0	0	0	0	0	0	0	0	0	0	0	0	0	0	0	0
0	4	0	0	0	0	0	0	0	0	0	0	0	0	0	0	0	0	0	0	0	0	0	0	0
0	0	0	0	0	0	0	0	0	0	0	0	0	0	0	0	0	0	0	0	0	0	0	0.04	0
0	0	0	0	0	0	0	0	0	0	0	0	0	0	0	0	0	0	0	0	0	0	0	0.01	0
0	0	0	0	0	0	0	0	0	0	0	0	0	0	0	0	0	0	0	0	0	0	0	0.06	0
0	0	0	0	0	0	0	0	0	0	0	0	0	0	0	0	0	0	0	0	0	0	0	0.08	0
0	0	0	0	0	0	0	0	0	0	0	0	0	0	0	0	0	0	0	0	0	0	0	0.16	0
0	0	0	0	0	0	0	0	0	0	0	0	0	0	0	0	0	0	0	0	0	0	0	0.03	0
0	0	0	0	0	0	0	0	0	0	0	0	0	0	0	0	0	0	0	0	0	0	0	0	0
0	0	0	0	0	0	0	0	0	0	0	0	0	0	0	0	0	0	0	0	0	0	0	0.01	0
0	0	0	0	0	0	0	0	0	0	0	0	0	0	0	0	0	0	0	0	0	0	0	0.03	0
0	0	0	0	0	0	0	0	0	0	0	0	0	0	0	0	0	0	0	0	0	0	0	0.1	0
0	0	0	0	0	0	0	0	0	0	0	0	0	0	0	0	0	0	0	0	0	0	0	0.03	0
0	0	0	0	0	0	0	0	0	0	0	0	0	0	0	0	0	0	0	0	0	0	0	0	0
0	0	0	0	0	0	0	0	0	0	0	0	0	0	0	0	0	0	0	0	0	0	0	0.01	0
0	0	0	0	0	0	0	0	0	0	0	0	0	0	0	0	0	0	0	0	0	0	0	0	0
0	0	0	0	0	0	0	0	0	0	0	0	0	0	0	0	0	0	0	0	0	0	0	0.09	0
0	0	0	0	0	0	0	0	0	0	0	0	0	0	0	0	0	0	0	0	0	0	0	0	0
0	0	0	0	0	0	0	0	0	0	0	0	0	0	0	0	0	0	0	0	0	0	0	0	0
0	0	0	0	0	0	0	0	0	0	0	0	0	0	0	0	0	0	0	0	0	0	0	0.03	0
0	0	0	0	0	0	0	0	0	0	0	0	0	0	0	0	0	0	0	0	0	0	0	0.04	0
0	0	0	0	0	0	0	0	0	0	0	0	0	0	0	0	0	0	0	0	0	0	0	0.03	0
0	0	0	0	0	0	0	0	0	0	0	0	0	0	0	0	0	0	0	0	0	0	0	0	0
0	0	0	0	0	0	0	0	0	0	0	0	0	0	0	0	0	0	0	0	0	0	0	0.02	0
0	0	0	0	0	0	0	0	0	0	0	0	0	0	0	0	0	0	0	0	0	0	0	0.07	0
0	0	0	0	0	0	0	0	0	0	0	0	0	0	0	0	0	0	0	0	0	0	0	0.1	0
0	0	0	0	0	0	0	0	0	0	0	0	0	0	0	0	0	0	0	0	0	0	0	0.02	0
0	0	0	0	0	0	0	0	0	0	0	0	0	0	0	0	0	0	0	0	0	0	0	0	0
0	0	0	0	0	0	0	0	0	0	0	0	0	0	0	0	0	0	0	0	0	0	0	0	0
0	0	0	0	0	0	0	0	0	0	0	0	0	0	0	0	0	0	0	0	0	0	0	0.02	0
0	0	0	0	0	0	0	0	0	0	0	0	0	0	0	0	0	0	0	0	0	0	0	0.04	0
0	0	0	0	0	0	0	0	0	0	0	0	0	0	0	0	0	0	0	0	0	0	0	0.01	0
0	0	0	0	0	0	0	0	0	0	0	0	0	0	0	0	0	0	0	0	0	0	0	0	0
0	0	0	0	0	0	0	0	0	0	0	0	0	0	0	0	0	0	0	0	0	0	0	0.69	0
0	0	0	0	0	0	0	0	0	0	0	0	0	0	0	0	0	0	0	0	0	0	0	0.03	0
0	0	0	0	0	0	0	0	0	0	0	0	0	0	0	0	0	0	0	0	0	0	0	0	0
0	0	0	0	0	0	0	0	0	0	0	0	0	0	0	0	0	0	0	0	0	0	0	0	0
0	0	0	0	0	0	0	0	0	0	0	0	0	0	0	0	0	0	0	0	0	0	0	0	0
0	0	0	0	0	0	0	0	0	0	0	0	0	0	0	0	0	0	0	0	0	0	0	0.04	0
0	0	0	0	0	0	0	0	0	0	0	0	0	0	0	0	0	0	0	0	0	0	0	0	0
0	0	0	0	0	0	0	0	0	0	0	0	0	0	0	0	0	0	0	0	0	0	0	0	0
0	0	0	0	0	0	0	0	0	0	0	0	0	0	0	0	0	0	0	0	0	0	0	0	0
0	0	0	0	0	0	0	0	0	0	0	0	0	0	0	0	0	0	0	0	0	0	0	0	0
0	0	0	0	0	0	0	0	0	0	0	0	0	0	0	0	0	0	0	0	0	0	0	0.03	0
0	0	0	0	0	0	0	0	0	0	0	0	0	0	0	0	0	0	0	0	0	0	0	0	0
0	0	0	0	0	0	0	0	0	0	0	0	0	0	0	0	0	0	0	0	0	0	0	0.04	0
0	0	0	0	0	0	0	0	0	0	0	0	0	0	0	0	0	0	0	0	0	0	0	0.08	0
0	0	0	0	0	0	0	0	0	0	0	0	0	0	0	0	0	0	0	0	0	0	0	0	0
0	0	0	0	0	0	0	0	0	0	0	0	0	0	0	0	0	0	0	0	0	0	0	0.05	0

## Sheet: SF1A- MEL98
UCHL1	Tubb3	Trpv1	Trpa1	Pou4f1	Scn10a	Tac1	Tacr2	Kcnj5	Trpv2	Calcb	Galr2	Trpm8	Tacr1	Nmur1	Tacr3	Vip	Ntrk1	Scn9a	Vipr2	Galr1	Calca	RAMP1	DCX	CHAT
0	4.85	0	0	0	0	0	0	0	0	0	0	0	0	0	0	0	0	0	0	0	0	0	0	0
0	4.08	0	0	0	0	0	0	0	0	0	0	0	0	0	0	0	0	0	0	0	0	0	0.17	0
0	0	0	0	0	0	0	0	0	0	0	0	0	0	0	0	0	0	0	0	0	0	0	0	0
0	5.16	0	0	0	0	0	0	0	0	0	0	0	0	0	0	0	0	0	0	0	0	0	0.06	0
4.72	2.48	0	0	0	0	0	0	0	0	0	0	0	0	0	0	0	0	0	0	0	0	0	0.05	0
0	0.07	0	0	0	0	0	0	0	0	0	0	0	0	0	0	0	0	0	0	0	0	0	0	0
0	4.41	0	0	0	0	0	0	0	0	0	0	0	0	0	0	0	0	0	0	0	0	0	0	0
0	0	0	0	0	0	0	0	0	0	0	0	0	0	0	0	0	0	0	0	0	0	0	0	0
0	2.76	0	0	0	0	0	0	0	0	0	0	0	0	0	0	0	0	0	0	0	0	0	0	0
0	3.77	0	0	0	0	0	0	0	0	0	0	0	0	0	0	0	0	0	0	0	0	0	0.03	0
0	0	0	0	0	0	0	0	0	0	0	0	0	0	0	0	0	0	0	0	0	0	0	0.64	0
0	0	0	0	0	0	0	0	0	0	0	0	0	0	0	0	0	0	0	0	0	0	0	0	0
0	3.71	0	0	0	0	0	0	0	0	0	0	0	0	0	0	0	0	0	0	0	0	0	0	0
0	4.77	0	0	0	0	0	0	0	0	0	0	0	0	0	0	0	0	0	0	0	0	0	0	0
0	0	0	0	0	0	0	0	0	0	0	0	0	0	0	0	0	0	0	0	0	0	0	0	0
0	0.06	0	0	0	0	0	0	0	0	0	0	0	0	0	0	0	0	0	0	0	0	0	0.05	0
0	0	0	0	0	0	0	0	0	0	0	0	0	0	0	0	0	0	0	0	0	0	0	0.03	0
0	0	0	0	0	0	0	0	0	0	0	0	0	0	0	0	0	0	0	0	0	0	0	0	0
0	0	0	0	0	0	0	0	0	0	0	0	0	0	0	0	0	0	0	0	0	0	0	0	0
0	5.98	0	0	0	0	0	0	0	0	0	0	0	0	0	0	0	0	0	0	0	0	0	0.04	0
0	4.14	0	0	0	0	0	0	0	0	0	0	0	0	0	0	0	0	0	0	0	0	0	0	0
0	4.06	0	0	0	0	0	0	0	0	0	0	0	0	0	0	0	0	0	0	0	0	0	0.05	0
0	0	0	0	0	0	0	0	0	0	0	0	0	0	0	0	0	0	0	0	0	0	0	0	0
4.78	0	0	0	0	0	0	0	0	0	0	0	0	0	0	0	0	0	0	0	0	0	0	0.02	0
0	0.09	0	0	0	0	0	0	0	0	0	0	0	0	0	0	0	0	0	0	0	0	0	0	0
0	6.34	0	0	0	0	0	0	0	0	0	0	0	0	0	0	0	0	0	0	0	0	0	0.25	0
3.24	0	0	0	0	0	0	0	0	0	0	0	0	0	0	0	0	0	0	0	0	0	0	0.16	0
0	3.64	0	0	0	0	0	0	0	0	0	0	0	0	0	0	0	0	0	0	0	0	0	0	0
0	6.16	0	0	0	0	0	0	0	0	0	0	0	0	0	0	0	0	0	0	0	0	0	0	0
0	0	0	0	0	0	0	0	0	0	0	0	0	0	0	0	0	0	0	0	0	0	0	0.12	0
0	3.38	0	0	0	0	0	0	0	0	0	0	0	0	0	0	0	0	0	0	0	0	0	0	0
0	0	0	0	0	0	0	0	0	0	0	0	0	0	0	0	0	0	0	0	0	0	0	0.03	0
0	5.25	0	0	0	0	0	0	0	0	0	0	0	0	0	0	0	0	0	0	0	0	0	0	0
0	7.61	0	0	0	0	0	0	0	0	0	0	0	0	0	0	0	0	0	0	0	0	0	0	0
0	2.9	0	0	0	0	0	0	0	0	0	0	0	0	0	0	0	0	0	0	0	0	0	0.02	0
0	2.7	0	0	0	0	0	0	0	0	0	0	0	0	0	0	0	0	0	0	0	0	0	0	0
0	3.28	0	0	0	0	0	0	0	0	0	0	0	0	0	0	0	0	0	0	0	0	0	0.03	0
0	4.28	0	0	0	0	0	0	0	0	0	0	0	0	0	0	0	0	0	0	0	0	0	0	0
0	0	0	0	0	0	0	0	0	0	0	0	0	0	0	0	0	0	0	0	0	0	0	0.16	0
0	3.95	0	0	0	0	0	0	0	0	0	0	0	0	0	0	0	0	0	0	0	0	0	0	0
0	0	0	0	0	0	0	0	0	0	0	0	0	0	0	0	0	0	0	0	0	0	0	0	0
0	0	0	0	0	0	0	0	0	0	0	0	0	0	0	0	0	0	0	0	0	0	0	0.04	0
0	0	0	0	0	0	0	0	0	0	0	0	0	0	0	0	0	0	0	0	0	0	0	0	0
0	1.88	0	0	0	0	0	0	0	0	0	0	0	0	0	0	0	0	0	0	0	0	0	0	0
0	4.06	0	0	0	0	0	0	0	0	0	0	0	0	0	0	0	0	0	0	0	0	0	0.06	0
0	5.57	0	0	0	0	0	0	0	0	0	0	0	0	0	0	0	0	0	0	0	0	0	0.03	0
0	5.83	0	0	0	0	0	0	0	0	0	0	0	0	0	0	0	0	0	0	0	0	0	0.09	0
0	0	0	0	0	0	0	0	0	0	0	0	0	0	0	0	0	0	0	0	0	0	0	0	0
0	5.06	0	0	0	0	0	0	0	0	0	0	0	0	0	0	0	0	0	0	0	0	0	0	0
0	0	0	0	0	0	0	0	0	0	0	0	0	0	0	0	0	0	0	0	0	0	0	0	0
0	0	0	0	0	0	0	0	0	0	0	0	0	0	0	0	0	0	0	0	0	0	0	0	0
0	3.54	0	0	0	0	0	0	0	0	0	0	0	0	0	0	0	0	0	0	0	0	0	0	0
0	0	0	0	0	0	0	0	0	0	0	0	0	0	0	0	0	0	0	0	0	0	0	0.03	0
0	0	0	0	0	0	0	0	0	0	0	0	0	0	0	0	0	0	0	0	0	0	0	0	0
0	6.26	0	0	0	0	0	0	0	0	0	0	0	0	0	0	0	0	0	0	0	0	0	0	0
0	2.93	0	0	0	0	0	0	0	0	0	0	0	0	0	0	0	0	0	0	0	0	0	0.03	0
0	4.69	0	0	0	0	0	0	0	0	0	0	0	0	0	0	0	0	0	0	0	0	0	0.04	0
3.63	3.61	0	0	0	0	0	0	0	0	0	0	0	0	0	0	0	0	0	0	0	0	0	0	0
0	4.36	0	0	0	0	0	0	0	0	0	0	0	0	0	0	0	0	0	0	0	0	0	0.03	0
0	4.47	0	0	0	0	0	0	0	0	0	0	0	0	0	0	0	0	0	0	0	0	1.65	0.02	0
0	6.89	0	0	0	0	0	0	0	0	0	0	0	0	0	0	0	0	0	0	0	0	0	0	0
0	0	0	0	0	0	0	0	0	0	0	0	0	0	0	0	0	0	0	0	0	0	0	0.12	0
0	0	0	0	0	0	0	0	0	0	0	0	0	0	0	0	0	0	0	0	0	0	0	0	0
0	3.91	0	0	0	0	0	0	0	0	0	0	0	0	0	0	0	0	0	0	0	0	0	0.01	0
3.43	5.03	0	0	0	0	0	0	0	0	0	0	0	0	0	0	0	0	0	0	0	0	0	0	0
0	6.91	0	0	0	0	0	0	0	0	0	0	0	0	0	0	0	0	0	0	0	0	0	0	0
0	0	0	0	0	0	0	0	0	0	0	0	0	0	0	0	0	0	0	0	0	0	0	0	0
0	0	0	0	0	0	0	0	0	0	0	0	0	0	0	0	0	0	0	0	0	0	0	0	0
0	0	0	0	0	0	0	0	0	0	0	0	0	0	0	0	0	0	0	0	0	0	0	0.1	0
0	3.58	0	0	0	0	0	0	0	0	0	0	0	0	0	0	0	0	0	0	0	0	0	0.03	0
0	6.09	0	0	0	0	0	0	0	0	0	0	0	0	0	0	0	0	0	0	0	0	0	0	0
0	0	0	0	0	0	0	0	0	0	0	0	0	0	0	0	0	0	0	0	0	0	0	0.09	0
0	1.87	0	0	0	0	0	0	0	0	0	0	0	0	0	0	0	0	0	0	0	0	0	0	0
0	0	0	0	0	0	0	0	0	0	0	0	0	0	0	0	0	0	0	0	0	0	0	0	0
0	0	0	0	0	0	0	0	0	0	0	0	0	0	0	0	0	0	0	0	0	0	0	0	0
6.87	0	0	0	0	0	0	0	0	0	0	0	0	0	0	0	0	0	0	0	0	0	0	0.04	0

## Sheet: SF1A- MEL129
UCHL1	Tubb3	Trpv1	Trpa1	Pou4f1	Scn10a	Tac1	Tacr2	Kcnj5	Trpv2	Calcb	Galr2	Trpm8	Tacr1	Nmur1	Tacr3	Vip	Ntrk1	Scn9a	Vipr2	Galr1	Calca	RAMP1	DCX	CHAT
0	0	0	0	0	0	0	0	0	0	0	0	0	0	0	0	0	0	0	0	0	0	0	0.01	0
0	0	0	0	0	0	0	0	0	0	0	0	0	0	0	0	0	0	0	0	0	0	0	0.03	0
0	0.13	0	0	0	0	0	0	0	0	0	0	0	0	0	0	0	0	0	0	0	0	0	0.02	0
0	0	0	0	0	0	0	0	0	0	0	0	0	0	0	0	0	0	0	0	0	0	0	0	0
0	0	0	0	0	0	0	0	0	0	0	0	0	0	0	0	0	0	0	0	0	0	0	0.06	0
0	0	0	0	0	0	0	0	0	0	0	0	0	0	0	0	0	0	0	0	0	0	0	0.46	0
6.1	0	0	0	0	0	0	0	0	0	0	0	0	0	0	0	0	0	0	0	0	0	0	0	0
0	0	0	0	0	0	0	0	0	0	0	0	0	0	0	0	0	0	0	0	0	0	0	0.03	0
0	0	0	0	0	0	0	0	0	0	0	0	0	0	0	0	0	0	0	0	0	0	0	0	0
0	0	0	0	0	0	0	0	0	0	0	0	0	0	0	0	0	0	0	0	0	0	0	0.62	0
0.45	0	0	0	0	0	0	0	0	0	0	0	0	0	0	0	0	0	0	0	0	0	0	0	0
0	4.4	0	0	0	0	0	0	0	0	0	0	0	0	0	0	0	0	0	0	0	0	0	0	0
0	0	0	0	0	0	0	0	0	0	0	0	0	0	0	0	0	0	0	0	0	0	0	0.02	0
0	0	0	0	0	0	0	0	0	0	0	0	0	0	0	0	0	0	0	0	0	0	0	0	0
0	0	0	0	0	0	0	0	0	0	0	0	0	0	0	0	0	0	0	0	0	0	0	0.01	0
0	0	0	0	0	0	0	0	0	0	0	0	0	0	0	0	0	0	0	0	0	0	0	0	0
0	0	0	0	0	0	0	0	0	0	0	0	0	0	0	0	0	0	0	0	0	0	0	0	0
0	0	0	0	0	0	0	0	0	0	0	0	0	0	0	0	0	0	0	0	0	0	0	0.02	0
0	0.59	0	0	0	0	0	0	0	0	0	0	0	0	0	0	0	0	0	0	0	0	0	0	0
0	0	0	0	0	0	0	0	0	0	0	0	0	0	0	0	0	0	0	0	0	0	0	0	0
0	0	0	0	0	0	0	0	0	0	0	0	0	0	0	0	0	0	0	0	0	0	0	0.06	0
0	0	0	0	0	0	0	0	0	0	0	0	0	0	0	0	0	0	0	0	0	0	0	0.48	0
0	0	0	0	0	0	0	0	0	0	0	0	0	0	0	0	0	0	0	0	0	0	0	0	0
0	0	0	0	0	0	0	0	0	0	0	0	0	0	0	0	0	0	0	0	0	0	0	0	0
0	0	0	0	0	0	0	0	0	0	0	0	0	0	0	0	0	0	0	0	0	0	0	0	0
0	0	0	0	0	0	0	0	0	0	0	0	0	0	0	0	0	0	0	0	0	0	0	0.02	0
0.93	0	0	0	0	0	0	0	0	0	0	0	0	0	0	0	0	0	0	0	0	0	0	0.03	0
0.16	0	0	0	0	0	0	0	0	0	0	0	0	0	0	0	0	0	0	0	0	0	0	0	0
0	0.05	0	0	0	0	0	0	0	0	0	0	0	0	0	0	0	0	0	0	0	0	0	0.04	0
0	0	0	0	0	0	0	0	0	0	0	0	0	0	0	0	0	0	0	0	0	0	0	0	0
6.8	0	0	0	0	0	0	0	0	0	0	0	0	0	0	0	0	0	0	0	0	0	0	0	0
0	5.99	0	0	0	0	0	0	0	0	0	0	0	0	0	0	0	0	0	0	0	0	0	0.01	0
0	0	0	0	0	0	0	0	0	0	0	0	0	0	0	0	0	0	0	0	0	0	0	0	0
0	0	0	0	0	0	0	0	0	0	0	0	0	0	0	0	0	0	0	0	0	0	0	0.04	0
0	0	0	0	0	0	0	0	0	0	0	0	0	0	0	0	0	0	0	0	0	0	0	0	0
0	0	0	0	0	0	0	0	0	0	0	0	0	0	0	0	0	0	0	0	0	0	0	0.19	0
0	0	0	0	0	0	0	0	0	0	0	0	0	0	0	0	0	0	0	0	0	0	0	0.09	0
0	0	0	0	0	0	0	0	0	0	0	0	0	0	0	0	0	0	0	0	0	0	0	0	0
0	0	0	0	0	0	0	0	0	0	0	0	0	0	0	0	0	0	0	0	0	0	0	0	0
0	0	0	0	0	0	0	0	0	0	0	0	0	0	0	0	0	0	0	0	0	0	0	0	0
0	0	0	0	0	0	0	0	0	0	0	0	0	0	0	0	0	0	0	0	0	0	0	0.03	0
0	0	0	0	0	0	0	0	0	0	0	0	0	0	0	0	0	0	0	0	0	0	0	0	0
0	0	0	0	0	0	0	0	0	0	0	0	0	0	0	0	0	0	0	0	0	0	0	0	0
0	0	0	0	0	0	0	0	0	0	0	0	0	0	0	0	0	0	0	0	0	0	0	0	0
0	0	0	0	0	0	0	0	0	0	0	0	0	0	0	0	0	0	0	0	0	0	0	0.01	0
0	0	0	0	0	0	0	0	0	0	0	0	0	0	0	0	0	0	0	0	0	0	0	0	0
0	0	0	0	0	0	0	0	0	0	0	0	0	0	0	0	0	0	0	0	0	0	0	0	0
0	0	0	0	0	0	0	0	0	0	0	0	0	0	0	0	0	0	0	0	0	0	0	0	0
0	0	0	0	0	0	0	0	0	0	0	0	0	0	0	0	0	0	0	0	0	0	0	0	0
0	0	0	0	0	0	0	0	0	0	0	0	0	0	0	0	0	0	0	0	0	0	0	0	0
0	0	0	0	0	0	0	0	0	0	0	0	0	0	0	0	0	0	0	0	0	0	0	0.02	0
0	0	0	0	0	0	0	0	0	0	0	0	0	0	0	0	0	0	0	0	0	0	0	0	0
0	1.68	0	0	0	0	0	0	0	0	0	0	0	0	0	0	0	0	0	0	0	0	0	0.02	0
0	0	0	0	0	0	0	0	0	0	0	0	0	0	0	0	0	0	0	0	0	0	0	0	0
0	0	0	0	0	0	0	0	0	0	0	0	0	0	0	0	0	0	0	0	0	0	0	0	0
0	0	0	0	0	0	0	0	0	0	0	0	0	0	0	0	0	0	0	0	0	0	0	0	0
0	0	0	0	0	0	0	0	0	0	0	0	0	0	0	0	0	0	0	0	0	0	0	0	0
0	0	0	0	0	0	0	0	0	0	0	0	0	0	0	0	0	0	0	0	0	0	0	0	0
0	0	0	0	0	0	0	0	0	0	0	0	0	0	0	0	0	0	0	0	0	0	0	0.01	0
0	0	0	0	0	0	0	0	0	0	0	0	0	0	0	0	0	0	0	0	0	0	0	0	0
0	0	0	0	0	0	0	0	0	0	0	0	0	0	0	0	0	0	0	0	0	0	0	0.11	0
0	0	0	0	0	0	0	0	0	0	0	0	0	0	0	0	0	0	0	0	0	0	0	0	0
0	0	0	0	0	0	0	0	0	0	0	0	0	0	0	0	0	0	0	0	0	0	0	0.02	0
0	0	0	0	0	0	0	0	0	0	0	0	0	0	0	0	0	0	0	0	0	0	0	0	0
0	0	0	0	0	0	0	0	0	0	0	0	0	0	0	0	0	0	0	0	0	0	0	0	0
0	0	0	0	0	0	0	0	0	0	0	0	0	0	0	0	0	0	0	0	0	0	0	0.18	0
0	0	0	0	0	0	0	0	0	0	0	0	0	0	0	0	0	0	0	0	0	0	0	0.02	0
0	0	0	0	0	0	0	0	0	0	0	0	0	0	0	0	0	0	0	0	0	0	0	0	0
0	4.41	0	0	0	0	0	0	0	0	0	0	0	0	0	0	0	0	0	0	0	0	0	0	0
0	0	0	0	0	0	0	0	0	0	0	0	0	0	0	0	0	0	0	0	0	0	0	0	0
0	0	0	0	0	0	0	0	0	0	0	0	0	0	0	0	0	0	0	0	0	0	0	0	0
0	0	0	0	0	0	0	0	0	0	0	0	0	0	0	0	0	0	0	0	0	0	0	0	0
0	0	0	0	0	0	0	0	0	0	0	0	0	0	0	0	0	0	0	0	0	0	0	0	0
0	3.33	0	0	0	0	0	0	0	0	0	0	0	0	0	0	0	0	0	0	0	0	0	0	0
0	0	0	0	0	0	0	0	0	0	0	0	0	0	0	0	0	0	0	0	0	0	0	0	0
6.14	0	0	0	0	0	0	0	0	0	0	0	0	0	0	0	0	0	0	0	0	0	0	0	0
0	0	0	0	0	0	0	0	0	0	0	0	0	0	0	0	0	0	0	0	0	0	0	0	0
0	0.07	0	0	0	0	0	0	0	0	0	0	0	0	0	0	0	0	0	0	0	0	0	0	0
0	0	0	0	0	0	0	0	0	0	0	0	0	0	0	0	0	0	0	0	0	0	0	0.01	0
0	0	0	0	0	0	0	0	0	0	0	0	0	0	0	0	0	0	0	0	0	0	0	0.02	0
0	0	0	0	0	0	0	0	0	0	0	0	0	0	0	0	0	0	0	0	0	0	0	0.06	0
0	0	0	0	0	0	0	0	0	0	0	0	0	0	0	0	0	0	0	0	0	0	0	0	0
0	3.85	0	0	0	0	0	0	0	0	0	0	0	0	0	0	0	0	0	0	0	0	0	0.08	0
0	0	0	0	0	0	0	0	0	0	0	0	0	0	0	0	0	0	0	0	0	0	0	0.02	0
0	0	0	0	0	0	0	0	0	0	0	0	0	0	0	0	0	0	0	0	0	0	0	0	0
0	0	0	0	0	0	0	0	0	0	0	0	0	0	0	0	0	0	0	0	0	0	0	0.01	0
0	0	0	0	0	0	0	0	0	0	0	0	0	0	0	0	0	0	0	0	0	0	0	0	0
0	0	0	0	0	0	0	0	0	0	0	0	0	0	0	0	0	0	0	0	0	0	0	0	0
0	0	0	0	0	0	0	0	0	0	0	0	0	0	0	0	0	0	0	0	0	0	0	0	0
0	4.24	0	0	0	0	0	0	0	0	0	0	0	0	0	0	0	0	0	0	0	0	0	0	0
0	0	0	0	0	0	0	0	0	0	0	0	0	0	0	0	0	0	0	0	0	0	0	0	0
0	3.5	0	0	0	0	0	0	0	0	0	0	0	0	0	0	0	0	0	0	0	0	0	0.01	0

## Sheet: SF1A- MEL71
UCHL1	Tubb3	Trpv1	Trpa1	Pou4f1	Scn10a	Tac1	Tacr2	Kcnj5	Trpv2	Calcb	Galr2	Trpm8	Tacr1	Nmur1	Tacr3	Vip	Ntrk1	Scn9a	Vipr2	Galr1	Calca	RAMP1	DCX	CHAT
0	0	0	0	0	0	0	0	0	0	0	0	0	0	0	0	0	0	0	0	0	0	0	0	0
0	4.44	0	0	0	0	0	0	0	0	0	0	0	0	0	0	0	0	0	0	0	0	0	0	0
0	0	0	0	0	0	0	0	0	0	0	0	0	0	0	0	0	0	0	0	0	0	0	0	0
0	0	0	0	0	0	0	0	0	0	0	0	0	0	0	0	0	0	0	0	0	0	0	0	0
0	0	0	0	0	0	0	0	0	0	0	0	0	0	0	0	0	0	0	0	0	0	0	0	0
0	0	0	0	0	0	0	0	0	0	0	0	0	0	0	0	0	0	0	0	0	0	0	0	0
0	3.94	0	0	0	0	0	0	0	0	0	0	0	0	0	0	0	0	0	0	0	0	0	0.28	0
0	0	0	0	0	0	0	0	0	0	0	0	0	0	0	0	0	0	0	0	0	0	0	0	0
0	0	0	0	0	0	0	0	0	0	0	0	0	0	0	0	0	0	0	0	0	0	0	0	0
3.81	4.72	0	0	0	0	0	0	0	0	0	0	0	0	0	0	0	0	0	0	0	0	0	0	0
0	0	0	0	0	0	0	0	0	0	0	0	0	0	0	0	0	0	0	0	0	0	0	0.08	0
0	3.98	0	0	0	0	0	0	0	0	0	0	0	0	0	0	0	0	0	0	0	0	0	0	0
0	4.37	0	0	0	0	0	0	0	0	0	0	0	0	0	0	0	0	0	0	0	0	0	0	0
0	3.27	0	0	0	0	0	0	0	0	0	0	0	0	0	0	0	0	0	0	0	0	0	0	0
0	0	0	0	0	0	0	0	0	0	0	0	0	0	0	0	0	0	0	0	0	0	0	0	0
0	0	0	0	0	0	0	0	0	0	0	0	0	0	0	0	0	0	0	0	0	0	0	0	0
0	0	0	0	0	0	0	0	0	0	0	0	0	0	0	0	0	0	0	0	0	0	0	0	0
0	0	0	0	0	0	0	0	0	0	0	0	0	0	0	0	0	0	0	0	0	0	0	0.24	0
0	3.48	0	0	0	0	0	0	0	0	0	0	0	0	0	0	0	0	0	0	0	0	0	0	0
0	0	0	0	0	0	0	0	0	0	0	0	0	0	0	0	0	0	0	0	0	0	0	0	0
3.98	3.73	0	0	0	0	0	0	0	0	0	0	0	0	0	0	0	0	0	0	0	0	0	0	0
0	0	0	0	0	0	0	0	0	0	0	0	0	0	0	0	0	0	0	0	0	0	0	0	0
0	0	0	0	0	0	0	0	0	0	0	0	0	0	0	0	0	0	0	0	0	0	0	0	0
0	0	0	0	0	0	0	0	0	0	0	0	0	0	0	0	0	0	0	0	0	0	0	0.22	0
0	0	0	0	0	0	0	0	0	0	0	0	0	0	0	0	0	0	0	0	0	0	0	0	0
0	0	0	0	0	0	0	0	0	0	0	0	0	0	0	0	0	0	0	0	0	0	0	0	0
0	5.17	0	0	0	0	0	0	0	0	0	0	0	0	0	0	0	0	0	0	0	0	0	0	0
0	3.67	0	0	0	0	0	0	0	0	0	0	0	0	0	0	0	0	0	0	0	0	0	0	0
0	0	0	0	0	0	0	0	0	0	0	0	0	0	0	0	0	0	0	0	0	0	0	0	0
0	0	0	0	0	0	0	0	0	0	0	0	0	0	0	0	0	0	0	0	0	0	0	0	0
3.16	4.02	0	0	0	0	0	0	0	0	0	0	0	0	0	0	0	0	0	0	0	0	0	0	0
0	0	0	0	0	0	0	0	0	0	0	0	0	0	0	0	0	0	0	0	0	0	0	0.02	0
0	0	0	0	0	0	0	0	0	0	0	0	0	0	0	0	0	0	0	0	0	0	0	0	0
0	0	0	0	0	0	0	0	0	0	0	0	0	0	0	0	0	0	0	0	0	0	0	0.25	0
0	0	0	0	0	0	0	0	0	0	0	0	0	0	0	0	0	0	0	0	0	0	0	0	0
0	4.85	0	0	0	0	0	0	0	0	0	0	0	0	0	0	0	0	0	0	0	0	0	0	0
0	3.73	0	0	0	0	0	0	0	0	0	0	0	0	0	0	0	0	0	0	0	0	0	0	0
0	0	0	0	0	0	0	0	0	0	0	0	0	0	0	0	0	0	0	0	0	0	0	0	0
0	0	0	0	0	0	0	0	0	0	0	0	0	0	0	0	0	0	0	0	0	0	0	0.21	0
0	0	0	0	0	0	0	0	0	0	0	0	0	0	0	0	0	0	0	0	0	0	0	0	0
0	0	0	0	0	0	0	0	0	0	0	0	0	0	0	0	0	0	0	0	0	0	0	0	0
0	0	0	0	0	0	0	0	0	0	0	0	0	0	0	0	0	0	0	0	0	0	0	0	0
0	0	0	0	0	0	0	0	0	0	0	0	0	0	0	0	0	0	0	0	0	0	0	0	0
0	0	0	0	0	0	0	0	0	0	0	0	0	0	0	0	0	0	0	0	0	0	0	0.09	0
0	0	0	0	0	0	0	0	0	0	0	0	0	0	0	0	0	0	0	0	0	0	0	0	0
0	0	0	0	0	0	0	0	0	0	0	0	0	0	0	0	0	0	0	0	0	0	0	0	0
0	0	0	0	0	0	0	0	0	0	0	0	0	0	0	0	0	0	0	0	0	0	0	0.13	0
0	0	0	0	0	0	0	0	0	0	0	0	0	0	0	0	0	0	0	0	0	0	0	0.24	0
0	0	0	0	0	0	0	0	0	0	0	0	0	0	0	0	0	0	0	0	0	0	0	0	0
0	0	0	0	0	0	0	0	0	0	0	0	0	0	0	0	0	0	0	0	0	0	0	0.3	0
0	0	0	0	0	0	0	0	0	0	0	0	0	0	0	0	0	0	0	0	0	0	0	0	0
0	0.87	0	0	0	0	0	0	0	0	0	0	0	0	0	0	0	0	0	0	0	0	0	0	0
0	3.52	0	0	0	0	0	0	0	0	0	0	0	0	0	0	0	0	0	0	0	0	0	0	0
0	0	0	0	0	0	0	0	0	0	0	0	0	0	0	0	0	0	0	0	0	0	0	0	0
0	6.53	0	0	0	0	0	0	0	0	0	0	0	0	0	0	0	0	0	0	0	0	0	0.37	0
0	0	0	0	0	0	0	0	0	0	0	0	0	0	0	0	0	0	0	0	0	0	0	0	0
0	0	0	0	0	0	0	0	0	0	0	0	0	0	0	0	0	0	0	0	0	0	0	0	0
0	2.38	0	0	0	0	0	0	0	0	0	0	0	0	0	0	0	0	0	0	0	0	0	0	0
0	0	0	0	0	0	0	0	0	0	0	0	0	0	0	0	0	0	0	0	0	0	0	0	0
0	5.89	0	0	0	0	0	0	0	0	0	0	0	0	0	0	0	0	0	0	0	0	0	0	0
0	0	0	0	0	0	0	0	0	0	0	0	0	0	0	0	0	0	0	0	0	0	0	0	0
0	0	0	0	0	0	0	0	0	0	0	0	0	0	0	0	0	0	0	0	0	0	0	0	0

## Sheet: SF1A - MEL194
UCHL1	Tubb3	Trpv1	Trpa1	Pou4f1	Scn10a	Tac1	Tacr2	Kcnj5	Trpv2	Calcb	Galr2	Trpm8	Tacr1	Nmur1	Tacr3	Vip	Ntrk1	Scn9a	Vipr2	Galr1	Calca	RAMP1	DCX	CHAT
0	0	0	0	0	0	0	0	0	0	0	0	0	0	0	0	0	0	0	0	0	0	0	0	0
0	0	0	0	0	0	0	0	0	0	0	0	0	0	0	0	0	0	0	0	0	0	0	0.12	0
0	0	0	0	0	0	0	0	0	0	0	0	0	0	0	0	0	0	0	0	0	0	0	0.02	0
0	0	0	0	0	0	0	0	0	0	0	0	0	0	0	0	0	0	0	0	0	0	0	0.03	0
0	0	0	0	0	0	0	0	0	0	0	0	0	0	0	0	0	0	0	0	0	0	0	0.03	0
0	0	0	0	0	0	0	0	0	0	0	0	0	0	0	0	0	0	0	0	0	0	0	0.07	0
0	0	0	0	0	0	0	0	0	0	0	0	0	0	0	0	0	0	0	0	0	0	0	0	0
0	0	0	0	0	0	0	0	0	0	0	0	0	0	0	0	0	0	0	0	0	0	0	0	0
0	0	0	0	0	0	0	0	0	0	0	0	0	0	0	0	0	0	0	0	0	0	0	0.03	0
0	0	0	0	0	0	0	0	0	0	0	0	0	0	0	0	0	0	0	0	0	0	0	0	0
0	0	0	0	0	0	0	0	0	0	0	0	0	0	0	0	0	0	0	0	0	0	0	0	0
0	0	0	0	0	0	0	0	0	0	0	0	0	0	0	0	0	0	0	0	0	0	0	0	0
0	0	0	0	0	0	0	0	0	0	0	0	0	0	0	0	0	0	0	0	0	0	0	0.03	0
0	0	0	0	0	0	0	0	0	0	0	0	0	0	0	0	0	0	0	0	0	0	0	0.07	0
0	0	0	0	0	0	0	0	0	0	0	0	0	0	0	0	0	0	0	0	0	0	0	0.02	0
0	0	0	0	0	0	0	0	0	0	0	0	0	0	0	0	0	0	0	0	0	0	0	0	0
0	0	0	0	0	0	0	0	0	0	0	0	0	0	0	0	0	0	0	0	0	0	0	0	0
0	0	0	0	0	0	0	0	0	0	0	0	0	0	0	0	0	0	0	0	0	0	0	0	0
0	0	0	0	0	0	0	0	0	0	0	0	0	0	0	0	0	0	0	0	0	0	0	0.02	0
0	0	0	0	0	0	0	0	0	0	0	0	0	0	0	0	0	0	0	0	0	0	0	0.02	0
0	0	0	0	0	0	0	0	0	0	0	0	0	0	0	0	0	0	0	0	0	0	0	0	0
0	0	0	0	0	0	0	0	0	0	0	0	0	0	0	0	0	0	0	0	0	0	0	0.03	0
0	0	0	0	0	0	0	0	0	0	0	0	0	0	0	0	0	0	0	0	0	0	0	0	0
0	0	0	0	0	0	0	0	0	0	0	0	0	0	0	0	0	0	0	0	0	0	0	0	0
0	0	0	0	0	0	0	0	0	0	0	0	0	0	0	0	0	0	0	0	0	0	0	0.07	0
0	0	0	0	0	0	0	0	0	0	0	0	0	0	0	0	0	0	0	0	0	0	0	0.02	0
0	0	0	0	0	0	0	0	0	0	0	0	0	0	0	0	0	0	0	0	0	0	0	0	0
0	0	0	0	0	0	0	0	0	0	0	0	0	0	0	0	0	0	0	0	0	0	0	0.05	0
0	2.26	0	0	0	0	0	0	0	0	0	0	0	0	0	0	0	0	0	0	0	0	0	0.02	0
0	0	0	0	0	0	0	0	0	0	0	0	0	0	0	0	0	0	0	0	0	0	0	0.08	0
0	0	0	0	0	0	0	0	0	0	0	0	0	0	0	0	0	0	0	0	0	0	0	0.02	0
0	0	0	0	0	0	0	0	0	0	0	0	0	0	0	0	0	0	0	0	0	0	0	0	0
0	0	0	0	0	0	0	0	0	0	0	0	0	0	0	0	0	0	0	0	0	0	0	0	0
0	0	0	0	0	0	0	0	0	0	0	0	0	0	0	0	0	0	0	0	0	0	0	0.08	0
0	5.08	0	0	0	0	0	0	0	0	0	0	0	0	0	0	0	0	0	0	0	0	0	0.15	0
0	0	0	0	0	0	0	0	0	0	0	0	0	0	0	0	0	0	0	0	0	0	0	0	0
0	0	0	0	0	0	0	0	0	0	0	0	0	0	0	0	0	0	0	0	0	0	0	0.03	0
0	0	0	0	0	0	0	0	0	0	0	0	0	0	0	0	0	0	0	0	0	0	0	0	0
0	0	0	0	0	0	0	0	0	0	0	0	0	0	0	0	0	0	0	0	0	0	0	0	0
0	0	0	0	0	0	0	0	0	0	0	0	0	0	0	0	0	0	0	0	0	0	0	0	0
0	0	0	0	0	0	0	0	0	0	0	0	0	0	0	0	0	0	0	0	0	0	0	0	0
0	0	0	0	0	0	0	0	0	0	0	0	0	0	0	0	0	0	0	0	0	0	0	0	0
0	0	0	0	0	0	0	0	0	0	0	0	0	0	0	0	0	0	0	0	0	0	0	0	0
0	0	0	0	0	0	0	0	0	0	0	0	0	0	0	0	0	0	0	0	0	0	0	0.01	0
0	0	0	0	0	0	0	0	0	0	0	0	0	0	0	0	0	0	0	0	0	0	0	0	0
0	0	0	0	0	0	0	0	0	0	0	0	0	0	0	0	0	0	0	0	0	0	0	0.07	0
0	2.54	0	0	0	0	0	0	0	0	0	0	0	0	0	0	0	0	0	0	0	0	0	0.02	0
0	0	0	0	0	0	0	0	0	0	0	0	0	0	0	0	0	0	0	0	0	0	0	0	0
0	0	0	0	0	0	0	0	0	0	0	0	0	0	0	0	0	0	0	0	0	0	0	0.06	0
0	0	0	0	0	0	0	0	0	0	0	0	0	0	0	0	0	0	0	0	0	0	0	0	0
0	0	0	0	0	0	0	0	0	0	0	0	0	0	0	0	0	0	0	0	0	0	0	0	0
0	0	0	0	0	0	0	0	0	0	0	0	0	0	0	0	0	0	0	0	0	0	0	0.13	0
0	0	0	0	0	0	0	0	0	0	0	0	0	0	0	0	0	0	0	0	0	0	0	0	0
0	0	0	0	0	0	0	0	0	0	0	0	0	0	0	0	0	0	0	0	0	0	0	0	0
0	0	0	0	0	0	0	0	0	0	0	0	0	0	0	0	0	0	0	0	0	0	0	0	0
0	3.15	0	0	0	0	0	0	0	0	0	0	0	0	0	0	0	0	0	0	0	0	0	0	0
0	0	0	0	0	0	0	0	0	0	0	0	0	0	0	0	0	0	0	0	0	0	0	0	0
0	0	0	0	0	0	0	0	0	0	0	0	0	0	0	0	0	0	0	0	0	0	0	0	0
0	0	0	0	0	0	0	0	0	0	0	0	0	0	0	0	0	0	0	0	0	0	0	0	0
0	0	0	0	0	0	0	0	0	0	0	0	0	0	0	0	0	0	0	0	0	0	0	0.05	0
0	0	0	0	0	0	0	0	0	0	0	0	0	0	0	0	0	0	0	0	0	0	0	0	0
0	0	0	0	0	0	0	0	0	0	0	0	0	0	0	0	0	0	0	0	0	0	0	0.03	0
0	0	0	0	0	0	0	0	0	0	0	0	0	0	0	0	0	0	0	0	0	0	0	0.03	0
0	0	0	0	0	0	0	0	0	0	0	0	0	0	0	0	0	0	0	0	0	0	0	0	0
0	0	0	0	0	0	0	0	0	0	0	0	0	0	0	0	0	0	0	0	0	0	0	0	0
0	0	0	0	0	0	0	0	0	0	0	0	0	0	0	0	0	0	0	0	0	0	0	0.02	0
0	6.55	0	0	0	0	0	0	0	0	0	0	0	0	0	0	0	0	0	0	0	0	0	0	0
0	0	0	0	0	0	0	0	0	0	0	0	0	0	0	0	0	0	0	0	0	0	0	0	0
0	0	0	0	0	0	0	0	0	0	0	0	0	0	0	0	0	0	0	0	0	0	0	0	0
0	0	0	0	0	0	0	0	0	0	0	0	0	0	0	0	0	0	0	0	0	0	0	0	0
0	0	0	0	0	0	0	0	0	0	0	0	0	0	0	0	0	0	0	0	0	0	0	0	0
0	0	0	0	0	0	0	0	0	0	0	0	0	0	0	0	0	0	0	0	0	0	0	0.01	0
0	0	0	0	0	0	0	0	0	0	0	0	0	0	0	0	0	0	0	0	0	0	0	0.03	0
0	0	0	0	0	0	0	0	0	0	0	0	0	0	0	0	0	0	0	0	0	0	0	0	0
0	0	0	0	0	0	0	0	0	0	0	0	0	0	0	0	0	0	0	0	0	0	0	0	0
0	0	0	0	0	0	0	0	0	0	0	0	0	0	0	0	0	0	0	0	0	0	0	0	0
0	1.65	0	0	0	0	0	0	0	0	0	0	0	0	0	0	0	0	0	0	0	0	0	0	0
0	0	0	0	0	0	0	0	0	0	0	0	0	0	0	0	0	0	0	0	0	0	0	0	0
0	0	0	0	0	0	0	0	0	0	0	0	0	0	0	0	0	0	0	0	0	0	0	0.03	0
0	0	0	0	0	0	0	0	0	0	0	0	0	0	0	0	0	0	0	0	0	0	0	0	0
0	4.2	0	0	0	0	0	0	0	0	0	0	0	0	0	0	0	0	0	0	0	0	0	0.04	0
0	0	0	0	0	0	0	0	0	0	0	0	0	0	0	0	0	0	0	0	0	0	0	0	0
0	0	0	0	0	0	0	0	0	0	0	0	0	0	0	0	0	0	0	0	0	0	0	0	0
0	0	0	0	0	0	0	0	0	0	0	0	0	0	0	0	0	0	0	0	0	0	0	0	0
0	7.07	0	0	0	0	0	0	0	0	0	0	0	0	0	0	0	0	0	0	0	0	0	0.03	0
0	0	0	0	0	0	0	0	0	0	0	0	0	0	0	0	0	0	0	0	0	0	0	0	0
0	0	0	0	0	0	0	0	0	0	0	0	0	0	0	0	0	0	0	0	0	0	0	0	0
0	0	0	0	0	0	0	0	0	0	0	0	0	0	0	0	0	0	0	0	0	0	0	0.04	0
0	0	0	0	0	0	0	0	0	0	0	0	0	0	0	0	0	0	0	0	0	0	0	0.12	0
0	0	0	0	0	0	0	0	0	0	0	0	0	0	0	0	0	0	0	0	0	0	0	0	0
0	0	0	0	0	0	0	0	0	0	0	0	0	0	0	0	0	0	0	0	0	0	0	0.02	0
0	0	0	0	0	0	0	0	0	0	0	0	0	0	0	0	0	0	0	0	0	0	0	0.04	0
0	0	0	0	0	0	0	0	0	0	0	0	0	0	0	0	0	0	0	0	0	0	0	0	0
0	0	0	0	0	0	0	0	0	0	0	0	0	0	0	0	0	0	0	0	0	0	0	0.07	0
0	0	0	0	0	0	0	0	0	0	0	0	0	0	0	0	0	0	0	0	0	0	0	0.04	0
0	4.76	0	0	0	0	0	0	0	0	0	0	0	0	0	0	0	0	0	0	0	0	0	0	0

## Sheet: SF1A - MEL78
UCHL1	Tubb3	Trpv1	Trpa1	Pou4f1	Scn10a	Tac1	Tacr2	Kcnj5	Trpv2	Calcb	Galr2	Trpm8	Tacr1	Nmur1	Tacr3	Vip	Ntrk1	Scn9a	Vipr2	Galr1	Calca	RAMP1	DCX	CHAT
0	3.6	0	0	0	0	0	0	0	0	0	0	0	0	0	0	0	0	0	0	0	0	0	0	0
0	3.92	0	0	0	0	0	0	0	0	0	0	0	0	0	0	0	0	0	0	0	0	0	0.01	0
0	3.31	0	0	0	0	0	0	0	0	0	0	0	0	0	0	0	0	0	0	0	0	0	0	0
0	6.64	0	0	0	0	0	0	0	0	0	0	0	0	0	0	0	0	0	0	0	0	0	0	0
0	3.81	0	0	0	0	0	0	0	0	0	0	0	0	0	0	0	0	0	0	0	0	0	0.11	0
0	5.2	0	0	0	0	0	0	0	0	0	0	0	0	0	0	0	0	0	0	0	0	0	0	0
0	2.54	0	0	0	0	0	0	0	0	0	0	0	0	0	0	0	0	0	0	0	0	0	0	0
0	6.77	0	0	0	0	0	0	0	0	0	0	0	0	0	0	0	0	0	0	0	0	0	0.02	0
0	6.76	0	0	0	0	0	0	0	0	0	0	0	0	0	0	0	0	0	0	0	0	0	0	0
0	5.66	0	0	0	0	0	0	0	0	0	0	0	0	0	0	0	0	0	0	0	0	0	0	0
0	4.11	0	0	0	0	0	0	0	0	0	0	0	0	0	0	0	0	0	0	0	0	0	0	0
0	4.23	0	0	0	0	0	0	0	0	0	0	0	0	0	0	0	0	0	0	0	0	0	0.03	0
0	5.21	0	0	0	0	0	0	0	0	0	0	0	0	0	0	0	0	0	0	0	0	0	0.03	0
0	0	0	0	0	0	0	0	0	0	0	0	0	0	0	0	0	0	0	0	0	0	0	0	0
0	1.92	0	0	0	0	0	0	0	0	0	0	0	0	0	0	0	0	0	0	0	0	0	0	0
0	0	0	0	0	0	0	0	0	0	0	0	0	0	0	0	0	0	0	0	0	0	0	0	0
0	5.65	0	0	0	0	0	0	0	0	0	0	0	0	0	0	0	0	0	0	0	0	3.02	0	0
3.81	0	0	0	0	0	0	0	0	0	0	0	0	0	0	0	0	0	0	0	0	0	0	0	0
0	3.94	0	0	0	0	0	0	0	0	0	0	0	0	0	0	0	0	0	0	0	0	0	0	0
0	5.21	0	0	0	0	0	0	0	0	0	0	0	0	0	0	0	0	0	0	0	0	0	0	0
0	0	0	0	0	0	0	0	0	0	0	0	0	0	0	0	0	0	0	0	0	0	0	0	0
0	3.75	0	0	0	0	0	0	0	0	0	0	0	0	0	0	0	0	0	0	0	0	0	0	0
0	5.58	0	0	0	0	0	0	0	0	0	0	0	0	0	0	0	0	0	0	0	0	0	0.1	0
0	4.86	0	0	0	0	0	0	0	0	0	0	0	0	0	0	0	0	0	0	0	0	0	0.62	0
0	5.54	0	0	0	0	0	0	0	0	0	0	0	0	0	0	0	0	0	0	0	0	0	0.17	0
0	3.64	0	0	0	0	0	0	0	0	0	0	0	0	0	0	0	0	0	0	0	0	0	0	0
0	3.13	0	0	0	0	0	0	0	0	0	0	0	0	0	0	0	0	0	0	0	0	1.01	0	0
0	6.18	0	0	0	0	0	0	0	0	0	0	0	0	0	0	0	0	0	0	0	0	0	0	0
0	6.16	0	0	0	0	0	0	0	0	0	0	0	0	0	0	0	0	0	0	0	0	0	0	0
0	5.41	0	0	0	0	0	0	0	0	0	0	0	0	0	0	0	0	0	0	0	0	0	0	0
0	6.06	0	0	0	0	0	0	0	0	0	0	0	0	0	0	0	0	0	0	0	0	0	0.09	0
0	3.26	0	0	0	0	0	0	0	0	0	0	0	0	0	0	0	0	0	0	0	0	0	0	0
0	0	0	0	0	0	0	0	0	0	0	0	0	0	0	0	0	0	0	0	0	0	0	0.07	0
0	0	0	0	0	0	0	0	0	0	0	0	0	0	0	0	0	0	0	0	0	0	0	0	0
0	3.95	0	0	0	0	0	0	0	0	0	0	0	0	0	0	0	0	0	0	0	0	0	0	0
0	0	0	0	0	0	0	0	0	0	0	0	0	0	0	0	0	0	0	0	0	0	0	0	0
0	2.42	0	0	0	0	0	0	0	0	0	0	0	0	0	0	0	0	0	0	0	0	0	0.09	0
0	4.86	0	0	0	0	0	0	0	0	0	0	0	0	0	0	0	0	0	0	0	0	0	0	0
0	5.39	0	0	0	0	0	0	0	0	0	0	0	0	0	0	0	0	0	0	0	0	0	0	0
0	4.43	0	0	0	0	0	0	0	0	0	0	0	0	0	0	0	0	0	0	0	0	0	0.51	0
0	3.45	0	0	0	0	0	0	0	0	0	0	0	0	0	0	0	0	0	0	0	0	0	0.14	0
0	7.02	0	0	0	0	0	0	0	0	0	0	0	0	0	0	0	0	0	0	0	0	0	0	0
0	0.79	0	0	0	0	0	0	0	0	0	0	0	0	0	0	0	0	0	0	0	0	0	0.05	0
0	0	0	0	0	0	0	0	0	0	0	0	0	0	0	0	0	0	0	0	0	0	0	0	0
0	5.56	0	0	0	0	0	0	0	0	0	0	0	0	0	0	0	0	0	0	0	0	0	0.13	0
0	4.72	0	0	0	0	0	0	0	0	0	0	0	0	0	0	0	0	0	0	0	0	0	0.02	0
0	5.25	0	0	0	0	0	0	0	0	0	0	0	0	0	0	0	0	0	0	0	0	0	0	0
0	4.26	0	0	0	0	0	0	0	0	0	0	0	0	0	0	0	0	0	0	0	0	0	0	0
0	4.43	0	0	0	0	0	0	0	0	0	0	0	0	0	0	0	0	0	0	0	0	0	0	0
0	2.54	0	0	0	0	0	0	0	0	0	0	0	0	0	0	0	0	0	0	0	0	0	0.04	0
0	3.95	0	0	0	0	0	0	0	0	0	0	0	0	0	0	0	0	0	0	0	0	0	0.32	0
0	5.33	0	0	0	0	0	0	0	0	0	0	0	0	0	0	0	0	0	0	0	0	0	0.11	0
0	6.12	0	0	0	0	0	0	0	0	0	0	0	0	0	0	0	0	0	0	0	0	0	0	0
0	5.18	0	0	0	0	0	0	0	0	0	0	0	0	0	0	0	0	0	0	0	0	0	0.12	0
0	3.69	0	0	0	0	0	0	0	0	0	0	0	0	0	0	0	0	0	0	0	0	0	0.09	0
0	4.29	0	0	0	0	0	0	0	0	0	0	0	0	0	0	0	0	0	0	0	0	0	0	0
0	1.27	0	0	0	0	0	0	0	0	0	0	0	0	0	0	0	0	0	0	0	0	0	0	0
0	0	0	0	0	0	0	0	0	0	0	0	0	0	0	0	0	0	0	0	0	0	0	0.24	0
0	4.44	0	0	0	0	0	0	0	0	0	0	0	0	0	0	0	0	0	0	0	0	0	0	0
0	0	0	0	0	0	0	0	0	0	0	0	0	0	0	0	0	0	0	0	0	0	0	0	0
0	0	0	0	0	0	0	0	0	0	0	0	0	0	0	0	0	0	0	0	0	0	0	0.22	0
0	5.71	0	0	0	0	0	0	0	0	0	0	0	0	0	0	0	0	0	0	0	0	0	0.04	0
0	5.1	0	0	0	0	0	0	0	0	0	0	0	0	0	0	0	0	0	0	0	0	0	0.07	0
0	0	0	0	0	0	0	0	0	0	0	0	0	0	0	0	0	0	0	0	0	0	0	0	0
0	0	0	0	0	0	0	0	0	0	0	0	0	0	0	0	0	0	0	0	0	0	0	0	0
0	0	0	0	0	0	0	0	0	0	0	0	0	0	0	0	0	0	0	0	0	0	0	0	0
0	0	0	0	0	0	0	0	0	0	0	0	0	0	0	0	0	0	0	0	0	0	0	0	0
0	3.86	0	0	0	0	0	0	0	0	0	0	0	0	0	0	0	0	0	0	0	0	0	0	0
0	0	0	0	0	0	0	0	0	0	0	0	0	0	0	0	0	0	0	0	0	0	0	0	0
0	4.54	0	0	0	0	0	0	0	0	0	0	0	0	0	0	0	0	0	0	0	0	0	0.09	0
0	1.71	0	0	0	0	0	0	0	0	0	0	0	0	0	0	0	0	0	0	0	0	0	0.22	0
0	5.01	0	0	0	0	0	0	0	0	0	0	0	0	0	0	0	0	0	0	0	0	0	0	0
0	2.87	0	0	0	0	0	0	0	0	0	0	0	0	0	0	0	0	0	0	0	0	0	0.1	0
0	3.97	0	0	0	0	0	0	0	0	0	0	0	0	0	0	0	0	0	0	0	0	0	0	0
0	4.82	0	0	0	0	0	0	0	0	0	0	0	0	0	0	0	0	0	0	0	0	0	0	0
0	0	0	0	0	0	0	0	0	0	0	0	0	0	0	0	0	0	0	0	0	0	3.43	0.07	0
0	6.21	0	0	0	0	0	0	0	0	0	0	0	0	0	0	0	0	0	0	0	0	0	0	0
0	4.55	0	0	0	0	0	0	0	0	0	0	0	0	0	0	0	0	0	0	0	0	0	0.08	0
0	0	0	0	0	0	0	0	0	0	0	0	0	0	0	0	0	0	0	0	0	0	0	0	0
0	4.9	0	0	0	0	0	0	0	0	0	0	0	0	0	0	0	0	0	0	0	0	0	0	0
0	5.49	0	0	0	0	0	0	0	0	0	0	0	0	0	0	0	0	0	0	0	0	0	0	0
0	4.36	0	0	0	0	0	0	0	0	0	0	0	0	0	0	0	0	0	0	0	0	0	0.05	0
0	5.25	0	0	0	0	0	0	0	0	0	0	0	0	0	0	0	0	0	0	0	0	0	0.09	0
0	5.08	0	0	0	0	0	0	0	0	0	0	0	0	0	0	0	0	0	0	0	0	0	0	0
0	3.85	0	0	0	0	0	0	0	0	0	0	0	0	0	0	0	0	0	0	0	0	0	0	0
0	3.34	0	0	0	0	0	0	0	0	0	0	0	0	0	0	0	0	0	0	0	0	0	0	0
0	0	0	0	0	0	0	0	0	0	0	0	0	0	0	0	0	0	0	0	0	0	0	0	0
0	4.37	0	0	0	0	0	0	0	0	0	0	0	0	0	0	0	0	0	0	0	0	0	0.16	0
0	5.38	0	0	0	0	0	0	0	0	0	0	0	0	0	0	0	0	0	0	0	0	0	0	0
0	4.34	0	0	0	0	0	0	0	0	0	0	0	0	0	0	0	0	0	0	0	0	0	0	0
0	0	0	0	0	0	0	0	0	0	0	0	0	0	0	0	0	0	0	0	0	0	0	0	0
0	4.38	0	0	0	0	0	0	0	0	0	0	0	0	0	0	0	0	0	0	0	0	0	0	0
0	5.55	0	0	0	0	0	0	0	0	0	0	0	0	0	0	0	0	0	0	0	0	0	0.44	0
0	3.1	0	0	0	0	0	0	0	0	0	0	0	0	0	0	0	0	0	0	0	0	0	0.06	0
0	4.72	0	0	0	0	0	0	0	0	0	0	0	0	0	0	0	0	0	0	0	0	0	0.06	0
0	5.29	0	0	0	0	0	0	0	0	0	0	0	0	0	0	0	0	0	0	0	0	0	0.08	0
0	0.58	0	0	0	0	0	0	0	0	0	0	0	0	0	0	0	0	0	0	0	0	0	0	0
0.35	6.25	0	0	0	0	0	0	0	0	0	0	0	0	0	0	0	0	0	0	0	0	0	0	0
0	5.51	0	0	0	0	0	0	0	0	0	0	0	0	0	0	0	0	0	0	0	0	0	0.1	0
0	2.97	0	0	0	0	0	0	0	0	0	0	0	0	0	0	0	0	0	0	0	0	0	0	0
0	3.43	0	0	0	0	0	0	0	0	0	0	0	0	0	0	0	0	0	0	0	0	0	0	0
0	0	0	0	0	0	0	0	0	0	0	0	0	0	0	0	0	0	0	0	0	0	0	0	0
0	5.23	0	0	0	0	0	0	0	0	0	0	0	0	0	0	0	0	0	0	0	0	0	0.05	0
0	3.51	0	0	0	0	0	0	0	0	0	0	0	0	0	0	0	0	0	0	0	0	0	0	0
0	4.05	0	0	0	0	0	0	0	0	0	0	0	0	0	0	0	0	0	0	0	0	0	1.83	0
0	4.2	0	0	0	0	0	0	0	0	0	0	0	0	0	0	0	0	0	0	0	0	0	0	0
0	6.19	0	0	0	0	0	0	0	0	0	0	0	0	0	0	0	0	0	0	0	0	0	0.12	0
0	6.07	0	0	0	0	0	0	0	0	0	0	0	0	0	0	0	0	0	0	0	0	0	0.29	0
0	0	0	0	0	0	0	0	0	0	0	0	0	0	0	0	0	0	0	0	0	0	0	0	0
0	0	0	0	0	0	0	0	0	0	0	0	0	0	0	0	0	0	0	0	0	0	0	0	0
0	5	0	0	0	0	0	0	0	0	0	0	0	0	0	0	0	0	0	0	0	0	0	0.05	0
0	5.7	0	0	0	0	0	0	0	0	0	0	0	0	0	0	0	0	0	0	0	0	0	0	0
0	4.01	0	0	0	0	0	0	0	0	0	0	0	0	0	0	0	0	0	0	0	0	0	0.07	0
0	0	0	0	0	0	0	0	0	0	0	0	0	0	0	0	0	0	0	0	0	0	0	0.26	0
0	0	0	0	0	0	0	0	0	0	0	0	0	0	0	0	0	0	0	0	0	0	0	0	0
0	3.51	0	0	0	0	0	0	0	0	0	0	0	0	0	0	0	0	0	0	0	0	0	0	0
0	0	0	0	0	0	0	0	0	0	0	0	0	0	0	0	0	0	0	0	0	0	0	0	0
0	5.2	0	0	0	0	0	0	0	0	0	0	0	0	0	0	0	0	0	0	0	0	0	0.14	0
0	4.7	0	0	0	0	0	0	0	0	0	0	0	0	0	0	0	0	0	0	0	0	1.17	0	0
0	5.42	0	0	0	0	0	0	0	0	0	0	0	0	0	0	0	0	0	0	0	0	0	0	0

## Sheet: SF1A - MEL88
UCHL1	Tubb3	Trpv1	Trpa1	Pou4f1	Scn10a	Tac1	Tacr2	Kcnj5	Trpv2	Calcb	Galr2	Trpm8	Tacr1	Nmur1	Tacr3	Vip	Ntrk1	Scn9a	Vipr2	Galr1	Calca	RAMP1	DCX	CHAT
0	0	0	0	0	0	0	0	0	0	0	0	0	0	0	0	0	0	0	0	0	0	0	0	0
0	3.63	0	0	0	0	0	0	0	0	0	0	0	0	0	0	0	0	0	0	0	0	0	0.15	0
0	3.72	0	0	0	0	0	0	0	0	0	0	0	0	0	0	0	0	0	0	0	0	0	0	0
0	0	0	0	0	0	0	0	0	0	0	0	0	0	0	0	0	0	0	0	0	0	0	0	0
0	0	0	0	0	0	0	0	0	0	0	0	0	0	0	0	0	0	0	0	0	0	0	0.06	0
0	3.23	0	0	0	0	0	0	0	0	0	0	0	0	0	0	0	0	0	0	0	0	0	0	0
0	0	0	0	0	0	0	0	0	0	0	0	0	0	0	0	0	0	0	0	0	0	0	0.05	0
0	0	0	0	0	0	0	0	0	0	0	0	0	0	0	0	0	0	0	0	0	0	0	0	0
0	0	0	0	0	0	0	0	0	0	0	0	0	0	0	0	0	0	0	0	0	0	0	0	0
0	0	0	0	0	0	0	0	0	0	0	0	0	0	0	0	0	0	0	0	0	0	0	0.07	0
0	2.85	0	0	0	0	0	0	0	0	0	0	0	0	0	0	0	0	0	0	0	0	0	0	0
0	0	0	0	0	0	0	0	0	0	0	0	0	0	0	0	0	0	0	0	0	0	0	0	0
0	0	0	0	0	0	0	0	0	0	0	0	0	0	0	0	0	0	0	0	0	0	0	0	0
0	5.04	0	0	0	0	0	0	0	0	0	0	0	0	0	0	0	0	0	0	0	0	0	0.11	0
0	0.24	0	0	0	0	0	0	0	0	0	0	0	0	0	0	0	0	0	0	0	0	0	0	0
0	0	0	0	0	0	0	0	0	0	0	0	0	0	0	0	0	0	0	0	0	0	0	0	0
0	4.21	0	0	0	0	0	0	0	0	0	0	0	0	0	0	0	0	0	0	0	0	0	0	0
0	0	0	0	0	0	0	0	0	0	0	0	0	0	0	0	0	0	0	0	0	0	0	0.07	0
0	0	0	0	0	0	0	0	0	0	0	0	0	0	0	0	0	0	0	0	0	0	0	0	0
0	0	0	0	0	0	0	0	0	0	0	0	0	0	0	0	0	0	0	0	0	0	0	0.28	0
0	6.09	0	0	0	0	0	0	0	0	0	0	0	0	0	0	0	0	0	0	0	0	0	0.12	0
0	4.06	0	0	0	0	0	0	0	0	0	0	0	0	0	0	0	0	0	0	0	0	0	0	0
0	2.98	0	0	0	0	0	0	0	0	0	0	0	0	0	0	0	0	0	0	0	0	0	0	0
0	5.48	0	0	0	0	0	0	0	0	0	0	0	0	0	0	0	0	0	0	0	0	0	0.11	0
0	0	0	0	0	0	0	0	0	0	0	0	0	0	0	0	0	0	0	0	0	0	0	0	0
0	0	0	0	0	0	0	0	0	0	0	0	0	0	0	0	0	0	0	0	0	0	0	0	0
0	0	0	0	0	0	0	0	0	0	0	0	0	0	0	0	0	0	0	0	0	0	0	0	0
0	0	0	0	0	0	0	0	0	0	0	0	0	0	0	0	0	0	0	0	0	0	0	0	0
0	3.84	0	0	0	0	0	0	0	0	0	0	0	0	0	0	0	0	0	0	0	0	0	0	0
0	0.66	0	0	0	0	0	0	0	0	0	0	0	0	0	0	0	0	0	0	0	0	0	0	0
0	2.67	0	0	0	0	0	0	0	0	0	0	0	0	0	0	0	0	0	0	0	0	0	0.09	0
0	5.99	0	0	0	0	0	0	0	0	0	0	0	0	0	0	0	0	0	0	0	0	0	0	0
0	3.26	0	0	0	0	0	0	0	0	0	0	0	0	0	0	0	0	0	0	0	0	0	0.02	0
0	3.81	0	0	0	0	0	0	0	0	0	0	0	0	0	0	0	0	0	0	0	0	0	0	0
0	0.45	0	0	0	0	0	0	0	0	0	0	0	0	0	0	0	0	0	0	0	0	0	0.05	0
0	2.54	0	0	0	0	0	0	0	0	0	0	0	0	0	0	0	0	0	0	0	0	0	0	0
0	5.02	0	0	0	0	0	0	0	0	0	0	0	0	0	0	0	0	0	0	0	0	0	0	0
0	5.04	0	0	0	0	0	0	0	0	0	0	0	0	0	0	0	0	0	0	0	0	0	0	0
0	0	0	0	0	0	0	0	0	0	0	0	0	0	0	0	0	0	0	0	0	0	0	0	0
0	0	0	0	0	0	0	0	0	0	0	0	0	0	0	0	0	0	0	0	0	0	0	0	0
0	0	0	0	0	0	0	0	0	0	0	0	0	0	0	0	0	0	0	0	0	0	0	0	0
0	1.2	0	0	0	0	0	0	0	0	0	0	0	0	0	0	0	0	0	0	0	0	0	0	0
0	0	0	0	0	0	0	0	0	0	0	0	0	0	0	0	0	0	0	0	0	0	0	0	0
0	0	0	0	0	0	0	0	0	0	0	0	0	0	0	0	0	0	0	0	0	0	0	0	0
0	0	0	0	0	0	0	0	0	0	0	0	0	0	0	0	0	0	0	0	0	0	0	0	0
0	0.92	0	0	0	0	0	0	0	0	0	0	0	0	0	0	0	0	0	0	0	0	0	0.06	0
0	0	0	0	0	0	0	0	0	0	0	0	0	0	0	0	0	0	0	0	0	0	0	0	0
0	0	0	0	0	0	0	0	0	0	0	0	0	0	0	0	0	0	0	0	0	0	0	0.04	0
0	3.5	0	0	0	0	0	0	0	0	0	0	0	0	0	0	0	0	0	0	0	0	0	0.06	0
0	0	0	0	0	0	0	0	0	0	0	0	0	0	0	0	0	0	0	0	0	0	0	0	0
0	2.95	0	0	0	0	0	0	0	0	0	0	0	0	0	0	0	0	0	0	0	0	0	0	0
0	4.3	0	0	0	0	0	0	0	0	0	0	0	0	0	0	0	0	0	0	0	0	0	0	0
0	0	0	0	0	0	0	0	0	0	0	0	0	0	0	0	0	0	0	0	0	0	0	0	0
0	0	0	0	0	0	0	0	0	0	0	0	0	0	0	0	0	0	0	0	0	0	0	0	0
0	0.28	0	0	0	0	0	0	0	0	0	0	0	0	0	0	0	0	0	0	0	0	0	0.05	0
0	4.36	0	0	0	0	0	0	0	0	0	0	0	0	0	0	0	0	0	0	0	0	0	0	0
0	6.33	0	0	0	0	0	0	0	0	0	0	0	0	0	0	0	0	0	0	0	0	0	0	0
0	0	0	0	0	0	0	0	0	0	0	0	0	0	0	0	0	0	0	0	0	0	0	0	0
0	0	0	0	0	0	0	0	0	0	0	0	0	0	0	0	0	0	0	0	0	0	0	0.66	0
0	3.63	0	0	0	0	0	0	0	0	0	0	0	0	0	0	0	0	0	0	0	0	0	0	0
0	4.34	0	0	0	0	0	0	0	0	0	0	0	0	0	0	0	0	0	0	0	0	0	0	0
0	5.34	0	0	0	0	0	0	0	0	0	0	0	0	0	0	0	0	0	0	0	0	0	0	0
0	4.26	0	0	0	0	0	0	0	0	0	0	0	0	0	0	0	0	0	0	0	0	0	0	0
0	0	0	0	0	0	0	0	0	0	0	0	0	0	0	0	0	0	0	0	0	0	0	0.11	0
0	0	0	0	0	0	0	0	0	0	0	0	0	0	0	0	0	0	0	0	0	0	0	0	0
0	0	0	0	0	0	0	0	0	0	0	0	0	0	0	0	0	0	0	0	0	0	0	0.01	0
0	0	0	0	0	0	0	0	0	0	0	0	0	0	0	0	0	0	0	0	0	0	0	0.05	0
0	0	0	0	0	0	0	0	0	0	0	0	0	0	0	0	0	0	0	0	0	0	0	0	0
0	0	0	0	0	0	0	0	0	0	0	0	0	0	0	0	0	0	0	0	0	0	0	0	0
0	3.91	0	0	0	0	0	0	0	0	0	0	0	0	0	0	0	0	0	0	0	0	0	0.04	0
0	3.7	0	0	0	0	0	0	0	0	0	0	0	0	0	0	0	0	0	0	0	0	0	0.07	0
0	0	0	0	0	0	0	0	0	0	0	0	0	0	0	0	0	0	0	0	0	0	0	0.07	0
0	0	0	0	0	0	0	0	0	0	0	0	0	0	0	0	0	0	0	0	0	0	0	0.08	0
0	0	0	0	0	0	0	0	0	0	0	0	0	0	0	0	0	0	0	0	0	0	0	0.16	0
0	0	0	0	0	0	0	0	0	0	0	0	0	0	0	0	0	0	0	0	0	0	0	0	0
0	0	0	0	0	0	0	0	0	0	0	0	0	0	0	0	0	0	0	0	0	0	0	0	0
0	0	0	0	0	0	0	0	0	0	0	0	0	0	0	0	0	0	0	0	0	0	0	0.15	0
0	0	0	0	0	0	0	0	0	0	0	0	0	0	0	0	0	0	0	0	0	0	0	0	0
0	0	0	0	0	0	0	0	0	0	0	0	0	0	0	0	0	0	0	0	0	0	0	0	0
0	4.04	0	0	0	0	0	0	0	0	0	0	0	0	0	0	0	0	0	0	0	0	0	0.26	0
0	0	0	0	0	0	0	0	0	0	0	0	0	0	0	0	0	0	0	0	0	0	0	0	0
0	0	0	0	0	0	0	0	0	0	0	0	0	0	0	0	0	0	0	0	0	0	0	0	0
0	0	0	0	0	0	0	0	0	0	0	0	0	0	0	0	0	0	0	0	0	0	0	0.03	0
0	0	0	0	0	0	0	0	0	0	0	0	0	0	0	0	0	0	0	0	0	0	0	0	0
0	0.86	0	0	0	0	0	0	0	0	0	0	0	0	0	0	0	0	0	0	0	0	0	0	0
0	3.63	0	0	0	0	0	0	0	0	0	0	0	0	0	0	0	0	0	0	0	0	0	0	0
0	1.36	0	0	0	0	0	0	0	0	0	0	0	0	0	0	0	0	0	0	0	0	0	0.19	0
0	0	0	0	0	0	0	0	0	0	0	0	0	0	0	0	0	0	0	0	0	0	0	0.15	0
0	2.39	0	0	0	0	0	0	0	0	0	0	0	0	0	0	0	0	0	0	0	0	0	0	0
0	0	0	0	0	0	0	0	0	0	0	0	0	0	0	0	0	0	0	0	0	0	0	0	0
0	0	0	0	0	0	0	0	0	0	0	0	0	0	0	0	0	0	0	0	0	0	0	0	0
0	0	0	0	0	0	0	0	0	0	0	0	0	0	0	0	0	0	0	0	0	0	0	0.1	0
0	2.08	0	0	0	0	0	0	0	0	0	0	0	0	0	0	0	0	0	0	0	0	0	0	0
0	0	0	0	0	0	0	0	0	0	0	0	0	0	0	0	0	0	0	0	0	0	0	0	0
0	4.12	0	0	0	0	0	0	0	0	0	0	0	0	0	0	0	0	0	0	0	0	0	0	0
0	4.84	0	0	0	0	0	0	0	0	0	0	0	0	0	0	0	0	0	0	0	0	0	0.06	0
0	0	0	0	0	0	0	0	0	0	0	0	0	0	0	0	0	0	0	0	0	0	0	0	0
0	2.81	0	0	0	0	0	0	0	0	0	0	0	0	0	0	0	0	0	0	0	0	0	0	0
0	4.84	0	0	0	0	0	0	0	0	0	0	0	0	0	0	0	0	0	0	0	0	0	0	0
0	3.02	0	0	0	0	0	0	0	0	0	0	0	0	0	0	0	0	0	0	0	0	0	0	0
0	0	0	0	0	0	0	0	0	0	0	0	0	0	0	0	0	0	0	0	0	0	0	0	0
0	0	0	0	0	0	0	0	0	0	0	0	0	0	0	0	0	0	0	0	0	0	0	0	0
0	5.08	0	0	0	0	0	0	0	0	0	0	0	0	0	0	0	0	0	0	0	0	0	0	0
0	4	0	0	0	0	0	0	0	0	0	0	0	0	0	0	0	0	0	0	0	0	0	0.04	0
0	3.63	0	0	0	0	0	0	0	0	0	0	0	0	0	0	0	0	0	0	0	0	0	0	0
0	0	0	0	0	0	0	0	0	0	0	0	0	0	0	0	0	0	0	0	0	0	0	0	0
0	0	0	0	0	0	0	0	0	0	0	0	0	0	0	0	0	0	0	0	0	0	0	0	0
0	0	0	0	0	0	0	0	0	0	0	0	0	0	0	0	0	0	0	0	0	0	0	0	0
0	2.65	0	0	0	0	0	0	0	0	0	0	0	0	0	0	0	0	0	0	0	0	0	0.08	0
0	5.08	0	0	0	0	0	0	0	0	0	0	0	0	0	0	0	0	0	0	0	0	0	0	0
0	0	0	0	0	0	0	0	0	0	0	0	0	0	0	0	0	0	0	0	0	0	0	0	0
0	0	0	0	0	0	0	0	0	0	0	0	0	0	0	0	0	0	0	0	0	0	0	0	0
0	3.62	0	0	0	0	0	0	0	0	0	0	0	0	0	0	0	0	0	0	0	0	0	0.08	0
0	0	0	0	0	0	0	0	0	0	0	0	0	0	0	0	0	0	0	0	0	0	0	0.09	0
0	3.34	0	0	0	0	0	0	0	0	0	0	0	0	0	0	0	0	0	0	0	0	0	0.28	0
0	1.95	0	0	0	0	0	0	0	0	0	0	0	0	0	0	0	0	0	0	0	0	0	0.03	0
0	0	0	0	0	0	0	0	0	0	0	0	0	0	0	0	0	0	0	0	0	0	0	0.97	0
0	3.53	0	0	0	0	0	0	0	0	0	0	0	0	0	0	0	0	0	0	0	0	0	0	0
0	0	0	0	0	0	0	0	0	0	0	0	0	0	0	0	0	0	0	0	0	0	0	0	0
0	3.23	0	0	0	0	0	0	0	0	0	0	0	0	0	0	0	0	0	0	0	0	0	0.14	0
0	3.56	0	0	0	0	0	0	0	0	0	0	0	0	0	0	0	0	0	0	0	0	0	0	0
0	0	0	0	0	0	0	0	0	0	0	0	0	0	0	0	0	0	0	0	0	0	0	0	0
0	4.99	0	0	0	0	0	0	0	0	0	0	0	0	0	0	0	0	0	0	0	0	0	0.07	0
0	3.2	0	0	0	0	0	0	0	0	0	0	0	0	0	0	0	0	0	0	0	0	0	0	0

## Sheet: SF1A - MEL89
UCHL1	Tubb3	Trpv1	Trpa1	Pou4f1	Scn10a	Tac1	Tacr2	Kcnj5	Trpv2	Calcb	Galr2	Trpm8	Tacr1	Nmur1	Tacr3	Vip	Ntrk1	Scn9a	Vipr2	Galr1	Calca	RAMP1	DCX	CHAT
0	4.91	0	0	0	0	0	0	0	0	0	0	0	0	0	0	0	0	0	0	0	0	0	0	0
0	6.23	0	0	0	0	0	0	0	0	0	0	0	0	0	0	0	0	0	0	0	0	0	0	0
0	2.69	0	0	0	0	0	0	0	0	0	0	0	0	0	0	0	0	0	0	0	0	0	0.04	0
0	1.82	0	0	0	0	0	0	0	0	0	0	0	0	0	0	0	0	0	0	0	0	0	0.05	0
0	4.01	0	0	0	0	0	0	0	0	0	0	0	0	0	0	0	0	0	0	0	0	0	0	0
0	2.34	0	0	0	0	0	0	0	0	0	0	0	0	0	0	0	0	0	0	0	0	0	0	0
0	3.72	0	0	0	0	0	0	0	0	0	0	0	0	0	0	0	0	0	0	0	0	0	0	0
0	5.46	0	0	0	0	0	0	0	0	0	0	0	0	0	0	0	0	0	0	0	0	0	0	0
0	5.32	0	0	0	0	0	0	0	0	0	0	0	0	0	0	0	0	0	0	0	0	0	0.04	0
0	2.79	0	0	0	0	0	0	0	0	0	0	0	0	0	0	0	0	0	0	0	0	0	0	0
0	5.58	0	0	0	0	0	0	0	0	0	0	0	0	0	0	0	0	0	0	0	0	0	0	0
0	4.31	0	0	0	0	0	0	0	0	0	0	0	0	0	0	0	0	0	0	0	0	0	0	0
0	0	0	0	0	0	0	0	0	0	0	0	0	0	0	0	0	0	0	0	0	0	0	0	0
0	4.76	0	0	0	0	0	0	0	0	0	0	0	0	0	0	0	0	0	0	0	0	0	0	0
0	1.15	0	0	0	0	0	0	0	0	0	0	0	0	0	0	0	0	0	0	0	0	0	0.06	0
0	5.6	0	0	0	0	0	0	0	0	0	0	0	0	0	0	0	0	0	0	0	0	0	0.07	0
0	2.76	0	0	0	0	0	0	0	0	0	0	0	0	0	0	0	0	0	0	0	0	0	0.04	0
0	6.06	0	0	0	0	0	0	0	0	0	0	0	0	0	0	0	0	0	0	0	0	0	0	0
0	4.41	0	0	0	0	0	0	0	0	0	0	0	0	0	0	0	0	0	0	0	0	0	0	0
0	3.92	0	0	0	0	0	0	0	0	0	0	0	0	0	0	0	0	0	0	0	0	0	0	0
0	0	0	0	0	0	0	0	0	0	0	0	0	0	0	0	0	0	0	0	0	0	0	0	0
0	0	0	0	0	0	0	0	0	0	0	0	0	0	0	0	0	0	0	0	0	0	0	0	0
0	5.24	0	0	0	0	0	0	0	0	0	0	0	0	0	0	0	0	0	0	0	0	0	0	0
0	7.39	0	0	0	0	0	0	0	0	0	0	0	0	0	0	0	0	0	0	0	0	0	0	0
0	4.98	0	0	0	0	0	0	0	0	0	0	0	0	0	0	0	0	0	0	0	0	0	0	0
1.18	5.99	0	0	0	0	0	0	0	0	0	0	0	0	0	0	0	0	0	0	0	0	0	0.4	0
0	5.52	0	0	0	0	0	0	0	0	0	0	0	0	0	0	0	0	0	0	0	0	0	0	0
0	3.12	0	0	0	0	0	0	0	0	0	0	0	0	0	0	0	0	0	0	0	0	0	0	0
0	2.6	0	0	0	0	0	0	0	0	0	0	0	0	0	0	0	0	0	0	0	0	0	0	0
0	6.44	0	0	0	0	0	0	0	0	0	0	0	0	0	0	0	0	0	0	0	0	0	0	0
0	5.33	0	0	0	0	0	0	0	0	0	0	0	0	0	0	0	0	0	0	0	0	0	0	0
0	7.06	0	0	0	0	0	0	0	0	0	0	0	0	0	0	0	0	0	0	0	0	0	0	0
0	4.36	0	0	0	0	0	0	0	0	0	0	0	0	0	0	0	0	0	0	0	0	0	0	0
0	0	0	0	0	0	0	0	0	0	0	0	0	0	0	0	0	0	0	0	0	0	0	0	0
0	4.64	0	0	0	0	0	0	0	0	0	0	0	0	0	0	0	0	0	0	0	0	0	0	0
0	5.98	0	0	0	0	0	0	0	0	0	0	0	0	0	0	0	0	0	0	0	0	0	0.06	0
0	6.82	0	0	0	0	0	0	0	0	0	0	0	0	0	0	0	0	0	0	0	0	0	0.17	0
0	3.95	0	0	0	0	0	0	0	0	0	0	0	0	0	0	0	0	0	0	0	0	0	0	0
0	7.29	0	0	0	0	0	0	0	0	0	0	0	0	0	0	0	0	0	0	0	0	0	0.03	0
0	4.84	0	0	0	0	0	0	0	0	0	0	0	0	0	0	0	0	0	0	0	0	0	0.05	0
0	4.91	0	0	0	0	0	0	0	0	0	0	0	0	0	0	0	0	0	0	0	0	0	0	0
0	0	0	0	0	0	0	0	0	0	0	0	0	0	0	0	0	0	0	0	0	0	0	0.08	0
0	5.24	0	0	0	0	0	0	0	0	0	0	0	0	0	0	0	0	0	0	0	0	0	0.07	0
0	3.83	0	0	0	0	0	0	0	0	0	0	0	0	0	0	0	0	0	0	0	0	0	0	0
0	3.46	0	0	0	0	0	0	0	0	0	0	0	0	0	0	0	0	0	0	0	0	0	0	0
0	1.38	0	0	0	0	0	0	0	0	0	0	0	0	0	0	0	0	0	0	0	0	0	0	0
0	5.07	0	0	0	0	0	0	0	0	0	0	0	0	0	0	0	0	0	0	0	0	0	0	0
0	2.41	0	0	0	0	0	0	0	0	0	0	0	0	0	0	0	0	0	0	0	0	0	0.05	0
0	5.86	0	0	0	0	0	0	0	0	0	0	0	0	0	0	0	0	0	0	0	0	0	0	0
0	3.79	0	0	0	0	0	0	0	0	0	0	0	0	0	0	0	0	0	0	0	0	0	0	0
0	5.91	0	0	0	0	0	0	0	0	0	0	0	0	0	0	0	0	0	0	0	0	0	0	0
0	2.38	0	0	0	0	0	0	0	0	0	0	0	0	0	0	0	0	0	0	0	0	0	0	0
0	6.4	0	0	0	0	0	0	0	0	0	0	0	0	0	0	0	0	0	0	0	0	0	0.04	0
0	3.17	0	0	0	0	0	0	0	0	0	0	0	0	0	0	0	0	0	0	0	0	0	0	0
0	5.58	0	0	0	0	0	0	0	0	0	0	0	0	0	0	0	0	0	0	0	0	0	0	0
0	4.62	0	0	0	0	0	0	0	0	0	0	0	0	0	0	0	0	0	0	0	0	0	0.04	0
0	4.34	0	0	0	0	0	0	0	0	0	0	0	0	0	0	0	0	0	0	0	0	0	0.12	0
0	4.69	0	0	0	0	0	0	0	0	0	0	0	0	0	0	0	0	0	0	0	0	0	0	0
0	5.02	0	0	0	0	0	0	0	0	0	0	0	0	0	0	0	0	0	0	0	0	0	0	0
0	0	0	0	0	0	0	0	0	0	0	0	0	0	0	0	0	0	0	0	0	0	0	0	0
0	0	0	0	0	0	0	0	0	0	0	0	0	0	0	0	0	0	0	0	0	0	0	0	0
0	5.05	0	0	0	0	0	0	0	0	0	0	0	0	0	0	0	0	0	0	0	0	0	0.03	0
0	6.4	0	0	0	0	0	0	0	0	0	0	0	0	0	0	0	0	0	0	0	0	0	0.17	0
0	0	0	0	0	0	0	0	0	0	0	0	0	0	0	0	0	0	0	0	0	0	0	0	0
0	0	0	0	0	0	0	0	0	0	0	0	0	0	0	0	0	0	0	0	0	0	0	0.06	0
0	3.08	0	0	0	0	0	0	0	0	0	0	0	0	0	0	0	0	0	0	0	0	0	0	0
0	0	0	0	0	0	0	0	0	0	0	0	0	0	0	0	0	0	0	0	0	0	0	0.25	0
0	5.53	0	0	0	0	0	0	0	0	0	0	0	0	0	0	0	0	0	0	0	0	0	0	0
0	6.25	0	0	0	0	0	0	0	0	0	0	0	0	0	0	0	0	0	0	0	0	0	0	0
0	4.54	0	0	0	0	0	0	0	0	0	0	0	0	0	0	0	0	0	0	0	0	0	0.06	0
0	5.04	0	0	0	0	0	0	0	0	0	0	0	0	0	0	0	0	0	0	0	0	0	0	0
0	7.76	0	0	0	0	0	0	0	0	0	0	0	0	0	0	0	0	0	0	0	0	0	0	0
0	2.93	0	0	0	0	0	0	0	0	0	0	0	0	0	0	0	0	0	0	0	0	0	0.11	0
0	3.95	0	0	0	0	0	0	0	0	0	0	0	0	0	0	0	0	0	0	0	0	0	0.06	0
0	4.21	0	0	0	0	0	0	0	0	0	0	0	0	0	0	0	0	0	0	0	0	0	0	0
0	1.31	0	0	0	0	0	0	0	0	0	0	0	0	0	0	0	0	0	0	0	0	0	0.11	0
0	4.77	0	0	0	0	0	0	0	0	0	0	0	0	0	0	0	0	0	0	0	0	0	0	0
0	6.2	0	0	0	0	0	0	0	0	0	0	0	0	0	0	0	0	0	0	0	0	0	0.07	0
0	4.96	0	0	0	0	0	0	0	0	0	0	0	0	0	0	0	0	0	0	0	0	0	0.06	0
0	0	0	0	0	0	0	0	0	0	0	0	0	0	0	0	0	0	0	0	0	0	0	0	0
0	0	0	0	0	0	0	0	0	0	0	0	0	0	0	0	0	0	0	0	0	0	0	0.08	0
0	4.91	0	0	0	0	0	0	0	0	0	0	0	0	0	0	0	0	0	0	0	0	0	0.43	0
0	5.21	0	0	0	0	0	0	0	0	0	0	0	0	0	0	0	0	0	0	0	0	0	0	0
0	4.37	0	0	0	0	0	0	0	0	0	0	0	0	0	0	0	0	0	0	0	0	0	0.1	0
0	0	0	0	0	0	0	0	0	0	0	0	0	0	0	0	0	0	0	0	0	0	0	0	0
0	4.8	0	0	0	0	0	0	0	0	0	0	0	0	0	0	0	0	0	0	0	0	0	0	0
0	3.63	0	0	0	0	0	0	0	0	0	0	0	0	0	0	0	0	0	0	0	0	0	0	0
0	3.81	0	0	0	0	0	0	0	0	0	0	0	0	0	0	0	0	0	0	0	0	0	0.07	0
0	5.12	0	0	0	0	0	0	0	0	0	0	0	0	0	0	0	0	0	0	0	0	0	0	0
0	0	0	0	0	0	0	0	0	0	0	0	0	0	0	0	0	0	0	0	0	0	0	0	0
0	5.67	0	0	0	0	0	0	0	0	0	0	0	0	0	0	0	0	0	0	0	0	0	0	0
0	1.03	0	0	0	0	0	0	0	0	0	0	0	0	0	0	0	0	0	0	0	0	0	0.08	0
0	3.37	0	0	0	0	0	0	0	0	0	0	0	0	0	0	0	0	0	0	0	0	0	1.09	0
0	0	0	0	0	0	0	0	0	0	0	0	0	0	0	0	0	0	0	0	0	0	0	0.9	0.78
0	2.85	0	0	0	0	0	0	0	0	0	0	0	0	0	0	0	0	0	0	0	0	0	1.66	0
0	0	0	0	0	0	0	0	0	0	0	0	0	0	0	0	0	0	0	0	0	0	0	0	0
0	0	0	0	0	0	0	0	0	0	0	0	0	0	0	0	0	0	0	0	0	0	0	0	0
0	3.79	0	0	0	0	0	0	0	0	0	0	0	0	0	0	0	0	0	0	0	0	0	0.44	0
0	0	0	0	0	0	0	0	0	0	0	0	0	0	0	0	0	0	0	0	0	0	0	1.2	0
0	4.15	0	0	0	0	0	0	0	0	0	0	0	0	0	0	0	0	0	0	0	0	0	0.09	0

## Sheet: SF1B - B
	Calca	Calcb	Cd274	Cd45	Dcx	Eno2	Gal	Galr1	Galr2	Havcr2	Kcnj5	Lag3	Nmu	Nmur1	Ntrk1	Nts	Pdcd1	Pgp9.5	Pou4f1	Ramp1	Nav1.8	Nav1.7	Snap25	Sst	Tac1	Tacr1	Tacr2	Tacr3	Trpa1	Trpm8	Trpv1	Trpv2	Tubb3	Vip	Vipr1	Vipr2
B.cell	0	0	0	568	86	453	0	0	0	0	308	0	0	0	0	0	0	0	0	0	0	0	0	0	0	0	0	0	0	0	215	488	0	0	0	0
B.cell	0	0	0	737	47	0	0	0	0	67	154	439	0	5	0	0	0	0	0	0	0	11	0	0	0	0	0	0	0	0	130	0	0	0	0	0
B.cell	0	0	0	575	0	0	0	0	0	0	37	0	0	0	0	0	0	83	0	0	0	0	0	0	0	0	0	0	0	0	368	0	0	0	0	32
B.cell	0	0	0	595	25	0	0	0	0	379	26	0	0	54	0	0	0	0	0	0	0	0	0	0	0	0	0	0	0	0	62	72	0	0	0	0
B.cell	0	0	0	584	3	12	0	0	0	132	114	0	0	11	0	0	0	0	0	0	0	3	0	0	0	118	0	0	0	21	125	0	0	0	398	18
B.cell	0	0	0	705	0	0	0	0	0	180	207	0	0	69	0	0	267	0	0	0	0	0	0	0	0	0	0	0	0	0	93	0	0	0	0	79
B.cell	0	0	0	717	11	0	0	0	0	78	99	0	37	51	0	0	422	0	0	0	0	0	0	0	0	0	0	0	0	18	159	0	0	0	0	22
B.cell	0	0	0	706	0	319	0	0	0	0	123	0	0	175	0	0	0	0	0	0	0	48	0	0	0	0	0	0	0	76	193	0	0	0	0	0
B.cell	0	0	0	258	0	0	0	0	0	0	106	0	0	0	0	0	0	0	0	0	0	46	0	0	0	0	0	0	0	71	181	0	0	0	0	0
B.cell	0	0	0	534	0	0	0	0	0	232	193	0	0	60	0	0	0	0	0	0	0	0	0	0	0	0	0	0	0	36	54	309	95	0	221	110
B.cell	0	0	0	549	0	0	0	0	0	0	0	0	0	0	0	0	0	0	0	0	0	0	0	0	0	0	0	0	0	0	0	0	0	0	0	0
B.cell	0	0	0	233	14	0	0	0	0	108	146	0	0	98	0	0	0	0	0	0	0	25	0	0	0	0	0	0	0	0	146	0	0	0	0	35
B.cell	0	0	0	594	12	0	0	0	0	146	93	0	0	64	0	0	35	0	0	0	0	0	0	0	0	0	0	0	0	0	230	0	0	0	0	20
B.cell	0	0	0	527	48	0	0	0	0	135	178	0	0	0	0	0	0	0	0	0	0	0	0	0	0	0	0	0	0	0	154	0	0	0	0	58
B.cell	0	0	0	687	0	0	0	0	0	0	122	0	0	0	0	0	0	0	0	0	0	0	0	0	0	0	0	0	0	0	66	0	0	0	0	0
B.cell	0	0	0	208	0	0	0	0	0	237	75	0	0	165	0	0	0	0	0	0	0	0	0	0	0	0	0	0	0	0	254	0	0	0	0	106
B.cell	0	0	0	532	14	0	0	0	0	0	222	0	0	0	0	0	0	0	0	0	0	0	0	0	0	0	0	0	0	0	64	0	0	0	0	36
B.cell	0	0	0	618	0	209	0	0	0	260	321	0	0	0	0	0	225	0	0	0	0	83	0	0	0	0	0	0	0	124	400	192	0	0	290	0
B.cell	0	0	0	318	39	0	0	0	0	107	103	0	0	0	0	0	0	0	0	0	0	0	0	0	0	0	0	0	0	0	62	68	0	0	0	55
B.cell	0	0	0	647	74	0	0	0	0	0	222	0	0	0	0	0	0	0	0	0	0	0	0	0	0	0	0	0	0	0	0	0	0	0	0	0
B.cell	0	0	0	356	39	0	0	0	0	162	162	0	0	70	0	0	0	0	0	0	0	0	0	0	0	0	0	0	0	32	91	0	0	0	0	4
B.cell	0	0	113	593	0	99	0	0	0	133	114	0	0	63	0	0	0	0	0	0	0	0	0	0	0	0	0	0	0	0	129	0	0	0	0	0
B.cell	0	0	0	489	17	0	0	0	0	53	0	0	0	0	0	0	0	0	0	0	0	0	0	0	0	0	0	0	0	35	216	0	0	0	0	74
B.cell	0	0	0	453	0	0	0	0	0	0	150	0	0	18	0	0	0	0	0	0	0	0	0	0	0	0	0	0	0	21	67	0	0	0	0	0
B.cell	0	0	0	673	0	0	0	0	0	207	77	0	0	72	0	0	0	0	0	0	0	15	0	0	0	0	0	0	0	47	117	0	0	0	0	36
B.cell	0	0	0	426	131	0	0	0	0	320	190	0	0	0	0	0	0	0	0	0	0	0	0	0	0	0	0	0	0	0	218	0	0	0	0	0
B.cell	0	0	0	419	4	0	0	0	0	52	50	0	0	24	0	29	0	0	0	0	0	2	0	0	0	4	8	0	0	7	99	0	0	0	0	18
B.cell	0	0	0	600	44	0	0	0	0	181	197	0	0	0	0	0	0	0	0	0	0	0	0	0	0	0	270	0	0	0	100	0	0	0	0	0
B.cell	0	0	0	587	41	0	0	0	0	0	103	0	0	0	0	0	0	0	0	0	0	0	0	0	0	0	0	0	0	62	0	0	0	0	0	0
B.cell	0	0	0	452	0	0	0	0	0	681	159	0	0	116	0	0	0	0	0	0	0	23	0	0	0	0	0	0	0	38	102	0	0	0	0	0
B.cell	0	0	0	486	0	0	0	0	0	0	201	0	0	0	0	0	0	0	0	0	0	60	0	0	0	0	0	0	0	0	220	0	0	0	287	0
B.cell	0	0	0	334	0	0	0	0	0	98	0	0	193	82	0	0	0	0	0	0	0	28	0	0	0	0	0	0	0	0	0	81	0	0	0	31
B.cell	0	0	0	473	18	0	0	0	0	0	79	0	0	49	0	0	0	0	0	0	0	0	0	0	0	0	0	0	0	0	79	0	0	0	0	0
B.cell	0	0	0	0	55	0	0	0	0	201	0	0	0	89	0	0	0	0	0	0	0	63	0	0	0	0	0	0	0	0	0	0	0	0	0	0
B.cell	0	0	0	83	7	0	0	0	0	46	70	0	0	36	0	0	0	0	0	0	0	3	0	0	0	0	0	0	0	7	92	0	0	0	0	33
B.cell	0	0	0	504	9	0	0	0	0	128	133	0	0	52	0	0	323	0	0	0	0	0	0	0	0	0	0	0	0	0	141	0	0	0	0	14
B.cell	0	0	0	510	38	0	693	0	0	159	177	0	0	0	0	0	0	400	0	0	0	0	0	0	475	0	0	0	0	0	161	0	480	0	0	99
B.cell	0	0	0	380	0	0	0	0	0	196	83	0	0	0	0	0	0	0	0	0	0	0	0	0	0	0	0	0	0	46	106	0	0	0	0	62
B.cell	0	0	0	523	0	0	0	0	0	315	454	0	0	0	0	0	0	0	0	0	192	88	0	0	0	0	0	0	0	254	385	0	0	0	0	0
B.cell	0	0	0	673	97	0	0	0	0	0	311	0	0	0	0	0	0	0	0	0	0	0	0	0	0	0	0	0	0	0	0	0	0	0	0	0
B.cell	0	0	0	579	23	0	0	0	0	101	146	0	0	34	0	0	0	520	0	0	0	0	0	0	0	0	0	0	0	0	483	0	0	0	0	0
B.cell	0	0	0	386	0	0	0	0	0	231	204	0	0	0	0	0	0	0	0	0	0	0	0	0	0	0	0	0	0	0	0	0	0	0	0	0
B.cell	0	0	0	568	0	0	0	0	0	263	0	0	0	193	0	0	0	0	0	0	0	67	0	0	0	0	0	0	0	0	302	0	0	0	0	0
B.cell	0	0	0	564	78	0	0	0	0	0	177	0	0	0	0	0	0	0	0	0	0	0	0	0	0	0	0	0	0	42	117	0	0	0	0	0
B.cell	0	0	0	632	38	0	0	0	0	195	0	0	0	0	0	0	0	0	0	0	0	0	0	0	0	0	0	0	0	0	181	0	0	0	0	0
B.cell	0	0	0	725	0	0	0	0	0	0	0	0	0	0	0	0	0	0	0	0	0	0	0	0	0	0	0	0	0	0	0	0	0	0	0	0
B.cell	0	0	0	552	12	0	0	0	0	0	138	0	0	0	0	0	0	0	0	0	0	0	0	0	0	0	0	0	0	32	72	59	0	0	0	0
B.cell	0	0	0	645	29	0	0	0	0	169	123	0	0	39	0	0	0	0	0	0	0	9	0	0	0	0	0	0	0	67	183	0	0	0	0	41
B.cell	0	0	0	523	84	0	0	0	0	0	174	0	0	175	0	0	0	0	0	0	0	0	0	0	0	381	0	0	0	0	119	0	206	0	0	0
B.cell	0	0	0	515	0	0	0	0	0	223	0	0	0	0	0	0	0	0	0	0	0	0	0	0	0	0	0	0	0	0	115	0	0	0	0	0
B.cell	0	0	0	705	0	0	0	0	0	170	0	0	0	142	0	0	378	0	0	0	0	0	0	0	0	0	0	0	0	0	210	0	0	0	0	0
B.cell	0	0	0	156	0	0	0	0	0	121	0	0	0	99	0	0	0	0	0	0	0	0	0	0	0	0	0	0	0	0	0	0	0	0	0	0
B.cell	0	0	0	497	16	0	0	0	0	0	0	0	0	123	0	0	0	0	0	0	0	0	0	0	0	0	0	0	0	0	157	0	0	0	0	0
B.cell	0	0	0	423	0	0	0	0	0	100	0	0	0	0	0	0	0	0	0	0	0	0	0	0	0	0	0	0	0	53	204	0	0	0	0	0
B.cell	0	0	0	469	0	0	0	0	0	0	0	0	0	97	0	0	0	0	0	0	0	0	0	0	0	0	0	0	0	0	0	0	0	0	0	0
B.cell	0	0	0	278	21	0	0	0	0	48	62	0	0	0	0	0	0	0	0	0	0	0	0	0	0	0	0	0	0	0	34	0	0	0	0	0
B.cell	0	0	0	660	17	0	0	0	0	78	117	0	0	31	0	0	563	0	0	0	0	0	0	0	0	0	10	0	0	5	65	441	0	0	0	14
B.cell	0	0	0	543	0	612	0	0	0	119	169	0	0	22	0	0	0	0	0	0	0	20	0	0	0	0	0	0	0	0	255	0	0	0	0	119
B.cell	0	0	0	152	0	0	0	0	0	0	0	0	0	0	0	0	0	0	0	0	0	0	0	0	0	0	0	0	0	0	0	0	0	0	0	0
B.cell	0	0	0	522	0	0	0	0	0	90	0	0	0	69	0	0	0	0	0	0	0	0	0	0	0	0	0	0	0	0	0	0	0	0	0	0
B.cell	0	0	0	609	18	100	0	0	0	102	75	0	0	0	0	0	0	0	0	0	0	0	0	0	0	0	0	0	0	0	161	0	0	0	0	0
B.cell	0	0	0	602	53	0	0	0	0	0	0	0	0	0	0	0	0	0	0	0	0	0	0	0	0	0	0	0	0	0	398	0	0	0	0	0
B.cell	0	0	0	169	0	0	0	0	0	174	120	0	0	0	0	0	0	0	0	0	0	30	0	0	0	0	0	0	0	0	0	0	0	0	0	107
B.cell	0	0	0	690	0	0	0	0	0	0	0	207	0	0	0	0	619	0	0	0	0	0	0	0	0	0	0	0	0	0	87	0	0	0	0	84
B.cell	0	0	0	526	0	0	0	0	0	380	428	0	0	102	0	0	0	0	0	0	0	45	0	0	0	0	0	0	0	149	353	414	0	0	0	75
B.cell	0	0	0	532	0	0	0	0	0	91	0	0	0	74	0	0	0	0	0	0	0	0	0	0	0	0	94	0	0	47	112	0	0	0	0	0
B.cell	0	0	0	611	0	0	0	0	0	37	176	0	0	34	0	0	0	0	0	0	0	0	0	0	0	0	0	0	0	30	202	0	0	0	0	0
B.cell	0	0	0	668	0	0	0	0	0	163	120	0	0	0	0	0	0	0	0	0	0	0	0	0	0	0	0	0	0	0	158	0	0	0	0	0
B.cell	0	0	0	576	4	0	0	0	0	131	137	0	0	85	0	0	0	0	0	0	0	0	0	0	0	0	0	0	0	7	134	0	0	0	0	0
B.cell	0	0	0	589	0	0	0	0	0	0	37	0	0	0	0	0	0	0	0	0	0	0	0	0	0	0	0	0	0	0	152	0	0	0	0	0
B.cell	0	193	0	270	21	0	0	0	0	116	107	0	0	0	165	0	0	0	0	0	0	35	0	0	0	0	0	0	0	98	172	0	0	0	0	0
B.cell	0	0	0	599	0	0	0	0	0	149	146	0	0	63	0	0	0	0	0	0	0	0	0	0	0	0	0	0	0	0	153	458	0	0	0	99
B.cell	0	0	0	275	10	0	0	0	0	0	150	0	0	127	0	0	0	0	0	0	0	0	0	0	0	0	29	0	0	14	120	0	0	0	0	0
B.cell	0	0	0	410	0	0	0	0	0	108	171	0	0	0	0	0	0	0	0	0	0	0	0	0	0	0	0	0	0	0	133	0	0	0	0	0
B.cell	0	0	0	567	10	0	0	0	0	128	52	0	0	73	0	0	0	0	0	0	0	0	0	0	0	0	0	0	0	47	147	0	0	0	0	29
B.cell	0	0	0	613	0	0	0	0	0	0	0	0	0	0	0	0	0	0	0	0	0	0	0	0	0	0	0	0	0	171	0	0	0	0	0	0
B.cell	0	0	0	102	0	0	0	0	0	167	0	0	0	0	0	0	0	0	0	0	0	0	0	0	0	0	0	0	0	0	114	0	0	0	0	106
B.cell	0	0	0	553	0	0	0	0	0	0	136	0	0	104	0	0	0	0	0	0	0	0	0	0	0	0	0	0	0	0	0	0	0	0	0	0
B.cell	0	0	0	537	26	377	0	0	0	80	140	259	0	70	0	0	479	0	0	0	0	11	0	0	0	0	0	0	0	18	176	0	0	0	0	0
B.cell	0	0	0	399	0	0	0	0	0	103	62	0	0	24	0	0	0	0	0	0	0	0	0	0	0	0	0	0	0	13	110	0	0	0	0	0
B.cell	0	0	0	557	0	0	0	0	0	0	289	0	0	0	0	0	0	0	0	0	0	107	0	0	0	0	0	0	0	190	304	0	0	0	0	0
B.cell	0	0	0	690	0	0	0	0	0	83	90	0	0	0	0	0	0	0	0	0	0	0	0	0	0	0	0	0	0	0	137	0	0	0	0	67
B.cell	0	0	0	272	0	0	0	0	0	0	150	0	0	0	0	0	0	0	0	0	0	0	0	0	0	0	0	0	0	0	137	0	0	0	0	0
B.cell	0	0	0	0	36	0	0	0	0	0	12	0	0	172	0	0	0	0	0	0	0	0	0	0	0	0	0	0	0	0	0	0	0	0	0	0
B.cell	0	0	0	449	0	47	0	0	0	19	85	0	0	0	0	0	0	0	0	0	0	0	0	0	0	0	0	0	0	0	142	0	0	0	0	25
B.cell	0	0	0	451	0	0	0	0	0	470	0	0	0	0	0	0	0	0	0	0	0	0	0	0	0	0	0	0	0	92	177	0	0	0	0	9
B.cell	0	0	0	353	15	0	0	0	0	77	82	0	0	20	0	0	53	0	0	0	0	0	0	0	0	0	0	0	0	13	109	0	0	0	0	0
B.cell	0	0	0	525	0	0	0	0	0	0	0	0	0	65	0	0	0	0	0	0	0	0	0	0	0	0	0	0	0	0	197	575	0	0	0	0
B.cell	0	0	0	472	0	0	0	64	0	159	129	0	0	51	0	0	0	0	0	0	0	0	0	0	0	0	0	0	0	76	112	0	0	0	0	62
B.cell	0	0	0	440	0	0	0	0	0	0	0	0	0	0	0	0	0	0	0	0	0	0	0	0	0	0	0	0	0	0	208	219	0	0	0	176
B.cell	0	0	0	475	0	0	0	0	0	0	0	0	0	0	0	0	0	0	0	0	0	0	0	0	0	0	0	0	0	0	95	0	0	0	0	0
B.cell	0	0	0	0	0	0	0	0	0	324	311	0	0	0	0	0	0	0	0	0	0	0	0	0	0	0	0	0	0	0	163	0	0	0	0	151
B.cell	0	0	0	202	0	0	0	0	0	0	0	0	0	0	0	0	0	0	0	0	0	0	0	0	0	0	0	0	0	25	204	0	0	0	0	106
B.cell	0	0	0	564	0	0	0	0	0	184	0	0	0	0	0	0	0	0	0	0	0	0	0	0	0	0	0	0	0	0	118	0	0	0	0	69
B.cell	0	0	0	318	20	0	0	0	0	60	146	0	0	123	0	0	0	0	0	0	0	0	0	0	0	0	0	0	0	0	0	0	0	0	0	0
B.cell	0	0	0	655	0	0	0	0	0	199	0	0	0	169	0	0	0	0	0	0	0	0	0	0	0	0	0	0	0	0	115	0	0	0	0	0
B.cell	0	0	0	336	3	0	0	0	0	31	32	0	0	27	7	216	0	0	0	0	0	0	0	0	0	0	7	0	0	7	65	0	0	0	0	11
B.cell	0	0	0	739	0	0	0	0	0	0	226	0	0	98	0	0	0	0	0	0	0	0	0	0	0	0	0	0	0	93	0	0	0	0	0	0
B.cell	0	0	0	456	0	476	0	0	0	120	147	0	0	54	0	0	0	0	0	0	0	0	0	0	0	0	0	0	0	56	436	0	0	0	0	0
B.cell	0	0	0	586	0	0	0	0	0	48	0	0	0	62	0	0	0	0	0	0	0	0	0	0	0	0	0	0	0	20	161	0	0	0	0	0
B.cell	0	0	0	724	0	0	0	0	0	147	126	0	0	0	0	0	0	0	0	0	0	48	0	0	0	0	0	0	0	0	0	0	0	0	0	0
B.cell	0	0	0	0	72	0	0	0	0	216	169	0	0	0	0	0	0	0	0	0	0	0	0	0	0	0	0	0	0	0	167	0	0	0	0	0
B.cell	0	0	0	153	25	0	0	0	0	109	43	0	0	58	0	0	0	0	485	0	0	0	0	0	0	0	0	0	0	0	269	0	0	0	0	30
B.cell	0	0	0	429	17	0	0	0	0	105	166	0	0	0	0	0	0	0	0	0	0	0	0	0	0	0	0	0	0	0	189	602	0	0	0	0
B.cell	0	0	0	585	50	0	0	0	0	0	85	0	0	123	0	470	0	0	0	0	0	0	0	0	0	0	0	0	0	0	113	0	0	0	0	0
B.cell	0	0	0	435	70	0	0	0	0	313	190	0	0	0	0	0	0	0	0	0	0	45	0	0	0	0	0	0	0	0	371	291	0	0	0	0
B.cell	0	0	0	0	0	0	0	0	0	64	157	0	0	0	0	0	0	0	0	0	0	0	0	0	0	0	0	0	0	0	231	0	0	0	0	0
B.cell	0	0	0	43	0	369	0	0	0	0	45	0	0	21	0	0	0	0	0	0	0	0	0	0	0	0	0	0	0	0	76	0	0	0	0	35
B.cell	0	0	0	62	10	0	0	0	0	107	0	0	0	88	0	0	0	0	0	0	0	8	0	0	0	0	0	0	0	0	82	0	0	0	0	0
B.cell	0	0	0	105	24	0	0	0	0	52	0	0	0	0	0	0	0	0	0	0	0	0	0	0	0	0	0	0	0	41	151	0	0	0	169	0
B.cell	0	0	0	408	0	107	0	0	0	196	188	0	0	0	0	0	0	0	0	0	0	0	0	0	0	0	0	0	0	0	198	0	0	0	0	0
B.cell	0	0	0	0	0	512	0	0	0	0	0	0	0	126	0	0	0	0	0	0	0	0	0	0	0	0	0	0	0	0	0	0	0	0	0	0
B.cell	0	0	0	792	0	0	0	0	0	170	139	0	0	0	0	0	0	0	0	0	0	0	0	0	0	0	0	0	0	0	121	0	0	0	0	0
B.cell	0	0	0	350	0	0	0	0	0	231	211	0	0	216	0	0	0	0	0	0	0	0	0	0	0	0	0	0	0	0	177	296	0	0	0	0
B.cell	0	0	0	540	29	0	0	0	0	113	165	0	0	0	0	0	0	0	0	0	0	0	0	0	0	0	0	0	0	0	182	262	0	0	0	0
B.cell	0	0	0	93	3	0	0	0	0	61	52	0	0	35	0	0	12	0	0	0	0	2	0	0	0	0	0	0	0	0	96	0	0	0	0	0
B.cell	0	0	0	589	0	0	0	0	0	295	0	0	0	0	0	0	0	0	0	0	0	0	0	0	0	0	0	0	0	0	0	0	0	0	0	0
B.cell	0	0	0	699	0	0	0	0	0	0	0	0	0	0	0	0	0	0	0	0	0	0	0	0	0	0	0	0	0	0	129	0	0	0	0	0
B.cell	0	0	0	702	17	0	0	0	0	115	102	0	0	0	0	0	0	0	0	0	0	0	0	0	0	0	0	0	0	28	109	0	0	0	0	0
B.cell	0	0	0	547	0	0	0	0	0	199	213	0	0	0	0	0	0	0	0	0	0	0	0	0	0	0	0	0	0	0	95	260	0	0	0	0
B.cell	0	0	0	666	20	0	0	0	60	215	158	0	0	91	0	0	223	38	0	0	0	5	0	0	0	0	0	0	0	0	149	0	0	0	189	24
B.cell	0	0	0	475	0	0	0	0	0	288	368	0	0	42	0	0	0	0	0	0	0	0	0	0	0	0	0	0	271	58	274	0	0	0	0	38
B.cell	0	0	0	458	0	0	0	0	0	0	110	0	0	0	0	0	0	0	0	0	0	0	0	0	0	0	0	0	0	0	178	0	0	0	0	0
B.cell	0	0	0	413	0	421	0	0	0	199	54	0	0	0	0	0	0	0	0	0	0	0	0	0	0	0	0	0	0	0	165	0	0	0	0	0
B.cell	0	0	0	572	0	0	0	0	0	0	0	0	0	0	0	0	0	0	0	0	0	161	0	0	0	0	0	0	0	0	288	0	0	0	0	0
B.cell	0	0	0	121	0	0	0	0	0	0	0	0	0	0	0	0	0	0	0	0	0	0	0	0	0	0	0	0	0	0	133	0	0	0	0	70
B.cell	0	0	0	181	54	0	0	0	0	209	0	0	0	0	0	0	0	0	0	0	0	0	0	0	0	0	0	0	0	0	0	0	0	0	0	0
B.cell	0	0	0	637	0	0	0	0	0	0	127	0	0	0	0	0	0	0	0	0	0	0	0	0	0	0	0	0	0	0	38	370	0	0	0	0
B.cell	0	0	0	541	0	0	0	0	0	0	123	0	0	0	0	0	0	0	0	0	0	0	0	0	0	0	0	0	0	0	193	527	0	0	0	0
B.cell	0	0	0	572	20	0	0	0	0	120	86	0	0	62	0	0	0	0	0	0	0	0	0	0	0	0	0	0	0	0	84	0	0	0	0	0
B.cell	0	0	0	420	0	0	0	0	0	103	198	0	0	87	0	0	594	0	0	0	0	0	0	0	0	0	0	0	0	0	104	0	0	0	0	0
B.cell	0	0	0	31	29	0	0	0	0	0	129	0	0	93	0	0	0	0	0	0	0	32	0	0	0	0	0	0	0	0	168	0	0	0	0	94
B.cell	0	0	0	384	0	0	0	0	0	121	0	0	0	28	0	0	0	0	0	0	0	0	0	0	0	0	0	0	0	0	93	0	0	0	0	0
B.cell	0	0	0	102	0	0	0	0	0	0	0	0	0	0	0	0	0	0	0	0	0	0	0	0	0	0	0	0	0	0	0	0	0	0	0	0
B.cell	0	0	0	656	0	0	0	0	0	360	0	0	0	212	0	0	0	0	0	0	0	0	0	0	0	0	0	0	0	0	224	0	0	0	0	0
B.cell	0	0	0	559	0	442	0	0	0	63	7	0	0	65	0	0	19	0	0	0	0	4	0	0	0	0	0	0	0	7	172	0	0	0	0	28
B.cell	0	0	0	338	0	225	0	0	0	193	0	0	0	121	0	0	0	0	0	0	0	0	0	0	0	0	0	0	0	0	167	0	0	0	0	135
B.cell	0	0	0	682	0	0	0	0	0	172	132	0	0	55	0	0	0	0	0	0	0	0	0	0	0	0	0	0	0	17	139	0	0	0	0	17
B.cell	0	0	0	681	12	0	266	0	0	65	101	0	0	29	118	0	682	467	0	0	0	4	0	0	0	0	0	0	8	20	120	0	0	0	0	9
B.cell	0	0	0	565	21	0	0	0	0	98	9	0	0	0	0	0	530	0	0	0	0	0	0	0	0	0	0	0	0	12	88	222	0	0	0	0
B.cell	0	0	0	709	0	0	0	0	0	91	39	0	0	78	0	0	0	0	0	0	0	0	0	0	0	0	0	0	0	0	61	0	0	0	0	0
B.cell	0	0	0	569	0	0	0	0	0	148	104	0	0	110	0	0	0	0	0	0	0	0	0	0	0	0	0	0	0	78	103	0	0	0	0	121
B.cell	0	0	0	642	0	0	0	0	0	47	0	0	0	51	0	0	0	0	0	0	0	0	0	0	0	0	0	0	0	0	168	0	0	0	0	0
B.cell	0	0	0	696	70	0	0	0	0	111	236	0	0	85	0	0	0	0	0	0	0	0	0	0	0	0	0	0	0	23	184	0	0	0	0	38
B.cell	0	0	0	705	2	0	0	0	0	185	137	0	0	0	0	0	0	0	0	0	0	0	0	0	0	0	0	0	0	0	166	0	0	0	0	0
B.cell	0	0	0	412	19	0	0	0	0	0	174	0	0	132	0	0	0	0	0	0	0	6	0	0	0	0	0	0	0	21	217	0	0	0	0	0
B.cell	0	0	0	211	0	0	0	0	0	0	104	0	0	100	0	0	0	0	0	0	0	0	0	0	0	0	0	0	0	76	42	0	0	0	0	0
B.cell	0	0	0	564	28	0	0	0	0	54	57	0	0	6	0	0	0	0	0	0	0	0	0	0	0	0	0	0	0	0	124	0	0	0	0	18
B.cell	0	0	343	394	0	0	0	0	0	0	106	0	0	90	0	0	0	234	0	0	0	15	0	0	0	0	0	0	0	41	78	0	0	0	0	0
B.cell	0	0	0	505	0	0	0	0	0	171	203	0	0	117	0	0	0	0	0	0	86	0	0	0	0	0	0	0	0	0	130	0	0	0	0	0
B.cell	0	0	0	563	47	0	0	0	0	0	207	0	0	164	0	0	0	0	0	0	0	0	0	0	0	0	0	0	0	0	83	0	0	0	0	0
B.cell	0	0	0	636	0	0	0	0	0	182	0	0	0	107	0	0	0	0	0	0	0	0	0	0	0	0	0	0	0	0	170	0	0	0	0	62
B.cell	0	0	0	281	0	0	0	0	0	262	170	0	0	161	0	0	0	0	0	0	0	5	0	0	0	0	0	0	0	0	185	621	0	0	0	0
B.cell	0	0	0	186	72	581	0	0	0	0	0	0	0	154	0	0	0	0	0	0	168	0	0	0	0	0	0	0	0	0	150	0	0	0	0	0
B.cell	0	0	0	609	0	0	0	0	0	77	75	0	0	75	0	0	0	0	0	0	0	0	0	0	0	0	0	0	0	0	166	0	0	0	0	0
B.cell	0	0	0	585	14	0	0	0	0	139	79	0	0	0	0	0	0	43	0	0	0	0	0	0	0	0	0	0	0	0	171	0	0	0	0	13
B.cell	0	0	0	465	16	0	0	0	0	130	52	0	0	79	0	0	0	0	0	0	0	0	0	0	0	0	0	0	0	0	133	624	0	0	0	128
B.cell	0	0	0	534	21	0	0	0	0	0	85	0	0	0	0	0	0	0	0	0	0	0	0	0	0	0	0	0	0	0	0	0	0	0	0	0
B.cell	0	0	0	526	3	308	0	0	0	57	62	0	0	7	0	0	0	0	0	0	0	1	0	0	0	0	3	0	0	5	81	281	0	0	0	19
B.cell	0	0	0	631	0	0	0	0	0	74	76	0	0	0	0	0	0	0	0	0	0	0	0	0	0	0	0	0	0	0	89	56	0	0	0	115
B.cell	0	0	0	630	0	0	0	0	0	0	195	0	0	216	0	0	0	0	0	0	0	0	0	0	0	0	0	0	0	0	154	177	0	0	0	0
B.cell	0	0	0	105	0	0	0	0	0	0	298	0	0	0	0	0	0	0	0	0	0	0	0	0	0	0	0	0	0	99	167	0	0	0	0	0
B.cell	0	0	0	438	0	0	0	0	0	0	136	0	0	146	0	0	0	0	0	0	0	37	0	0	0	0	0	0	0	0	111	0	0	0	0	0
B.cell	0	0	0	208	0	0	0	0	0	0	154	0	0	131	0	0	0	0	0	0	0	22	0	0	0	0	0	0	0	36	115	0	0	0	0	0
B.cell	0	0	0	508	18	0	0	0	0	318	0	0	0	0	0	0	407	0	0	0	0	0	0	0	0	0	0	0	0	0	61	0	0	0	0	0
B.cell	0	0	0	661	0	0	0	0	0	0	0	0	0	0	0	0	0	0	0	0	0	0	0	0	0	0	0	0	0	0	245	0	0	0	0	174
B.cell	0	0	0	524	0	0	0	0	0	153	230	0	0	0	0	0	0	0	0	0	0	0	0	0	0	0	0	0	0	0	103	234	0	0	0	0
B.cell	0	0	0	196	0	0	0	0	0	0	0	0	0	0	0	0	0	0	0	0	0	0	0	0	0	0	0	0	0	0	216	0	0	0	0	0
B.cell	0	0	0	252	0	0	0	0	0	0	0	0	0	239	0	0	0	0	0	0	0	0	0	0	0	0	0	0	0	0	185	0	0	0	0	0
B.cell	0	0	0	561	4	0	291	0	0	368	75	0	439	38	0	0	0	440	0	0	0	0	0	0	0	0	0	0	0	16	143	338	0	0	0	7
B.cell	0	0	0	583	0	0	0	0	0	0	190	0	0	118	0	0	0	0	0	0	0	0	0	0	0	0	0	0	0	0	0	0	0	0	0	0
B.cell	0	0	0	415	0	0	0	0	0	0	0	0	0	0	0	0	0	0	0	0	0	0	0	0	0	0	0	0	0	0	154	0	0	0	0	0
B.cell	0	0	0	503	0	0	0	0	0	0	211	0	0	99	0	0	0	0	0	0	0	0	0	0	0	0	0	0	0	0	181	0	0	0	0	142
B.cell	0	0	0	649	35	0	0	0	0	199	0	0	0	118	0	0	0	0	0	0	0	33	0	0	0	0	0	0	0	54	177	0	0	0	0	0
B.cell	0	0	0	478	0	0	0	0	0	262	269	0	0	0	0	0	0	0	0	0	0	0	0	0	0	0	0	0	0	0	0	0	0	0	0	0
B.cell	0	0	0	625	58	0	0	0	0	0	0	0	0	0	0	0	0	0	0	0	0	0	0	0	0	0	0	0	0	100	228	0	0	0	0	0
B.cell	0	0	0	639	22	0	0	0	0	96	156	0	0	0	0	0	0	0	0	0	0	0	0	0	0	0	0	0	0	0	79	0	0	0	0	121
B.cell	0	0	0	544	24	0	0	0	0	207	221	0	0	64	0	0	0	0	0	0	0	38	0	0	0	0	0	0	0	23	277	0	0	0	0	104
B.cell	0	0	0	333	0	0	0	0	0	126	0	0	0	0	0	0	0	0	0	0	0	44	0	0	0	0	0	0	0	0	91	0	0	0	0	0
B.cell	0	0	0	307	21	0	0	0	0	207	113	0	0	0	0	0	0	0	0	0	0	0	0	0	0	0	0	0	0	0	97	0	0	0	0	0
B.cell	0	0	0	513	51	0	0	0	0	173	162	199	0	24	0	0	562	0	0	0	0	0	0	0	0	0	0	0	0	0	136	0	0	0	0	0
B.cell	0	0	0	629	0	0	0	0	0	137	192	141	0	0	0	0	0	0	0	0	0	0	0	0	0	0	0	0	0	41	46	426	0	0	0	59
B.cell	0	0	0	270	84	0	0	0	0	94	123	0	0	36	0	0	0	0	0	0	0	27	0	0	0	0	0	0	0	44	26	0	0	0	0	113
B.cell	0	0	0	441	0	0	0	0	0	0	227	0	0	0	0	0	0	0	0	0	0	0	0	0	0	0	0	0	0	0	202	0	0	0	0	0
B.cell	0	0	0	517	24	0	0	0	0	188	214	0	0	90	0	0	427	0	0	0	141	0	0	0	0	0	0	0	0	50	154	353	0	0	0	75
B.cell	0	0	0	395	0	0	0	0	0	112	60	0	0	149	0	0	0	0	0	0	0	0	0	0	0	0	0	0	0	0	155	0	0	0	0	56
B.cell	0	0	0	633	27	0	0	0	0	106	0	0	0	0	0	0	0	0	0	0	0	21	0	0	0	0	0	0	0	0	49	0	0	0	0	0
B.cell	0	0	0	438	0	0	0	0	0	210	110	0	0	0	0	0	0	0	0	0	0	0	0	0	0	0	0	0	0	64	0	0	149	0	0	88
B.cell	0	0	0	415	31	495	0	0	0	206	94	0	0	0	0	0	0	0	0	0	0	0	0	0	0	0	0	0	0	0	212	0	0	0	0	0
B.cell	0	0	0	561	0	0	0	0	0	155	83	0	0	0	0	0	0	0	0	0	0	0	0	0	0	0	0	0	0	26	0	179	0	0	0	0
B.cell	0	0	0	470	10	0	0	0	0	0	98	0	0	35	0	0	0	0	0	0	0	7	0	0	0	0	0	0	0	0	78	0	0	0	0	26
B.cell	0	0	0	348	0	0	0	0	0	0	0	0	0	0	0	0	0	0	0	0	0	0	0	0	0	0	0	0	0	0	144	0	0	0	0	0
B.cell	0	0	0	257	0	0	0	0	0	0	0	0	0	0	0	0	0	0	0	0	0	0	0	0	0	0	0	0	0	75	114	0	0	0	0	0
B.cell	0	0	0	589	0	0	0	131	0	0	0	0	0	0	0	0	0	0	0	0	0	0	0	0	0	0	0	0	0	0	103	0	0	0	0	0
B.cell	0	0	0	532	25	0	0	0	0	163	67	0	0	53	0	0	0	0	0	0	0	18	0	0	0	0	0	0	0	35	194	294	0	0	0	0
B.cell	0	0	0	583	0	0	0	0	0	0	271	0	0	0	0	0	0	0	0	0	0	0	0	0	0	0	0	0	0	0	0	0	0	0	0	0
B.cell	0	0	0	722	106	0	0	0	0	0	0	0	0	0	0	0	0	0	0	0	0	0	0	0	0	0	0	0	0	0	0	0	0	0	0	0
B.cell	0	0	0	181	51	0	0	0	0	153	235	0	0	120	0	0	0	0	0	0	0	0	0	0	0	0	0	0	0	58	186	0	0	0	0	0
B.cell	0	0	0	0	0	0	0	0	0	108	134	0	0	58	0	0	0	0	0	0	0	0	0	0	0	0	0	0	0	0	211	0	0	0	0	91
B.cell	0	0	0	401	0	0	0	0	0	0	112	0	0	0	0	0	0	0	0	0	0	0	0	0	0	0	0	0	0	0	158	437	0	0	0	142
B.cell	0	0	0	376	0	0	0	0	0	0	372	0	0	167	0	0	0	0	0	0	0	0	0	0	0	0	0	0	0	0	191	347	0	0	0	0
B.cell	0	0	0	424	0	0	0	0	0	136	133	0	0	130	0	0	0	0	0	0	0	0	0	0	0	0	0	0	0	44	172	0	0	0	0	110
B.cell	0	0	0	412	0	0	0	0	0	163	149	0	0	0	0	0	0	0	0	0	0	31	0	0	0	0	0	0	0	0	111	0	0	0	0	0
B.cell	0	0	0	695	0	0	0	0	0	0	0	0	0	144	0	0	0	0	0	0	0	0	0	0	0	0	0	0	0	0	59	0	0	0	0	0
B.cell	0	0	0	496	0	0	0	0	0	66	179	0	0	159	0	0	0	0	0	0	0	0	0	0	0	0	0	0	0	17	182	0	0	0	0	59
B.cell	0	0	0	598	29	0	0	0	0	191	117	0	0	79	0	0	0	0	0	0	0	0	0	0	0	0	0	0	0	0	224	0	0	0	0	0
B.cell	0	0	0	588	167	223	0	0	0	0	159	0	0	35	0	0	0	0	0	0	0	0	0	0	0	0	0	0	0	0	146	0	0	0	0	0
B.cell	0	0	0	75	22	0	0	0	0	138	93	0	0	60	0	0	0	0	0	0	0	0	0	0	0	0	0	0	0	111	34	0	0	0	0	65
B.cell	0	0	0	609	0	0	0	0	0	0	0	0	0	106	0	0	0	0	0	0	0	0	0	0	0	0	0	0	0	0	97	0	0	0	0	106
B.cell	0	0	0	492	0	0	0	0	0	140	124	0	0	0	0	0	0	0	0	0	0	0	0	0	0	0	0	0	0	0	166	0	0	0	0	48
B.cell	0	0	0	378	0	0	0	0	0	0	312	0	0	0	0	0	0	0	0	0	0	0	0	0	0	0	0	0	0	0	259	0	0	0	0	0
B.cell	0	0	0	529	0	0	0	0	0	0	0	167	0	72	0	0	0	0	0	0	0	0	0	0	0	0	0	0	0	0	129	82	0	0	0	0
B.cell	0	0	0	593	0	0	0	0	0	76	160	0	0	51	0	0	0	0	0	0	0	10	0	0	0	0	0	0	0	33	149	0	0	0	0	38
B.cell	0	0	0	522	0	0	0	0	0	223	279	0	0	0	0	0	0	0	0	0	0	0	0	0	0	0	0	0	0	0	142	0	0	0	0	0
B.cell	0	0	0	391	13	0	0	0	0	69	71	0	0	0	0	0	0	0	0	0	0	4	0	0	0	0	0	0	0	0	48	0	626	0	0	0
B.cell	0	0	0	516	0	0	0	0	0	0	210	0	0	0	0	0	0	0	0	0	0	0	0	0	0	0	0	0	0	45	100	0	0	0	0	0
B.cell	0	0	0	0	0	0	0	0	0	0	0	0	0	107	0	0	0	0	0	0	0	0	0	0	0	0	0	0	0	0	397	0	0	0	0	88
B.cell	0	0	0	636	0	0	0	0	0	0	67	0	0	144	0	0	0	0	0	0	0	12	0	0	0	0	0	0	0	0	74	0	0	0	0	54
B.cell	0	0	0	549	9	0	0	0	0	109	173	0	0	72	0	0	0	0	0	0	0	0	0	0	0	0	0	0	0	0	157	0	0	0	0	0
B.cell	0	0	0	258	0	0	0	0	0	0	0	0	0	0	0	0	0	0	0	0	0	0	0	0	0	0	0	0	0	0	147	219	0	0	0	0
B.cell	0	0	0	615	13	0	0	0	0	150	199	0	0	24	0	0	0	0	0	0	0	0	0	0	0	0	0	0	0	9	107	0	0	0	0	0
B.cell	0	0	0	650	0	287	0	0	0	0	0	0	0	0	0	0	535	0	0	0	0	0	0	0	0	0	0	0	0	0	58	0	0	0	0	0
B.cell	0	0	0	693	0	0	0	0	0	646	279	0	0	0	0	0	0	0	0	0	0	0	0	0	0	0	0	0	0	0	0	0	0	0	0	113
B.cell	0	0	0	614	0	0	0	0	0	146	132	0	0	0	0	0	0	0	0	0	0	0	0	0	0	0	0	0	0	0	258	0	0	0	0	0
B.cell	0	0	0	599	0	0	0	0	0	128	109	0	0	44	0	0	0	442	0	0	0	0	0	0	0	0	0	0	0	0	147	0	0	0	0	0
B.cell	0	0	0	180	21	0	0	0	0	213	58	0	0	117	0	0	0	0	0	0	0	0	0	0	0	0	0	0	0	33	41	0	0	0	0	0
B.cell	0	0	0	469	14	288	0	0	0	152	0	0	0	60	0	0	0	0	0	0	0	0	0	0	0	0	0	0	0	0	114	0	0	0	0	0
B.cell	0	0	0	706	0	0	0	0	0	244	0	0	0	190	0	0	0	0	0	0	0	0	0	0	0	0	0	0	0	76	138	0	0	0	0	160
B.cell	0	0	0	637	0	0	0	0	0	153	0	0	0	0	0	0	0	0	0	0	0	0	0	0	0	0	0	0	0	0	156	0	0	0	0	0
B.cell	0	0	0	472	114	0	0	0	0	0	271	0	0	127	0	0	0	0	0	0	0	0	0	0	0	0	0	0	0	91	173	0	0	0	0	0
B.cell	0	0	0	606	0	0	0	0	0	139	0	0	0	52	0	0	0	0	0	0	0	11	0	0	0	0	0	0	0	0	135	0	0	0	0	0
B.cell	0	0	0	605	0	0	0	0	0	0	0	0	0	0	0	0	0	0	0	0	0	0	0	0	0	0	0	0	0	0	0	0	0	0	0	176
B.cell	0	0	0	391	0	0	0	0	0	0	0	0	0	83	0	0	0	0	0	0	0	0	0	0	0	0	0	0	0	0	153	0	0	0	0	48
B.cell	0	0	0	538	0	0	0	0	0	112	51	0	0	76	0	0	0	0	0	0	0	0	0	0	0	0	0	0	0	38	114	202	0	0	0	0
B.cell	0	0	0	500	30	0	0	0	0	66	55	0	0	123	0	0	0	0	0	565	0	0	0	0	0	0	0	0	0	30	51	0	0	0	57	41
B.cell	0	0	0	220	53	0	0	0	0	150	260	0	0	0	0	0	0	0	0	0	0	0	0	0	0	0	0	0	0	0	72	0	0	0	0	0
B.cell	0	0	0	554	12	0	0	0	0	0	126	0	0	136	0	0	0	0	0	0	0	0	0	0	0	0	0	0	0	0	31	118	0	0	0	86
B.cell	0	0	0	414	0	0	0	0	0	78	196	0	0	0	0	0	0	0	0	0	0	22	0	0	0	0	0	0	0	0	103	0	0	0	0	0
B.cell	0	0	0	612	25	477	0	0	0	52	24	0	0	9	0	0	0	0	0	0	0	0	0	0	0	0	0	0	0	0	46	0	0	0	0	0
B.cell	0	0	0	504	12	0	0	0	0	125	133	0	0	85	0	0	0	0	0	0	0	0	0	0	0	0	40	0	0	18	75	0	0	0	0	48
B.cell	0	0	0	676	0	0	0	0	0	0	0	0	0	0	0	0	0	0	0	0	0	0	0	0	0	0	0	0	0	0	303	0	0	0	0	0
B.cell	0	0	0	273	0	0	0	0	0	0	119	0	0	0	0	0	0	0	0	0	0	0	0	0	0	0	0	0	0	0	109	0	0	0	0	0
B.cell	0	0	0	561	42	0	0	0	0	119	99	0	0	96	0	0	0	0	0	0	0	0	0	0	0	0	0	0	0	0	0	0	0	0	0	82
B.cell	0	0	0	546	0	0	0	0	0	0	0	0	0	0	0	0	0	0	0	0	0	0	0	0	0	0	0	0	0	0	71	0	0	0	0	126
B.cell	0	0	0	432	0	0	0	0	0	143	0	0	0	160	0	0	0	0	0	0	0	0	0	0	0	0	0	0	0	133	47	0	0	0	0	0
B.cell	0	0	0	513	0	0	0	0	0	61	129	0	0	116	0	0	0	0	0	0	0	0	0	0	0	0	0	0	0	16	187	0	0	0	0	28
B.cell	0	0	0	417	32	228	0	0	0	129	184	0	0	157	0	0	0	0	0	0	0	0	0	0	0	0	0	0	0	50	233	0	0	0	0	0
B.cell	0	0	299	596	24	0	0	0	0	119	129	0	0	138	0	0	0	0	0	0	0	0	0	0	0	0	0	0	0	0	170	0	0	0	0	118
B.cell	0	0	0	261	0	0	0	0	0	94	117	0	0	0	0	0	0	0	0	0	0	0	0	0	0	0	0	0	0	16	107	0	0	0	0	0
B.cell	0	0	0	461	0	0	0	0	0	0	0	0	0	0	0	0	0	0	0	0	0	67	0	0	0	0	0	0	0	0	0	0	0	0	0	103
B.cell	0	0	0	458	0	0	0	0	0	58	107	0	0	36	0	0	0	0	0	0	0	0	0	0	0	0	0	0	0	10	98	0	0	0	0	26
B.cell	0	0	0	249	22	0	0	0	0	0	117	0	0	43	0	0	0	0	0	0	0	0	0	0	0	0	0	0	0	28	118	353	0	0	0	18
B.cell	0	0	0	206	32	0	0	0	0	113	44	0	0	66	0	0	0	0	0	0	0	0	0	0	0	83	0	0	0	34	93	0	0	0	0	0
B.cell	0	0	0	679	42	0	0	0	0	0	198	0	0	0	0	0	0	0	0	0	0	0	0	0	0	0	0	0	0	35	99	0	0	0	0	60
B.cell	0	0	0	428	0	0	0	0	0	0	99	0	0	0	0	0	601	0	0	0	0	0	0	0	0	0	0	0	0	35	177	0	0	0	0	45
B.cell	0	0	0	662	0	0	0	0	0	218	125	0	0	0	0	0	0	0	0	0	0	0	0	0	0	0	0	0	0	47	123	0	0	0	0	0
B.cell	0	0	0	542	0	31	0	0	0	154	124	0	0	59	0	0	0	0	104	0	0	0	0	0	0	0	0	0	0	5	263	320	0	0	0	20
B.cell	0	0	0	364	0	0	0	0	0	0	94	0	0	0	0	0	0	0	0	0	0	0	0	0	0	0	0	0	0	0	95	0	0	0	0	35
B.cell	0	0	0	462	0	0	0	0	0	119	85	0	0	0	0	0	0	0	0	0	0	26	0	0	0	0	0	0	0	0	0	0	0	0	0	0
B.cell	0	0	0	510	0	0	0	0	0	0	0	0	0	0	0	0	0	0	0	0	0	0	0	0	0	0	0	0	0	0	94	0	0	0	0	98
B.cell	0	0	0	291	0	0	0	0	0	112	100	0	0	94	0	0	0	0	0	0	0	0	0	0	0	0	0	0	0	0	0	0	0	0	0	0
B.cell	0	0	0	243	0	0	0	0	0	99	177	0	0	0	0	0	0	0	0	0	0	29	0	0	0	0	0	0	0	51	55	0	0	0	0	45
B.cell	0	0	0	605	0	0	0	0	0	20	131	0	0	34	0	0	44	0	0	0	0	0	0	0	0	0	0	0	0	0	126	0	0	0	0	0
B.cell	0	0	0	585	0	0	0	0	0	0	127	0	0	0	0	0	0	0	0	0	0	0	0	0	0	0	0	0	0	57	0	0	0	0	0	0
B.cell	0	0	0	198	62	0	0	0	0	0	209	0	0	0	0	0	0	0	0	0	0	0	0	0	0	0	0	0	0	0	113	0	0	0	0	124
B.cell	0	0	0	444	32	0	0	0	0	144	343	0	0	144	0	0	0	0	0	0	0	15	0	0	0	0	0	0	0	26	255	0	0	0	0	63
B.cell	0	0	0	697	0	0	0	0	0	230	208	0	0	0	0	0	0	0	0	0	0	0	0	0	0	0	0	0	0	0	180	0	575	0	0	0
B.cell	0	0	0	482	0	0	0	0	0	0	216	0	0	0	0	0	0	0	0	0	0	0	0	0	0	0	0	0	0	0	0	0	0	0	0	0
B.cell	0	0	563	652	0	0	0	0	0	143	138	0	0	131	0	0	0	0	0	0	0	0	0	0	0	0	0	0	0	0	0	0	0	0	0	0
B.cell	0	0	0	489	121	0	0	0	0	272	0	0	0	0	0	0	0	0	0	0	0	0	0	0	0	0	0	0	0	140	0	545	0	0	0	0
B.cell	0	0	0	560	0	106	0	0	0	66	168	0	0	0	0	0	0	0	0	0	0	0	0	0	0	0	0	0	0	0	0	0	59	0	0	0
B.cell	0	0	0	563	0	0	0	0	0	225	303	0	0	0	0	0	0	0	0	0	0	0	0	0	0	0	0	0	0	0	341	0	0	0	0	0
B.cell	0	0	0	522	0	0	0	0	0	0	0	0	0	0	0	0	0	0	0	0	0	0	0	0	0	0	0	0	0	0	259	0	0	0	0	0
B.cell	0	0	0	493	13	0	0	0	0	74	73	0	0	26	0	0	0	0	0	0	0	0	0	0	0	0	0	0	0	0	87	0	0	0	0	24
B.cell	0	0	0	0	0	0	0	0	0	79	0	0	0	0	0	0	0	0	0	0	0	0	0	0	0	0	0	0	0	0	33	0	0	0	0	0
B.cell	0	0	0	512	0	0	0	0	0	0	0	0	0	0	0	0	0	0	0	0	0	0	0	0	0	0	0	0	0	0	0	0	0	0	0	119
B.cell	0	0	0	330	20	0	0	0	0	56	61	0	0	25	0	0	0	0	0	0	0	3	0	0	0	0	0	0	0	7	39	486	0	0	0	30
B.cell	0	0	0	565	0	76	0	0	0	98	148	0	0	0	0	0	0	0	0	0	0	0	0	0	0	0	0	0	0	0	0	0	386	0	0	0
B.cell	0	0	0	589	0	0	0	0	0	84	0	0	0	106	0	0	0	0	0	0	0	0	0	0	0	0	0	0	0	0	49	0	0	0	0	43
B.cell	0	0	0	292	0	0	0	0	0	0	0	0	0	0	0	0	0	0	0	0	0	0	0	0	0	0	0	0	0	0	156	0	0	0	0	0
B.cell	0	0	0	0	0	0	0	0	0	207	0	0	0	0	0	0	0	0	0	0	0	0	0	0	0	0	0	0	0	0	165	0	0	0	0	0
B.cell	0	0	0	487	0	0	0	0	0	184	209	0	0	0	0	0	0	0	0	0	0	0	0	0	0	0	0	0	0	117	0	0	0	0	0	115
B.cell	0	0	0	374	0	0	0	0	0	0	242	0	0	266	0	0	0	0	0	0	0	0	0	0	0	0	0	0	0	0	262	0	0	0	0	0
B.cell	0	0	0	670	0	0	0	0	0	501	227	0	0	0	0	0	0	0	0	0	0	0	0	0	0	0	0	0	0	67	162	0	0	0	0	0
B.cell	0	0	0	254	0	0	0	0	0	0	0	0	0	0	0	0	0	0	0	0	0	0	0	0	0	0	0	0	0	0	240	0	0	0	0	0
B.cell	0	0	0	604	0	0	0	0	0	79	195	0	0	0	0	0	0	0	0	0	0	0	0	0	0	0	0	0	0	0	0	0	0	0	0	84
B.cell	0	0	0	501	19	424	0	0	0	64	82	0	0	89	0	0	0	0	0	0	0	0	0	0	0	0	0	0	0	31	154	0	0	0	0	42
B.cell	0	0	0	514	12	0	0	0	0	8	202	0	0	46	0	0	0	0	0	0	0	0	0	0	0	0	0	0	0	17	64	0	0	0	0	0
B.cell	0	0	390	126	32	0	0	0	0	119	118	0	0	84	0	0	0	0	0	0	0	0	0	0	0	0	0	0	0	0	120	0	0	0	0	0
B.cell	0	0	0	223	30	0	0	0	0	227	83	0	0	0	0	0	0	0	0	0	0	24	0	0	0	0	0	0	0	0	83	0	0	0	0	57
B.cell	0	0	0	597	18	0	0	0	0	27	0	0	0	0	0	0	0	0	0	0	0	0	0	0	0	0	0	0	0	0	193	0	523	0	0	0
B.cell	0	0	0	621	0	0	0	0	0	138	209	0	0	0	0	0	0	0	0	0	0	0	0	0	0	0	0	0	0	0	70	0	0	0	0	0
B.cell	0	0	0	480	21	0	0	0	0	103	132	0	0	16	0	0	14	0	0	0	0	3	0	0	0	60	0	0	0	4	207	0	0	0	0	37
B.cell	0	0	0	666	15	0	0	0	0	94	72	0	0	25	0	0	0	538	0	0	0	3	0	0	0	0	0	0	0	12	74	11	0	0	0	0
B.cell	0	0	0	454	45	0	0	0	0	0	142	0	0	154	0	0	0	0	0	0	0	0	0	0	0	0	0	0	0	0	92	272	0	0	0	0
B.cell	0	0	0	468	13	86	0	0	0	0	0	0	0	38	0	0	0	0	0	0	0	0	0	0	0	0	0	0	0	0	263	0	0	0	0	0
B.cell	0	0	0	551	16	0	0	0	0	64	118	0	0	45	0	0	0	0	0	0	0	0	0	0	0	0	0	0	0	0	92	0	0	0	0	19
B.cell	0	0	0	271	14	0	0	0	0	103	100	0	0	0	0	0	0	0	0	0	0	0	0	0	0	0	0	0	0	0	101	0	0	0	0	0
B.cell	0	0	0	570	22	0	0	0	0	101	0	0	0	0	0	0	0	0	0	0	0	0	0	0	0	0	0	0	0	0	116	467	0	0	0	47
B.cell	0	0	0	332	0	0	0	0	0	48	73	0	0	0	0	0	0	0	0	0	0	0	0	0	0	0	0	0	0	1	87	0	0	0	0	90
B.cell	0	0	0	589	11	0	0	0	0	368	42	0	0	53	0	0	0	0	0	0	0	8	0	0	0	0	0	0	0	19	118	0	0	0	0	0
B.cell	0	0	0	318	84	0	0	0	0	314	0	0	0	0	0	0	0	0	0	0	0	80	0	0	0	0	0	0	0	0	206	0	0	0	0	153
B.cell	0	0	0	676	0	0	0	0	0	0	0	0	0	0	0	0	0	0	0	0	0	0	0	0	0	0	0	0	0	0	216	0	0	0	0	0
B.cell	0	0	0	429	21	0	0	0	0	66	114	0	0	0	0	0	0	0	0	0	0	0	0	0	0	0	0	0	0	0	36	0	0	0	0	0
B.cell	0	0	0	601	0	0	0	0	0	123	138	0	0	60	22	0	0	0	0	0	0	3	0	0	0	0	12	0	0	11	165	0	0	0	0	10
B.cell	0	0	0	94	0	0	0	0	0	276	191	0	0	0	0	0	0	0	0	0	0	30	0	0	0	0	0	0	0	0	142	85	0	0	0	0
B.cell	0	0	0	133	0	0	0	0	0	0	0	0	0	0	0	0	0	0	0	0	0	0	0	0	0	0	0	0	0	0	157	0	0	0	0	0
B.cell	0	0	0	0	0	0	0	0	0	0	235	0	0	0	0	0	0	0	0	0	0	0	0	0	0	0	0	0	0	82	144	0	0	0	0	0
B.cell	0	0	0	426	287	0	0	0	0	358	412	0	0	152	0	0	0	0	0	0	0	0	0	0	0	0	0	0	0	85	476	342	0	0	0	0
B.cell	0	0	0	473	12	293	0	0	0	124	82	0	0	0	0	0	0	0	0	0	0	0	0	0	0	0	0	0	0	0	95	268	0	0	0	0
B.cell	0	0	0	670	0	0	0	0	0	134	0	0	0	0	0	0	0	0	0	0	0	0	0	0	0	0	0	0	0	0	50	0	0	0	0	219
B.cell	0	0	0	465	0	0	0	0	0	104	100	0	0	49	0	0	0	0	0	0	0	0	0	0	0	0	0	0	0	45	54	0	0	0	0	0
B.cell	0	0	0	684	0	0	0	0	0	185	0	0	0	0	0	0	0	0	0	0	0	0	0	0	0	0	0	0	0	0	0	0	0	0	0	133
B.cell	0	0	0	482	0	0	0	0	0	0	165	0	0	0	0	0	0	0	0	0	0	50	0	0	0	0	0	0	0	0	65	0	0	0	0	138
B.cell	0	0	0	560	0	0	0	0	0	271	0	0	0	0	0	0	0	0	0	0	0	0	0	0	0	0	0	0	0	0	141	0	0	0	0	0
B.cell	0	0	0	527	38	0	0	0	0	0	0	0	0	66	0	0	0	0	0	0	0	0	0	0	0	0	0	0	0	38	223	0	0	0	0	0
B.cell	0	0	0	341	30	0	0	0	0	192	60	0	0	6	0	0	0	0	0	0	44	0	0	0	0	0	0	0	0	25	208	0	0	0	0	0
B.cell	0	0	0	626	0	0	0	0	0	210	0	0	0	107	0	0	0	0	0	0	0	0	0	0	0	0	0	0	0	70	255	0	0	0	0	0
B.cell	0	0	0	549	39	0	0	0	0	191	161	0	0	85	0	0	480	0	0	0	0	5	0	0	0	0	0	0	0	29	55	0	0	0	0	0
B.cell	0	0	0	540	0	0	0	0	0	295	206	0	0	154	0	0	0	0	0	0	0	52	0	0	0	0	0	0	0	0	278	0	0	0	0	0
B.cell	0	0	0	544	0	0	0	0	0	185	175	0	0	0	0	0	0	0	0	0	0	0	0	0	0	0	0	0	0	0	222	0	0	0	0	0
B.cell	0	0	41	641	0	0	0	0	0	190	162	0	0	0	0	0	0	0	0	0	0	0	0	0	0	0	0	0	0	25	229	0	0	0	0	29
B.cell	0	0	0	555	0	0	0	0	0	137	118	0	0	38	0	0	0	0	0	0	0	0	0	0	0	0	0	0	0	11	224	0	0	0	0	38
B.cell	0	0	0	413	12	0	0	0	0	130	0	0	0	111	0	0	0	0	0	0	0	0	0	0	0	0	0	0	0	46	202	0	0	0	0	27
B.cell	0	0	0	376	31	0	0	0	0	0	64	0	0	63	0	0	0	0	0	0	0	0	0	0	0	0	0	0	0	38	96	0	0	0	0	0
B.cell	0	0	0	556	0	0	0	0	0	112	65	0	0	34	0	0	0	0	0	0	0	0	0	0	0	0	0	0	0	0	72	0	0	0	0	0
B.cell	0	0	0	546	0	0	0	0	0	49	0	0	0	0	0	0	0	0	0	0	0	0	0	0	0	0	0	0	0	0	168	0	0	0	0	44
B.cell	0	0	0	0	0	0	0	0	0	179	0	0	0	179	0	0	0	0	0	0	0	0	0	0	0	0	0	0	0	0	0	0	0	0	0	83
B.cell	0	0	0	335	0	87	0	0	0	0	209	0	0	0	0	0	0	0	0	0	0	0	0	0	0	0	0	0	0	43	135	219	0	0	0	46
B.cell	0	0	0	551	0	201	374	0	0	444	146	0	0	42	0	0	0	0	0	0	23	0	0	0	0	191	0	0	0	23	200	0	0	0	0	28
B.cell	0	0	0	688	0	0	0	0	0	0	206	0	0	119	0	0	0	0	0	0	0	0	0	0	0	0	0	0	0	0	0	0	0	0	0	0
B.cell	0	0	0	88	0	146	0	0	0	143	0	0	0	0	0	0	0	0	0	0	0	0	0	0	0	0	0	0	0	100	140	0	0	0	0	0
B.cell	0	0	0	149	1	0	0	0	0	113	101	0	0	164	0	0	0	0	0	0	0	0	0	0	0	0	0	0	0	0	128	0	0	0	0	94
B.cell	0	0	0	695	0	0	0	0	0	246	0	0	0	0	0	0	0	0	0	0	0	0	0	0	0	0	0	0	0	71	0	0	0	0	0	0
B.cell	0	0	0	525	8	0	0	0	0	111	95	0	0	103	0	0	0	0	0	0	0	0	0	0	0	0	0	0	0	0	78	0	0	0	0	12
B.cell	0	0	0	679	36	0	0	0	0	0	106	0	0	0	0	0	0	0	0	0	0	0	0	0	0	0	0	0	0	0	68	0	0	0	0	0
B.cell	0	0	0	404	0	0	0	0	0	0	222	0	0	115	133	0	0	0	0	0	0	0	0	0	0	0	0	0	0	0	0	0	0	0	0	0
B.cell	0	0	0	468	0	0	0	0	0	0	168	0	0	0	0	0	0	0	0	0	0	0	0	0	0	0	0	0	0	0	0	0	0	0	0	71
B.cell	0	0	0	533	27	0	0	0	0	123	177	0	0	32	0	0	0	0	0	0	0	25	0	0	0	0	0	0	0	22	275	0	0	0	0	84
B.cell	0	0	0	470	6	0	0	0	0	97	112	0	0	49	0	0	0	0	0	0	0	3	0	0	0	0	0	0	0	0	226	11	0	0	261	20
B.cell	0	0	0	644	0	0	0	0	0	0	122	0	0	0	0	0	0	0	0	0	0	0	0	0	0	0	0	0	0	0	95	630	0	0	0	96
B.cell	0	0	0	633	25	283	0	0	0	137	135	0	0	101	0	0	0	0	0	0	0	20	0	0	0	0	0	0	0	0	277	0	0	0	0	21
B.cell	0	0	0	724	45	511	0	0	0	125	0	0	0	0	0	0	0	0	0	0	0	40	0	0	0	0	0	0	0	0	211	0	0	0	0	0
B.cell	0	0	0	484	0	373	0	0	0	66	119	0	0	68	0	0	0	0	0	0	0	0	0	0	0	0	0	0	0	0	83	0	687	0	0	0
B.cell	0	0	0	308	0	0	0	0	0	0	0	0	0	0	0	0	0	0	0	0	0	0	0	0	0	0	0	0	0	0	0	473	0	0	0	0
B.cell	0	0	0	692	0	0	0	0	0	141	132	0	0	140	0	0	0	0	0	0	0	0	0	0	0	0	0	0	0	0	134	0	0	0	0	0
B.cell	0	0	0	523	0	0	0	0	0	0	0	0	0	0	0	0	0	0	0	0	0	0	0	0	0	0	0	0	0	0	0	0	0	0	0	0
B.cell	0	0	0	221	47	0	0	0	0	106	291	0	0	0	0	0	0	0	0	0	0	0	0	0	0	0	0	0	0	0	103	0	0	0	0	0
B.cell	0	0	642	0	0	0	0	0	0	0	49	0	0	39	0	0	0	0	0	0	0	0	0	0	0	0	0	236	0	39	2	0	0	0	0	55
B.cell	0	0	0	647	0	0	0	0	0	200	46	0	0	0	0	0	0	0	0	0	0	0	0	0	0	0	0	0	0	0	218	0	0	0	0	0
B.cell	0	0	0	193	0	0	0	0	0	100	159	0	0	58	0	0	0	0	0	0	0	5	0	0	0	0	0	0	0	19	199	498	0	0	0	76
B.cell	0	0	257	543	9	0	0	0	0	133	128	0	0	99	0	0	405	0	0	0	0	6	0	0	0	0	0	0	0	0	152	0	0	0	0	0
B.cell	0	0	0	611	0	0	0	0	0	0	0	0	0	0	0	0	0	0	0	0	0	63	0	0	0	0	0	0	0	0	86	0	0	0	0	0
B.cell	0	0	0	551	0	0	0	0	0	136	202	0	0	70	0	0	0	0	0	0	0	26	0	0	0	0	0	0	0	0	120	0	0	0	0	0
B.cell	0	0	0	654	18	0	0	0	0	43	104	0	0	36	0	0	0	0	0	0	0	12	0	0	0	0	0	0	0	36	182	0	0	0	0	29
B.cell	0	0	0	528	0	0	0	0	0	0	147	0	0	0	0	0	0	0	0	0	0	0	0	0	0	0	0	0	0	0	171	87	0	0	0	0
B.cell	0	0	0	590	0	0	0	0	0	122	186	0	0	54	0	0	0	0	0	0	0	0	0	0	0	0	0	0	0	77	44	0	0	0	0	45
B.cell	0	0	0	163	27	0	0	0	0	131	210	0	0	27	0	0	0	0	0	0	0	25	0	0	0	0	0	0	0	0	156	0	0	0	0	0
B.cell	0	0	0	564	51	590	0	0	0	276	475	0	0	106	0	0	0	0	0	0	0	0	0	0	0	0	0	0	0	69	253	0	0	0	0	0
B.cell	0	0	0	660	0	0	0	0	0	54	123	0	0	0	0	0	457	0	0	0	0	0	57	0	0	0	0	0	0	0	93	458	0	0	0	33
B.cell	0	0	0	408	44	0	0	0	0	207	121	0	0	0	0	0	0	0	0	0	0	0	0	0	0	0	0	0	0	0	294	0	0	0	0	0
B.cell	0	0	0	374	23	0	0	0	0	167	170	0	0	36	0	0	0	0	0	0	0	3	0	0	0	0	0	0	0	12	198	0	0	0	118	51
B.cell	0	0	0	381	24	246	0	0	0	0	59	0	0	0	0	0	0	0	0	0	0	21	0	0	0	0	0	0	0	0	67	282	0	0	0	0
B.cell	0	0	0	563	45	0	0	0	0	216	0	0	0	0	0	0	0	0	0	0	0	0	0	0	0	0	0	0	0	67	131	585	0	0	0	64
B.cell	0	0	0	513	31	0	0	0	0	208	125	0	0	114	0	0	0	0	0	0	0	0	0	0	0	0	0	0	0	39	161	0	0	0	0	15
B.cell	0	0	0	560	0	237	0	0	0	179	165	0	0	0	0	0	0	0	0	0	0	0	0	0	0	0	0	0	0	0	113	0	0	0	0	0
B.cell	0	0	0	511	30	0	0	0	0	132	161	0	0	0	0	0	0	0	0	0	0	26	0	0	0	0	0	0	0	0	257	0	0	0	0	39
B.cell	0	0	0	378	8	497	0	0	282	39	73	0	0	62	0	0	0	0	0	0	0	0	0	0	0	0	0	0	0	0	96	0	0	0	0	0
B.cell	0	0	0	374	0	479	0	0	0	0	109	0	0	0	0	0	0	0	0	0	0	0	0	0	0	0	0	0	0	72	97	0	0	0	0	0
B.cell	0	0	0	280	0	0	0	0	0	0	0	0	0	0	0	0	0	0	0	0	0	0	0	0	0	0	0	0	0	0	144	0	0	0	0	0
B.cell	0	0	0	545	34	0	0	0	0	90	68	0	0	0	0	0	0	0	0	0	0	0	0	0	0	0	0	0	0	0	131	538	0	0	0	82
B.cell	0	0	0	585	68	0	0	0	0	0	199	0	0	0	0	0	0	0	0	0	0	0	0	0	0	0	0	0	0	98	0	0	0	0	0	130
B.cell	0	0	0	168	0	0	0	0	0	145	154	0	0	27	0	0	0	0	0	0	0	9	0	0	0	0	0	0	0	0	95	0	0	0	0	29
B.cell	0	0	0	448	17	0	0	0	0	135	27	0	0	33	0	0	0	0	0	0	0	0	0	0	0	0	0	0	0	4	104	0	0	0	0	0
B.cell	0	0	0	593	13	0	0	0	0	158	0	0	0	88	0	0	0	0	0	0	0	0	0	0	0	0	0	0	0	0	0	0	0	0	0	96
B.cell	0	0	0	602	0	0	0	0	0	224	0	0	0	247	0	0	0	0	0	0	0	0	0	0	0	0	0	0	0	0	232	0	0	0	0	0
B.cell	0	0	0	436	82	0	0	0	0	0	0	0	0	0	0	0	0	0	0	0	0	0	0	0	0	0	0	0	0	99	241	0	0	0	0	0
B.cell	0	0	0	353	43	0	0	0	0	0	185	0	0	0	0	0	0	0	0	0	0	0	0	0	0	0	0	0	0	0	145	0	0	0	0	0
B.cell	0	0	0	630	0	0	0	0	0	125	232	0	0	0	0	0	0	0	0	0	0	0	0	0	0	0	0	0	0	0	89	0	0	0	0	56
B.cell	0	0	0	634	0	0	0	0	0	0	0	0	0	0	0	0	0	0	0	0	0	0	0	0	0	0	0	0	0	0	0	433	0	0	0	0
B.cell	0	0	0	360	29	0	0	0	0	0	198	0	0	0	0	0	0	0	0	0	0	17	0	0	0	0	0	0	0	78	165	0	0	0	0	0
B.cell	0	0	0	655	0	0	0	0	0	92	99	0	0	0	0	0	0	0	0	0	0	15	0	0	0	0	0	0	0	32	127	0	0	0	0	21
B.cell	0	0	0	251	0	0	0	0	0	137	0	0	0	0	0	0	0	0	0	0	0	0	0	0	0	0	0	0	0	0	211	0	0	0	0	0
B.cell	0	0	0	147	0	0	0	0	0	199	0	0	0	86	0	0	0	0	0	0	0	27	0	0	0	0	0	0	0	43	172	0	0	0	0	0
B.cell	0	0	0	641	13	0	0	0	0	128	190	0	0	59	0	0	0	0	0	0	0	9	0	0	0	0	0	0	0	0	150	0	0	0	0	31
B.cell	0	0	0	532	52	0	0	0	0	0	0	0	0	0	0	0	0	0	0	0	0	0	0	0	0	0	0	0	0	0	197	0	0	0	0	0
B.cell	0	0	67	438	23	50	0	77	0	204	147	0	0	107	0	0	0	0	0	0	0	0	0	0	0	0	0	0	0	38	244	0	0	0	0	0
B.cell	0	0	0	694	79	0	0	0	0	0	117	0	0	77	0	0	0	0	0	0	0	0	0	0	0	0	0	0	0	0	98	0	0	0	0	0
B.cell	0	0	0	730	0	0	0	0	0	106	158	0	0	0	0	0	0	0	0	0	0	24	0	0	0	0	0	0	0	0	150	0	0	0	0	0
B.cell	0	0	0	602	0	0	0	0	0	0	113	0	0	144	0	0	0	0	0	0	0	0	0	0	0	0	0	0	0	0	0	0	0	0	0	0
B.cell	0	0	0	519	0	0	0	0	0	0	0	0	0	0	0	0	0	0	0	0	0	0	0	0	0	0	0	0	0	0	220	0	0	0	0	0
B.cell	0	0	0	683	35	371	0	0	0	86	112	0	0	73	0	0	0	0	0	0	0	27	0	0	0	0	0	0	0	0	170	169	0	0	0	0
B.cell	0	0	0	600	41	0	0	0	0	56	82	0	0	32	0	0	0	0	0	0	0	0	0	0	0	0	0	0	0	0	152	466	0	0	0	0
B.cell	0	0	0	532	36	265	0	0	55	183	176	67	0	63	0	72	0	0	0	0	0	0	0	0	0	0	22	0	0	24	242	273	84	0	49	0
B.cell	0	0	0	401	0	209	0	0	0	26	64	0	0	17	0	0	0	0	0	0	0	0	0	0	0	0	0	0	0	0	211	0	0	0	0	0
B.cell	0	0	0	434	22	0	0	0	0	122	139	0	0	110	0	0	0	0	0	0	0	7	0	0	0	0	0	0	0	0	181	0	0	472	0	0
B.cell	0	0	0	608	13	0	0	0	0	82	206	0	0	47	0	0	0	0	0	0	0	0	0	0	0	0	0	0	0	6	212	535	0	0	0	30
B.cell	0	0	0	375	7	0	0	0	0	18	106	0	0	24	0	0	0	0	0	0	0	0	0	0	0	0	0	0	0	21	97	0	0	0	0	44
B.cell	0	0	0	608	32	0	0	0	0	317	335	0	0	205	0	0	0	0	0	0	0	26	0	0	0	0	0	0	0	112	317	0	0	0	295	114
B.cell	0	0	0	219	45	0	0	0	0	0	135	0	0	0	0	0	0	0	0	0	0	0	0	0	0	0	0	0	0	123	98	0	0	0	0	0
B.cell	0	0	0	467	0	0	0	0	0	0	0	0	0	0	0	0	0	0	0	0	0	0	0	0	0	0	0	0	0	0	0	0	0	0	0	197
B.cell	0	0	0	545	0	0	0	0	0	92	116	0	0	0	0	0	0	0	0	0	0	0	0	0	0	0	0	0	0	33	190	0	0	0	0	0
B.cell	0	0	0	603	26	0	0	0	0	0	105	0	0	0	0	0	0	0	0	0	0	0	0	0	0	0	0	0	0	0	71	0	0	0	0	0
B.cell	0	0	0	571	0	0	0	0	0	0	0	0	0	0	0	0	0	0	0	0	0	0	0	0	0	0	0	0	0	0	161	0	0	0	0	142
B.cell	0	0	0	208	353	0	0	0	0	114	76	0	0	0	0	0	0	0	0	0	0	0	0	0	0	0	0	0	0	0	136	0	0	0	0	0
B.cell	0	0	0	472	24	320	0	0	0	99	51	0	0	61	0	0	0	0	0	0	0	10	0	0	0	0	0	0	0	0	153	0	0	0	0	9
B.cell	0	0	0	681	0	0	0	0	0	212	95	0	0	0	0	0	0	0	0	0	0	0	0	0	0	0	0	0	0	0	0	0	0	0	0	0
B.cell	0	0	0	632	0	0	0	0	0	0	0	0	0	172	0	0	0	0	0	0	0	0	0	0	0	0	0	0	0	0	0	0	0	0	0	190
B.cell	0	0	0	521	0	0	0	0	0	47	206	0	0	0	0	0	0	0	0	0	0	0	0	0	0	0	0	0	0	0	0	0	0	0	0	0
B.cell	0	0	0	673	0	0	0	0	0	96	142	0	0	0	0	0	0	0	0	0	0	0	0	0	0	0	0	0	0	0	104	57	0	0	0	0
B.cell	0	0	0	764	49	0	0	0	0	0	118	0	0	0	0	0	0	0	0	0	0	0	0	0	0	0	0	0	0	0	0	0	0	0	0	96
B.cell	0	0	0	627	0	0	0	0	0	0	151	0	0	79	0	0	0	0	0	0	0	0	0	0	0	0	0	0	0	41	33	0	0	0	0	0
B.cell	0	0	0	682	19	540	0	0	0	117	180	0	0	68	0	0	0	0	0	0	0	0	0	0	0	0	0	0	0	17	181	0	0	0	0	0
B.cell	0	0	0	686	43	0	0	0	0	3	73	0	0	0	0	0	0	0	0	0	0	0	0	0	0	0	0	0	0	0	89	0	0	0	0	0
B.cell	0	0	0	494	0	0	0	0	0	0	220	0	0	0	0	0	0	0	0	0	0	0	0	0	0	0	0	0	0	0	156	0	0	0	0	0
B.cell	0	0	0	431	0	111	0	0	0	563	164	0	0	128	0	0	457	0	0	0	0	0	0	0	0	0	0	0	0	61	58	512	0	0	66	0
B.cell	0	0	0	487	8	0	0	0	0	238	168	0	0	22	0	0	0	0	0	0	0	0	0	0	0	0	0	0	0	86	182	0	0	0	0	31
B.cell	0	0	0	655	107	0	0	0	0	146	173	0	0	175	0	0	573	0	0	0	9	11	0	0	0	0	0	0	0	58	206	0	0	0	0	58
B.cell	0	0	0	622	1	412	0	0	0	130	110	0	0	34	0	0	0	0	0	0	0	4	0	0	0	0	0	0	0	5	130	0	0	0	0	17
B.cell	0	0	0	229	0	0	0	0	0	115	0	0	0	0	0	0	0	0	0	0	0	0	0	0	0	0	0	0	0	0	0	0	0	0	0	0
B.cell	0	0	0	621	0	0	0	0	0	186	0	0	0	0	0	0	0	0	0	0	0	0	0	0	0	0	0	0	0	0	9	0	0	0	0	0
B.cell	0	0	0	394	0	0	0	0	0	269	0	0	0	0	0	0	0	0	0	0	0	0	0	0	0	0	0	0	0	0	0	0	0	0	0	0
B.cell	0	0	0	490	34	427	0	0	0	197	170	0	0	132	0	0	0	0	0	0	0	0	0	0	0	0	0	0	0	44	357	0	0	0	0	73
B.cell	0	0	0	326	0	0	0	0	0	64	142	0	0	79	0	0	0	0	0	0	0	0	0	0	0	0	0	0	0	12	103	202	0	0	0	0
B.cell	0	0	0	703	22	0	0	0	0	178	114	0	0	39	0	0	0	0	0	0	0	0	0	0	0	0	0	0	0	30	121	0	0	0	0	0
B.cell	0	0	0	568	0	0	0	0	0	0	137	0	0	0	0	0	0	0	0	0	0	0	0	0	0	0	0	0	0	56	144	97	0	0	0	102
B.cell	0	0	0	561	0	0	0	0	0	144	135	0	0	134	0	0	0	0	0	0	0	0	89	0	0	0	0	0	0	0	29	0	0	0	0	0
B.cell	0	0	0	501	0	0	0	0	0	144	0	0	0	209	0	0	0	0	0	0	0	47	0	0	0	0	0	0	0	0	156	0	0	0	0	102
B.cell	0	0	0	631	0	0	0	0	0	0	0	0	0	0	0	0	0	0	0	0	0	0	0	0	0	0	0	0	0	0	175	0	0	0	0	0
B.cell	0	0	0	396	17	0	0	0	0	0	0	0	0	0	0	0	0	0	0	0	0	0	0	0	0	0	0	0	0	0	145	0	0	0	0	34
B.cell	0	0	0	671	19	0	0	0	0	76	107	0	0	8	0	0	0	0	0	0	0	5	0	0	0	0	0	0	0	8	140	0	0	0	0	16
B.cell	0	0	0	610	0	0	0	0	0	0	0	0	0	0	0	0	0	0	0	0	0	0	0	0	0	0	0	0	0	0	0	0	0	0	0	0
B.cell	0	0	0	512	18	0	0	0	0	105	164	0	0	0	0	0	0	0	0	0	0	0	0	0	0	0	0	0	0	0	133	0	0	0	0	0
B.cell	0	0	0	520	0	0	0	0	0	153	141	0	0	132	0	0	0	0	0	0	0	0	0	0	0	0	0	0	0	0	235	562	0	0	0	0
B.cell	0	0	0	689	0	0	0	0	0	0	82	0	0	0	0	0	0	0	0	0	0	0	0	0	0	0	0	0	0	0	179	586	0	0	0	0
B.cell	0	0	0	552	3	0	0	0	0	50	35	0	0	11	0	49	0	0	0	0	0	0	0	0	0	0	0	0	0	12	46	0	0	0	0	7
B.cell	0	0	0	550	0	0	0	0	0	275	0	0	0	128	0	0	0	0	0	0	0	0	0	0	0	0	0	0	0	0	0	0	0	0	0	0
B.cell	277	0	68	470	20	0	0	0	0	0	79	0	0	148	0	0	0	0	0	396	0	170	0	0	0	0	0	0	0	0	0	0	0	0	0	0
B.cell	0	0	0	201	5	0	0	0	231	25	21	0	0	9	0	0	0	0	0	0	0	0	0	0	0	0	0	0	0	0	80	0	0	0	0	7
B.cell	0	0	0	604	0	553	0	0	0	141	0	0	0	102	0	0	0	0	0	0	0	0	0	0	0	0	0	0	0	0	183	0	0	0	0	0
B.cell	0	0	0	628	0	0	0	0	0	445	109	0	0	0	0	0	0	0	0	0	0	0	0	0	0	0	49	0	0	0	85	0	0	0	0	0
B.cell	0	0	0	621	0	0	0	0	0	0	234	0	0	0	0	0	0	0	0	0	0	0	0	0	0	0	0	0	0	84	70	0	0	0	0	0
B.cell	0	0	0	579	0	0	0	0	0	0	0	0	0	215	0	0	0	0	0	0	0	0	0	0	0	0	0	0	0	0	212	0	0	0	0	0
B.cell	0	0	0	431	17	0	0	0	0	41	145	0	0	13	0	0	0	0	0	0	0	26	0	0	0	0	0	0	0	0	180	0	0	0	0	0
B.cell	0	0	0	718	27	0	0	0	0	153	73	0	0	0	0	0	0	0	0	0	0	0	0	0	0	0	0	0	0	0	71	0	0	0	0	0
B.cell	0	0	0	0	0	22	0	0	0	0	0	0	0	0	0	0	0	0	0	0	0	0	0	0	0	0	0	0	0	0	57	0	0	0	0	15
B.cell	0	0	0	559	0	0	0	0	0	124	179	0	0	0	0	0	0	0	0	0	0	0	0	0	0	0	0	0	0	0	97	0	0	0	0	0
B.cell	0	0	0	490	0	0	0	0	0	114	33	0	0	58	0	0	0	0	0	0	0	16	0	0	0	0	0	0	0	0	140	382	0	0	0	0
B.cell	0	0	0	704	10	0	0	0	0	42	155	0	0	49	0	0	0	0	0	0	0	0	0	0	0	0	0	0	0	0	32	0	0	0	0	0
B.cell	0	0	0	412	31	0	0	0	0	124	0	0	0	0	0	0	0	0	0	0	0	0	0	0	0	0	0	0	0	13	154	0	0	0	0	0
B.cell	0	0	0	688	0	0	0	0	0	195	0	0	0	10	0	0	0	0	0	0	0	0	0	0	0	0	0	0	0	0	309	0	0	0	0	0
B.cell	0	0	0	326	31	0	0	0	0	187	170	0	0	11	0	0	0	0	0	0	0	68	0	0	0	0	0	0	0	0	171	0	0	0	0	0
B.cell	0	0	0	421	6	0	0	0	0	47	44	0	0	10	0	291	0	0	0	0	0	0	0	0	0	0	0	0	0	137	95	321	50	0	0	0
B.cell	0	0	0	633	87	0	0	0	0	280	349	0	0	118	0	0	0	0	0	0	80	0	0	0	0	0	93	0	0	144	286	83	0	0	0	136
B.cell	0	0	0	599	0	0	0	0	0	96	0	0	0	77	0	0	0	0	0	0	0	0	0	0	0	0	0	0	0	0	482	0	0	0	0	0
B.cell	0	0	0	733	0	0	0	0	0	62	234	0	0	0	0	0	0	550	0	0	0	0	0	0	0	0	0	0	0	88	222	0	0	0	0	131
B.cell	0	0	0	562	113	0	0	0	0	0	298	0	0	0	0	0	0	0	0	0	0	0	0	0	0	0	0	0	0	0	0	0	0	0	0	0
B.cell	0	0	0	590	41	0	0	0	0	0	0	0	0	116	0	0	0	0	0	0	0	0	0	0	0	0	0	0	0	0	155	0	0	0	0	0
B.cell	0	0	0	458	0	0	0	0	0	0	438	0	0	0	0	0	0	0	0	0	0	0	0	0	0	0	0	0	0	107	0	0	0	0	0	148
B.cell	0	0	0	427	0	0	0	0	0	194	175	0	0	0	0	0	0	0	0	0	0	0	0	0	0	0	0	0	0	0	213	370	0	0	0	0
B.cell	0	0	0	600	14	0	0	0	0	138	95	0	0	47	0	0	0	0	0	0	0	5	0	0	0	0	0	0	0	11	108	0	482	0	0	17
B.cell	0	0	0	616	0	0	0	0	0	103	106	0	0	0	0	0	0	0	0	0	0	0	0	0	0	0	0	0	0	0	0	0	0	0	0	0
B.cell	0	0	0	0	0	0	0	0	0	60	0	0	0	0	0	0	0	0	0	0	0	0	0	0	0	0	0	0	0	28	97	506	0	0	0	0
B.cell	0	0	0	536	0	0	0	0	0	0	313	0	0	0	0	0	0	0	0	0	0	0	0	0	0	0	0	0	0	0	0	0	0	0	0	0
B.cell	0	0	0	636	22	397	0	0	0	73	116	0	0	64	40	0	0	0	0	0	0	8	0	0	0	0	0	0	0	0	266	387	0	0	368	36
B.cell	0	0	0	452	15	0	0	0	0	81	113	0	0	77	0	0	0	0	0	0	0	7	0	0	0	0	0	0	0	0	85	0	0	0	0	0
B.cell	0	0	0	561	26	0	0	0	0	0	47	0	0	0	0	0	0	0	0	0	0	0	0	0	0	0	0	0	0	0	86	0	0	0	0	82
B.cell	0	0	0	236	0	0	0	0	0	0	233	0	0	0	0	0	0	0	0	0	0	30	0	0	0	0	0	0	0	0	163	0	0	0	0	66
B.cell	0	0	0	206	0	0	0	0	0	198	0	0	0	116	0	0	0	0	0	0	0	0	0	0	0	0	0	0	0	0	108	0	0	0	0	0
B.cell	0	0	0	77	0	0	0	0	0	0	109	0	0	0	0	0	0	0	0	0	0	0	0	0	0	0	0	0	0	0	53	0	0	0	0	0
B.cell	0	0	0	552	0	0	0	0	0	97	188	0	0	0	0	0	0	0	0	0	0	0	0	0	0	0	0	0	0	0	166	0	0	0	0	0
B.cell	0	0	0	437	0	0	0	0	0	46	160	0	0	0	0	0	0	0	0	0	0	0	0	0	0	0	0	0	0	30	75	0	0	0	0	0
B.cell	0	0	0	716	0	0	0	0	0	0	93	0	0	42	0	0	0	0	0	0	0	0	0	0	0	430	0	0	0	35	86	206	0	0	0	47
B.cell	0	0	0	598	0	504	0	0	0	0	38	0	0	62	0	0	0	0	0	0	0	6	0	0	0	0	0	0	0	23	58	0	0	0	0	0
B.cell	0	0	0	518	0	0	0	0	0	82	131	0	0	54	0	0	0	0	0	0	0	0	0	0	0	0	0	0	0	50	138	0	410	0	0	18
B.cell	0	0	0	611	11	38	0	0	0	190	123	0	0	73	0	0	0	0	0	0	0	97	0	0	0	0	11	0	0	13	154	0	0	0	0	0
B.cell	0	0	0	644	24	0	0	0	0	75	186	0	0	176	0	0	0	0	0	0	0	0	0	0	0	0	0	0	0	0	173	0	0	0	0	0
B.cell	0	0	0	675	0	0	0	0	0	199	0	0	0	24	0	0	0	0	0	0	0	0	0	0	0	0	0	0	0	13	130	0	0	0	0	0
B.cell	0	0	124	320	0	0	0	0	0	279	167	0	0	0	0	0	0	0	0	0	0	54	0	0	0	0	0	0	0	0	192	0	0	0	0	150
B.cell	0	0	0	401	16	0	0	0	0	33	0	0	0	29	0	0	0	0	0	0	0	0	0	0	0	0	0	0	0	22	176	0	0	0	0	20
B.cell	0	0	0	495	0	505	0	0	0	128	260	0	0	0	0	0	0	0	0	0	0	0	0	0	0	0	0	0	0	0	164	0	0	0	0	0
B.cell	0	0	0	462	0	0	0	0	0	656	174	0	0	0	0	0	0	0	0	0	0	0	0	0	0	0	132	0	0	0	186	0	0	0	0	0
B.cell	0	0	0	590	0	0	0	0	0	201	213	0	0	166	0	0	0	0	0	0	0	0	0	0	0	0	0	0	0	98	0	0	0	0	0	0
B.cell	0	0	0	472	14	0	0	0	0	98	144	0	0	60	0	0	0	0	0	0	0	0	0	0	0	0	0	0	0	11	174	196	0	0	0	66
B.cell	0	0	0	620	0	0	0	0	0	0	0	0	0	0	0	0	0	0	0	0	0	0	0	0	0	0	0	0	0	0	0	0	0	0	0	0
B.cell	0	0	0	534	0	0	0	0	0	100	157	0	0	0	0	0	0	0	0	0	0	0	0	0	0	0	0	0	0	0	94	0	0	0	0	0
B.cell	0	0	0	634	45	0	0	0	0	0	105	0	0	0	0	0	0	0	0	0	0	0	0	0	0	0	0	0	0	0	227	0	0	0	0	0
B.cell	0	0	0	607	0	0	0	0	0	142	241	0	0	0	0	0	116	0	0	0	0	0	0	0	0	0	0	0	0	0	308	0	0	0	0	85
B.cell	0	0	0	588	47	0	0	0	0	0	223	0	0	0	0	0	0	0	0	0	0	0	0	0	0	0	0	0	0	0	0	0	0	0	0	93
B.cell	0	0	0	571	0	0	0	0	0	0	136	0	0	188	0	0	0	0	0	0	0	0	0	0	0	0	0	0	0	146	0	0	0	0	0	0
B.cell	0	0	0	325	20	0	0	0	0	64	71	0	0	0	0	0	0	0	0	0	0	0	0	0	0	0	0	0	0	30	0	0	0	0	0	24
B.cell	0	0	0	679	0	0	0	0	0	155	182	0	0	0	0	0	0	0	0	0	0	0	0	0	0	0	0	0	0	0	0	0	0	0	0	0
B.cell	0	0	0	636	0	0	0	0	0	146	220	0	0	168	0	0	0	0	0	0	0	0	0	0	0	0	0	0	0	0	77	0	0	0	0	0
B.cell	0	0	392	545	0	0	0	0	0	138	197	99	0	0	0	0	0	0	0	0	0	0	0	0	0	0	0	0	0	0	0	509	0	0	0	0
B.cell	0	0	0	365	0	0	0	0	0	71	107	0	0	0	0	0	0	0	0	0	0	0	0	0	0	0	0	0	0	38	112	0	0	0	0	30
B.cell	0	0	0	554	0	0	0	0	0	188	90	0	0	0	0	0	0	0	0	0	0	0	0	0	0	0	0	0	0	0	179	0	0	0	0	0
B.cell	0	0	0	365	0	0	0	0	0	159	198	0	0	0	0	0	0	0	0	0	0	0	0	0	0	0	0	0	0	0	128	0	0	0	0	133
B.cell	0	0	0	481	0	0	0	0	0	91	49	102	0	69	0	0	0	0	0	0	0	0	0	0	0	0	0	0	0	0	123	0	0	0	0	0
B.cell	0	0	0	442	0	0	0	0	0	0	0	0	0	161	0	0	0	0	0	0	0	0	0	0	0	0	0	0	0	0	79	0	0	0	0	0
B.cell	0	0	0	368	27	0	0	0	0	615	134	357	0	107	0	0	459	0	0	0	0	0	0	0	0	0	0	0	0	0	71	0	0	0	0	0
B.cell	0	0	0	295	17	0	0	0	0	85	123	0	0	0	0	0	0	0	0	0	0	0	0	0	0	0	0	0	0	0	193	0	0	0	0	0
B.cell	0	0	0	588	0	0	0	0	0	88	123	0	0	26	0	0	0	0	0	0	0	0	0	0	0	0	0	0	0	26	96	0	0	0	0	0
B.cell	0	0	0	712	0	0	0	0	0	112	0	0	0	0	0	0	0	0	0	0	0	0	0	0	0	0	0	0	0	0	0	0	0	0	0	0
B.cell	0	0	0	684	0	0	0	0	0	0	143	0	0	148	0	0	0	0	0	0	0	0	0	0	0	0	0	0	0	0	96	0	0	0	0	0
B.cell	0	0	0	71	0	0	0	0	0	292	220	0	0	164	0	0	0	0	0	0	0	0	0	0	0	0	0	0	0	106	263	0	0	0	0	0
B.cell	0	0	0	622	21	0	0	0	0	128	150	0	0	57	0	0	0	0	0	0	0	0	0	0	0	0	0	0	0	0	124	440	0	0	0	29
B.cell	0	0	0	582	20	0	0	0	0	137	16	0	0	107	0	0	0	0	0	0	0	0	0	0	0	0	0	0	0	7	108	0	0	0	0	0
B.cell	0	0	0	669	7	0	0	0	0	112	63	0	0	43	0	0	55	0	0	0	0	0	0	0	0	0	0	0	0	31	164	0	0	0	0	0
B.cell	0	0	0	578	0	0	0	0	0	102	0	0	0	105	0	0	0	0	0	0	0	16	0	0	0	0	0	0	0	28	139	0	0	0	0	0
B.cell	0	0	0	431	0	0	0	0	0	68	0	0	0	0	0	0	0	0	0	0	0	0	0	0	0	0	0	0	0	0	200	0	0	0	0	38
B.cell	0	0	0	535	0	0	0	0	0	244	210	0	0	0	0	0	0	0	0	0	0	0	0	0	0	0	0	0	0	165	192	0	0	0	0	0
B.cell	0	0	0	623	0	0	0	0	0	233	404	0	0	0	0	0	0	0	0	0	0	0	0	0	0	0	0	0	0	102	347	0	0	0	0	0
B.cell	0	0	0	448	0	0	0	0	0	89	30	0	0	0	0	0	0	0	0	0	0	0	0	0	0	0	0	0	0	0	48	0	0	0	0	0
B.cell	0	0	0	366	7	0	0	0	0	215	61	0	0	8	0	0	0	0	0	0	0	3	0	0	0	0	0	0	0	6	71	0	0	0	0	7
B.cell	0	0	0	618	20	0	0	0	0	70	0	0	0	0	0	0	0	0	0	0	0	0	0	0	0	0	0	0	0	0	121	0	0	0	0	0
B.cell	0	0	0	139	0	0	0	0	0	159	147	0	0	25	0	0	0	0	0	0	0	0	0	0	0	0	0	0	0	40	177	0	0	0	0	22
B.cell	0	0	0	731	0	514	0	0	0	220	216	0	0	79	0	0	0	0	0	0	0	0	0	0	0	0	70	0	0	46	13	0	0	0	0	83
B.cell	0	0	0	613	74	0	0	0	0	107	139	0	0	0	0	0	0	0	0	0	0	0	0	0	0	0	0	0	0	0	88	0	0	0	0	0
B.cell	0	0	0	650	0	0	0	0	0	148	122	427	0	0	0	0	338	0	0	0	0	0	0	0	0	0	0	0	0	0	157	134	0	0	0	54
B.cell	0	0	0	623	61	0	0	0	0	227	0	0	0	0	0	0	0	236	0	0	0	55	0	0	0	0	0	0	0	0	0	0	0	0	0	73
B.cell	0	0	0	290	20	0	0	0	0	102	166	0	0	41	0	0	0	0	0	0	0	0	0	0	0	0	0	0	0	63	95	0	0	0	0	0
B.cell	0	0	0	491	0	411	0	0	0	0	199	0	0	78	0	0	0	0	0	0	0	0	0	0	0	0	0	0	0	0	162	0	0	0	0	64
B.cell	0	0	0	141	33	0	0	0	0	0	149	0	0	36	0	91	0	0	0	0	0	0	0	0	0	0	0	0	0	0	118	0	0	0	0	39
B.cell	0	0	0	357	0	0	0	0	0	79	0	0	0	0	0	0	0	0	0	0	0	0	0	0	0	0	0	0	0	0	103	0	0	0	0	61
B.cell	0	0	0	542	0	0	0	0	0	222	161	0	0	0	0	0	0	0	0	0	0	0	0	0	0	0	0	0	0	0	0	0	0	0	0	0
B.cell	0	0	0	270	4	0	0	0	0	132	159	0	0	45	0	0	0	0	0	0	0	5	0	0	0	0	0	0	0	0	134	0	0	0	0	13
B.cell	0	0	0	564	82	0	0	0	0	0	204	0	0	0	0	0	0	0	0	0	0	0	0	0	0	0	0	0	0	124	165	0	0	0	0	0
B.cell	0	0	0	588	0	0	0	0	0	146	0	0	0	0	0	0	0	0	0	0	0	0	0	0	0	0	0	0	0	30	138	0	0	0	0	0
B.cell	0	0	0	70	24	0	0	0	0	0	115	0	0	0	0	0	0	0	0	0	0	0	0	0	0	0	0	0	0	7	205	0	0	0	0	0
B.cell	0	0	0	314	18	0	0	0	0	58	88	0	0	22	0	0	0	0	0	0	0	0	0	0	0	0	0	0	0	0	150	0	0	0	0	48
B.cell	0	0	0	307	23	0	0	0	0	193	143	0	0	0	0	0	0	0	0	0	0	0	0	0	0	209	0	0	0	33	146	0	0	0	0	79
B.cell	0	0	0	144	25	0	0	0	0	185	257	0	0	56	0	0	0	0	0	0	0	11	0	0	0	0	0	0	0	20	209	0	0	0	0	37
B.cell	0	0	0	567	4	0	0	0	0	35	63	0	0	26	0	0	0	0	0	0	0	0	0	0	0	0	0	0	0	12	61	0	0	0	0	0
B.cell	0	0	0	566	0	0	0	0	0	0	124	0	0	0	0	0	0	0	0	0	0	45	0	0	0	0	0	0	0	0	0	0	0	0	0	0
B.cell	0	0	0	608	0	625	0	0	0	118	213	0	0	82	0	0	0	500	0	0	0	0	0	0	0	0	0	0	0	90	229	0	0	0	0	0
B.cell	0	0	0	651	0	0	0	0	0	149	0	0	0	0	0	0	0	0	0	0	0	0	0	0	0	0	0	0	0	0	0	703	0	0	0	73
B.cell	0	0	0	472	0	0	0	0	0	0	111	0	0	0	0	0	0	0	0	0	0	17	0	0	0	0	0	0	0	0	193	0	0	0	0	0
B.cell	0	0	0	684	0	0	0	0	0	220	190	0	0	0	0	0	0	0	0	0	0	0	0	0	0	0	0	0	0	0	191	0	0	0	0	0
B.cell	0	0	0	453	0	0	0	0	0	228	250	0	0	0	0	0	0	0	0	0	0	0	0	0	0	0	0	0	0	0	185	0	0	0	0	0
B.cell	0	0	0	387	33	0	0	0	0	180	171	0	0	16	0	0	0	0	0	0	0	0	0	0	0	0	0	0	0	21	44	0	0	0	0	40
B.cell	0	0	0	441	0	0	0	0	0	151	283	0	0	0	0	0	0	0	0	0	0	21	0	0	0	0	0	0	0	58	266	535	509	0	0	0
B.cell	0	0	0	624	46	0	0	0	0	0	98	0	0	0	0	0	0	0	0	0	0	0	0	0	0	0	0	0	0	0	228	0	0	0	0	79
B.cell	0	0	0	546	0	0	0	0	0	212	135	0	0	0	0	0	0	0	0	0	0	0	0	0	0	0	0	0	0	0	106	0	0	0	0	0
B.cell	0	0	0	640	12	0	0	0	0	112	76	0	0	28	0	0	0	0	0	0	0	0	0	0	0	0	0	0	0	18	164	0	0	0	0	12
B.cell	0	0	0	279	0	0	0	0	0	115	175	0	0	19	0	0	0	753	0	0	0	0	0	0	0	0	0	0	0	0	110	0	476	0	0	0
B.cell	0	0	0	563	6	0	0	0	0	85	134	0	0	72	0	0	0	0	0	0	0	2	0	0	0	0	0	0	0	12	176	431	0	0	0	13
B.cell	0	0	0	590	0	0	0	0	0	0	0	0	0	98	0	0	0	0	0	0	0	0	0	0	0	0	0	0	0	0	120	0	0	0	0	0
B.cell	0	0	0	335	23	0	0	0	0	96	85	0	0	0	0	0	0	0	0	0	0	4	0	0	0	3	0	0	0	12	141	0	0	0	0	18
B.cell	0	0	0	0	73	0	0	0	0	253	90	0	0	0	0	0	0	0	0	0	0	0	0	0	0	0	0	0	0	0	88	0	0	0	0	0
B.cell	0	0	0	413	0	0	0	0	0	0	113	0	0	0	0	0	0	0	0	0	0	0	0	0	0	0	0	0	0	0	0	0	0	0	0	0
B.cell	0	0	0	333	0	400	0	0	0	87	38	0	0	42	0	720	0	0	0	0	0	0	0	0	0	0	0	0	0	20	35	0	287	0	0	0
B.cell	0	0	0	502	10	154	0	0	0	225	223	100	0	70	0	0	0	0	0	0	0	18	0	0	0	0	0	0	0	0	198	163	48	0	63	26
B.cell	0	0	0	608	0	0	0	0	0	0	0	0	0	0	0	0	0	0	0	0	0	0	0	0	0	0	0	0	0	0	141	0	0	0	0	0
B.cell	0	0	0	537	0	0	0	0	0	0	0	0	0	0	0	0	0	0	0	0	0	0	0	0	0	0	0	0	0	0	0	0	0	0	0	0
B.cell	0	0	0	579	0	258	0	0	0	74	47	0	0	56	0	0	0	0	0	0	0	0	0	0	0	0	0	0	0	21	72	0	0	0	0	0
B.cell	0	0	0	635	0	391	0	0	0	113	113	0	0	0	0	0	0	0	0	0	0	0	0	0	0	0	0	0	0	0	127	149	0	0	0	59
B.cell	0	0	0	481	0	0	0	0	0	192	262	0	0	0	0	0	0	0	0	0	0	0	0	0	0	0	0	0	0	0	228	0	0	0	0	0
B.cell	0	0	0	417	40	0	0	0	0	195	114	0	0	47	0	0	0	0	0	0	0	0	0	0	0	0	0	0	0	0	32	0	0	0	0	0
B.cell	0	0	0	489	0	0	0	0	0	119	165	0	0	0	0	0	463	0	0	0	0	0	0	0	0	0	0	0	0	0	199	0	0	0	0	0
B.cell	0	0	0	212	40	311	0	0	0	0	222	0	0	153	0	0	0	0	0	0	0	0	0	0	0	0	0	0	0	62	216	0	0	0	0	59
B.cell	0	0	0	543	9	0	0	0	0	165	191	0	0	56	0	0	0	0	124	0	0	7	0	0	0	0	0	0	0	32	166	175	0	0	0	28
B.cell	0	0	0	465	22	15	0	0	0	58	191	0	0	17	0	0	0	0	0	0	0	0	0	0	0	0	0	0	0	48	175	0	0	0	0	102
B.cell	0	0	0	468	0	0	0	0	0	88	167	0	0	39	0	0	0	0	0	0	0	0	0	0	0	0	0	0	0	20	161	0	0	0	0	19
B.cell	0	0	0	247	2	0	0	0	0	100	132	0	0	40	0	0	0	0	0	0	0	3	0	0	0	0	0	0	0	19	149	0	0	0	0	6
B.cell	0	0	0	462	4	0	0	0	0	351	107	0	0	45	0	0	0	0	0	0	0	0	0	0	0	0	0	0	0	0	117	0	0	0	0	26
B.cell	0	0	0	360	11	0	0	0	0	55	134	0	0	23	0	0	0	0	0	0	0	7	0	0	0	0	0	0	0	4	175	359	0	0	0	89
B.cell	0	0	0	505	26	0	0	0	0	152	183	0	0	101	0	0	0	0	0	0	0	3	0	0	0	0	0	0	0	41	265	0	0	0	0	10
B.cell	0	0	0	374	1	0	0	0	0	0	42	0	0	7	0	0	0	0	0	0	0	2	0	0	0	0	0	0	0	0	38	0	0	0	0	4
B.cell	0	0	0	360	5	0	0	0	0	47	87	0	0	62	0	0	0	0	0	0	0	3	0	0	0	0	0	0	0	16	91	0	0	0	0	43
B.cell	0	0	0	201	1	0	0	0	0	70	104	0	0	30	0	0	0	0	0	0	0	0	0	0	0	0	13	0	0	0	132	0	0	0	0	52
B.cell	0	0	0	315	18	0	0	0	0	59	72	0	0	74	0	0	0	0	0	0	0	0	0	0	0	0	0	0	0	7	122	0	0	0	0	30
B.cell	0	0	0	28	4	0	0	0	0	96	166	0	0	74	0	0	0	0	0	0	0	2	0	0	0	120	0	0	0	12	159	0	0	0	0	27
B.cell	0	0	0	356	4	0	0	0	0	113	92	0	0	35	0	0	0	0	0	0	0	3	0	0	0	0	0	0	0	12	114	0	0	0	0	62
B.cell	0	0	0	538	8	0	0	0	0	103	169	0	0	77	0	0	0	0	0	0	0	4	0	0	0	0	0	0	0	14	148	0	0	0	0	13
B.cell	0	0	0	332	4	0	0	0	0	76	141	0	0	10	0	0	0	0	0	0	0	0	0	0	0	0	0	0	0	9	122	0	0	0	0	32
B.cell	0	0	0	6	9	0	0	0	0	127	150	0	0	61	0	0	0	0	0	0	0	12	0	0	0	0	23	0	0	16	162	634	0	0	0	9
B.cell	0	0	138	146	36	0	0	0	0	0	91	0	0	19	0	0	0	0	0	0	0	0	0	0	0	0	0	0	0	0	205	0	0	0	0	0
B.cell	0	0	0	588	7	332	0	0	0	276	86	0	0	29	0	0	356	0	0	0	0	0	0	0	0	0	0	0	0	16	96	0	0	0	0	10
B.cell	0	0	0	390	12	530	0	0	0	90	79	0	0	0	0	0	0	0	0	0	0	1	0	0	0	0	0	0	0	16	119	0	0	0	0	42
B.cell	0	0	0	510	0	0	0	0	0	95	62	0	0	57	0	0	0	0	0	0	0	0	0	0	0	0	0	0	0	11	53	0	0	0	0	13
B.cell	0	0	0	198	12	0	0	0	0	163	142	0	0	83	0	0	0	0	0	0	0	0	0	0	0	0	0	0	0	11	184	0	0	0	0	2
B.cell	0	0	0	7	0	134	0	0	0	93	37	0	0	45	0	0	0	492	0	0	0	0	0	0	0	0	0	0	0	7	47	409	0	0	0	9
B.cell	0	0	0	261	9	0	0	0	0	60	190	0	0	43	0	0	0	0	0	0	0	0	0	0	0	0	0	0	0	43	110	0	0	0	0	0
B.cell	0	0	0	173	19	0	0	0	0	0	182	0	0	73	0	0	0	0	0	0	0	0	0	0	0	0	0	0	0	11	168	0	0	0	0	38
B.cell	0	0	0	204	0	0	0	0	0	102	154	0	0	61	0	0	0	0	0	0	0	0	0	0	0	0	0	0	0	17	137	20	0	0	0	39
B.cell	0	0	0	402	0	0	0	0	0	38	119	0	0	54	0	0	0	0	0	0	0	0	0	0	0	0	0	0	0	28	98	0	0	0	0	0
B.cell	0	0	0	396	0	0	0	0	0	120	94	0	0	0	0	0	0	0	0	0	0	13	0	0	0	0	0	0	0	11	163	0	0	0	0	0
B.cell	0	0	0	558	0	0	0	0	0	117	132	0	0	59	0	0	0	0	0	0	0	0	0	0	0	0	0	0	0	15	122	0	0	0	0	4
B.cell	0	0	0	440	7	0	0	0	0	85	85	0	0	24	0	0	0	0	0	0	0	2	0	0	0	0	0	0	0	4	82	0	0	0	0	11
B.cell	0	0	0	325	7	79	0	0	0	85	111	0	0	9	0	0	0	0	0	0	0	4	0	0	0	0	16	0	0	14	172	0	0	0	0	0
B.cell	0	0	0	432	14	0	0	0	0	125	109	0	0	24	0	0	0	0	0	0	0	73	0	0	0	0	0	0	0	11	150	0	0	0	0	0
B.cell	0	0	0	524	2	0	0	0	0	109	146	0	0	13	0	0	0	0	0	0	0	0	0	0	0	0	0	0	0	12	164	0	0	0	0	38
B.cell	0	0	0	525	12	0	0	0	0	30	80	0	0	18	0	0	0	0	0	0	0	0	0	0	0	0	0	0	0	19	121	0	0	0	0	16
B.cell	0	0	0	36	11	0	0	0	0	92	92	0	0	10	0	0	0	0	0	0	0	0	0	0	0	0	0	0	0	20	90	0	0	0	0	21
B.cell	0	0	0	0	0	0	0	0	0	110	142	0	0	0	0	0	0	0	0	0	0	8	0	0	0	0	0	0	0	0	125	0	0	0	0	0
B.cell	0	0	0	552	34	0	0	0	0	169	176	0	0	47	0	0	0	0	0	0	0	9	0	0	0	0	0	0	0	0	84	0	0	0	0	0
B.cell	0	0	0	382	0	522	0	0	0	48	50	0	0	57	0	0	0	0	0	0	0	2	0	0	0	0	0	0	0	28	64	0	0	0	0	0
B.cell	0	0	0	354	23	0	0	0	0	102	122	0	0	49	0	0	0	0	0	0	0	0	0	0	0	0	0	0	0	9	187	475	0	0	0	24
B.cell	0	0	0	533	7	0	0	0	0	41	80	0	0	40	0	0	0	0	0	0	0	14	0	0	0	0	0	0	0	11	115	0	0	0	0	0
B.cell	0	0	0	246	23	0	0	0	0	37	139	0	0	53	0	0	0	0	0	0	0	0	0	0	0	0	0	0	0	0	102	0	0	0	0	19
B.cell	0	0	0	518	25	0	0	0	0	75	107	0	0	54	0	0	0	0	0	0	0	0	0	0	0	0	0	0	0	0	79	0	0	0	0	29
B.cell	0	0	0	561	24	0	0	0	0	118	75	0	0	57	0	0	0	0	0	0	0	0	0	0	0	0	0	0	0	0	132	0	0	0	0	1
B.cell	0	0	0	552	3	0	0	0	0	517	80	0	0	41	0	0	436	0	0	0	0	0	0	0	0	0	14	0	0	3	132	0	0	0	0	0
B.cell	0	0	0	568	17	0	0	0	0	144	177	0	0	37	0	0	0	0	0	0	0	3	0	0	0	0	0	0	0	0	164	0	0	0	0	64
B.cell	0	0	0	550	14	0	0	0	0	97	124	0	0	41	0	0	0	0	0	0	0	19	0	0	0	0	0	0	0	12	112	0	0	0	0	16
B.cell	0	0	0	198	4	0	0	0	0	119	160	0	0	32	0	0	0	0	0	0	0	9	0	0	0	0	0	0	0	9	128	0	0	0	0	0
B.cell	0	0	0	373	4	266	0	0	0	33	75	0	0	0	0	0	0	0	0	0	0	3	0	0	0	0	0	0	0	7	117	0	0	0	0	56
B.cell	0	0	0	263	13	559	0	0	0	62	95	0	0	21	0	0	0	0	0	0	0	0	0	0	0	0	0	0	0	0	88	561	0	0	0	0
B.cell	0	0	0	599	0	20	0	0	0	98	84	0	0	15	0	0	0	0	0	0	0	0	0	0	0	0	0	0	0	14	37	0	0	0	0	42
B.cell	0	0	0	106	0	544	0	0	0	77	117	0	0	38	0	0	0	0	0	0	0	0	0	0	0	0	0	0	0	13	146	0	0	0	0	100
B.cell	0	0	0	424	10	0	0	0	0	81	146	0	0	39	0	0	0	0	0	0	0	0	0	0	0	0	0	0	0	36	194	0	32	0	0	21
B.cell	0	0	0	628	0	0	0	0	0	82	52	0	0	32	0	0	0	0	0	0	0	0	0	0	0	0	0	0	0	0	72	0	0	0	0	0
B.cell	0	0	0	191	0	13	0	0	0	30	97	0	0	32	0	0	0	0	0	0	0	7	0	0	0	0	0	0	0	6	80	0	0	0	0	21
B.cell	0	0	0	619	8	0	0	0	0	64	117	0	0	4	0	0	0	0	0	0	0	0	0	0	0	0	0	0	0	0	140	456	0	0	0	10
B.cell	0	0	0	265	6	0	0	0	0	55	123	0	0	21	0	0	0	0	0	0	0	4	0	0	0	0	0	0	0	18	129	0	0	0	0	30
B.cell	0	0	0	148	0	0	0	0	0	159	11	0	0	100	0	0	0	0	0	0	0	0	0	0	0	0	36	0	0	0	165	0	0	0	0	20
B.cell	0	0	0	493	0	0	0	0	0	88	86	0	0	19	0	0	0	0	0	0	0	6	0	0	0	0	0	0	0	6	113	0	0	0	0	36
B.cell	0	0	0	0	0	0	0	0	0	0	0	0	0	4	0	0	0	0	0	0	0	0	0	0	0	0	0	0	0	3	4	0	0	0	0	0
B.cell	0	0	0	585	8	0	0	0	0	22	47	0	0	70	0	0	0	0	0	0	0	4	0	0	0	0	0	0	0	10	92	0	0	0	0	46
B.cell	0	0	0	485	0	0	0	0	0	58	165	0	0	21	0	0	0	0	0	0	0	0	0	0	0	0	25	0	0	0	96	0	0	0	0	0
B.cell	0	0	0	438	6	0	0	0	0	112	105	0	0	39	0	0	0	0	0	0	0	0	0	0	0	0	0	0	0	14	135	0	0	0	0	0
B.cell	0	0	0	434	4	18	0	0	0	147	106	0	0	9	0	0	0	0	0	0	0	7	0	0	0	0	0	0	0	0	139	0	0	0	0	5
B.cell	0	0	0	615	0	0	0	0	0	309	83	0	0	16	0	0	49	0	0	0	0	12	0	0	0	0	0	0	0	11	81	491	0	0	0	12
B.cell	0	0	0	430	7	0	0	0	0	68	75	0	0	8	0	0	645	0	0	0	0	7	0	0	0	0	0	0	0	10	145	19	0	0	0	9
B.cell	0	0	0	345	18	0	0	0	0	99	89	0	0	64	0	0	0	0	0	0	0	11	0	0	0	0	0	0	0	0	122	0	0	0	0	18
B.cell	0	0	0	167	0	0	0	0	0	60	90	0	0	49	0	0	0	0	0	0	0	0	0	0	0	0	23	0	0	10	151	0	0	0	0	0
B.cell	0	0	0	497	18	0	0	0	0	0	126	0	0	0	0	0	0	0	0	0	0	0	0	0	0	0	0	0	0	0	141	0	433	0	0	0
B.cell	0	0	0	281	0	0	0	0	0	84	121	0	0	62	0	0	0	0	0	0	0	8	0	0	0	0	0	0	0	0	180	0	0	0	0	32
B.cell	0	0	0	298	4	0	0	0	0	111	82	0	0	14	0	0	0	0	0	0	0	0	0	0	0	0	0	0	0	15	101	0	0	0	0	43
B.cell	0	0	0	334	6	54	0	0	0	112	88	0	0	61	0	0	0	0	0	0	0	0	0	0	0	0	0	0	0	28	127	0	0	0	0	34
B.cell	0	0	0	564	6	541	0	0	0	50	65	0	0	46	0	0	0	0	0	0	0	0	0	0	0	0	0	0	0	7	177	0	0	0	0	0
B.cell	182	0	0	519	11	372	0	0	0	124	35	0	0	30	0	0	0	0	0	0	0	11	0	0	0	0	0	0	0	0	174	0	0	0	0	18
B.cell	0	0	0	73	0	0	0	0	0	37	49	0	0	31	0	0	0	435	0	0	0	0	0	0	0	0	0	0	0	0	96	397	0	0	0	9
B.cell	0	0	0	470	1	0	0	0	0	103	128	0	0	17	0	0	0	0	0	0	0	0	0	0	0	0	0	0	0	0	114	0	0	0	0	138
B.cell	0	0	0	620	0	0	0	0	0	98	62	0	0	24	0	0	0	0	0	0	0	4	0	0	0	0	0	0	0	0	147	0	0	0	0	31
B.cell	0	0	0	487	41	0	0	0	0	0	31	0	0	25	0	0	0	0	0	0	0	0	0	0	0	0	0	0	0	0	120	0	0	0	0	0
B.cell	0	0	0	681	6	0	0	0	0	48	87	0	0	82	0	0	289	0	0	0	0	5	0	0	0	0	0	0	0	54	166	0	0	0	0	14
B.cell	0	0	0	131	12	0	0	0	0	370	22	0	0	18	0	0	0	0	0	0	0	0	0	0	0	0	11	0	0	0	76	264	0	0	0	10
B.cell	0	0	0	271	30	0	0	0	0	145	105	0	0	52	0	0	0	0	0	0	0	0	0	0	0	0	0	0	0	0	152	0	0	0	0	0
B.cell	0	0	0	366	28	0	0	0	0	98	94	0	0	61	0	0	0	0	0	0	0	0	0	0	0	0	60	0	0	0	127	0	0	0	0	58
B.cell	0	0	0	223	14	0	0	0	0	0	191	0	0	36	0	0	0	0	0	0	0	0	0	0	0	0	0	0	39	17	205	0	0	0	0	0
B.cell	0	0	0	0	12	0	0	0	0	0	73	0	0	48	0	0	0	0	425	572	0	0	0	0	0	0	0	0	0	7	109	0	0	0	0	0
B.cell	0	0	0	370	0	0	0	0	0	83	148	0	0	55	0	0	0	0	0	0	0	0	0	0	0	0	0	0	0	7	97	0	0	0	0	10
B.cell	0	0	0	457	0	0	0	0	0	156	55	0	0	0	0	0	0	0	0	0	0	9	0	0	0	0	0	0	0	30	53	0	0	163	0	7
B.cell	0	0	0	522	7	0	0	0	0	70	51	0	0	23	0	0	0	0	0	0	0	0	0	0	0	0	0	0	0	8	113	0	0	0	24	35
B.cell	0	0	0	0	13	129	0	0	0	98	0	0	0	16	0	0	0	0	0	0	0	9	0	0	0	0	0	0	0	20	133	0	0	0	0	0
B.cell	0	0	0	448	0	0	0	0	0	61	49	0	0	54	0	0	0	0	0	0	0	4	0	0	0	0	0	0	0	0	122	0	0	0	0	0
B.cell	0	0	0	465	0	0	0	0	0	72	11	0	0	17	0	0	0	0	0	0	0	0	0	0	0	0	0	0	0	10	134	0	0	0	0	22
B.cell	0	0	0	376	5	542	0	0	0	160	141	0	0	0	0	0	0	0	0	0	0	0	0	0	0	0	0	0	0	0	121	0	0	0	0	42
B.cell	0	0	0	342	4	0	0	0	0	470	115	0	0	66	0	0	0	0	0	0	0	0	0	0	0	0	0	0	0	19	319	0	0	0	0	8
B.cell	0	0	0	306	9	0	0	0	0	43	29	0	0	16	0	0	0	0	0	0	0	0	0	0	0	0	0	0	0	15	35	287	0	0	0	0
B.cell	0	0	0	249	0	537	0	0	0	83	57	0	0	26	0	0	0	0	0	0	0	0	0	0	0	0	0	0	0	0	75	0	0	0	0	13
B.cell	0	0	0	275	26	0	0	0	0	153	73	0	0	48	0	0	0	0	0	0	0	0	0	0	0	444	0	0	0	0	133	0	0	0	0	0
B.cell	0	0	60	603	5	0	0	0	0	74	107	0	0	18	0	0	0	0	0	0	0	0	0	0	0	0	0	0	0	13	91	0	0	0	0	16
B.cell	0	0	0	514	0	0	0	0	0	0	228	0	0	0	0	0	0	0	0	0	0	0	0	0	0	0	0	0	0	0	264	0	0	0	0	164
B.cell	0	0	0	167	5	0	0	0	0	61	72	0	0	14	0	0	0	0	0	0	0	0	0	0	0	0	0	0	0	4	146	0	0	0	0	9
B.cell	0	0	0	12	10	0	0	0	0	48	54	0	0	7	0	0	0	0	0	0	0	1	0	0	0	0	0	0	0	11	73	0	0	0	0	17
B.cell	0	0	0	586	0	0	0	0	0	65	61	0	0	0	0	0	0	0	0	0	0	6	0	0	0	0	0	0	0	21	134	0	0	0	0	32
B.cell	0	0	0	35	9	0	0	0	0	6	45	0	0	9	0	0	0	0	0	0	0	0	0	0	0	0	0	0	0	7	61	0	0	0	0	0
B.cell	0	0	0	290	5	0	0	0	0	5	38	0	0	55	0	0	0	0	0	0	0	0	0	0	0	0	0	0	0	0	99	0	0	0	0	0
B.cell	0	0	0	437	0	0	0	0	0	57	77	0	0	42	0	0	0	0	0	458	0	5	0	0	0	0	0	0	0	18	91	74	0	0	0	0
B.cell	0	0	0	643	15	0	0	0	0	108	65	0	0	21	0	0	0	0	0	0	0	0	0	0	0	0	0	0	0	39	170	0	0	0	0	0
B.cell	0	0	0	310	2	0	0	0	0	42	52	0	0	54	0	0	0	0	0	0	0	1	0	0	0	0	0	0	0	7	120	0	0	0	0	1
B.cell	0	0	0	16	0	10	0	0	0	50	108	0	0	10	0	0	0	0	0	0	0	0	0	0	0	0	10	0	0	4	108	0	0	0	0	0
B.cell	0	0	0	441	0	0	0	0	0	51	0	0	0	12	0	0	0	0	0	0	0	0	0	0	0	0	0	0	0	9	96	0	0	0	0	0
B.cell	0	0	0	446	0	0	0	0	0	22	50	0	0	0	0	0	0	0	0	0	0	0	0	0	0	0	0	0	0	0	13	0	0	0	0	27
B.cell	0	0	0	607	0	0	0	0	0	87	21	0	0	0	0	0	0	0	0	0	0	4	0	0	0	0	0	0	0	15	58	0	0	0	0	92
B.cell	0	0	0	0	2	0	0	0	0	16	17	0	0	0	0	0	0	0	0	0	0	0	0	0	0	0	0	0	0	4	25	0	0	0	0	15
B.cell	0	0	16	289	19	457	0	0	0	66	23	0	0	80	0	0	0	0	0	0	0	0	0	0	0	0	0	0	0	11	117	0	0	0	0	38
B.cell	0	0	0	0	4	0	0	0	0	87	88	0	0	9	0	0	0	0	0	0	0	0	0	0	0	0	0	0	0	6	96	0	0	0	0	25
B.cell	0	0	160	402	0	0	0	0	0	67	54	0	0	15	0	0	0	0	0	0	0	0	0	0	0	0	0	0	0	4	57	0	0	0	0	2
B.cell	0	0	0	312	16	0	0	0	0	58	40	0	0	84	0	0	0	0	0	0	0	0	0	0	0	0	0	0	0	13	95	0	0	0	0	39
B.cell	0	0	0	0	2	0	0	0	0	52	0	0	0	3	0	0	0	0	0	0	0	1	0	0	0	0	0	0	0	0	21	0	0	0	0	0
B.cell	0	0	0	439	8	0	0	0	0	97	62	0	0	23	0	0	0	0	0	0	0	0	0	0	0	0	0	0	0	8	69	0	0	0	0	0
B.cell	0	0	0	442	8	0	0	0	0	25	81	0	0	57	0	0	0	0	0	0	0	0	0	0	0	0	0	0	0	8	99	0	11	0	0	40
B.cell	0	0	0	35	4	0	0	0	0	30	76	0	0	13	0	0	0	0	0	0	0	1	0	0	0	0	0	0	0	6	31	0	0	0	0	0
B.cell	0	0	0	0	3	0	0	0	0	17	40	0	0	23	0	0	0	0	0	0	0	0	0	0	0	0	0	0	0	2	79	0	0	0	0	0
B.cell	0	0	0	417	8	406	0	0	0	48	19	0	0	28	0	0	0	0	0	0	0	0	0	0	0	0	0	0	0	82	73	12	0	0	0	0
B.cell	0	0	0	404	5	0	0	0	0	60	75	0	0	53	0	0	0	0	0	0	0	0	0	0	0	0	0	0	0	15	118	0	0	0	0	13
B.cell	0	0	0	90	2	0	0	0	0	14	43	0	0	0	0	0	0	0	0	0	0	0	0	0	0	0	0	0	0	22	80	301	0	0	0	31
B.cell	0	0	0	180	6	0	0	0	0	19	17	0	0	43	0	0	0	0	0	0	0	3	0	0	0	0	0	0	0	0	85	0	0	0	0	0
B.cell	0	0	0	0	18	0	0	0	0	25	28	0	0	0	0	0	0	0	0	0	0	0	0	0	0	0	0	0	0	12	71	0	0	0	0	0
B.cell	0	0	0	459	2	0	0	0	0	13	34	0	0	392	0	0	420	0	0	0	0	1	0	0	0	0	0	0	0	2	38	0	0	0	0	5
B.cell	0	0	0	305	15	0	0	0	0	37	54	0	0	54	0	0	0	0	0	0	0	4	0	0	0	0	0	0	0	0	83	0	0	0	0	50
B.cell	0	0	0	89	6	0	0	0	0	86	124	0	0	19	0	0	0	0	0	0	0	0	0	0	0	0	0	0	0	9	75	0	0	0	0	0
B.cell	0	0	0	674	0	0	0	0	0	0	0	0	0	0	0	0	0	0	0	0	0	0	0	0	0	0	0	0	0	0	173	502	0	0	0	0
B.cell	0	0	0	206	4	0	0	0	0	66	50	0	0	9	0	0	0	0	0	0	0	0	0	0	0	0	0	0	0	0	90	0	0	0	0	0
B.cell	0	0	0	382	5	0	0	0	0	77	143	0	0	16	0	0	0	0	0	0	0	5	0	0	0	0	0	0	0	17	72	0	0	0	0	11
B.cell	0	0	0	644	0	0	0	0	0	92	0	0	0	0	0	0	0	0	0	0	0	0	0	0	0	0	0	0	0	0	54	135	0	0	0	65
B.cell	0	0	0	0	51	0	0	0	0	32	70	0	0	27	0	0	0	0	0	0	0	0	0	0	0	0	0	0	0	0	87	0	0	0	0	0
B.cell	0	0	0	440	8	0	0	0	0	74	75	0	0	64	0	0	0	0	0	514	0	3	0	0	0	0	0	0	0	0	82	423	0	0	0	0
B.cell	0	0	0	99	7	0	0	0	0	45	76	0	0	21	0	0	0	0	0	0	0	0	0	0	0	0	0	0	0	23	87	0	0	0	0	0
B.cell	0	0	0	298	0	0	0	0	0	18	87	0	0	23	0	0	0	0	0	0	0	0	0	0	0	0	0	0	0	10	77	598	0	0	0	9
B.cell	0	0	0	575	16	0	0	0	0	115	163	0	0	53	0	0	0	0	0	0	0	9	0	0	0	0	0	0	0	0	131	0	0	0	0	11
B.cell	0	0	0	538	15	0	0	0	0	114	67	0	0	24	0	0	0	0	0	0	0	6	0	0	0	0	0	0	0	0	83	675	0	0	0	15
B.cell	0	0	0	38	3	0	0	0	0	36	53	0	0	55	0	0	0	0	0	0	0	2	0	0	0	0	0	0	0	4	67	0	0	0	0	25
B.cell	0	0	0	307	14	0	0	0	0	0	0	0	0	0	0	0	0	0	0	0	0	0	0	0	0	0	0	0	0	19	115	0	0	0	0	0
B.cell	0	0	0	77	0	0	0	0	0	45	112	0	0	0	0	0	0	0	0	0	0	0	0	0	0	0	0	0	0	0	44	0	0	0	0	0
B.cell	0	0	0	244	0	0	0	0	0	0	0	0	0	0	0	0	0	0	0	0	0	0	0	0	0	0	0	0	0	0	158	0	0	0	0	0
B.cell	0	0	0	6	8	0	0	0	0	66	56	0	0	25	0	0	0	0	0	0	0	0	0	0	0	0	0	0	0	17	91	0	0	0	0	30
B.cell	0	0	0	629	13	0	0	0	0	59	70	0	0	65	0	0	0	0	0	0	0	7	0	0	0	0	0	0	0	27	104	54	0	0	0	0
B.cell	0	0	0	139	6	0	0	0	0	28	80	0	0	49	0	0	0	0	0	0	0	0	0	0	0	0	0	0	0	2	36	0	0	0	0	40
B.cell	0	0	0	583	6	0	0	0	0	79	74	0	0	41	0	0	0	0	0	0	0	0	0	0	0	0	0	0	0	30	98	0	0	0	0	47
B.cell	0	0	0	168	7	136	0	0	0	46	110	0	0	14	0	0	0	0	0	0	0	3	0	0	0	0	0	0	0	4	100	92	0	0	0	45
B.cell	0	0	0	349	6	0	0	0	0	56	104	0	0	64	0	0	0	0	0	0	0	2	0	0	0	0	0	0	0	21	114	0	0	0	0	18
B.cell	0	0	0	504	5	0	0	0	0	116	89	0	0	6	0	0	0	0	0	0	0	2	0	0	0	0	0	0	0	4	114	0	0	0	0	24
B.cell	0	0	0	393	3	0	0	0	0	67	162	0	0	60	0	0	0	0	0	0	0	5	0	0	0	0	0	0	0	13	319	0	0	0	0	26
B.cell	0	0	0	586	8	0	0	0	0	53	62	0	0	23	0	0	0	0	0	0	0	3	0	0	0	0	0	0	0	11	102	0	0	0	0	0
B.cell	0	0	0	299	0	0	0	0	0	72	21	0	0	12	0	0	0	0	0	0	0	0	0	0	0	0	0	0	0	4	96	0	0	0	0	8
B.cell	0	0	0	421	3	0	0	0	0	53	143	0	0	56	0	0	0	0	0	0	0	0	0	0	0	0	0	0	0	4	52	0	0	0	0	78
B.cell	0	0	0	477	8	0	0	0	0	91	147	0	0	32	0	0	0	0	0	0	0	0	0	0	0	0	0	0	0	26	26	0	0	0	0	38
B.cell	0	0	0	588	2	520	0	0	0	62	81	0	0	7	0	0	0	0	0	0	0	4	0	0	0	0	0	0	0	0	101	558	0	0	0	5
B.cell	0	0	0	248	0	0	0	0	0	0	287	0	0	0	0	0	0	0	0	0	0	0	0	0	0	0	0	0	0	0	231	0	0	0	0	159
B.cell	0	0	0	182	6	0	0	0	0	131	67	0	0	52	0	0	0	0	0	0	0	3	0	0	0	0	0	0	0	5	93	0	0	0	0	54
B.cell	0	0	0	0	11	0	0	0	0	60	72	0	0	55	0	0	0	0	0	0	0	0	0	0	0	0	0	0	0	17	114	0	0	0	0	11
B.cell	0	0	0	531	18	0	0	0	0	84	58	0	0	75	0	0	0	0	0	0	0	0	0	0	0	0	0	0	0	12	104	10	0	0	0	0
B.cell	0	0	0	550	29	88	0	0	0	188	137	0	0	139	0	0	0	0	0	0	0	0	0	0	0	0	0	0	0	14	526	0	0	0	0	65
B.cell	0	0	0	330	0	0	0	0	0	62	206	0	0	76	0	0	0	0	0	0	0	0	0	0	0	0	0	0	0	21	118	0	0	0	0	14
B.cell	0	0	0	393	5	0	0	0	0	36	117	0	0	27	0	0	0	0	0	0	0	0	0	0	0	0	0	0	0	17	81	0	0	0	0	0
B.cell	0	0	0	539	9	0	0	0	0	94	117	0	0	62	0	0	0	0	0	0	0	5	0	0	0	0	0	0	0	5	115	0	0	0	0	59
B.cell	0	0	0	460	0	0	0	0	0	0	74	0	0	0	0	0	0	0	0	597	0	0	0	0	0	0	0	0	0	0	131	489	0	0	0	0
B.cell	0	0	508	0	0	507	0	0	0	159	165	0	0	51	0	0	0	0	0	0	0	0	0	0	0	0	0	0	0	0	99	0	0	0	0	0
B.cell	0	0	0	466	6	0	0	0	0	156	85	0	0	22	0	0	0	0	0	0	0	24	0	0	0	0	0	0	0	22	193	0	0	0	0	0
B.cell	0	0	0	617	0	0	0	0	0	33	113	0	0	18	0	0	0	0	0	0	0	12	0	0	0	0	0	0	0	11	107	0	0	0	0	0
B.cell	0	0	0	332	13	0	0	0	0	104	91	0	0	17	0	0	387	452	0	0	0	1	0	0	0	0	0	0	0	0	42	0	0	0	0	19
B.cell	0	0	0	47	1	0	0	0	0	53	54	0	0	19	0	0	0	0	0	0	0	8	0	0	0	0	0	0	0	4	58	0	325	0	0	12
B.cell	0	0	304	544	7	0	0	0	0	603	116	0	0	34	0	0	0	0	0	0	0	0	0	0	0	0	0	0	0	16	103	0	442	0	0	14
B.cell	0	0	0	596	2	0	0	0	0	50	60	0	0	14	0	0	0	0	0	0	0	0	0	0	0	0	0	0	0	13	59	0	0	0	0	23
B.cell	0	0	0	434	57	0	0	0	0	0	205	0	0	0	0	0	0	0	0	0	0	0	0	0	0	0	0	0	0	0	0	344	0	0	0	0
B.cell	0	0	0	363	0	430	0	0	0	19	96	0	0	0	0	0	0	0	0	0	0	0	0	0	0	0	0	0	0	0	77	0	0	0	0	0
B.cell	0	0	0	285	0	0	0	0	0	0	0	0	0	24	0	0	0	211	0	0	0	0	0	0	0	0	0	0	0	8	46	0	0	0	0	12
B.cell	0	0	0	392	0	302	0	0	0	378	74	0	0	14	0	0	0	0	0	0	0	0	0	0	0	0	0	0	0	7	129	0	0	0	0	60
B.cell	0	0	0	445	1	183	0	0	0	16	84	0	0	0	0	0	0	0	0	0	0	0	0	0	0	0	0	0	0	7	95	377	0	0	0	14
B.cell	0	0	0	629	0	0	0	0	0	67	106	0	0	21	0	0	0	0	0	0	0	0	0	0	0	0	0	0	0	0	41	0	0	0	0	36
B.cell	0	0	0	670	32	0	0	0	0	0	154	0	0	25	0	0	0	0	0	0	0	0	0	0	0	0	0	0	0	0	89	0	0	0	0	57
B.cell	0	0	0	0	0	0	0	0	0	70	92	0	0	54	0	0	0	0	0	0	0	0	0	0	0	0	0	0	0	0	179	0	0	0	0	37
B.cell	0	0	0	344	4	0	0	0	0	114	110	0	0	40	0	0	0	0	0	0	0	0	0	0	0	0	0	0	0	25	120	0	0	0	0	29
B.cell	0	0	0	540	58	0	0	0	0	64	104	0	0	49	0	0	0	0	0	0	0	0	0	0	0	0	0	0	0	24	106	0	0	0	0	58
B.cell	0	0	0	532	19	0	0	0	0	54	41	0	0	73	0	0	0	0	0	0	0	0	0	0	0	0	0	0	0	15	71	462	0	0	0	0
B.cell	0	0	0	571	0	0	0	0	0	0	49	0	0	0	0	0	0	0	0	0	0	13	0	0	0	0	0	0	0	24	65	0	0	0	0	0
B.cell	0	0	0	416	16	0	0	0	0	90	105	0	0	19	0	0	0	0	0	0	0	0	0	0	0	0	0	0	0	26	141	0	0	0	0	19
B.cell	0	0	0	365	17	303	0	0	0	77	35	0	0	28	0	0	0	0	0	0	0	19	0	0	0	0	0	0	0	0	134	0	0	0	0	9
B.cell	0	0	0	484	0	0	0	0	0	0	93	0	0	0	0	0	0	0	0	0	0	0	0	0	0	0	0	0	0	11	126	473	0	0	0	14
B.cell	0	0	0	462	9	0	0	0	0	104	157	0	0	63	0	0	0	0	0	0	0	4	0	0	0	0	0	0	0	11	190	594	0	0	0	0
B.cell	0	0	0	485	20	0	0	0	0	0	91	0	0	71	0	0	0	0	0	0	0	0	0	0	0	0	0	0	0	0	84	0	0	0	0	0
B.cell	0	0	0	425	0	370	0	0	0	473	27	0	0	0	0	0	405	0	0	0	0	0	0	0	0	0	0	0	0	0	103	0	0	0	0	0
B.cell	0	0	0	566	0	0	0	0	0	28	42	0	0	108	0	0	0	0	0	0	0	5	0	0	0	0	0	0	0	0	130	0	0	0	0	17
B.cell	0	0	0	521	0	365	0	0	0	420	37	0	0	28	0	0	284	313	0	202	0	0	0	0	0	0	0	0	0	15	90	270	254	0	0	0
B.cell	0	0	0	488	13	0	0	0	0	46	0	0	0	0	0	0	0	0	0	0	0	0	0	0	0	0	0	0	0	14	47	0	0	0	0	0
B.cell	0	0	0	412	3	0	0	0	0	15	71	0	0	31	0	0	0	0	0	0	0	0	0	0	0	0	0	0	0	0	62	0	0	0	0	0
B.cell	0	0	0	382	31	0	0	0	0	116	103	28	0	59	0	0	0	0	0	0	0	12	0	0	0	0	0	0	0	0	175	0	0	0	0	86
B.cell	0	0	0	282	0	0	0	0	0	82	41	0	0	45	0	0	0	0	0	0	0	0	0	0	0	0	0	0	0	19	49	122	349	0	0	9
B.cell	0	0	0	374	0	0	0	0	0	59	91	0	0	20	0	0	0	0	0	0	0	10	0	0	0	0	0	0	0	11	140	0	0	0	0	0
B.cell	0	0	0	229	0	0	0	0	0	83	61	0	0	30	0	0	0	0	0	0	0	10	0	0	0	0	0	0	19	9	84	0	0	0	0	0
B.cell	0	0	0	457	0	0	0	0	0	26	56	0	0	1	0	0	0	0	0	0	0	0	0	0	0	0	0	0	0	0	65	0	0	0	0	0
B.cell	0	0	0	644	9	0	0	0	0	177	82	0	0	51	0	0	0	0	0	0	0	0	0	0	0	0	0	0	0	0	206	0	0	0	0	72
B.cell	0	0	0	433	8	0	0	0	0	76	65	0	0	24	0	0	0	0	0	0	0	4	0	0	0	0	0	0	0	21	56	0	0	0	0	34
B.cell	0	0	0	562	6	0	0	0	0	91	87	0	0	0	0	0	0	0	0	0	0	6	0	0	0	0	0	0	0	0	95	0	0	0	0	55
B.cell	0	0	0	656	0	0	0	0	0	95	31	0	0	22	0	0	0	0	0	0	0	0	0	0	0	0	0	0	0	0	32	0	0	0	0	18
B.cell	0	0	0	0	8	0	0	0	0	28	83	0	0	58	0	0	0	0	0	0	0	2	0	0	0	0	0	0	0	0	71	0	0	0	0	21
B.cell	0	0	0	578	0	0	0	0	0	55	54	0	0	14	0	0	0	0	0	0	0	0	0	0	0	0	0	0	0	0	80	0	0	0	0	0
B.cell	0	0	0	94	19	0	0	0	0	67	124	0	0	56	0	0	0	0	0	0	0	0	0	0	0	0	0	0	0	16	101	0	0	0	0	26
B.cell	0	0	0	0	5	0	0	0	0	0	54	0	0	40	0	0	0	0	0	0	0	0	0	0	0	0	0	0	0	7	65	0	0	0	0	17
B.cell	0	0	0	541	0	0	0	0	0	65	0	0	0	31	0	0	0	0	0	0	0	0	0	0	0	0	22	0	0	28	101	0	0	0	0	0
B.cell	0	0	0	669	4	0	0	0	0	84	84	0	0	13	0	0	0	0	0	0	0	0	0	0	0	0	0	0	0	15	111	559	0	0	0	18
B.cell	0	0	0	451	9	0	0	0	0	102	37	0	0	18	0	0	0	0	0	0	0	0	0	0	0	0	0	0	0	16	64	207	0	0	0	0
B.cell	0	0	0	419	6	0	0	0	0	18	49	0	0	0	0	0	0	712	0	0	0	6	0	0	0	0	0	0	0	0	56	0	0	0	0	0
B.cell	0	0	0	641	0	0	0	0	0	56	31	0	0	0	0	0	0	0	0	0	0	3	0	0	0	0	0	0	0	0	61	0	0	0	0	23
B.cell	0	0	0	365	5	0	0	0	0	66	18	0	0	8	0	0	0	0	0	0	0	4	0	0	0	0	0	0	0	15	135	0	0	0	0	0
B.cell	0	0	0	374	0	0	0	0	0	0	67	0	0	0	0	0	0	0	0	0	0	0	0	0	0	0	0	0	0	15	83	0	0	0	0	27
B.cell	0	0	0	0	0	0	0	0	0	78	107	0	0	0	0	0	0	0	0	0	0	6	0	0	0	0	0	0	0	0	498	0	0	0	0	0
B.cell	0	0	0	553	4	0	0	0	0	606	129	0	0	54	0	0	0	0	0	0	0	8	0	0	0	0	0	0	0	27	76	0	0	0	0	8
B.cell	0	0	0	386	0	0	0	0	0	73	41	0	0	0	0	0	0	0	0	0	0	9	0	0	0	0	0	0	0	0	71	0	0	0	0	2
B.cell	0	0	0	329	3	0	0	0	0	79	103	0	0	0	0	0	0	0	0	0	0	0	0	0	0	0	0	0	0	26	114	0	0	0	0	0
B.cell	0	0	0	225	0	0	0	0	0	0	94	0	0	0	0	0	0	0	0	0	0	10	0	0	0	0	0	0	0	0	85	0	0	0	0	0
B.cell	0	0	0	0	10	0	0	0	0	101	0	0	0	68	0	0	0	0	0	0	0	6	0	0	0	0	0	0	0	11	133	0	0	0	0	16
B.cell	0	0	0	195	0	0	0	0	0	44	62	0	0	18	0	0	0	0	0	0	0	0	0	0	0	0	0	0	0	6	92	0	0	0	0	13
B.cell	0	0	0	603	12	0	0	0	0	96	81	0	0	29	0	0	0	0	0	0	0	9	0	0	0	0	0	0	0	20	78	0	0	0	0	13
B.cell	0	0	0	30	7	0	0	0	0	44	76	0	0	9	0	0	0	0	0	0	0	0	0	0	0	0	0	0	0	11	67	0	0	0	0	0
B.cell	0	0	0	567	0	0	0	0	0	65	0	0	0	26	0	0	0	0	0	0	0	0	0	0	0	0	0	0	0	19	78	0	0	0	0	9
B.cell	0	0	7	526	6	0	0	0	0	11	61	249	0	15	0	0	463	0	0	0	0	0	0	0	0	0	0	0	0	0	37	0	0	0	0	24
B.cell	0	0	0	554	0	581	0	0	0	60	0	0	0	38	0	0	0	0	0	0	0	0	0	0	0	0	0	0	0	16	114	0	0	0	35	0
B.cell	0	0	0	309	7	0	0	0	0	63	55	0	0	30	0	0	0	0	0	0	0	3	0	0	0	0	0	0	0	2	69	0	0	0	0	23
B.cell	0	0	0	0	14	0	0	0	0	16	63	0	0	17	0	0	0	0	0	0	0	0	0	0	0	0	0	0	0	0	94	0	0	0	0	23
B.cell	0	0	0	338	16	0	0	0	0	62	77	0	0	0	0	0	0	0	0	0	0	0	0	0	0	0	0	0	0	0	52	0	0	0	0	0
B.cell	0	0	0	485	0	0	0	0	0	47	48	0	0	0	0	0	0	0	0	0	0	7	0	0	0	0	14	0	0	15	96	0	0	0	0	0
B.cell	0	0	0	528	4	0	0	0	0	71	57	0	0	18	0	0	0	0	0	0	0	7	0	0	0	0	0	0	0	10	136	0	0	0	0	0
B.cell	0	0	0	589	4	0	0	0	0	57	112	0	0	5	0	0	0	0	11	0	0	9	0	0	0	0	0	0	0	15	97	0	0	0	0	1
B.cell	0	0	0	13	4	0	0	0	0	122	116	0	0	32	0	0	0	0	0	0	0	5	0	0	0	0	0	0	0	7	145	0	0	0	0	24
B.cell	0	0	0	523	12	0	0	0	0	91	97	0	0	32	0	0	0	0	0	0	0	0	0	0	0	0	0	0	0	19	106	0	0	0	0	8
B.cell	0	0	0	268	4	0	0	0	0	31	74	0	0	10	0	0	36	0	0	0	0	4	0	0	0	0	0	0	0	2	47	0	0	0	0	0
B.cell	0	0	0	251	3	0	0	0	0	65	87	0	0	57	0	0	0	0	0	0	0	7	0	0	0	0	0	0	0	23	124	0	0	0	0	12
B.cell	0	0	0	294	4	0	0	0	0	0	22	0	0	35	0	0	0	0	0	0	0	0	0	0	0	0	0	0	0	6	36	0	0	0	0	19
B.cell	0	0	0	0	0	0	0	0	0	122	18	0	0	17	0	0	0	0	0	0	0	0	0	0	0	0	0	0	0	0	74	0	0	0	0	27
B.cell	0	0	0	0	0	0	0	0	0	73	74	0	0	0	0	0	0	0	0	0	0	4	0	0	0	0	0	0	0	22	97	0	0	0	0	0
B.cell	0	0	0	144	8	0	0	0	0	29	59	0	0	0	0	0	0	0	0	0	0	2	0	0	0	0	0	0	0	10	74	0	0	0	0	29
B.cell	0	0	0	436	9	0	0	0	0	11	67	0	0	15	0	0	0	0	0	0	0	2	0	0	0	0	0	0	0	14	87	0	0	0	0	0
B.cell	0	0	0	483	12	0	0	0	0	18	44	0	0	13	0	0	0	0	0	0	0	6	0	0	0	0	0	0	0	19	90	0	0	0	0	12
B.cell	0	0	0	345	4	0	0	0	0	73	55	0	0	20	0	0	0	0	0	0	0	0	0	0	0	0	70	0	0	10	60	0	0	0	0	3
B.cell	0	0	0	226	12	585	0	0	0	68	32	0	0	0	0	0	0	0	0	0	0	0	314	0	0	0	0	0	0	0	49	0	0	0	0	0
B.cell	0	0	0	603	0	0	0	0	0	50	112	0	0	55	0	0	0	0	0	0	0	7	0	0	0	0	0	0	0	6	123	661	0	0	0	42
B.cell	0	0	0	550	5	0	0	0	0	41	41	0	0	38	0	0	0	0	0	0	0	2	0	0	0	0	0	0	0	4	64	0	0	0	0	5
B.cell	0	0	0	445	7	0	0	0	0	95	34	0	0	40	0	0	0	0	0	0	0	0	0	0	0	0	0	0	0	11	85	0	0	0	0	7
B.cell	0	0	0	48	0	0	0	0	0	70	40	0	0	0	0	0	0	0	0	0	0	0	0	0	0	0	0	0	0	9	18	0	0	0	0	13
B.cell	0	0	0	647	7	0	0	0	0	71	127	0	0	104	0	0	0	0	0	0	0	0	0	0	0	0	0	0	0	12	138	0	15	0	0	0
B.cell	0	0	0	88	3	100	0	0	0	33	92	0	0	48	0	0	0	0	0	0	0	0	0	0	0	0	0	0	0	10	87	0	0	0	0	0
B.cell	0	0	0	310	8	0	0	0	0	77	62	0	0	37	0	0	0	0	0	0	0	0	0	0	0	0	0	0	0	11	133	0	0	0	0	4
B.cell	0	0	0	226	8	0	0	0	0	59	96	0	0	33	0	0	0	0	0	0	0	0	0	0	0	0	0	0	0	15	99	0	0	0	0	0
B.cell	0	0	0	476	5	0	0	0	0	77	98	0	0	0	0	0	0	0	0	0	0	0	0	0	0	0	0	0	0	8	68	0	0	0	0	0
B.cell	0	0	0	469	24	0	0	0	0	25	132	0	0	20	0	0	0	0	0	0	0	3	0	0	0	0	0	0	0	8	82	0	0	0	0	45
B.cell	0	0	0	546	18	0	0	0	0	100	58	0	0	36	0	0	0	0	0	0	0	0	0	0	0	0	0	0	0	7	101	0	0	0	0	29
B.cell	0	0	0	346	4	0	0	0	0	26	35	0	0	11	0	0	0	0	0	0	0	4	0	0	0	0	0	0	0	7	28	0	0	0	0	3
B.cell	0	0	0	584	3	0	0	0	0	47	109	0	0	8	0	0	0	0	0	0	0	0	0	0	0	0	0	0	0	19	102	0	0	0	0	8
B.cell	0	0	0	179	2	0	0	0	0	47	103	0	0	15	0	0	0	0	0	0	0	0	0	0	0	0	0	0	0	0	60	0	0	0	0	12
B.cell	0	0	0	458	6	0	0	0	0	106	87	0	0	8	0	0	0	0	0	0	0	0	0	0	0	0	0	0	0	5	84	0	0	0	0	5
B.cell	0	0	0	47	0	0	0	0	0	141	132	0	0	0	0	0	0	0	0	0	0	0	0	0	0	0	0	0	0	0	124	0	0	0	0	0
B.cell	0	0	0	69	1	0	0	0	0	560	84	0	0	0	0	0	0	0	0	0	0	0	0	0	0	0	0	0	0	7	68	0	0	0	0	6
B.cell	0	0	0	241	21	0	0	0	0	69	79	0	0	76	0	0	0	0	0	0	0	0	0	0	0	0	0	0	0	18	120	0	31	0	0	0

## Sheet: SF1B - CAF
	Calca	Calcb	Cd274	Cd45	Dcx	Eno2	Gal	Galr1	Galr2	Havcr2	Kcnj5	Lag3	Nmu	Nmur1	Ntrk1	Nts	Pdcd1	Pgp9.5	Pou4f1	Ramp1	Nav1.8	Nav1.7	Snap25	Sst	Tac1	Tacr1	Tacr2	Tacr3	Trpa1	Trpm8	Trpv1	Trpv2	Tubb3	Vip	Vipr1	Vipr2
CAF	0	0	0	0	0	0	0	0	0	0	0	0	0	0	0	0	0	0	0	0	0	124	0	0	0	0	0	0	0	0	0	0	264	0	0	0
CAF	0	0	0	35	6	285	0	0	0	50	50	0	0	11	0	0	0	0	0	0	0	0	0	0	0	0	0	0	0	15	251	485	200	0	0	14
CAF	0	0	0	0	10	297	0	0	0	72	50	0	0	8	0	0	0	0	0	528	0	0	0	0	0	0	0	0	0	9	78	0	366	0	0	0
CAF	0	0	0	39	0	0	0	0	0	0	33	0	0	0	0	0	0	122	0	504	0	0	0	0	0	0	0	0	0	0	17	0	269	0	0	7
CAF	0	0	0	73	41	0	0	0	0	252	230	0	0	146	0	0	0	0	0	0	0	0	0	0	0	0	0	0	0	53	284	0	0	0	0	0
CAF	0	0	0	0	0	291	0	0	0	0	357	0	0	0	0	0	0	0	0	0	0	0	0	0	0	0	0	0	0	0	0	0	0	0	0	0
CAF	0	0	0	0	0	341	0	0	0	0	0	0	0	0	0	0	0	0	0	0	0	0	0	0	0	0	0	0	0	0	0	468	0	0	0	0
CAF	0	0	0	98	0	173	0	0	0	0	0	0	0	0	0	0	0	0	0	599	0	0	0	0	0	0	0	0	0	0	167	0	0	0	0	51
CAF	0	0	0	22	11	0	0	0	0	53	31	0	0	287	0	0	0	0	0	0	0	0	0	0	0	0	0	0	0	0	49	0	0	0	0	84
CAF	0	0	0	0	0	108	0	0	0	0	0	0	0	26	0	0	0	614	0	0	0	223	0	0	0	0	0	0	0	0	47	419	479	0	0	0
CAF	0	0	141	71	0	0	0	0	0	0	120	0	0	0	0	0	0	531	0	376	0	0	0	0	0	0	0	0	0	0	144	0	260	0	0	0
CAF	0	0	0	13	0	208	0	0	0	11	10	0	0	0	0	0	0	0	0	521	0	2	0	0	0	0	0	0	0	0	21	0	0	0	0	0
CAF	0	0	0	0	0	0	0	0	0	24	67	0	551	303	0	0	0	0	0	0	0	0	0	0	0	0	13	0	0	0	49	0	323	0	0	7
CAF	0	0	0	0	0	0	0	0	0	299	175	0	0	0	0	0	0	0	0	0	0	0	0	0	0	0	0	0	0	0	243	0	0	0	0	0
CAF	0	0	0	0	0	280	0	0	0	0	49	0	0	36	0	0	0	675	0	270	0	344	0	0	0	0	0	0	0	23	0	0	456	0	0	28
CAF	0	0	0	0	8	0	0	0	0	62	69	63	0	0	0	0	0	0	0	0	0	0	0	0	0	0	0	0	0	0	158	0	362	0	0	0
CAF	0	0	0	0	0	294	0	0	0	0	88	0	0	125	92	0	0	0	0	0	0	0	0	0	0	0	0	0	0	0	65	86	0	0	0	0
CAF	0	0	61	0	0	45	0	0	0	75	107	0	0	0	0	0	0	234	0	0	0	153	0	0	0	0	0	0	0	0	57	195	472	0	0	51
CAF	0	0	0	0	0	138	0	0	0	48	61	0	0	7	0	0	0	146	0	243	0	75	225	0	0	0	0	0	0	0	0	362	524	0	0	0
CAF	0	0	0	0	9	0	0	0	0	0	28	0	0	4	111	0	0	0	0	0	0	0	0	0	0	0	0	0	0	14	2	131	483	0	0	0
CAF	0	0	0	0	0	0	0	0	0	0	0	0	0	0	0	0	0	652	0	0	0	0	0	0	264	0	0	0	259	0	0	389	379	0	0	0
CAF	0	0	0	0	0	0	0	0	0	0	0	0	0	0	0	0	0	648	0	0	0	202	0	0	0	0	0	0	0	0	34	188	356	0	0	0
CAF	0	0	0	0	0	255	0	0	0	0	61	0	0	0	0	0	0	430	0	0	0	0	78	0	0	69	0	0	0	0	130	0	90	0	0	0
CAF	0	0	0	0	0	0	0	0	0	0	41	0	0	0	0	0	0	0	0	0	0	0	0	0	0	0	0	0	0	0	52	0	0	0	0	0
CAF	0	0	0	33	0	0	0	0	0	0	60	0	0	0	0	0	0	0	0	0	0	0	0	0	0	0	0	0	0	30	86	0	0	0	0	31
CAF	0	0	0	513	0	0	0	0	0	0	0	0	0	308	0	0	0	455	0	0	0	180	0	0	0	0	0	0	0	0	0	0	0	0	0	0
CAF	0	0	0	0	160	0	0	0	0	0	309	0	0	0	0	0	0	0	0	0	0	0	0	0	0	0	156	0	0	199	225	0	0	0	0	304
CAF	0	0	0	0	0	0	0	0	0	129	0	0	0	0	0	0	0	0	0	0	0	0	0	0	0	0	0	0	0	0	91	0	0	0	0	0
CAF	0	0	0	609	2	0	0	0	0	48	45	0	0	413	0	25	622	0	0	0	0	1	0	0	0	0	0	0	0	0	57	0	0	0	0	3
CAF	0	0	0	96	0	214	0	0	0	0	52	0	0	0	0	0	0	512	0	0	0	0	0	0	0	0	0	0	0	0	152	336	605	0	0	0
CAF	0	0	0	48	0	0	0	0	0	93	66	0	0	65	0	0	0	0	0	0	0	0	0	0	0	0	0	0	0	0	157	0	0	0	0	35
CAF	0	0	0	0	0	69	0	0	0	0	139	0	0	0	0	0	0	320	0	0	0	157	0	0	0	0	0	0	0	34	54	325	489	0	0	0
CAF	0	0	0	436	0	0	0	0	0	76	121	0	0	54	0	0	0	0	0	0	0	4	0	0	0	0	0	0	0	12	230	0	0	0	0	43
CAF	0	0	0	0	0	0	0	0	0	146	0	0	0	35	0	0	0	0	0	0	0	0	0	0	0	0	0	0	0	0	0	0	467	0	0	0
CAF	0	0	0	377	0	0	0	0	0	168	114	0	0	74	0	0	0	0	0	0	0	0	0	0	0	0	0	0	0	0	51	0	0	0	0	69
CAF	0	0	114	0	0	212	0	0	0	0	0	0	0	0	0	0	0	418	0	248	0	0	0	0	0	0	0	0	0	0	0	385	496	0	0	0
CAF	0	0	0	0	0	301	0	0	0	0	97	0	0	0	0	0	0	626	0	0	0	218	0	0	0	0	0	0	0	0	67	264	465	0	0	0
CAF	0	0	0	0	0	0	0	0	0	0	0	0	0	0	0	0	0	0	0	652	0	0	0	0	0	0	0	0	0	0	161	0	0	0	0	0
CAF	0	0	0	0	0	0	0	0	0	0	0	0	0	0	0	0	0	0	0	0	0	0	0	0	0	0	0	0	0	0	0	0	565	0	0	0
CAF	0	0	0	0	0	0	0	0	0	0	0	0	0	0	0	0	0	537	0	0	0	0	0	0	0	0	0	0	0	0	0	315	471	0	0	0
CAF	0	0	0	0	0	354	0	0	0	205	206	0	0	0	0	0	0	0	0	0	0	33	0	0	0	0	0	0	98	0	196	0	0	0	0	0
CAF	0	0	0	0	0	0	0	0	0	102	0	0	0	44	0	0	0	0	0	0	0	70	150	0	0	0	0	0	0	0	0	309	411	0	0	33
CAF	0	0	0	0	0	0	0	0	0	107	0	0	0	0	0	0	0	0	0	0	0	0	0	0	0	0	0	0	0	32	86	0	0	0	0	0
CAF	0	0	0	0	0	0	0	0	0	0	150	0	0	0	0	0	0	0	0	0	0	0	0	0	0	0	0	0	0	0	137	0	0	0	0	0
CAF	0	0	0	386	35	122	0	0	0	68	122	0	0	20	0	0	0	0	0	0	0	6	0	0	0	0	0	0	0	32	139	383	0	0	0	0
CAF	0	0	0	64	11	0	0	0	0	110	91	0	0	80	0	0	0	0	0	0	0	0	0	0	0	0	0	0	9	0	180	0	0	0	0	0
CAF	0	0	188	0	0	0	0	0	0	0	0	0	0	0	0	0	0	0	0	259	0	108	0	0	0	0	0	0	0	0	36	0	397	0	0	38
CAF	0	0	0	169	0	0	0	0	0	150	77	0	0	0	0	0	0	0	0	0	0	0	0	0	0	0	0	0	0	0	87	0	0	0	0	49
CAF	0	0	0	0	0	0	0	0	0	247	326	0	0	0	0	0	0	0	0	0	0	0	0	0	0	0	0	0	0	0	290	0	0	0	0	0
CAF	0	0	0	0	0	0	0	0	0	0	0	0	0	0	0	0	0	564	0	0	0	0	0	0	0	0	0	0	0	0	35	0	0	0	0	0
CAF	0	0	0	0	9	0	0	0	0	48	51	0	520	0	0	0	0	0	0	0	0	0	0	0	0	0	0	0	14	0	58	347	0	0	0	37
CAF	0	0	0	66	12	0	0	0	0	184	185	0	0	103	0	0	0	0	0	0	0	10	43	0	0	0	0	0	0	28	195	0	159	0	0	50
CAF	0	0	0	11	3	299	0	0	0	15	24	0	0	0	0	0	0	522	0	0	0	0	0	0	0	0	0	0	0	0	22	271	0	0	0	0
CAF	0	0	0	0	25	0	0	0	0	0	0	0	0	0	0	0	0	0	0	0	0	0	0	0	0	0	0	0	0	0	114	442	0	0	0	0
CAF	0	0	0	68	0	0	0	0	0	0	102	0	0	0	0	0	0	530	0	0	0	163	0	0	0	0	0	0	0	0	79	0	447	0	0	31
CAF	0	0	0	144	0	0	0	0	0	0	0	0	0	0	0	0	0	0	0	0	0	0	0	0	0	0	0	0	0	0	90	0	0	0	0	0
CAF	0	0	0	0	0	0	0	0	0	0	192	0	0	0	0	0	0	0	0	0	0	0	0	0	0	0	0	0	0	0	127	0	0	0	0	0
CAF	0	0	0	49	0	243	0	0	0	61	0	0	0	0	0	0	0	555	0	0	0	24	0	0	0	0	0	0	0	0	0	291	431	0	0	0
CAF	0	0	0	0	0	0	0	0	0	0	0	0	0	0	0	0	0	0	0	0	0	175	0	0	0	0	0	0	0	0	0	0	0	0	0	0
CAF	0	0	0	0	0	0	0	0	0	21	0	0	0	0	0	0	0	0	0	0	0	0	0	0	0	0	0	0	0	0	9	0	0	0	0	0
CAF	0	0	0	0	2	0	0	0	0	6	7	0	0	0	0	0	0	0	0	0	0	0	0	0	0	0	0	0	0	0	4	22	0	0	0	6
CAF	0	0	0	0	0	352	0	0	0	36	83	0	0	15	0	0	0	150	0	293	0	0	0	0	0	0	128	0	0	5	64	228	0	0	0	0
CAF	0	0	0	75	1	0	0	0	0	137	159	0	0	30	0	0	0	0	0	0	0	4	0	0	0	0	0	0	0	12	172	0	0	0	0	32
CAF	0	0	0	74	4	0	0	0	0	93	66	0	0	19	0	0	0	0	0	0	0	3	0	0	0	0	0	0	0	8	150	0	179	0	0	0
CAF	0	0	0	0	0	0	0	0	0	0	10	0	0	0	0	0	0	0	0	0	0	0	0	0	0	0	0	0	0	0	5	0	0	0	0	0
CAF	0	0	0	0	22	0	0	0	0	124	185	0	0	137	0	0	0	0	0	0	0	18	0	0	0	0	0	0	0	23	251	0	0	0	0	110
CAF	0	0	0	0	0	0	0	0	0	0	55	0	0	8	0	0	0	446	0	0	0	0	0	0	0	0	0	0	0	0	86	0	0	0	0	4
CAF	0	0	0	0	2	0	0	0	0	49	67	0	0	15	0	0	0	0	0	0	0	6	0	0	0	0	0	0	0	3	82	0	0	0	0	0
CAF	0	0	0	0	0	24	0	0	0	2	52	0	0	5	0	0	0	451	0	0	0	0	0	0	0	0	0	0	0	8	32	178	0	0	0	3
CAF	0	0	0	14	5	0	0	0	0	44	112	0	0	18	0	0	0	0	0	0	0	0	0	0	0	0	0	0	0	5	72	0	0	0	0	0
CAF	0	0	0	0	0	143	0	0	0	34	46	0	0	0	0	0	0	415	0	0	0	0	0	0	0	0	0	0	0	0	52	0	0	0	0	5
CAF	0	0	0	0	9	0	0	0	0	0	74	0	0	0	0	0	0	0	0	0	0	3	0	0	0	0	0	0	0	0	118	0	0	0	0	7
CAF	0	0	0	0	0	0	0	0	0	107	66	0	0	22	0	0	0	0	0	0	0	0	0	0	0	0	0	0	0	0	37	0	433	0	0	46
CAF	0	0	0	0	0	0	0	0	0	0	93	0	0	0	0	0	0	270	0	0	0	0	0	0	0	0	0	0	0	0	138	0	0	0	0	0
CAF	0	0	0	0	5	0	0	0	0	31	119	0	0	0	0	0	0	168	0	0	0	0	0	0	0	0	0	0	0	0	45	403	0	0	0	5
CAF	0	0	0	28	6	0	0	0	0	0	48	0	0	176	0	0	0	396	0	0	10	0	0	0	0	0	0	0	0	0	69	301	350	0	0	0
CAF	0	0	0	0	6	380	0	0	0	28	72	0	0	6	0	0	0	0	0	0	0	0	0	0	0	0	0	0	0	0	23	0	408	0	0	0
CAF	0	0	0	0	0	0	0	0	0	29	45	0	0	0	0	0	0	481	0	0	0	0	0	0	0	0	0	0	0	5	57	0	0	0	0	12
CAF	0	0	0	0	3	0	0	0	0	39	78	0	0	5	0	0	0	485	0	0	0	0	0	0	0	0	0	0	0	6	235	0	374	0	0	4
CAF	0	0	0	18	6	0	0	0	0	78	182	0	0	31	0	0	0	0	0	0	0	0	0	0	0	0	0	0	0	4	134	0	0	0	0	0
CAF	0	0	0	0	9	0	0	0	0	182	270	0	0	97	0	0	0	0	0	0	0	0	0	0	0	0	0	0	0	0	107	0	0	0	0	13
CAF	0	0	0	0	1	0	0	0	0	16	37	0	0	30	0	0	0	188	0	0	0	0	0	0	0	0	0	0	0	0	96	0	0	0	0	0
CAF	0	0	0	0	0	0	0	0	0	29	0	0	0	0	0	0	0	0	0	0	0	0	0	0	0	0	0	0	0	0	16	0	0	0	0	0
CAF	0	0	0	19	2	0	0	0	0	58	76	0	0	38	0	0	0	0	0	0	0	0	0	0	0	0	0	0	0	0	58	265	0	0	0	0
CAF	0	0	0	0	2	0	0	0	0	100	83	0	0	7	323	0	0	0	0	0	0	6	0	0	0	0	0	0	0	7	74	0	109	0	0	22
CAF	0	0	0	0	8	0	0	0	0	44	36	0	0	20	0	0	0	274	0	0	0	4	0	0	0	0	0	0	0	0	76	0	0	0	0	147
CAF	0	0	0	0	6	0	0	0	0	132	92	0	0	52	0	0	0	0	0	0	0	7	0	0	0	0	0	0	0	37	184	12	0	0	0	0
CAF	0	0	0	0	4	0	0	0	0	53	146	0	0	44	0	0	0	424	0	0	0	0	0	0	0	0	9	0	0	15	78	0	0	0	0	0
CAF	0	0	0	0	4	255	0	0	0	51	73	0	0	12	0	0	0	295	0	0	0	2	0	0	0	0	0	0	0	6	155	0	430	0	0	16
CAF	0	0	0	0	6	0	0	0	0	111	137	0	0	0	0	0	0	0	0	0	0	10	0	0	0	0	20	0	0	6	117	0	0	0	0	16
CAF	0	0	0	89	0	270	0	0	0	42	114	0	0	29	0	0	0	0	0	0	0	0	0	0	0	0	0	0	0	41	169	0	0	0	0	0
CAF	0	0	0	0	0	606	0	0	0	18	0	0	0	0	0	0	0	0	0	0	0	0	0	0	0	0	0	0	0	0	5	0	0	0	0	0
CAF	0	0	0	0	0	0	0	0	0	0	4	0	0	0	0	0	0	0	0	0	0	0	0	0	0	0	0	0	0	0	3	0	0	0	0	0
CAF	0	0	0	0	0	0	0	0	0	0	0	0	0	0	0	0	0	0	0	0	0	0	0	0	0	0	0	0	0	0	8	0	0	0	0	8
CAF	0	0	0	0	0	0	0	0	0	0	0	0	0	0	0	0	0	0	0	0	0	0	0	0	0	0	0	0	0	0	7	515	585	0	0	0
CAF	0	0	0	0	0	0	0	0	0	0	191	0	0	91	0	0	0	0	0	0	0	0	0	0	0	0	0	0	0	0	97	0	0	0	0	0
CAF	0	0	0	0	0	230	0	0	0	2	0	0	0	0	0	0	0	0	0	0	0	0	0	0	0	0	0	0	0	0	2	0	467	0	0	0
CAF	0	0	0	8	8	2	0	0	0	75	80	0	0	28	0	0	0	0	0	0	0	2	0	0	0	0	0	0	0	15	135	0	0	0	0	5
CAF	0	0	0	0	0	0	0	0	0	6	0	0	0	0	0	0	0	0	0	0	0	0	0	0	0	0	2	0	0	0	0	0	0	0	0	0
CAF	0	0	0	0	0	0	0	0	0	0	0	0	0	1	0	0	0	0	0	0	0	0	0	0	0	0	0	0	0	0	2	0	0	0	0	0
CAF	0	0	0	4	6	0	0	0	0	83	58	0	0	23	0	0	0	0	0	0	0	3	0	0	0	0	0	0	0	6	159	0	0	0	0	4
CAF	0	0	0	0	0	0	0	0	0	74	77	0	0	0	0	0	0	965	0	0	0	0	0	0	0	0	0	0	0	33	40	0	0	0	0	13
CAF	0	0	0	0	53	0	0	0	0	263	80	0	0	151	0	0	0	0	0	0	0	0	0	0	0	0	0	0	0	0	315	0	0	0	0	0
CAF	0	0	0	0	0	0	0	0	0	11	0	0	0	2	0	0	0	0	0	0	0	1	0	0	0	0	0	0	0	0	21	510	0	0	0	2
CAF	0	0	0	0	0	408	0	0	0	0	6	0	0	0	0	0	0	0	0	0	0	0	0	0	0	0	0	0	0	0	0	346	0	0	0	0
CAF	0	0	0	0	0	0	0	0	0	12	0	0	0	42	0	0	0	0	0	0	0	0	0	0	0	0	0	0	0	0	26	0	0	0	0	0

[truncated: 8 more sheets: SF1B - endo, SF1B - Macs, SF1B - NK, SF1B - CD4, SF1B - CD8, SF1B - T, SF1C, SF1D]
