# Supplementary material for: Nociceptor neurons affect cancer immunosurveillance
Source: Nature. 2022 Nov 2;611(7935):405–12. doi: 10.1038/s41586-022-05374-w (PMC9646485; doi:10.1038/s41586-022-05374-w)
Supplement: Supplementary file 10 — Source Data Extended Data Fig. 2 [file 41586_2022_5374_MOESM10_ESM.xlsx]

## Sheet: SF 2G
Adjacent Intact	Tumor
1	1.6
1	1
0.8	1.8
0.25	1
0.2	2
1.6	2.2
1	2
1	2
	1.4
	2.4

## Sheet: SF 2H
TRPV1	Tubb3	TILs	Breslow	Clark level	Ulceration	PNI	Mito ind.	Stage	Nodes	Mets	Deceased
2	2	2	7	4	0	0	1	4	0	0	0
1	1.2	0	0.7		0	0	1	1	0	0	0
2	1.6	1	1.1	3	0	0	1	2	0	0	0
1	1	0	1.2	4	0	0	1	2	0	0	0
2	1.2	1	1.6	4	0	0	3	2	0	0	0
3	1.6	1	0.81	4	0	0	2	1	0	0	0
3	2.6	2	11.3	5	1	0	11	4	0	1	1
2	2.4	0	19		1	0	5	4	0	1	1
2	1	1	16	5	0	1	4	4	1	1	1
3	1.8	1	2.8	4	0	0	1	2	1	1	0
