# Supplementary material for: Nociceptor neurons affect cancer immunosurveillance
Source: Nature. 2022 Nov 2;611(7935):405–12. doi: 10.1038/s41586-022-05374-w (PMC9646485; doi:10.1038/s41586-022-05374-w)
Supplement: Supplementary file 11 — Source Data Extended Data Fig. 3 [file 41586_2022_5374_MOESM11_ESM.xlsx]

## Sheet: SF 3A
	s1	s2	s3
Eef1a1	173.71	182.46	182.46
Dct	158.74	158.74	158.74
Gpnmb	153.45	149.17	146.06
Ftl1	149.17	153.45	149.17
Gapdh	146.06	146.06	143
Jak	17.41	17.1	18.63
Pten	16.37	17.43	16.88
Braf	9.84	10.45	10.69
Jun	7.54	7.58	7.43
Ramp2	3.69	3.9	3.82
Slpi	2.04	2.14	1.91
Tacr1	2	1.72	1.94
Tacr2	1.99	1.88	1.48
Ramp3	1.92	1.06	1.9
Ramp1	1.52	0.12	0.86
Npy1r	1.36	0.12	0.16
Calca	1.27	0.12	0.16
NaV1.8	0.97	0.93	2
Vip	0.96	0.12	0.16
Snap25	0.94	0.88	0.16
Sst	0.13	0.12	0.16
Tac1	0.13	0.12	0.16
Tacr3	0.13	0.12	0.16
Trpv1	0.13	0.12	0.16

## Sheet: SF 3B
	Cd45	Calcrl	Ramp1	Ramp2	Ramp3	Calca	Snap25	Nav1.7	Nav1.8	Trpv1
LTHSC_34-_BM	4.15	3.81	3.9	2.31	0	0	0	1.14	0	0.53
LTHSC_34+_BM	4.05	3.54	3.93	1.18	0	0	0.65	0	0	0.65
STHSC_150-_BM	4.2	3.92	4.18	1.39	0	0	1.08	1.27	0.97	0
MMP2_150+48+_BM	3.89	3.47	3.96	0	0	1.51	0	1.06	0	0
MMP3_48+_BM	4.13	3.92	4.29	1.76	0	0.82	0	1.11	0.82	0
MMP4_135+_BM	4.2	4.05	4.34	1.03	1.14	0	1.12	0.62	0	0
proB_CLP_BM	4.13	3.72	4.49	1.9	0	0	0	0	0	0
proB_FrA_BM	4.15	3.36	4.35	1.4	0.8	0	0	0.56	0	0.56
proB_FrBC_BM	3.96	3.19	3.85	1.73	0	0	0	0.97	0.58	0.63
B_FrE_BM	4.74	2.74	1.79	1.19	1.04	0	0	0.83	1.26	0
B_T1_Sp	4.85	2.84	1.75	0	0	0	0	0	0	1.5
B_T2_Sp	4.89	2.95	0	0	0	0.54	1.07	0	0	0
B_T3_Sp	4.95	3.16	0	0	0	0	0	1.06	0	0
B_Sp	4.82	2.98	1.55	0	0	0	0	0.89	0.89	0
B_Fem_Sp	4.92	2.97	0	0	0.81	0	0	0	0	0
B_Fo_Sp	4.89	3.05	0	0	0	0	1.55	0.56	0.79	0
B_MZ_Sp	4.85	3.06	0	0	0	0	0	0	0	0.76
B_mem_Sp	4.77	2.42	0	0	0	0	1.42	0.78	1.05	1.33
B_GC_CC_Sp	4.8	2.2	1.22	1.38	0.96	0.82	0.62	0.97	1.12	0.87
B_GC_CB_Sp	4.69	1.76	0.82	0	1.42	0	1.04	1.89	0.95	0
B_PB_Sp	4.52	2.64	0.93	0	0	0	0	0	0	1.2
B_PC_Sp	4.35	2.55	0	0	1.36	0	0	0	0	0
B_PC_BM	4.27	2.9	3.75	0	1.21	0	0	1.67	0	0
B1b_PC	4.69	3.22	0.66	0	0.66	0	1.27	0.91	1.27	0
preT_DN1_Th	4.49	3.78	4.16	1.72	0	0	0.63	0.88	0	0
preT_DN2a_Th	4.51	3.74	4.08	1.03	0	0	0	0	0	0
preT_DN2b_Th	4.44	3.39	4.16	1.18	0	0	0	0.6	0.76	0
preT_DN3_Th	4.48	3.16	3.99	1.2	0	0	0.78	1.04	0	0.54
T_DN4_Th	4.54	3.03	3.94	1.64	0	0	0.77	1.03	0.77	0
T_ISP_Th	4.53	2.97	3.98	0.8	0	0	1	0	0	0.56
T_DP_Th	4.98	3.49	4.17	1.09	1.24	0	1.6	1.34	0	1.74
T_4_Th	5.07	3.36	4	0	1.99	0	0.51	1.09	0.74	0.51
T_4_Nve_Sp	5.03	3.56	3.56	0	2.46	0	0.87	1.23	0.63	1.23
T_4_Nve_Fem_Sp	5.04	3.58	3.61	0	2.66	1.03	1.4	1.83	1.49	0
T_4_Sp_aCD3+CD40_18hr	4.92	2.55	3.12	0.86	2.71	0	1.13	1.7	0.64	0.89
T_8_Th	5.06	3.41	4.02	0.57	1.55	0	0.78	0.78	1.2	0
T_8_Nve_Sp	5.07	3.44	3.61	0	2.31	0	0	1.16	0	0
T8_TN_P14_Sp	5.05	3.57	3.66	0	2.23	0	1.49	0	0	0
T8_TE_LCMV_d7_Sp	5.17	3.16	0	1.04	0	0	0.64	0.79	0	0
T8_MP_LCMV_d7_Sp	5.09	3.03	0.92	0.92	1.09	0.93	0	0.67	0	0
T8_IEL_LCMV_d7_Gut	5.14	3.08	1.57	0	2.14	0	1.33	1.05	1.05	0.88
T8_Tcm_LCMV_d180_Sp	5.16	3.27	1.45	0	0	0.65	1.85	1.13	1.37	0
T8_Tem_LCMV_d180_Sp	5.14	3.42	0	0	0	1.07	1.65	1.53	0	0
Treg_4_25hi_Sp	4.98	3.17	3.45	0	0.77	1.15	0	1.37	1.56	0.77
Treg_4_FP3+_Nrplo_Co	5.08	3.16	3.34	1.15	2.92	2.36	0.64	0.88	1.16	0
NKT_Sp	4.89	2.98	3.78	0	2.31	0	1.78	1.53	1.53	1.53
NKT_Sp_LPS_3hr	4.95	2.36	3.5	1.28	3.52	3	0.71	1.25	1.81	1.34
NKT_Sp_LPS_18hr	4.58	2.45	3.56	0	4.14	3.42	1.31	1.48	0.88	0
NKT_Sp_LPS_3d	4.86	3.06	3.84	0	2.72	0	1.74	0	0	0
NKT_19-8-TCRb+CD1daGalCerTet+_Lu	4.74	2.95	3.98	0.97	4.1	3	0.72	1.42	0	0.73
NKT_19-8-TCRb+CD1daGalCerTet+_Sp	4.72	2.66	3.96	0	2.6	1.17	1.09	1.48	0	0.77
NKT_19-8-TCRb+CD1daGalCerTet+_Th	4.67	2.67	4.13	0.51	2.21	1.8	1.03	0.65	1.14	0
NKT_19-8-TCRb+CD1daGalCerTet+_Lv	4.85	2.83	3.73	0.76	2.46	0.51	1.15	1.06	0.79	1.24
T_4_19-8-TCRb+_Sp	4.89	3.3	3.74	0.74	2.81	0	1.28	1.16	1.17	0
Tgd_g2+d17_24a+_Th	4.9	3.47	4.03	1.22	2.15	1.22	0	0	0	0
Tgd_g2+d1_24a+_Th	4.79	3.45	3.93	1.41	1.77	0	0.88	1.2	1.32	1.13
Tgd_g1_1+d1_24a+_Th	4.93	3.44	3.88	1.61	1.97	0	0	1.47	0	0
Tgd_g2+d17_LN	4.78	3.13	3.92	0	3.52	1.34	1.39	2.05	1.42	0
Tgd_g2+d1_LN	5.09	3.4	3.37	0	2.45	0	1.43	1.65	1.22	0.7
Tgd_g1_1+d1_LN	5.07	3.3	3.53	0	2.25	0.98	1.34	1.34	1.1	0
Tgd_Sp	5.13	3.27	3.52	0.82	2.39	0	1.09	1.25	0.97	0
NK_27-11b+_Sp	5.27	3.46	1.71	0	0	0	0	2.2	1.54	0.97
NK_27+11b-_Sp	5.27	3.24	2.41	1.29	0	0	1.62	1.57	1.16	0.91
NK_27+11b+_Sp	5.24	3.36	2.37	0	0	0	1.61	1.8	1.26	1.15
NK_27-11b+_BM	5.28	3.51	2.23	0	0	1.38	1.69	1.89	2	1.59
NK_27+11b-_BM	5.21	3.37	2.64	0	0	0	1.11	1.41	0	0
NK_27+11b+_BM	5.21	3.29	2.39	0	0	0	1.49	1.1	1.49	0.78
ILC2_SI	4.7	3.05	3.34	1.01	4.06	4.43	1.01	1.96	1.82	0.71
ILC2_ST2-_SI	4.72	3.1	2	0.67	3.62	4.28	1.29	1.5	0	0
ILC3_NKp46-CCR6-_SI	4.39	3.12	3.17	0	3.61	1.61	1.91	1.49	1.32	1.61
ILC3_CCR6+_SI	4.28	2.95	4.11	0	3.62	2.04	0	1.27	1.6	0.67
ILC3_NKp46+_SI	4.46	2.78	2.21	0	3.04	2.08	1.39	1.24	1	1.63
DC_4+_Sp	5.19	3.15	3.72	0	0.62	0	0.62	1.2	1.32	0.62
DC_8+_Sp	4.79	2.86	3.79	1.2	0	0.61	1.01	1.43	0	0
DC_pDC_Sp	4.79	3.05	4.04	0	1.08	0.73	0	1.8	1.46	0
MF_PC	4.22	3.73	1.18	1.76	3.45	1.39	0	1.11	0	0
MF_Fem_PC	4.33	3.73	1.03	1.69	3.21	0	0	0	0.76	0
MF_226+II+480lo_PC	4.66	2.55	3.7	0	3.45	0	1.43	1.14	0	0
MF_102+480+_PC	4.2	3.38	1.01	1.64	3.4	0	0	0	0	0
MF_RP_Sp	4.92	3.34	2.63	0	0	0	1.64	1.43	0	1.22
MF_Alv_Lu	4.74	3.43	4.29	0	0	0	1.27	0	0	0
MF_pIC_Alv_Lu	4.87	3.3	3.98	0	0	0	0	0	1.91	1.73
MF_microglia_CNS	4.28	3.14	3.56	1.84	0	0	2.02	0	0	0
MF_AT	4.4	3.2	3.13	2.17	1.18	1.88	1.88	1.58	0	0
Mo_6C+II-_Bl	5.06	2.72	3.86	0	0	0	1.59	1.78	0	1.22
Mo_6C-II-_Bl	5.14	3.23	3.57	0	1.55	0	1.73	1.99	1.28	0
GN_BM	5.09	3.67	3.86	0	0	0	0	1.9	1.55	0
GN_Sp	5.31	3.51	3.64	0.87	0	1.41	0	1.13	1.13	1.45
GN_Thio_PC	5.41	3.59	3.37	0	0	0	1.48	2.52	1.87	0
MC_heparinase_PC	4.44	3.14	3.99	1.19	0	0.92	0	1.82	0	0.92
MC_Ht	4.34	2.7	4.01	0.98	2.48	2.71	1.26	1.16	1.26	1
MC_SCA1hi_CX3CR1hi_PC	4.19	2.46	4.21	0	0.83	0	0	1.2	1.15	0
MC_SCA1hi_CX3CR1lo_PC	4.16	2.38	4.19	0	0	0	0	0.55	1.06	0.91
MC_SCA1lo_CX3CR1hi_PC	4.12	2.63	4.22	0.84	1.53	0.57	0	0	0.8	0.8
MC_SCA1lo_CX3CR1lo_PC	4.12	2.67	4.17	0	0.62	0	0	0	0.96	0
Ba_Sp	4.32	1.17	2.31	0.73	0.99	1.53	2.36	2.47	1.34	1.52
Eo_PC	5.1	2.52	2.18	1.36	0	0	2.36	2.03	1.72	0
Eo_Sp	5.27	2.6	2.52	1.36	0	1.66	2.39	2.96	2.05	0

## Sheet: SF 3C
	i - hDRG	ii - mDRG	iii - mDRG	iv - mDRG	v - Nav1.8 drg	vi - TRPV1 drg	vii - Nodose
Trpv1	2	2	2	2	2	2	2
Trpm8	0.95	1.44	1.45	0.53	1.58	1	0.21
Trpa1	1.04	1.81	2.03	1.77	1.69	1.19	1.82
Snap25	2.84	2.74	3.94	3.72	2.43	2.28	2.66
Nav1.7	1.39	2.36	2.87	1.86	2.16	1.55	2.42
Nav1.8	1.44	2.56	3.05	2.35	2.36	2.15	2.14
Nav1.9	1.98	2.38	2.97	2.12	2.19	2.05	1.98
Agt	1.88	1.43	2.03	1.33	1.07	0.42	0.49
Avp	-1.24	0.63	0.48	-0.05	0.34	-0.48	0.44
Calca	3.37	2.41	4.37	4.13	2.19	2.79	1.98
Calcb	3.03	2.12	3.8	3.55	1.98	1.84	1.64
Cck	1.43	0.42	0.75	0.02	0.08	-0.79	-0.36
Gal	1.86	1.81	3	2.9	1.89	1.35	1.85
Grp	-0.24	0.77	-1.43	-0.52	0.24	N/A	1.1
Nmu	0.69	0.57	1.27	0.36	0.39	-0.42	-0.34
Nppb	1.7	1.3	2.68	2.81	1.4	1.2	0.08
Npy	-1.54	1.05	N/A	-0.28	0.7	-1.65	0.91
Sst	2.97	1.62	2.93	2.91	1.88	1.55	0.84
Tac1	2.79	2.45	4.85	3.3	2.25	2.6	1.95
Tac2	N/A	0.47	N/A	-1.18	-0.04	N/A	-0.81
Tac4	-0.77	0.49	N/A	-0.49	0.06	N/A	0.04
Vip	-0.38	0.35	-0.41	-1.47	0.03	-2.27	1.71
N/A	Not detected
