# Supplementary material for: Nociceptor neurons affect cancer immunosurveillance
Source: Nature. 2022 Nov 2;611(7935):405–12. doi: 10.1038/s41586-022-05374-w (PMC9646485; doi:10.1038/s41586-022-05374-w)
Supplement: Supplementary file 12 — Source Data Extended Data Fig. 4 [file 41586_2022_5374_MOESM12_ESM.xlsx]

## Sheet: SF4B
neuron	neuron+kera	neuron+B16F0	neuron+B16F10
45	36	226	425
46	38	162	393
52	41	136	285
42	43	240	558
43	44	133	265
41	38	180	300
46	42	219	556
48

## Sheet: SF4C
neuron	neuron+kera	neuron+B16F0	neuron+B16F10
29.75	29.75	40	5
57	47	7	12
11.5	11.5	19	40
101	60	4	39
136	86	89	8
80	51	7.75	18
75	56	25	27
55	89	21	12
49	76	49	16
95	121	68	32
69	13	2	52
31	79	52	21
2.75	76	60	27
9	75	31	21
3	6	14	15

## Sheet: SF4D
ATP (10 μM)		Capsaicin (1 μM)
Keratynocytes inj.	B16F10 injected	Keratynocytes inj.	B16F10 injected
1.41992	1.46428	2.19249	3.20713
1.35369	2.68969	1.42519	1.43878
1.28158	2.46899	1.73429	1.67658
1.08242	2.43267	1.66209	2.42731
1.06401	2.40981	1.2134	2.30899
	2.38172	1.25303	2.99425
	2.29943		2.05263
	2.27049		2.75548
	2.25829		2.50579
	1.93743		1.08353
	1.92744		1.83135
	1.87904		2.44203
	1.87577		1.8547
	1.83943		1.7614
	1.82485		1.129
	1.78529		3.38274
	1.66216		1.74399
	1.60823		2.71028
	1.59921		1.64542
	1.59603		2.55961
	1.52082		2.36587
	1.50964		2.05036
	1.45462		2.50035
	1.45224		1.82167
	1.41536		2.7688
	1.30675		2.40866
	1.27905		2.27517
	1.20039		2.46506
	1.16435		1.80597
	1.14236		2.02065
	1.11359		2.16245
	1.10287		1.85848
	1.05815		1.82736
	1.05332		2.28814
	1.05185		3.68819
	1.05008		1.94218
			2.28288
			2.92566
			4.15033
			1.04686
			1.91745
			2.38015
			1.09316
			1.84859
