# Supplementary material for: Nociceptor neurons affect cancer immunosurveillance
Source: Nature. 2022 Nov 2;611(7935):405–12. doi: 10.1038/s41586-022-05374-w (PMC9646485; doi:10.1038/s41586-022-05374-w)
Supplement: Supplementary file 13 — Source Data Extended Data Fig. 5 [file 41586_2022_5374_MOESM13_ESM.xlsx]

## Sheet: SF5A
B16F10										OT1 CD8															TRPV1+ neurons
triple 1	triple 2	triple 4	neuron+B16F10 1	neuron+B16F10 3	neuron+B16F10 4	CD8 + B16F10 1	CD8 + B16F10 4	B16F10 1	B16F10 2	triple 2	triple 3	triple 4	neuron+CD8 1	neuron+CD8 2	neuron+CD8 3	neuron+CD8 4	B16F10 + CD8 1	B16F10 + CD8 2	B16F10 + CD8 3	B16F10 + CD8 4	CD8 1	CD8 2	CD8 3	CD8 4	triple 1	triple 2	triple 3	triple 4	Neurons+CD8 1	Neurons+CD8 3	Neurons+CD8 4	neurons 1	neurons 2	neurons 3	neurons 4
0.390081	0.178569	1.18269	0.556449	0.41822	0.566407	0.178959	0.112691	0.142752	0.054965	1.24206	1.57057	0.61787	3.10198	3.27722	2.96776	3.35383	0.356834	0.114289	0.0945174	0.17586	0.575778	0.744073	0.634128	0.697183	6.81146	6.70669	6.89672	6.92452	6.82013	6.70854	6.8127	6.79188	6.84177	6.97348	7.00748
Fgfr1 [Log2(TPM+1)]

## Sheet: SF5B
B16F10										OT1 CD8															TRPV1+ neurons
triple 1	triple 2	triple 4	neuron+B16F10 1	neuron+B16F10 3	neuron+B16F10 4	CD8 + B16F10 1	CD8 + B16F10 4	B16F10 1	B16F10 2	triple 2	triple 3	triple 4	neuron+CD8 1	neuron+CD8 2	neuron+CD8 3	neuron+CD8 4	B16F10 + CD8 1	B16F10 + CD8 2	B16F10 + CD8 3	B16F10 + CD8 4	CD8 1	CD8 2	CD8 3	CD8 4	triple 1	triple 2	triple 3	triple 4	Neurons+CD8 1	Neurons+CD8 3	Neurons+CD8 4	neurons 1	neurons 2	neurons 3	neurons 4
7.04924	7.10729	6.34735	7.63197	7.43054	7.48651	6.45955	6.50277	8.36813	8.26117	7.57002	7.4667	7.42124	7.78931	7.7959	7.84963	7.80075	7.32392	7.12783	7.36859	7.14912	7.8876	7.81295	7.76189	7.77264	6.45069	6.34234	6.36551	6.48152	7.01165	7.10434	7.01622	7.00301	7.13218	7.29394	7.08364
Hmgb1 [Log2(TPM+1)

## Sheet: SF5C
B16F10										OT1 CD8															TRPV1+ neurons
triple 1	triple 2	triple 4	neuron+B16F10 1	neuron+B16F10 3	neuron+B16F10 4	CD8 + B16F10 1	CD8 + B16F10 4	B16F10 1	B16F10 2	triple 2	triple 3	triple 4	neuron+CD8 1	neuron+CD8 2	neuron+CD8 3	neuron+CD8 4	B16F10 + CD8 1	B16F10 + CD8 2	B16F10 + CD8 3	B16F10 + CD8 4	CD8 1	CD8 2	CD8 3	CD8 4	triple 1	triple 2	triple 3	triple 4	Neurons+CD8 1	Neurons+CD8 3	Neurons+CD8 4	neurons 1	neurons 2	neurons 3	neurons 4
4.41336	4.34119	4.83824	4.39419	4.76145	4.48787	4.23684	4.62814	4.22904	4.32232	4.04296	4.06831	4.08426	3.97378	3.88301	4.06921	4.05407	4.1852	4.13678	3.92875	4.24506	4.19391	4.3094	4.21933	4.40747	3.52484	3.73127	3.41143	3.70134	3.50034	3.45836	3.509	4.3249	3.4735	3.14736	3.5819
Braf [Log2(TPM+1)]

## Sheet: SF5D
B16F10										OT1 CD8															TRPV1+ neurons
triple 1	triple 2	triple 4	neuron+B16F10 1	neuron+B16F10 3	neuron+B16F10 4	CD8 + B16F10 1	CD8 + B16F10 4	B16F10 1	B16F10 2	triple 2	triple 3	triple 4	neuron+CD8 1	neuron+CD8 2	neuron+CD8 3	neuron+CD8 4	B16F10 + CD8 1	B16F10 + CD8 2	B16F10 + CD8 3	B16F10 + CD8 4	CD8 1	CD8 2	CD8 3	CD8 4	triple 1	triple 2	triple 3	triple 4	Neurons+CD8 1	Neurons+CD8 3	Neurons+CD8 4	neurons 1	neurons 2	neurons 3	neurons 4
2.60031	2.6842	1.68398	1.82058	1.74058	1.84187	2.12449	2.11584	1.93069	1.8792	1.16817	1.38054	0.329448	0	0.214488	0.227286	0.231326	0.162359	0.261874	0.506235	0.273399	1.65381	1.58989	1.53795	1.38758	0.489797	0.476134	0.561804	0.477087	0.14871	0.29064	0.169411	0.316898	0.401513	0.513008	0.540853
Fgfr3 [Log2(TPM+1)]

## Sheet: SF5E
B16F10										OT1 CD8															TRPV1+ neurons
triple 1	triple 2	triple 4	neuron+B16F10 1	neuron+B16F10 3	neuron+B16F10 4	CD8 + B16F10 1	CD8 + B16F10 4	B16F10 1	B16F10 2	triple 2	triple 3	triple 4	neuron+CD8 1	neuron+CD8 2	neuron+CD8 3	neuron+CD8 4	B16F10 + CD8 1	B16F10 + CD8 2	B16F10 + CD8 3	B16F10 + CD8 4	CD8 1	CD8 2	CD8 3	CD8 4	triple 1	triple 2	triple 3	triple 4	Neurons+CD8 1	Neurons+CD8 3	Neurons+CD8 4	neurons 1	neurons 2	neurons 3	neurons 4
0.624786	0.355359	1.24109	0.301925	0.672678	0.453166	0.149091	0.380045	0.825108	0.51821	0	0.369997	0	0.194949	0.193674	0.205317	0.208994	0	0.384964	0.461274	0	0	0	0.123045	0	0.520851	0.168251	0.48984	0	0	0	0	0.371362	0	0.345027	0
Tslp [Log2(TPM+1)]

## Sheet: SF5F
Veh	SLPI (10pg/ml)	SLPI (100pg/ml)	SLPI (1ng/ml)	SLPI (10ng/ml)	Caps (1μM)	KCl (50mM)
1.05395	1.0733	1.131	1.237	1.251	1.238	1.34
1.01241	1.10959	1.123	1.156	1.249	1.185	1.17
1.00533	1.09648	1.482	1.747	1.844	1.994	2.333
1.02055	1.07655	1.303	1.314	1.993	1.818	1.836
1.00673	1.10369	1.416	1.29	1.314	1.428	1.195
1.09524	1.48823	1.97	1.855	1.809	1.827	1.668
1.02037	1.09934	1.413	1.544	1.406	1.216	1.134
1.02975	1.16915	1.382	1.514	1.707	1.664	1.304
1.07602	1.50356	1.833	1.909	1.787	2.824	1.871
1.01976	1.25255	2.964	2.871	2.83	3.825	3.524
1.07858	1.2158	1.189	1.187	1.078	1.302	1.42
1.02608	1.10183	1.209	1.252	1.252	2.015	1.861
1.00464	1.73982	1.112	1.2	1.144	1.347	1.161
1.12709	1.53385	1.409	1.399	1.388	1.361	1.538
1.04189	1.16088	1.116	1.509	2.052	2.889	2.126
0.977687	1.76248	1.445	1.575	1.346	1.151	2.052
1	1.73581	1.605	1.49	1.442	1.327	1.893
1.00813	1.34843	1.318	1.193	1.329	1.553	1.76
0.998538	1.19396	1.483	1.146	1.379	1.849	1.863
0.975207	1.23958	1.214	1.199	1.092	2.384	2.096
0.991069	1.22673	1.127	1.208	1.266	1.633	2.476
0.997752	1.35147	1.896	1.814	1.641	1.885	1.894
1.02633	1.17846	1.816	1.431	1.198	1.221	1.145
1.06011	1.34739	4.496	3.147	2.375	1.909	1.848
1.02149	1.13648	2.648	2.058	1.44	3.729	1.941
1.01012	1.06154	1.51	1.24	1.143	1.205	1.187
1.0135	1.10217	2.099	3.139	2.849	2.583	2.309
0.97275	1.10306	1.096	1.07	1.057	1.109	1.097
		1.938	2.259	2.147	2.729	2.122
		1.267	1.16	1.142	1.151	1.152
		2.091	1.398	1.388	1.373	1.312
		1.298	1.995	2.024	1.746	2.876
		1.591	2.091	2.018	2.289	2.101
		1.377	1.352	1.187	1.35	1.193
		1.822	2.322	1.968	1.986	2.181
		1.589	1.672	1.473	1.437	1.379
		1.843	1.635	1.599	1.848	1.968
		1.503	1.689	1.913	2.122	2.685
		1.421	2.169	1.857	3.087	2.26
		1.899	1.215	1.365	1.431	1.418
		1.146	1.19	1.317	1.227	1.198
		1.128	1.248	1.454	1.279	1.299
		1.576	1.936	3.217	2.579	1.649
		1.112	1.399	1.341	1.546	1.502
		1.207	1.431	1.851	1.765	1.661
		1.222	1.29	1.376	1.283	1.425
		1.142	1.158	1.307	1.389	1.382
		1.167	1.131	1.147	1.219	1.179
		1.121	1.242	2.255	2.719	2.278
		1.338	1.484	1.432	1.36	1.334
		1.972	2.57	2.37	2.093	1.948
		1.275	1.263	1.255	1.707	1.564
		3.422	2.691	2.221	1.956	1.878
		1.14	1.815	1.265	1.207	3.983
		1.149	1.874	1.29	1.232	4.219
		1.175	1.661	1.447	1.257	1.425
		1.138	1.509	1.352	1.19	1.347
		1.134	1.134	1.199	1.223	1.68
		1.139	1.638	1.471	1.853	1.539
		1.119	1.219	1.353	1.533	1.407
		1.765	1.515	1.459	2.078	1.349
		1.133	1.126	1.188	1.577	2.114
		1.549	2.024	2.012	2.434	2.648
		1.993	1.893	1.7	2.216	2.473
		1.148	1.142	1.142	1.228	1.164
		1.83	1.386	1.378	1.331	1.41
		1.223	1.256	1.258	3.336	3.144
		1.067	1.38	1.643	2.07	2.214
		1.471	2.134	1.522	2.572	2.656
		1.185	1.549	1.453	1.437	1.335
		1.133	1.154	1.178	1.199	1.195
		1.202	1.554	1.338	1.262	1.256
		1.318	1.45	1.579	1.495	2.339
		2.209	1.771	1.197	1.11	1.206
		1.247	1.468	1.46	2.173	1.961
		1.107	1.1	1.129	1.279	2.444
		1.062	1.08	1.06	1.12	2.246
		1.131	1.124	1.341	1.4	2.031
		1.452	1.42	2.457	3.238	2.408
		1.127	1.209	1.296	1.386	1.522
		1.204	1.163	1.12	1.138	1.191
		1.124	1.106	1.155	1.535	1.587
		1.183	1.584	1.207	1.535	1.469
		1.603	1.462	1.354	1.263	1.279
		1.107	1.184	1.316	1.226	1.192
		1.208	3.219	1.991	1.337	1.159
		1.077	1.167	1.194	1.248	1.196
		2.295	1.654	1.534	1.487	1.835
		1.128	1.125	1.133	1.134	1.24
		1.076	1.281	1.234	1.265	1.415
		1.213	1.166	1.127	1.205	1.285
		1.255	1.318	1.363	1.181	1.199
		1.146	1.179	1.129	1.111	1.122
		0.859	2.253	2.051	1.942	1.996
		1.15	1.668	2.758	2.708	2.076
		1.138	1.298	1.22	1.157	1.835
		1.231	1.321	1.277	1.251	1.287
		1.218	2.545	2.587	2.25	2.075
		1.44	1.201	1.11	1.138	1.294
		2.053	2.674	1.606	1.7	2.907
		1.134	1.324	1.467	1.5	1.45
		1.343	1.995	1.44	1.249	1.591
		1.104	1.139	1.14	1.148	1.153
		1.086	1.352	1.433	1.43	1.45
		1.089	1.237	1.372	1.441	1.509
		1.143	1.408	2.431	2.094	2.291
		1.31	1.91	1.899	1.922	1.987
		1.079	1.23	1.45	1.648	2.008
		1.079	1.268	1.471	1.793	2.048
		1.23	1.349	1.194	1.177	1.157
		1.088	1.586	1.532	1.147	1.31
		1.055	2.231	1.927	1.529	1.436
		1.601	1.458	1.339	1.295	1.397
		1.141	1.161	1.217	1.237	1.275
		1.233	1.277	1.175	1.2	1.198
		1.103	1.276	1.509	1.566	2.159
		1.146	1.196	1.16	1.362	1.312
		1.324	1.305	1.387	3.228	2.35
		1.825	2.159	1.816	2.676	1.665
		1.273	1.791	1.284	1.243	1.42
		1.095	1.108	1.171	2.813	1.924
		1.56	1.288	1.109	1.111	2.648
		1.219	2.346	2.372	2.987	1.963
		1.169	1.143	1.17	1.163	1.488
		1.109	1.236	1.364	1.271	1.211
		1.155	2.454	1.456	1.264	1.266
		1.121	1.318	1.948	2.12	2.187
		1.226	1.277	1.259	1.353	1.193
		1.119	1.44	1.48	1.756	1.311
		1.125	1.215	1.388	1.429	1.32
		1.678	2.276	2.059	1.557	1.444
		1.113	1.176	1.14	1.582	1.637
			1.1	1.122	1.115	1.115
			1.107	1.39	1.211	1.158
			1.189	1.394	1.486	3.462
			1.849	1.1	1.089	1.56
			1.113	1.102	1.882	3.3
			1.32	1.229	1.419	1.846
			1.284	1.668	2.374	1.166
			2.209	1.646	3.391	2.22
			1.244	1.492	1.752	2.221
			1.123	1.208	1.635	2.137
			1.176	1.268	1.389	1.944
			1.289	1.248	1.376	1.534
			1.197	1.531	1.75	3.207
			1.119	1.251	1.179	1.8
			1.151	1.241	1.206	1.198
			1.15	1.615	1.614	1.215
			1.203	1.862	2.965	1.292
			1.249	2	2.518	1.932
			1.121	2.164	1.768	2.985
			1.257	1.233	1.22	1.752
			1.151	1.285	1.257	1.168
			1.159	1.133	1.162	3.755
			2.352	1.959	2.026	1.161
			0.789	1.73	1.899	1.875
			1.135	1.152	1.451	1.659
			1.101	1.587	1.744	1.14
			1.151	1.202	1.253	2.367
			1.123	1.216	1.274	1.251
			1.282	1.393	1.205	1.335
			1.172	1.353	2.123	2.198
			1.124	1.124	1.928	2.354
			1.2	1.21	1.13	2.246
			1.325	1.768	1.41	2.326
			1.235	1.406	1.254	2.158
			1.124	1.095	1.152	1.487
			1.138	1.266	1.415	1.118
			1.392	1.576	1.396	1.592
			1.195	1.148	1.204	1.148
			1.109	1.179	1.19	1.357
			1.531	1.529	1.286	1.21
			1.108	1.114	1.117	1.771
			1.098	1.121	1.137	1.175
			1.252	1.237	1.226	1.211
			1.194	1.161	1.505	1.216
			1.218	1.303	1.334	2.099
			1.034	1.144	3.74	1.379
			1.54	1.561	1.636	3.542
			1.393	1.238	1.145	1.446
			1.297	1.222	1.163	1.11
			1.106	1.138	1.105	1.169
			1.396	1.138	1.113	1.182
			1.032	1.097	1.189	2.889
			1.166	1.182	1.28	1.303
			1.08	1.117	1.303	2.184
			1.162	1.347	1.586	2.023
			1.186	1.383	1.627	2.13
			1.094	1.331	1.579	2.321
			1.214	1.413	2.745	1.755
			1.155	1.185	1.286	2.483
				1.467	1.927	1.182
				1.123	1.171	2.233
				1.513	1.712	1.125
				1.104	2.467	2.278
				1.068	1.173	2.217
				1.353	1.679	2.117
				1.076	1.773	1.81
				1.113	1.1	1.975
				1.139	1.172	1.115
				1.111	1.136	1.275
				1.081	1.699	1.161
				1.09	1.24	1.42
				1.257	3	1.127
				1.155	1.185	2.318
				2.513	1.465	1.213
				1.116	1.157	1.278
				1.203	1.35	1.171
				1.106	1.908	1.653
				1.11	1.177	1.758
				1.29	1.478	1.475
				1.061	2.149	1.368
				1.108	1.126	2.197
				1.163	2.101	1.154
				1.385	1.905	2.166
				1.111	1.125	1.974
				1.097	1.895	1.15
				1.102	1.117	1.76
				1.063	3.869	1.265
				1.117	1.309	3.053
				1.121	1.169	1.677
				1.11	1.216	1.606
				1.108	1.158	1.367
				1.087	1.19	1.202
				1.215	1.476	1.69
				1.109	1.171	1.377
				1.148	1.485	1.265
				1.625	1.628	2.556
				1.06	3.617	1.545
				1.089	1.167	2.976
				1.041	1.175	2.038
				1.158	1.603	1.242
				1.141	1.722	1.635
				1.093	1.154	1.486
				0.972	1.539	1.222
				1.197	1.201	1.176
				1.169	1.276	1.153
				1.116	1.109	2.02
				3.816	2.311	1.165
				1.116	2.315	2.03
				1.258	1.267	1.906
				1.183	1.223	1.204
				1.269	1.266	1.155
				1.232	1.362	1.225
				1.338	1.545	2.278
				1.059	1.667	2.083
				1.066	3.265	2.618
				1.199	2.992	2.332
				1.106	1.324	2.659
				1.131	1.253	1.401
				1.096	2.127	1.492
				1.101	1.151	2.006
				1.127	1.399	1.209
				1.102	2.62	1.325
				1.078	2.113	1.915
				1.114	1.305	2.089
				1.163	1.23	2.117
				1.14	1.49	1.608
				1.388	1.637	1.753
				1.681	1.269	1.934
					5.138	1.142
					1.168	3.642
					1.235	3.411
					1.225	1.708
					1.14	1.38
					1.124	1.118
					1.121	1.125
					2.722	1.139
					1.381	2.391
					1.181	1.174
					4.015	1.195
					2.439	2.432
					1.903	2.36
					1.921	2.068
					2.417	2.196
					1.887	2.096
					1.3	2.019
					1.176	2.127
					1.122	1.126
					1.117	1.211
					2.219	1.656
					1.142	2.259
					1.122	1.16
					3.275	1.203
					1.976	2.739
					2.329	1.778
					1.117	2.189
					1.796	1.941
					1.639	1.774
					1.644	2.44
					1.131	1.638
					1.516	3.487
					1.181	1.474
					2.417	1.197
					1.603	2.195
					1.789	1.47
					2.708	2.018
					1.112	2.722
					1.292	1.181
					1.137	1.157
					2.061	1.186
					1.684	2.084
					2.835	1.549
					1.499	3.671
					1.117	2.377
					1.137	1.112
					2.134	1.157
					2.114	1.952
					1.114	1.94
					1.743	2.041
					1.578	2.013
					1.151	2.412
					1.572	1.134
					2.17	1.644
					2.506	2.139
					1.549	2.444
					2.015	2.123
					1.804	1.962
					1.364	1.828
					2.1	2.104
					1.889	2.087
					1.629	1.949
					1.732	2.143
					1.166	2.345
					2.112	1.202
					1.176	2.196
					2.34	1.148
					2.298	2.147
					1.9	2.371
					1.957	1.903
					1.492	2.509
					1.128	1.328
					3.138	1.154
					2.795	2.583
					2.886	2.447
					2.14	2.367
					2.221	2.349
					2.471	2.164
					1.744	2.33
					2.196	1.72
					2.192	1.768
					1.271	2.286
					1.277	1.505
					2.2	1.182
					2.085	2.348
					1.867	2.214
					1.123	1.96
					2.207	1.136
					1.416	2.303
					1.34	2.29
					3.293	1.541
					1.823	2.862
					1.378	2.164
					2.194	1.407
					1.231	2.211
					1.117	1.13
					1.834	1.151
					1.618	1.831
					2.284	1.462
					4.444	2.34
					2.504	2.487
					2.614	2.291
					2.544	2.675
					2.86	2.602
					4.523	2.099
					1.256	2.362
					1.126	1.188
					1.486	1.631
					1.933	2.555
					4.199	2.064
					1.828	3.096
					1.725	1.624
					2.625	2.103
					3.243	2.377
					1.157	2.641
					3.951	1.151
					1.444	3.32
					1.653	1.775
					4.606	1.636
					3.394	2.775
					4.786	2.427
					2.801	2.378
					2.251	2.645
					2.517	2.06
					2.521	1.926
					2.477	2.566
					2.37	2.522
					3.102	2.216
					2.701	2.388
					1.114	2.633
					1.341	2.115
					1.935	2.391
					2.676	2.018
					2.611	2.726
					2.384	2.522
					2.776	2.664
					2.418	2.722
					3.02	2.409
					1.632	2.663
					1.601	1.981
					1.676	1.676
					2.348	2.235
					2.276	2.563
					2.888	2.252
					1.22	2.491
					2.307	1.805
					1.944	2.107
					1.211	2.068
					1.109	1.434
					2.521	1.384
					2.069	2.304
					2.176	2.138
					1.769	2
					2.243	1.855
					1.361	2.224
					2.239	1.537
					1.13	1.979
					3.11	2.631
					1.368	2.913
					1.097	1.365
					1.717	1.156
					1.197	2.64
					1.913	1.139
					2.596	3.53
					2.685	3.498
					2.607	2.651
					2.39	2.569
					1.154	2.363
					2.446	1.974
					1.615	2.535
					2.551	1.736
					2.53	2.249
					1.869	2.972
					1.917	1.738
					2.261	2.213
					2.663	2.134
					1.663	2.883
					1.5	1.623
					1.354	1.682
					1.109	1.095
					2.46	1.114
					1.207	2.179
					3.086	1.152
					2.295	2.102
					2.065	2.185
					1.423	2.061
					2.273	2.162
					4.38	2.139
					1.373	2.309
					2.682	1.235
					3.173	2.456
					2.432	2.815
					2.994	1.932
					1.564	2.162
					1.259	1.425
					2.719	1.206
					4.28	2.427
					2.372	2.503
					3.01	2.369
					2.447	2.676
					1.12	2.704
					1.163	1.161
					2.148	1.377
					2.862	2.171
					2.546	2.74
					1.449	2.057
					2.055	1.474
					1.138	2.17
					2.066	1.349
					2.213	2.123
					2.257	2.235
					2.501	1.84
					2.281	2.331
					2.832	2.266
					1.441	2.304
					2.402	2.69
					2.171	2.325
					2.554	2.113
					1.151	2.455
					2.544	1.154
					1.365	2.62
					2.188	2.332
					1.659	2.28
					1.984	1.676
					3.337	2.148
					2.232	2.934
					2.003	2.174
					3.73	2.069
					2.454	2.119
					1.759	2.547
					1.315	1.821
					2.504	2.169
					2.527	2.394
					2.214	2.761
					2.464	2.074
					2.591	2.061
					2.01	2.125
					2.384	1.788
					2.413	2.326
					2.226	2.558
					2.201	2.405
					2.559	2.316
					2.612	2.032
					2.846	2.034
					2.229	2.259
					2.043	2.334
					1.099	1.937
					1.84	1.936
					2.552	2.087
					1.839	2.566
					1.116	2.266
					1.15	1.155
					2.84	1.792
					2.213	2.407
					1.898	2.347
					1.469	2.065
					2.148	1.758
					2.272	2.332
					2.125	2.482
					1.238	2.119
					1.773	1.292
					1.374	1.691
					2.204	1.44
					2.196	2.256
					1.928	2.021
					1.934	2.026
					1.815	2.219
					2.015	1.673
					2.046	2.062
					2.925	1.938
					3.939	2.367
					1.797	2.68
					4.404	1.668
					2.51	2.422
					2.402	2.526
					2.158	2.418
					3.652	2.16
					2.405	2.744
					1.105	2.219
					4.678	2.513
					2.255	2.267
					1.283	2.137
					1.37	1.225
					3.587	2.133
					2.645	2.476
					2.454	2.65
					2.183	2.498
					2.99	1.897
					2.553	2.202
					2.356	1.982
					2.872	1.682
					2.67	2.482
					4.189	2.211
					2.194	2.729
					4.863	2.048
					2.357	2.733
					2.383	2.347
					2.511	2.347
					1.404	2.42
					2.81	1.896
					4.25	2.464
					2.364	2.198
					2.023	1.654
					3.305	1.943
					2.709	3.049
					2.776	2.538
					2.748	2.593
					1.646	2.511
					3.168	1.279
					2.033	3.17
					2.339	1.961
					1.584	2.215
					2.567	1.469
					1.536	2.242
					1.166	1.528
					2.32	1.297
					2.236	2.37
					1.967	2.186
					1.132	1.981
					1.114	2.711
					2.185	1.903
					1.232	2.196
					1.724	1.185
					2.071	1.781
					1.247	2.152
					1.878	2.103
					2.766	2.223
					2.766	2.756
					2.883	2.3
					2.139	2.61
					2.255	2.161
					2.198	2.317
					1.625	2.036
					3.687	1.493
					1.879	2.73
					2.388	2.133
					1.7	2.016
					1.224	1.823
					1.147	2.551
					1.895	1.828
					1.93	1.897
					1.755	2.201
					3.542	1.789
					1.637	2.384
					1.127	1.704
					3.933	1.258
					1.981	2.804
					2.333	2.046
					1.241	2.457
					1.262	1.277
					2.034	2.858
					2.033	2.34
					1.113	2.069
						1.181
						1.154
						1.987
						1.516
						2.718
						1.143
						1.98
						1.208
						1.135
						1.497
						1.782
						1.976
						1.116
						1.2
						1.306
						1.732
						1.589
						1.103
						1.217
						1.237
						1.175
						1.86
						1.477
						2.176
						1.156
						1.31
						1.143
						1.213
						1.217
						1.354
						1.945
						1.474
						1.109
						3
						1.327
						1.292
						2.026
						1.167
						1.231
						4.597
						2.049
						2.116
						1.355
						1.437
						1.268
						1.817
						1.182
						2.016
						1.249
						1.14
						1.115
						1.114
						1.861
						2.118
						1.136
						1.119
						1.426
						1.533
						1.938
						2.063
						1.297
						1.623
						1.124
						1.524
						1.351
						1.412
						1.83
						4.297
						1.179
						1.797
						1.705
						2.695
						1.676
						1.603
						1.188
						1.403
						2.987
						1.225
						1.462
						1.924
						2.138
						1.975
						1.808
						1.12
						1.135
						2.066
						1.192
						2.287
						1.342
						1.14
						1.115
						1.98
						1.631
						1.793
						1.658
						1.116
						1.679
						1.661
						1.537
						1.922
						1.106
						1.79
						2.112
						1.571
						1.328
						2.009
						1.777
						1.107
						1.227
						2.071
						2.008
						1.611
						2.169
						1.121
						1.434
						1.14
						1.284
						1.259
						1.191
						1.159
						1.32
						1.134
						1.319
						1.136
						1.401
						1.125
						1.112
						1.698
						1.104
						1.124
						1.13
						1.724
						1.828
						1.695
						1.261
						1.782
						2.012
						3.087
						1.61
						2.593
						1.865
						1.111
						1.428
						1.444
						1.101
						1.497
						1.729
						1.109
						1.254
						1.385
						1.516
						1.958
						1.539
						1.152
						1.254
						1.77
						1.732
						1.338
						1.22
						1.317
						1.638
						1.152
						2.641
						1.683
						1.231
						1.71
						1.527
						1.651
						1.819
						1.737
						1.344
						1.378
						1.546
						1.799
						1.51
						1.121
						1.393
						1.807
						1.126
						1.273
						1.107
						1.471
						1.861
						1.82
						1.904
						1.721
						1.744
						1.648
						1.428
						1.862
						1.883
						1.654
						1.706
						1.798
						1.732
						1.944
						1.701
						1.897
						1.916
						1.957
						2.238
						1.449
						1.258
						1.543
						1.829
						1.76
						1.323
						1.662
						2.312
						1.861
						1.112
						1.163
						1.902
						1.372
						1.235
						1.844
						2.283
						1.528
						1.5
						1.949
						1.455
						2.063
						1.414
						1.906
						1.955
						1.759
						1.966
						1.168
						2.153
						1.364
						1.318
						1.231
						1.28
						1.533
						1.115
						1.778
						1.157
						1.194
						1.135
						1.38
						1.271
						1.722
						1.099
						1.802
						1.955
						1.967
						2.212
						1.876
						1.178
						1.393
						2.514
						1.728
						1.999
						2.113
						1.808
						2.053
						1.507
						2.969
						1.118
						2.007
						2.158
						1.678
						1.339
						1.626
						2.011
						1.349
						1.659
						1.118
						1.983
						1.249
						2.427
						1.146
						1.106
						1.6
						1.766
						1.302
						2.229
						1.541
						2.024
						2.114
						1.161
						1.812
						1.481
						2.009
						2.216
						2.042
						1.606
						2.341
						3.113
						1.896
						1.494
						1.231
						1.661
						2.029
						2.142
						2.395
						4.325
						3.501
						1.548
						1.113
						1.637
						1.94
						1.863
						1.729
						2.693
						2.593
						2.034
						1.132
						1.181
						1.827
						2.022
						1.331
						1.479
						1.096
						1.63
						1.104
						1.745
						1.163
						1.147
						1.119
						1.153
						2.739
						2.943
						1.342
						1.634
						1.385
						1.308
						1.25
						1.463
						1.47
						1.109
						1.323
						3.32
						1.287
						5.211
						1.226
						1.12
						1.211
						1.223
						1.256
						1.303
						2.164
						1.852
						1.637
						1.511
						2.109
						1.146
						1.19
						1.519
						1.14
						1.145
						1.166
						1.169
						3.204
						4.582
						1.107
						1.146
						1.102
						1.121
						1.208
						1.147
						1.926
						1.82
						1.203
						1.144
						1.211
						1.121
						1.686
						1.137
						2.05
						1.747
						1.427
						1.109
						1.147
						2.729
						2.791
						1.802
						1.51
						1.382
						1.5
						1.205
						1.172
						1.228
						1.11
						1.477
						1.674
						1.302
						1.538
						1.824
						1.294
						1.715
						2.043
						1.636
						1.867
						1.463
						1.924
						1.869
						1.538
						1.363
						3.445
						1.107
						3.048
						1.858
						1.705
						1.167
						4.062
						3.925
						1.845
						1.483
						1.508
						1.525
						1.546
						1.454
						2.022
						1.507
						1.574
						1.432
						1.727
						1.542
						1.924
						1.446
						1.115
						1.506
						1.357
						1.619
						1.281
						2.746
						4.818
						1.66
						1.114
						1.206
						1.804
						1.883
						2.211
						1.235
						1.904
						1.385
						1.312
						1.692
						1.281
						1.812
						1.641
						1.508
						2.426
						1.614
						1.344
						1.62
						1.607
						1.645
						1.588
						2.223
						1.519
						1.622
						1.559
						1.646
						1.27
						1.693
						1.998
						2.143
						1.383
						1.658
						1.724
						1.119
						1.292
						1.41
						2.158
						1.238
						1.216
						1.851
						2.136
						1.752
						1.271
						1.215
						1.195
						2.056
						1.533
						2.819
						2.197
						1.452
						1.211
						1.177
						1.359
						1.704
						1.124
						1.696
						1.463
						1.146
						1.208
						3.012
						1.106
						2.172
						1.581
						1.525
						1.672
						1.881
						1.535
						2.472
						1.556
						2.67
						1.763
						1.119
						1.496
						1.271
						1.735
						1.803
						1.389
						1.225
						1.111
						2.051
						1.341
						2.182
						2.259
						1.272
						2.723
						1.281
						2.894
						1.978
						1.523
						1.693
						1.71
						1.196
						1.456
						2.587
						1.98
						1.222
						1.309

## Sheet: SF5G
Neuron Area (um2)	0-100	100-200	200-300	300-400	400-500	500-600	600-700	700-800	800+
KCl-responsive neurons	177	390	216	138	68	18	10	13	12
SLPI-responsive neurons	19	45	16	11	5	2	0	0	0

## Sheet: SF5h 
SLPI-reponsive neurons; area (um2)
59.08
68.68
68.68
72.28
75.88
75.88
87.88
87.88
87.88
87.88
95.08
95.08
95.08
97.48
97.48
99.87
99.87
99.87
99.87
102.27
102.27
104.67
107.07
107.07
111.87
115.47
115.47
117.87
120.27
120.27
120.27
120.27
120.27
122.67
122.67
126.27
126.27
126.27
126.27
126.27
131.07
132.27
141.86
146.66
146.66
146.66
149.06
151.46
151.46
151.46
151.46
151.46
151.46
151.46
155.06
155.06
163.46
165.86
165.86
170.66
170.66
170.66
189.85
197.05
201.85
206.65
210.25
217.44
217.44
224.64
227.04
233.04
258.23
258.23
260.63
260.63
263.03
265.43
269.03
284.63
301.42
301.42
312.22
314.62
325.42
325.42
332.62
335.01
357.81
367.41
374.6
418.99
462.18
482.58
526.97
597.75
526.97
597.75

## Sheet: SF5I
KCl pos.	1139
KCl pos. Capsaicin pos.	614
KCl pos. SLPI pos. Capsaicin pos	261
KCl pos. SLPI pos. Capsaicin neg	29

## Sheet: SF5J
0h	1h		3h		6h
baseline (ipsi/contra)	SLPI	Veh	SLPI	Veh	SLPI	Veh
0.88	0.64	1.59	0.45	1.55	0.65	0.89
1.01	0.53	0.97	0.91	1.1	0.87	1.14
0.87	0.71	1	1.19	1.47	1.05	0.63
1.23	0.42		0.73		0.56
1.16	0.31		0.76		0.64
1.33	1.41		1.03		0.63
1.09
1.25
1.42
