# Supplementary material for: Nociceptor neurons affect cancer immunosurveillance
Source: Nature. 2022 Nov 2;611(7935):405–12. doi: 10.1038/s41586-022-05374-w (PMC9646485; doi:10.1038/s41586-022-05374-w)
Supplement: Supplementary file 14 — Source Data Extended Data Fig. 6 [file 41586_2022_5374_MOESM14_ESM.xlsx]

## Sheet: SF6A
FACS plot

## Sheet: SF6B
TRPV1wt::DTAfl/wt	TRPV1cre ::DTAfl/wt
70.4286	101.239
40.3256	53.8529
35.6885	107.129
8.27027	39.6326
10.7765	59.3596
14.6247	8.5248
69.2429	107.333
39.2717	70.6087
111.314	34.3698
29.9979	101.4
50.1043	295.526
57.6	113.167
87.0833	35.3962
70.125	72.4791
38.7042	58.5872
71.8527	120.823
79.64	165.76
66.9692	121.837
38.7568	71.615
14.4818	138.772
101	137.981
24.9154	92.5917
78.1742	134.945
7.89787	279.259
16.6422	153.969
70.1225	238
24.498	244.889
16.7301	3.37179
4.82904	12.9297
	19.8737
	5.33265
	14.5942
	4.66829

## Sheet: SF6C
Littermate control (ipsi/contra)												TRPV1-DTA (ipsi/contra)
Day 0	Day 1	Day 3	Day 5	Day 7	Day 9	Day 11	Day 13	Day 15	Day 17	Day 19	Day 21	Day 0	Day 1	Day 3	Day 5	Day 7	Day 9	Day 11	Day 13	Day 15	Day 17	Day 19	Day 21
1.09655	1.02299	1.08506	0.857471	0.850575	0.882759	0.74023	0.662069	0	0.924138	0.804598	0.749425	1.07791	1.05348	0.859455	0.847958	1.07791	0.994554	1.00605	1.00749	1.07791	1.05204	1.07648	0.964372
1.08276	0.793103	0.921839	0.921839	1.03908	1.06207	1.07816	0.666667	0.673563	0.788506	0.777011	0.781609	1.07791	0.83646	0.705673	1.07791	0.662557	0.491528	0.688427	1.04342	0.725794	0.883888	0.918381	0.778971
1.01839	0.742529	0.763218	1.10115	1.34253	0.972414	1.10115	1.07356	0.921839	0.494253	0.174713	0.17931	0.998865	0.991679	0.904009	1.04917	0.981619	1.0233	0.98205	0.781846	1.07073	1.07791	1.07791	0.934191
1.28965	1.37241	0.921839	1.15172	1.11034	1.11954	1.2092	0.94023	0.666667	0.406897	0.418391	0.388506	0.97587	1.02042	1.07791	0.962935	1.06498	0.932753	1.07791	0.714297	1.03192	1.07791	1.02473	1.04917
0.951724	0.756322	1.02069	1.05747	1.14713	0.51954	0.685057	0.770115	0.804598	0.970115	0.932184	0.845977	1.03048	0.847958	1.01611	1.00461	0.983056	0.764599	0.947126	0.860893	1.00318	1.03911	1.04055	0.95
1.2023	1.07816	0.749425	0.901149	1.10115	0.901149	0.797701	0.857471	0.627586	0.558621	0.491954	0.372414	1.04629	0.974433	0.69705	0.839334	0.955749	0.981619	0.915507	0.720045	0.540393	0.674054	0.797655	0.908321
0.652874	0.717241	0.758621	0.827586	0.914943	0.970115	1.53333	0	0.868966	0.88046	0.862069	0.735632	1.0736	0.991679	1.00318	0.995991	0.89826	0.899697	1.07791	1.07791	1.07791	1.04198	1.07791	1.02473
0.845977	0.710345	0.855172	0.901149	0.77931	0.793103	0.96092	0.537931	0.482759	0.291954	0.296552	0.268966	1.07791	0.990242	0.960061	0.845083	0.977307	1.07791	0.981619	1.07791	1.02617	1.0736	1.06067	0.55764
1.42299	1.12874	1.2023	0.914943	0.875862	0.926437	0.726437	0.464368	0.149425	0.14023	0.211494	0.144828	0.688427	0.978744	0.939939	1.00893	1.07791	0.944251	0.474281
0.956322	0.947126	1.12184	1.12874	0.802299	0.917241	0.76092	0.321839	0.234483	0.142529	0.227586	0.14023	1.07791	0.983056	1.07791	1.07791	1.07791	1.02905	1.05492
1.32414	1.16782	0.944828	0.949425	0.822989	0.848276	0.97931	1.09885	0.986207	0.147126	0.234483	0.149425	1.05779	0.984493	1.04773	0.961498	1.07648	0.977307	0.938502
0.977011	0.721839	1.08966	1.15862	1.13103	0.816092	0.972414	0.926437	0.377011	0.124138	0.206897	0.197701	1.04629	1.07791	0.970121	1.07791	1.05204	1.01755	1.07791
1.34483	1.0023	0.995402	0.928736	0.898851	0.910345	0.537931	0.4	0.416092	0.386207			1.05348	0.971558	1.02473	0.971558	1.07791	1.03623	1.02473
0.898851	0.866667	0.896552	0.634483	0.871264	0.588506	0.37931	0.252874	0.255172	0.241379			1.00749	0.971558	1.06067	1.04342	1.03048	0.964372	1.04629
0.850575	0.74023	0.783908	0.905747	1.06207	0.649655	0.793103	0.622989	0.549425	0.517241			0.814902	0.865204	0.881014	0.948563	1.07791	1.00893	0.968684
1.30115	1.11724	1.0023	0.956322	1.13563	0.471264	0.514943	0.498851	0.763218	0.577011			1.07791	0.859455	1.04486	1.07791	1.05779	1.07791	1.07791
1.28736	1.18851	1.01379	0.841379	0.514943	0.181609	0.225287	0.22069	0.213793	0			0.797655	1.0233	0.988805	1.01036	1.07791	1.07791	1.05923
1.07816	0.894253	1.05517	1.05977	0.921839	0.97931	1.03908	0.903448	0.756322	0.666667			1.00174	1.0233	1.04342	1.03911	1.05348	1.01899	1.02042
0.827586	0.908046	0.944828	0.990805	0.613793	0.558621	0.526437	0.650575	0.572414	0.388506			1.01755	1.03623	0.968684	1.04055	1.02617	1.03767	1.07791
1.16092	1.02759	1	0.896552	0.928736	0.809195	0.852874	0.754023	0.489655	0.494253
1.72414	1.16552	1.3977	1.49885	1.67356	1.47126	1.11264	0.786207	0.898851	1.08736
1.24138	0.944828	1.26897	1.30805	0.935632	0.96092	1.09655	0.510345	0.556322	0.457471
0.974713	0.96092	0.956322	0.912644	0.62069	0.988506	0.898851	0.285057	0.204598	0.252874
1.09885	0.917241	0.972414	0.822989	0.995402	0.83908	0.370115	0.25977	0.308046	0.206897
0.947126	1.13563	1.13103	0.97931	1.1977	1.03678	0.898851	0.832184
0.825287	0.747126	1.03448	0.710345	0.910345	0.905747	0.965517	0.85977
1.11264	1.23908	0.912644	0.965517	0.912644	1.02529	0.765517	0.475862
1.05977	0.726437	1.13793	0.795402	1.05517	1.07586	0.905747	0.416092
1.17701	1.15402	1.07126	1.15402	1.24598	0	0.827586	0.354023
0.868966	1.11954	0.944828	1.15862	0.809195	0.972414	0.924138	0.751724
0.970115	0.947126	1.0069	0.990805	0.871264	0.857471	0.914943	0.873563
1.09425	0.91954	0.855172	0.949425	0.816092	0.988506	0.574713	0.76092
1.03218	1.05058	1.14023	1.05287	0.993103	0.970115	0.889655	0.514943
0.903448	1.06207	0.903448	0.91954	0.995402	0.981609	1.0023	0.942529
0.977011	1.12644	1.02069	1.33563	1.09195	1.09655	0.905747	0
1.01839	0.896552	1.09195	0.829885	0.726437	0.742529	0.836782	0.763218
0.758621	0.806897	0.933333	0.724138	0.758621	0.772414	0.6
0.825287	0.74023	0.841379	1.06897	0.903448	1.03678	1.05517
1.02299	0.942529	1.01839	1.09655	0.648276	0.724138	0.57931
0.903448	0.947126	0.924138	0.944828	0.958621	1.07586	1.06207
0.71954	0.793103	0.866667	0.71954	0.641379	0.627586	0.687356
0.931034	0.896552	0.878161	0.967816	1.34253	0.981609	0.970115
0.997701	1.07586	1.05058	1.48736	0.983908	0.928736	0.818391
0.772414	0.795402	0.983908	0.910345	0	0.866667	0.864368
1.07586	0.951724	0	0.804598	1.42299	1.26667	0.76092
0.963218	0.933333	1	0.855172	0.965517	1.10115	0.88046
1.04828	1.28965	1.34483	1.53563	0.997701	0.717241	0.710345
0.83908	0.747126	1.08046	0.947126	0.97931	0.76092	0.811494
1.15862	1.02069	1.04598	1.02069	1.01149	1.04598	0.678161
0.951724	0.926437	0.864368	0.843678	1.09425	0.882759	0.682759
0.82069	1.0092	0.848276	0.882759	0.841379	1.0023	0.843678
1.11494	1.24828	1.07126	0.866667	0	0.967816	0.891954
0.912644	0.811494	0.813793	0.758621	0	0.825287	0.852874
0.809195	1.10575	1.01609	0.972414	0.774713	0.806897	0.714943
1.12644	1.18851	0.974713	0.809195	0.862069	0.862069	0.804598
0.825287	1.0046	0.866667	0.724138	0.875862	0.825287	0.473563
1.1931	1.01839	0.974713	1.06437	1.0023	1.04368	0.737931
1	1.01149	0.972414	0.845977	0.655172	1.0092	0.802299
1.17931	1.13103	1.01379	1.02988	0.951724	0.848276	0.698851
1.08966	0.990805	0.995402	0.986207	0.852874	0.983908	0.988506
0.857471	0.862069	0.928736	0.777011	0.848276
1.09195	1.10575	0.903448	0.917241	0.829885
0.813793	0.673563	0.749425	0.747126	0.797701
1.02529	0.951724	0.956322	0.896552	0.967816
1.0046	0.933333	0.885057	0.83908	0.965517
1.11264	0.866667	0.921839	0.926437	0.91954
1.08736	0	0.862069	0.88046	0.822989
1.12644	0.993103	0.825287	0.827586	0.767816
1.44138	1.50345	1.22069	1.10575	1.13793
0.862069	1.23448	0.924138	0.931034	0.829885
1.03448	0.96092	0.988506	0.917241	0.898851
0.983908	1.01609	0.712644	0.71954	0.822989
0.590805	0.689655	0.857471	0.747126
1.07816	1.26437	0	0
0.864368	0.852874	0.864368	0.57931
0.937931	0.928736	0.91954	0.855172
1.15402	1.15632	0.926437	0.921839
0.728736	0.572414	0.666667	0.570115
1.25517	0.91954	0.942529	0.958621
0.845977	0.77931	0.731034	0.671264
1.08046	1.08046	1.09425	0.965517
0.852874	0.852874	0.864368	0.956322
0.875862	0.875862	0.896552	0.76092
0.970115	0.970115	1.08736	0.754023
0.855172	0.816092	0.804598
0.705747	0.749425	0.728736
0.705747	0.781609	0.65977
0.914943	0.770115	0.772414
0.956322	0.993103	0.990805
0.908046	0.894253	0.868966
0.678161	0.728736	0.735632
0.933333	0.82069	0.735632
1.14713	1.04368	1.0069
1.04598	1.01839	1.12414
0.972414	0.956322	0.901149
0.866667	0.908046	0.873563

## Sheet: SF6D
Littermate control									TRPV1 DTA
Day 1	Day 4	Day 7	Day 8	Day 12	Day 13	Day 14	Day 19	Day 22	Day 13	Day 22
0	1.1	13.4	1.3	0.5	2.4	13.8	56.3	45.3	3.237	17.62
0	10.8	1.5	3.7	26.8	44.4	6.1	15.9	60.8	15.103	4.05
0	0.3	0.5	0.5	14.6	49.1	56.4	69.4	13.1	4.869	17.074
0	0.4	2.3	1.5	46.9	33.8	21.5	42	13	25.455	2.749
0	1.6	0.2	0.3	17.8	18	24	22.3	19.9	0.618	0.669
0	0.2	0.9	0.2	42.7	38.5	4.2	52.2	44.6	10.159
0	0.3	1	0.4	11.6	26.2	15.9	31.5	36.3	0.105
0	0.8	0.5	0.2	49.2	1.6	12.3	61.3	13.9	0.979
0	0	0.2	0.1	35.7	50.2	31.5	6.9		8.284
0	0.4	0.2	0.3	19.1	1.2	6.5	52.5		0.454
0	0	0	0.6	38	3.4	72.9	35.6
0	55.4	0.6	0.1	23.3	50.2	47.4	49.3

## Sheet: SF6E
Littermate control									TRPV1 DTA
Day 1	Day 4	Day 7	Day 8	Day 12	Day 13	Day 14	Day 19	Day 22	Day 13	Day 22
0	11.4	20.5	3.4	4.1	7.4	12.8	20.4	4.6	3.6	10.5
0	14	5.6	7.8	18.6	36.1	8.5	19.1	4	9.9	19.2
0	9.4	14.3	6.3	17.7	31.3	29	13.2	25.1	12.5	27.6
0	9.5	5.2	6.9	41.5	27	12.1	35.2	27.1	22.1	31.5
0	11	5.5	9.3	23.6	24.7	19.5	16	4.5	6.8	18.2
0	8.3	11.6	4.2	33.1	28.5	8.4	41.9	14.1	14.7
0	10.6	10.1	3.9	13.9	24.3	17.3	20.4	4.3	5.2
0	9	8.3	6.9	44	3.3	15	39.8	14.3	5.9
0	11.6	8.9	5	24.9	32.7	27.1	6.1	12.4	10.9
0	8.8	13.4	4.1	18.3	6.9	10.5	43.3	21.2	6.5
0	9.2	9.9	6.3	26.9	10.8	31.3	26.8	27.7
0	0	6.1	7.5	25.4	31.1	31.8	31.4	13.1

## Sheet: SF6F
Littermate control									TRPV1 DTA
Day 1	Day 4	Day 7	Day 8	Day 12	Day 13	Day 14	Day 19	Day 22	Day 13	Day 22
0	0	0	4	73.728	15.68	60.093	325.125	98.315	0	255.881
			5	38.025	27.563	52.92	38.332	131.4	0	0
			9.375	44.8	13.5	80	85	196	0	32.67
				22.5	27.563	48	74.97	304	0	188.65
				21.025	34.225	44.493	510	364.5	0	113.715
				18	41.6	10.935	69.584	376.65	0	0
				48			272.734	428.688	0	0
				76.032			85.047	446.928	0
				72.576			85.176		1
				36.138			208.25
							207.36

## Sheet: SF6G
Day	Pain	Exhaustion	Size
0	0	0	0
1	6.462	0	0
2
3	8.603
4		3.499	0
5	9.446
6
7	12.335	4.269	0
8		1.865	2.088
9	15.115
10
11	22.876
12		65.884	15.37
13	55.441	64.417	9.099
14		63.057	16.845
15	70.7
16
17	86.162
18
19	84.817	100	60.798
20
21	100
22		51.713	100

## Sheet: SF6H
	Littermate control + Vehicle									TRPV1-DTA + Vehicle										Littermate control +aPDL1									TRPV1-DTA + aPDL1
	s1	s2	s3	s4	s5	s6	s7	s8	s9	s1	s2	s3	s4	s5	s6	s7	s8	s9	s10	s1	s2	s3	s4	s5	s6	s7	s8	s9	s1	s2	s3	s4	s5	s6	s7	s8
Day 0	0	0	0	0	0	0	0	0	0	0	0	0	0	0	0	0	0	0	0	0	0	0	0	0	0	0	0	0	0	0	0	0	0	0	0	0
Day 1	0	0	0	0	0	0	0	0	0	0	0	0	0	17.1	0	0	0	0	0	0	0	0	0	0	0	0	0	0	0	0	0	0	0	0	0	0
Day 2	0	0	0	0	0	0	0	0	0	0	0	0	0	0	0	0	0	0	0	0	0	0	0	0	0	0	0	0	0	0	0	0	0	0	0	0
Day 3	21.44	0	13.5	42.53	35.82	30.4	32.4	4	15.75	23.12	32	32	19.65	27.44	42.59	27.44	7.81	17.97	28.14	0	0	0	0	0	0	0	0	0	0	0	0	0	0	0	0	0
Day 4	25.27	4	28.16	55.3	42.32	48.38	36	4	23.96	20.71	26.71	37.04	23.33	27.44	37.04	28.9	7.81	16.38	30.42	0	0	0	0	0	0	0	33.21	45.56	0	0	0	0	0	0	0	0
Day 5	62.5	7.81	83.75	99	111.96	99.24	83.75	13.5	81.25	46.23	50.63	102.85	48	62.5	29.25	62.5	55.13	18	68.75	56	33.21	62.5	33.21	36.75	56	22.5	44.98	55.3	10	36	22.5	16.82	19.99	28.75	31.18	25.73
Day 6	87.73	13.5	194.4	141.31	157.22	128.5	146.21	25.33	105.88	109.55	94.1	129.6	82.5	83.19	47.92	74.44	77.6	35.2	127.05	100	42.03	108	44.98	52	75.94	38.99	50.85	62.5	13.89	63.36	53.62	39.5	48	51.64	45.56	62.43
Day 7	183.75	78.42	285.1	229.99	213.16	210.94	257.25	51.91	156.25	103.75	87.5	144	94.64	108	82.28	143.75	119.81	32	142.96	149.68	68.75	134.95	50.85	56	98.75	47.2	133.2	125.02	54.76	94.1	65.81	62.43	69.83	68.43	62.5	104.43
Day 8	256	79.77	368	297.6	272	252.88	289.1	55.3	239.81	162	100	211.86	98.32	121.09	73.6	126	178.7	28.88	178.75	281.25	142.97	248.83	133.2	96.04	178.61	81.25	163.85	118.35	109.55	101.92	112.9	95.29	128.34	98.32	126.85	105.59
Day 9	419.48	143.75	573.95	450.64	297.6	348.48	434.01	65.66	301.16	235.67	156.43	300.35	131.4	234.23	121.5	176.4	190.07	32	201.81	269.5	141.12	214.25	163.85	137.69	198.58	102.53	229.99	181.3	145.2	138.92	125.54	102.69	137.92	115.18	120.6	107.22
Day 10	550	256	746.3	550	288	500	567	40	397.38	352	169	352	108	256	150	171.5	318.5	13.5	245	368	167.4	349.81	229.99	263.79	332.12	218.05	180	164.29	163.15	171.5	190.13	171.5	134.83	202.01	143.75	156.33
Day 11	604.71	295.86	757.12	627.33	324.58	562.43	691.49	65.66	457.65	389.99	242.55	423.86	120.6	307.06	162.53	237.28	357.04	32	306.56	365.04	180	355.25	180	202.01	409.6	153	152.99	100.58	172.8	213.39	230.3	194.21	202.55	143.75	191.1	112.36
Day 12	802.82	304	886.46	769.82	362.4	740.77	780.3	71.25	605.05	625.7	386.63	553.54	178.02	415.29	289.41	318.03	448	32	437.45	301.09	121.68	362.6	152.99	269.5	448	153	176.16	88.48	144.34	225	200.69	191.1	202.01	99.83	121.84	154.8
Day 13	1125	475.7	1173.6	993.6	398.82	864	1132.88	80	738.46	657.87	483.18	733.16	193.03	500	308.43	442.23	506.34	45.56	546.75	317.1	121.01	480	176.16	273.8	767.94	161.14	166.09	84.27	176.61	275.2	218.84	203.35	180.57	228.69	134.95	135
Day 14	1394.21	634.64	944.78	1228.8	550	1238.96	1252.8	105.88	1036.8	952.88	620.99	879.19	313.6	688.18	416.5	560	702.02	37.04	720.3	370.09	155.23	502.9	166.09	325.49	907.5	227.85	148.59	84.56	210.36	300.8	254.8	194.21	193.84	245	143.75	114.87
Day 15	1504.48	764.05	1274.4	1436.5	670.59	1462.1	1252.8	183.75	1209.68	1110.12	771.75	1065.6	320	906.3	530.49	683.55	1058	50.81	1058	257.25	139.05	648	148.59	352	1221.84	213.55	108.19	57.43	154.74	302.58	310.28	231.2	198.58	234.48	134.54	107.65
Day 16	2085.68	924.01	1663.99	1784.51	859.63	1687.5	1694.92	266.81	1230.08	1339.56	873.25	1306.32	406.78	1045.57	595.9	889.79	1157.22	62.5	1162.65	237.4	139.97	564.9	108.19	409.9	1460.94	249.9	110.47	58.54	146.21	294.4	295.07	235.67	194.15	205.8	191.9	75
Day 17	2286.16	1248.08	1763.8	2099.63	1049.57	2073.04	2194.88	417.15	1779.89	1572.58	1007.19	1436.5	482.45	1187.84	769.5	1071.63	1497.69	102.69	1653.92	273.8	125.74	606.82	110.47	514.35	1828.22	337.92	91.29	51.91	192.5	290.21	344.45	319.41	255.73	290.21	163.35	80
Day 18	2706.94	1627.78	2102.5	2598.75	1411.34	2540.16	2705.23	652.71	2079.36	2014.23	1567.21	1881.31	716.11	1594.02	1008.43	1044.2	1614.12	108	1920.8	368.22	147.39	778.41	91.29	625.7	2190.4	527.59	81.65	46.46	194.4	306.56	324.53	256.61	241.06	297.6	118.8	90.75

## Sheet: SF6I 
Littermate control + vehicle															TRPV1-DTA + vehicle
	s1	s2	s3	s4	s5	s6	s7	s8	s9	s10	s11	s12	s13	s14	s1	s2	s3	s4
Day 0	0	0	0	0	0	0	0	0	0	0	0	0	0	0	0	0	0	0
Day 1	0	0	0	0	0	0	0	0	0	0	0	0	0	0	0	0	0	0
Day 2	0	0	0	0	0	0	0	0	0	0	0	0	0	0	0	0	0	0
Day 3	7.28	13.5	32	1.69	0	9.03	8	4	0	0	18.97	12.19	12.48	13.5	16.61	5.47	8.38	17.59
Day 4	14.26	24.72	35.74	7.81	0	11.78	23.37	6.92	4	2.25	45.05	28.21	26.7	21.44	24.5	9.59	11.43	32
Day 5	22.32	24.55	45.5	8.79	0	31.5	43.2	15.75	12.62	8.75	45.39	53.6	42.4	27.22	38.4	20.12	17.51	36.85
Day 6	36.41	19.65	58.54	16.9	41.6	29.7	62.78	21.78	18.94	15.75	60.31	73.04	90.58	70.3	49	35.32	30.8	40.88
Day 7	48	22.66	86.02	23.28	66.65	60	97.54	26.34	21.78	19.7	194.73	154	211.87	87.81	67.23	66.27	46.48	33.69
Day 8	86.4	25.33	128.37	51.91	96.53	103.51	147	37.6	33.69	19.26	272	277.74	317.2	99.25	141.54	138.92	40.8	158.4
Day 9	102.5	30.08	142.69	57.62	119.61	145.67	180.79	34.66	37.58	29.03	405	323.08	341.31	120.06	189.04	204.72	64.06	408.73
Day 10	120.33	34.4	166.89	109.15	173.82	164.86	231.89	47.15	45.86	24.58	483.84	538.26	459.42	140.31	259.4	228.34	89.49	503.14
Day 11	243.13	37.04	217.1	169.73	446.29	223.2	378.9	59.25	73.96	34.91	727.01	877.19	693.67	271.48	302.58	380.4	117.29	455.63
Day 12	337.5	62.19	374.67	225.11	524.8	309.74	667.85	111.39	100.22	34.91	944.54	1329.74	952.2	302.58	380.3	405.78	130.54	541.5
Day 13	409.6	56.57	384.13	234.04	581.63	370.64	859.95	105.59	112.5	33.69	1070.26	1562.5	1080	396.05	456.19	509.91	186.37	509.28
Day 14	592.48	78.4	568.46	396.29	857.38	669.86	1436.31	151.25	152.76	47.91	1504.48	1913.63	1379.74	525.31	617.81	631.61	229.72	724.89
Day 15	667.48	75.63	600	474.35	935.42	953.79	1539.97	166.21	169.34	63.79	1633.28	1907.93	1562.91	651.69	780.45	778.21	259.7	795.71
Day 16	1017.26	101.61	907.7	625.08	1716.51	1728.03	2278.22	325.34	287.36	110.41	2255.53	2802.84	1785.78	1259.71	907.74	938.52	300.94	928.26
Day 17	1473.34	131.15	1094.76	785.46	2327.75	903.16	3086.19	440.57	467.36	131.36	1649.42	3925.9	2792.12	2108.03	1022.45	1081.72	430.42	1227.93

## Sheet: SF6J
	Littermate control + aPDL1												TRPV1-DTA + aPDL1
	s1	s2	s3	s4	s5	s6	s7	s8	s9	s10	s11	s12	s1	s2	s3	s4	s5	s6	s7	s8	s9	s10	s11	s12
Day 0	0	0	0	0	0	0	0	0	0	0	0	0	0	0	0	0	0	0	0	0	0	0	0	0
Day 1	0	0	0	0	0	0	0	0	0	0	0	0	0	0	0	0	0	0	0	0	0	0	0	0
Day 2	0	0	0	0	0	0	0	0	0	0	0	0	0	0	0	0	0	0	0	0	0	0	0	0
Day 3	21.29	10.13	5.12	28.59	40	18.8	30.39	33.84	27	18.2	31.68	18.3	4	4	10.4	9.74	15.75	11.76	15.68	40	8.55	17.59	22.5	13.5
Day 4	71.88	21.6	21.29	25.79	50.01	41.97	43.06	63.18	26.91	38.71	40.5	54.16	10.31	5.83	16.16	18.75	14.5	14.88	18.9	38.37	15.78	32	33.99	27.29
Day 5	117.6	92.16	63.79	54.15	100	75	124.2	63.36	86.4	57.15	73.04	110.47	22.5	9.68	22.5	25.68	19.44	22.05	28.04	53.84	42.83	36.85	49.63	31.6
Day 6	153	117.6	67.2	74.8	133.1	109.76	207.83	108	139.55	70.88	127.05	60.31	36.99	17.44	36	31.54	35.51	37.34	26.08	81	48.4	40.88	53.6	40
Day 7	402.04	151.38	110.59	109.35	134.61	174.24	292.78	163.35	165.35	78.17	151.38	85.18	30.6	28.59	32.93	35.1	52.8	48	31.85	86.06	71.65	33.69	66.86	53.62
Day 8	303.07	174.6	124.42	139.78	151.25	270.28	451.25	208.45	234.17	181.5	177.48	128.56	59.55	64.26	61.25	78.17	124.2	102.6	94.64	110	117	158.4	79.49	73.75
Day 9	374.46	228.15	151.77	177.18	205.46	365.12	496.38	249.02	247.16	263.22	176.31	133.1	90.99	67.15	82.91	108.24	194.56	172.03	135	134.83	178.6	408.73	142.2	116.06
Day 10	499.55	257.25	171.35	241.66	272.51	412.51	534.53	252.49	323.44	298.25	155.23	133.28	109.41	103.28	129.37	166.38	278.73	257.37	241.88	165.29	196.52	503.14	221.94	151.86
Day 11	600.17	303.26	248.82	303.91	314.23	569.47	606.87	353.88	455.11	517.75	247.81	149.7	126.72	112.89	160.89	226.03	319.54	342.92	265	203.43	189.29	455.63	214.75	161.77
Day 12	821.92	299.94	244.8	429.85	378.08	705.5	702.27	447.54	479.22	823.29	318.82	207.03	165.73	130.13	186.97	311.9	416.3	414.3	358.96	247.9	179.1	541.5	242.31	275.63
Day 13	962.28	345.94	295.75	480	452.81	771.75	867.31	541.5	506.25	943.59	302.46	222.21	200.7	142.86	230.7	441.6	571.32	484.34	499.49	289.1	181.68	509.28	412.78	306.13
Day 14	832.81	363.89	304.92	660.15	435.78	899.43	858.68	702.25	491.1	1273.61	435.01	185.9	266.72	173.03	308.91	516.68	740	680.54	696.29	364.16	247.8	724.89	461.71	428.97
Day 15	770.18	418.15	325.45	813.48	524.88	985.26	788.29	660.65	393.35	1432.8	488.79	259.18	295.75	178.37	326.13	816.34	843.42	867.91	973.36	440.73	284.06	795.71	589.82	501
Day 16	1020.6	563	437.25	892.03	809.54	1245.52	928.07	762.68	592.95	1779.74	625.8	344.99	365.47	261.08	365.05	963.99	992.25	1025.75	1124.13	526.5	343.26	928.26	716.56	577.6
Day 17	1274.4	806.07	587.93	1461.39	1127.84	1478.06	1167.12	2156	772.64	2361.1	951.78	435.29	330.62	284.26	463.62	972.77	1314.14	1218.43	1211.39	495.62	300.35	1227.93	788.29	616.29

[truncated: 7 more sheets: SF6K, SF6L, SF6M, SF6N, SF6O, SF6P, SF6Q]
