# Supplementary material for: Nociceptor neurons affect cancer immunosurveillance
Source: Nature. 2022 Nov 2;611(7935):405–12. doi: 10.1038/s41586-022-05374-w (PMC9646485; doi:10.1038/s41586-022-05374-w)
Supplement: Supplementary file 15 — Source Data Extended Data Fig. 7 [file 41586_2022_5374_MOESM15_ESM.xlsx]

## Sheet: SF7A
Vehicle	BoNT/A 10 pg/ul	BoNT/A 25 pg/ul	BoNT/A 50 pg/ul
0.75	0.73	0.86	1.41
1.24	0.94	1.21	0.91
0.94	1.15	0.87	0.93
0.33	1.5	1.06	0.67
0.76	1.53	1.05	0.68

## Sheet: SF7B
Vehicle	BoNT/A 10 pg/ul	BoNT/A 25 pg/ul
52.3	50.6	60.3
48	54.4	58.1
55.9	54.5	56.3
52.8	51.2	50.2
40	51.6	53.3

## Sheet: SF7C
Vehicle	BoNT/A 10 pg/ul	BoNT/A 25 pg/ul
73.6	84.1	80.6
79.1	80.3	80.3
80.6	70	60.7
81.4	81.5	65.2
78.7	78.3	76

## Sheet: SF7D
Vehicle	BoNT/A 10 pg/ul	BoNT/A 25 pg/ul
37.2	48.2	50.5
42.4	48	48.5
52.5	35.7	29.3
48.2	40.7	31.2
47.7	47.9	50.8

## Sheet: SF7E
Vehicle	BoNT/A 10 pg/ul	BoNT/A 25 pg/ul
4.05726	4.50672	4.60738
4.87288	6.09607	3.97582
4.90545	4.68185	3.91462
5.04945	5.79499	4.20526
5.05686	5.85263	3.93599

## Sheet: SF7F
0 (pg/uL)	1.6 (pg/uL)	6.4 (pg/uL)	32 (pg/uL)	50 (pg/uL)
1.318	1.419	1.056	1.318	1.65
1.954	1.026	1.13	1.7	1.659
1.659	1.593	1.661	1.8	1.5

## Sheet: SF7G
	Vehicle												BoNT/A (Therapeutic, 25 pg/uL)												BoNT/A (Prophylactic, 25 pg/uL)
	S1	S2	S3	S4	S5	S6	S7	S8	S9	S10	S11	S12	S1	S2	S3	S4	S5	S6	S7	S8	S9	S10	S11	S12	S1	S2	S3	S4	S5	S6	S7	S8	S9	S10
Day 0	0	0	0	0	0	0	0	0	0	0	0	0	0	0	0	0	0	0	0	0	0	0	0	0	0	0	0	0	0	0	0	0	0	0
Day 1	0	0	0	0	0	0	0	0	0	0	0	0	0	0	0	0	0	0	0	0	0	0	0	0	0	0	0	0	0	0	0	0	0	0
Day 2	0	0	0	0	0	0	0	0	0	0	0	0	0	0	0	0	0	0	0	0	0	0	0	0	0	0	0	0	0	0	0	0	0	0
Day 3	18.77	30.1	29.6	49.18	25.43	11.02	13.5	20.93	7.72	24.79	6.56	17.36	12.74	5.4	12.57	35.59	13.21	3.36	7.28	14.06	10.53	6.16	6.92	18.38	8.09	5.85	8.39	4.51	4.07	3.87	8.56	15.21	9.67	10.94
Day 4	22.07	68.54	38.79	85.92	30.7	26.37	16.33	44.82	27.82	51.3	15.57	20.56	34.28	9.64	27.65	57.76	20.42	9.16	49.57	30.66	22.2	14.3	14.15	27.55	14.9	7.06	12.27	7.37	5.38	8.36	26.28	15.53	12.19	31.5
Day 5	37.89	91.07	60.6	121.54	75.58	26.79	33.87	47.2	47.04	59.3	21.68	34.4	42.09	13.5	50.53	74.27	37.97	10.63	61.62	39.61	33.49	11.18	6.65	28	29.23	10.65	11.33	9.19	6.21	9.32	46.68	19.03	16.97	35.91
Day 6	51.4	110.87	62.42	144.72	77.7	36.26	40.19	80.25	64.07	77.1	27.89	47.38	50.85	9.26	59.72	106.26	48.13	9.55	64.19	57.24	36.91	15.01	11.94	26.81	30.91	7.95	14.39	9.01	6.11	10.75	37.6	24.68	14.09	48.46
Day 7	63.42	145.34	83.19	167.22	86.1	40.41	33.13	99.56	103.43	117.56	27.94	54.84	72.08	16.43	64.4	111.62	60.48	15.86	69.56	68.12	43.84	15.87	9.34	35.97	33.46	13.5	18.07	17.86	5.8	19.7	65.45	39.43	22.78	75.58
Day 8	90.21	214	139.08	181.01	96.75	62.5	49.58	127.62	158.14	204.27	46.58	79.41	86.51	29.42	77.99	128.41	89.98	14.4	91.28	107.09	50.57	35.48	20.53	43.97	42.77	17	24.26	32.29	11.79	9.84	71.53	50.34	42.16	84.72
Day 9	91.07	257.75	204.16	269.52	108.33	78.23	53.38	161.39	154.01	229.96	42.74	73.68	131.52	40.04	94.14	168.69	107.97	19.27	97.67	139.81	67.46	34.07	18.62	46.56	41.39	18.12	31.18	39.27	10.99	18.8	59.93	78.24	38.54	97.61
Day 10	107.74	253.32	255.48	285.42	123	106.85	73.7	176.44	224.8	289	52.21	86.69	157.61	49.57	103.48	190.44	96.24	20.95	107.08	195.57	84.73	37.82	24.92	50.54	41.65	36.29	44.82	47.82	11.75	18.32	81.08	93.6	49.59	101.81
Day 11	111.67	325.9	309.95	249.6	155.14	110.87	84.46	205.03	288.74	214.88	54.7	112.32	171.63	54.52	102.28	195.6	117.44	21.44	121.48	257.19	108.36	35.22	25.66	55.29	44.97	53.03	50.11	71.63	18.02	23.29	105.73	106.38	63.99	128.22
Day 12	120.88	360.82	341.75	285.39	174.44	117	90.51	263.04	328.59	236.25	59.78	133.15	172.59	55.58	121.25	215.85	126.14	21.44	127.35	274.12	113.29	38.92	26.71	59.42	47.29	60.75	56.25	79.46	17.36	23.83	117.45	117.65	71.42	134.76
Day 13	152.67	462.69	470.52	422.45	215.35	165.53	151.64	352.36	437.29	410.29	90.28	145.93	283.5	83.05	164.17	190.71	139.71	28.98	148.07	300.8	127.21	51.52	28.38	71.12	83.58	70.92	68.12	128.16	20.81	41.52	169.92	204.66	78.25	226.58
Day 14	177.19	494.1	569.26	377.49	237.88	206.57	204.25	478.33	516.15	328.05	110.15	179.96	323.2	108.43	209.34	273.8	242.55	32	183.78	448.4	166.85	73.59	30.22	69.09	106.25	111.29	108.45	141.02	25.12	46.87	240.12	297.8	110.15	293.9
Day 15	256.46	741.63	798.6	473.36	391.51	323.61	272.25	634.22	815.48	393.71	155.07	256	521.53	78.98	290.31	453.25	375.46	48.67	240.03	690.88	339.71	102.07	54.06	95.05	146.93	202.01	125.79	163.72	37.92	62.42	340.26	357.86	155.76	463.59
Day 16	286.96	955.57	850.68	539	396.83	389.19	356.45	733.03	993.63	521.32	178.79	275.89	621.21	246.26	355.94	554.3	447.89	72.36	322.37	891.19	447.6	128.66	57.16	131.07	206.42	232.65	206.47	158.88	48.83	70.54	422.54	468.8	195.27	559.77
Day 17	364.3	1246.38	905.91	538.68	534.25	464.58	486.5	941.81	1081.14	595.21	225.58	296.41	785.47	313	430.76	577.55	554.3	86.59	416	1119.03	524.62	180.36	75.71	171.5	279.3	363.84	261.76	250.43	72.9	75	547.12	601.74	293.36	671
Day 18	481.2	1243.49	786.5	679.15	619.38	778.16	733.3	1223.11	1339.2	732.55	328.54	484.56	969.87	405	445.5	1156.55	657.29	102.17	454.15	1164.87	758.5	211.44	98.31	246.96	355.74	313.33	332.82	288.99	126.85	75	660	580.59	361.67	546.75

## Sheet: SF7H
Vehicle	BoNT/A (Therapeutic, 25 pg/uL)	BoNT/A (Prophylactic, 25 pg/uL)
481.2	969.87	355.74
1243.49	405	313.33
786.5	445.5	332.82
679.15	1156.55	288.99
619.38	657.29	126.85
778.16	102.17	75
733.3	454.15	660
1223.11	1164.87	580.59
1339.2	758.5	361.67
732.55	211.44	546.75
328.54	98.31
484.56	246.96

## Sheet: SF7I
Vehicle	BoNT/A (Therapeutic, 25 pg/uL)	BoNT/A (Prophylactic, 25 pg/uL)
578.9	749	99.1
1207	561.4	108.5
1237	695.5	254.4
901	569.2	199.6
1033.3	715.4	355.9
460.6	976	225
562.3	530	325
429	233	701
628	212	615.6
245.6	101.5	710
492.3	81
355.5	325.5

## Sheet: SF7J
Vehicle	BoNT/A (Therapeutic, 25 pg/uL)	BoNT/A (Prophylactic, 25 pg/uL)
27.3795	14.6782	32.4319
4.69428	1.31813	19.2258
11.9062	10.2861	12.0833
4.24195	6.74631	7.77555
19.7735	13.8999	23.0627
25.5522	18.916	22.3733
2.15851	11.5811	18.6092
2.14968	8.17167	9.91441
26.6938	10.4057
7.06074	44.9852
4.37693	48.6914
	16.4178

[truncated: 6 more sheets: SF7K, SF7L, SF7M, SF7N, SF7O, SF7P]
