# Supplementary material for: Nociceptor neurons affect cancer immunosurveillance
Source: Nature. 2022 Nov 2;611(7935):405–12. doi: 10.1038/s41586-022-05374-w (PMC9646485; doi:10.1038/s41586-022-05374-w)
Supplement: Supplementary file 16 — Source Data Extended Data Fig. 8 [file 41586_2022_5374_MOESM16_ESM.xlsx]

## Sheet: SF8A
Vehicle	QX-314 (50 uM)	QX-314 (100 uM)	QX-314 (150 uM)
0.75	0.76	1.95	1.05
1.24	1.38	1.28	1.08
0.94	0.79	0.87	1.49
0.76	2.29	1.49	1.37

## Sheet: SF8B
Vehicle	QX-314 (50 uM)	QX-314 (100 uM)
5.1229	4.85954	7.39006
4.29588	5.47318	4.84659
4.76048	8.66656	4.52897
4.73642	5.83971	4.05746
4.92174	4.61064	4.27527

## Sheet: SF8C
Vehicle	QX-314 (50 uM)	QX-314 (100 uM)
44.2	61.5	45.4
53.4	64.3	66.5
49.4	47.1	62
56.8	57.3	72.1
53.8	62.8	69.6

## Sheet: SF8D
Vehicle	QX-314 (50 uM)	QX-314 (100 uM)
73.6	79.8	80.1
79.1	80	84.8
80.6	69.1	87.9
81.4	81.4	83.7
78.7	81.7	83.2

## Sheet: SF8E
Vehicle	QX-314 (50 uM)	QX-314 (100 uM)
38.6	49.3	42.1
50.8	50.8	52.7
43.5	36.1	53.3
41.3	46.7	54
31.3	46	52.7

## Sheet: SF8F
day 0				day 1				day 2				day 3
Qx-314 (0%)	Qx-314 (0.1%)	Qx-314 (0.3%)	Qx-314 (1.0%)	Qx-314 (0%)	Qx-314 (0.1%)	Qx-314 (0.3%)	Qx-314 (1.0%)	Qx-314 (0%)	Qx-314 (0.1%)	Qx-314 (0.3%)	Qx-314 (1.0%)	Qx-314 (0%)	Qx-314 (0.1%)	Qx-314 (0.3%)	Qx-314 (1.0%)
119.048	90.4762	65.2381	109.524	76.9231	111.538	103.846	88.4615	132.143	78.5714	75	89.2857	87.3418	106.329	155.696	60.7595
85.7143	85.7143	161.905	90.4762	115.385	65.3846	107.692	142.308	78.5714	125	75	89.2857	140.506	68.3544	106.329	121.519
95.2381	95.2381	109.524	114.286	107.692	100	111.538	96.1538	89.2857	64.2857	117.857	107.143	72.1519	94.9367	60.7595	102.532

## Sheet: SF8G
Naïve	Vehicle	B16F10+Veh	B16F10+BoNT/A	B16F10+QX-314
20	38	38.5789	20.6842	18.0526
17	35	23.8421	21.7368	19.6316
15	30	25.4211	22.2632	17.5263
13	27	45.9474	21.2105	18.0526
	28	30.1579	20.1579	19.1053
	25
	23

## Sheet: SF8H
cont	ipsi	cont	ipsi	cont	ipsi	cont	ipsi
1	1	1	0.6	1	0.6	1	1.4
1	1	1	0.6	1	1	1	1.4
1	1	1.4	0.6	1	1	1	1
0.6	1	1	0.4	1	1	1	1
1.4	1.4	1	0.4	1.4	1.4	1	1
1	1	1	1	1	1	1	1

## Sheet: SF8I
cont	ipsi	cont	ipsi	cont	ipsi	cont	ipsi
1.25406	1.21195	0.736271	0.311639	1.44115	0.808686	0.886148	0.334295
0.720893	1.14719	0.821832	0.664074	1.51123	0.582112	0.942412	0.770564
0.497765	0.609438	0.580448	0.917729	0.968811	0.730932	1.07999	0.787137
1.82902	0.257557	1.19428	0.535648	0.824925	0.999666	0.978045	0.853629
0.929235	1.19976	1.3167	0.525268	0.987025	0.303707	0.878165	1.61215
0.76902	0.28231	1.37047	0.846759	0.26686	1.32775	1.23524	0.865298

## Sheet: SF8J
Days	Vehicle		Days	QX-314
10	0		10	0
11	0		11	0
12	1		12	0
12	1		13	0
12	1		14	1
13	1		14	1
13	1		15	1
13	1		16	1
13	1		16	1
13	1		17	0
13	1		18	0
13	1		19	0
13	1
13	1
14	1
14	1
14	1
14	1
14	1
14	1
14	1
14	1
14	1
14	1
14	1
14	1
14	1
14	1
14	1
14	1
14	1
14	1
14	1
14	1
14	1
14	1
14	1
14	1
15	1
15	1
15	1
15	1
15	1
15	1
15	1
15	1
15	1
15	1
15	1
15	1
15	1
15	1
15	1
15	1
15	1
15	1
15	1
15	1
15	1
16	1
16	1
16	1
16	1
16	1
16	1
16	1
16	1
16	1
16	1
16	1
17	1
17	1
17	1
17	1
17	1
17	1
17	1
17	1
17	1
17	1
17	1
18	1
18	1
18	1
18	1
18	1
18	1
18	1
19	0

[truncated: 10 more sheets: SF8K, SF8L, SF8M, SF8N, SF8O, SF8P, SF8Q, SF8R, SF8S, SF8T]
