# Supplementary material for: Nociceptor neurons affect cancer immunosurveillance
Source: Nature. 2022 Nov 2;611(7935):405–12. doi: 10.1038/s41586-022-05374-w (PMC9646485; doi:10.1038/s41586-022-05374-w)
Supplement: Supplementary file 17 — Source Data Extended Data Fig. 9 [file 41586_2022_5374_MOESM17_ESM.xlsx]

## Sheet: SF9A
CD8 + Vehicle	CD8 + capsaicin	CD8 + neuron + capsaicin
3.22775	3.30154	16.2774
3.49883	3.1757	24.8063
1.44982	2.42881	23.7056
2.7362	2.29194	24.002
	6.55699	19.8655
	7.58931	15.5926
	9.42034	16.3649
	6.8322	13.0927
	7.80574	10.2722

## Sheet: SF9B
CD8 + Vehicle	CD8 + capsaicin	CD8 + neuron + capsaicin
43.1	42.8	30.3
57	56.9	30
62.4	64.2	32.9
49.1	48.8	18.1
49.8	51.9	29.2

## Sheet: SF9C
CD8	CD8 + KCl-induced neurons CM	CD8 + KCl-induced neurons CM + CGRP (8-37)	CD8 + KCl-induced neurons CM + BOTOX
1.86485	30.7128	1.72067	1.78291
2.47051	33.5204	2.29985	1.3012
2.36311	31.0662	3.08873	1.57473
2.16973	31.405	1.57804	1.3163
1.24072	29.8619	1.97911	1.07283
3.07145		2.87543	1.52795

## Sheet: SF9D
CD8	CD8 + KCl-induced neurons CM	CD8 + KCl-induced neurons CM + CGRP (8-37)	CD8 + KCl-induced neurons CM + BOTOX
91.3	52.4	88.2	66.9
90	49	86.6	72.5
91.8	52.4	90.6	74.1
91.3	54	87.7	68.4
91.2	51.9	86.4	64.7

## Sheet: SF9E
CD8 Ramp1wt + Vehicle	CD8 Ramp1wt + CGRP	CD8 Ramp1ko + Vehicle	CD8 Ramp1ko + CGRP
59.4	34.8	49.9	52
55.4	45.7	51.4	61.2
53.6	43.2	58.9	52.5
58.4	50.9	52.3	60.1
53.3	49.2	56.2	53.7
58.6	47.8	61.6	49.3
52	41
	43.2

## Sheet: SF9G
B16F10	B16F10 + OT1 CD8	B16F10 + OT1 CD8 + KCl-induced neuron CM
1	26.1	9.4
1.92	26.2	10.3
1	28.5	10.3
	26.9	8.93

## Sheet: SF9H
B16F10 + OT1 CD8	B16F10 + OT1 CD8 + KCl-induced neuron CM	B16F10 + OT1 CD8 + KCl-induced neuron CM + CGRP (7-38)
15.7	8.11	11.2
14	8.84	10.7
13.7	8.33	11.2
14.5	9.85	10.1
		11.1
