# Supplementary material for: Nociceptor neurons affect cancer immunosurveillance
Source: Nature. 2022 Nov 2;611(7935):405–12. doi: 10.1038/s41586-022-05374-w (PMC9646485; doi:10.1038/s41586-022-05374-w)
Supplement: Supplementary file 18 — Source Data Extended Data Fig. 10 [file 41586_2022_5374_MOESM18_ESM.xlsx]

## Sheet: SF10A
Littermate control	Nav1.8::DTA
46.6633	7.25227
32.9667	10.336
43.8402	27.538
32.7654	31.3771
41.7987	17.1397
24.1329	26.4047
24.8677	36.1806
45.2312	31.3417
38.1139	8.08861
19.6678	23.3396
30.3656
20.2428
30.9194
24.4525
46.9117
57.334
20.645
30.7829

## Sheet: SF10B
Littermate control	Nav1.8::DTA
53.3	37.8
41.7	71.4
50.6	49.3
50.6	49.1
54	70.9
48.4	75.2
38.3	65.9
49.4	64.2
53.1	61.7
38.1	64.6
44.9	57.4
34.3
35.4
37.2
58.6
34.7
54.7
35.2

## Sheet: SF10C
Littermate control	Nav1.8::DTA
33	33.8
39.2	57.1
42.2	31.2
42.1	71.8
47.7	86.8
47	87.5
35.3	73.6
41	72.4
45	73.8
32.5	77
32.9	85.4
31.1
25.6
35.9
49.8
29
47.3
33.3

## Sheet: SF10D
Littermate control	Nav1.8::DTA
3.84	9.93
6.99	4.88
9.99	33.4
13.8	45.6
12.2	53.2
5.75	33.9
5.47	37.1
10.6	33.8
9.09	36.8
6.21	32.1
2.51
6.91
5.86
8.97
8.18
9.76
10.2
3.7

## Sheet: SF10E
CGRP (pg/ml)	CD8+PD1+Lag3+Tim3+/CD8+ %
8.3	46.6633
5.3	32.9667
14.3	43.8402
5.967	32.7654
6.967	41.7987
6.967	24.1329
5.633	24.8677
4.967	45.2312
5.967	38.1139
6.633	19.6678
6.3	30.3656
6.3	20.2428
7.967	30.9194
7.3	24.4526
6.967	46.9117
5.3	57.3339
3.967	20.645
3.3	30.7829
1.3	7.25227
1.967	23.3396
4.967	10.336
4.967	27.538
3.3	31.3771
0.633	17.1397
1.633	26.4047
1.3	36.1806
0.967	31.3417
0.967	8.08861

## Sheet: SF10F
TRPV1wt ::DTAfl/wt	TRPV1cre ::DTAfl/wt + CGRP
35.5319	65.404
22.9704	45.5574
34.4297	47.5572
30.2341	47.7554
34.7191	44.9255
30.2009	21.3821
25.1517	60.7935
31.7968	24.8748
39.013	50.1974
52.231	35.4238
30.5737	20.9653
42.2167
45.5625
25
49.4629
36.5645

## Sheet: SF10G
Days	Vehicle		Days	BIBN4096
10	0		10	0
11	0		11	0
12	1		12	0
12	1		13	0
12	1		14	0
13	1		15	1
13	1		16	1
13	1		16	1
13	1		16	1
13	1		16	1
13	1		16	1
13	1		16	1
13	1		17	0
13	1		18	1
14	1		18	1
14	1		19	0
14	1
14	1
14	1
14	1
14	1
14	1
14	1
14	1
14	1
14	1
14	1
14	1
14	1
14	1
14	1
14	1
14	1
14	1
14	1
14	1
14	1
14	1
15	1
15	1
15	1
15	1
15	1
15	1
15	1
15	1
15	1
15	1
15	1
15	1
15	1
15	1
15	1
15	1
15	1
15	1
15	1
15	1
15	1
16	1
16	1
16	1
16	1
16	1
16	1
16	1
16	1
16	1
16	1
16	1
17	1
17	1
17	1
17	1
17	1
17	1
17	1
17	1
17	1
17	1
17	1
18	1
18	1
18	1
18	1
18	1
18	1
18	1
19	0

## Sheet: SF10H
Vehicle	BIBN (therapeutic)	BIBN (prophylactic)
865.32	437.81	113.44
276.09	419.13	151.73
188.54	373.71	121.38
148.38	694.38	117.44
213.01	306.85	94.15
233.2	406.7	68.14
1240.73	319.83	229.53
75.43	144.15	75.69
233.4	99.06	85.55
494.75	319.28	131.15
803.72	170.2	71.98
420.29	255.29	34.09
335.51	62.5	45.91
	40.13	36.1
	156.81	123.78
	25.74	85.73
	62.25
	35.11

## Sheet: SF10I
Vehicle	BIBN (therapeutic)	BIBN (prophylactic)
913	529	215
623	523	150
185	260	140
310	608	140
388	276	106
220	340	87
198	220	106
215	179	71
156	142	125
130	270	150
847	150	112
380	165	110
	95	64
	60	56
	56	72
	65	110
	90
	26

## Sheet: SF10J
Vehicle	BIBN (therapeutic)	BIBN (prophylactic)
3.46112	1.79206	15.0698
16.8668	3.63289	41.8933
4.78919	16.8538	9.34286
37.5097	3.34868	17.5571
91.4124	14.8188	9.88679
28	8.31176	10.8506
43.9192	3.52727	10.0377
28.2419	30.8827	7.07042
9.32051	5.66197	3.84
22.6615	14.1778	1.05333
10.1015	12.72	8.46429
9.23158	34.703	5.43636
	1.78947	2.65625
	23.9	17.7857
	7.17857	32.9167
	16.5231	2.23636
	15.6889
	16.5385

[truncated: 12 more sheets: SF10K, SF10L, SF10M, SF10N, SF10O, SF10P, SF10Q, SF10R, SF10S, SF10T, SF10U, SF10V]
