# Supplementary material for: Nociceptor neurons affect cancer immunosurveillance
Source: Nature. 2022 Nov 2;611(7935):405–12. doi: 10.1038/s41586-022-05374-w (PMC9646485; doi:10.1038/s41586-022-05374-w)
Supplement: Supplementary file 19 — Source Data Extended Data Fig. 11 [file 41586_2022_5374_MOESM19_ESM.xlsx]

## Sheet: SF11A
days	all
6	0
7	0
10	0
11	0
14	0
17	0
21	0
21	0
39	0
62	0
79	1
81	0
111	0
122	1
126	0
151	1
180	0
190	1
196	1
205	1
210	0
214	0
216	1
218	0
220	0
226	0
237	1
262	0
263	1
264	1
270	1
274	1
278	0
279	1
282	1
284	1
291	0
295	1
301	0
301	0
305	1
306	0
308	1
315	1
317	1
318	0
319	1
321	1
323	0
325	0
326	1
326	1
327	0
335	0
335	0
347	1
352	1
359	0
360	0
361	1
362	0
368	1
368	1
369	1
370	0
378	0
382	0
383	1
387	0
390	0
392	0
393	1
394	1
395	1
396	0
396	1
401	1
403	0
405	0
405	0
409	0
411	0
412	1
412	0
414	0
417	0
420	1
422	1
422	0
423	1
424	1
425	1
426	1
430	1
439	0
440	0
440	0
441	0
444	0
447	1
447	0
454	0
454	1
464	0
467	1
468	1
469	1
470	1
472	1
476	0
478	0
480	0
486	0
487	0
490	0
504	1
505	0
507	1
516	1
518	1
519	1
524	0
531	0
545	1
546	0
549	1
551	0
553	0
561	1
566	1
568	0
571	0
583	0
587	0
590	0
591	0
601	0
601	1
608	1
613	1
614	0
619	1
620	0
620	1
632	0
636	1
636	1
640	0
645	0
650	0
650	1
651	0
659	1
673	1
678	0
685	0
688	0
698	1
703	0
710	1
717	0
718	0
721	1
723	1
728	1
730	1
731	0
741	0
746	1
760	0
765	0
766	0
769	0
772	0
774	0
777	0
779	0
787	1
796	0
802	1
804	0
804	0
808	1
813	1
818	0
818	1
820	0
821	1
822	1
824	1
825	0
828	1
831	0
832	1
839	0
841	1
843	1
847	0
853	0
854	1
854	1
857	1
874	1
875	1
877	1
877	1
884	1
891	0
907	1
931	0
938	1
955	1
961	1
977	0
988	1
996	1
1000	0
1002	0
1010	0
1026	1
1032	1
1035	0
1039	0
1044	1
1059	1
1070	1
1078	1
1089	0
1093	1
1103	1
1109	0
1124	1
1124	0
1154	1
1156	0
1160	0
1164	0
1195	1
1197	0
1209	0
1229	0
1264	0
1265	1
1280	0
1280	1
1301	1
1315	1
1319	0
1321	1
1333	1
1341	1
1354	1
1365	0
1378	0
1409	0
1413	1
1424	1
1429	1
1429	0
1438	1
1441	1
1446	1
1460	1
1478	1
1482	0
1486	1
1487	0
1487	1
1490	1
1492	0
1496	0
1505	0
1505	0
1506	1
1524	1
1525	1
1544	1
1548	1
1562	0
1617	0
1618	1
1620	0
1628	1
1640	1
1643	0
1655	1
1658	0
1663	0
1665	0
1691	1
1695	0
1714	0
1716	0
1729	0
1766	1
1780	1
1785	0
1792	0
1794	0
1803	0
1807	1
1812	0
1814	0
1832	1
1857	1
1860	1
1864	1
1871	1
1880	0
1888	0
1910	1
1917	1
1923	0
1927	1
1940	0
1941	0
1948	0
1949	0
1960	1
1966	0
1992	1
2004	1
2005	1
2010	0
2022	0
2022	1
2028	1
2030	1
2051	0
2071	1
2073	1
2076	0
2101	1
2145	0
2166	0
2184	1
2192	1
2193	0
2246	0
2273	1
2296	0
2329	0
2359	0
2365	0
2367	0
2402	1
2421	1
2423	0
2454	1
2470	1
2588	1
2620	0
2639	0
2644	0
2711	1
2765	0
2785	0
2828	0
2829	1
2884	0
2889	1
2912	0
2927	1
2948	0
2950	0
2993	1
3080	0
3082	0
3106	1
3136	1
3139	1
3141	1
3151	0
3176	0
3195	1
3196	0
3259	1
3266	1
3379	1
3408	0
3424	1
3453	1
3514	0
3527	0
3564	1
3587	1
3650	0
3683	1
3708	0
3733	0
3781	0
3808	0
3826	0
3857	0
3869	1
3932	0
3943	1
3976	0
4000	1
4053	0
4062	1
4070	0
4086	0
4088	0
4129	0
4195	0
4222	1
4255	0
4407	0
4414	0
4507	1
4526	0
4533	0
4601	1
4609	0
4634	1
4646	0
4648	1
4897	0
4930	1
4942	0
5065	0
5101	1
5107	1
5110	1
5118	1
5177	0
5219	0
5237	1
5286	0
5299	0
5318	1
5318	0
5370	1
5424	0
5487	0
5932	0
6138	0
6164	1
6225	1
6311	0
6590	1
6598	1
6666	0
6699	0
6716	0
6873	1
6940	0
6953	1
7342	0
7514	1
7563	0
8174	1
9061	1
9188	0
10346	1
10870	1
11217	0
11252	0

## Sheet: SF11B
Days	low		Days	high
6	0		7	0
10	0		14	0
11	0		17	0
21	0		39	0
21	0		79	1
62	0		81	0
126	0		111	0
190	1		122	1
196	1		151	1
205	1		180	0
214	0		210	0
216	1		220	0
218	0		226	0
237	1		262	0
263	1		270	1
264	1		274	1
278	0		279	1
282	1		284	1
306	0		291	0
319	1		295	1
321	1		301	0
326	1		301	0
327	0		305	1
347	1		308	1
352	1		315	1
359	0		317	1
368	1		318	0
382	0		323	0
390	0		325	0
394	1		326	1
395	1		335	0
396	0		335	0
405	0		360	0
409	0		361	1
422	1		362	0
422	0		368	1
423	1		369	1
425	1		370	0
426	1		378	0
439	0		383	1
447	0		387	0
467	1		392	0
470	1		393	1
504	1		396	1
505	0		401	1
516	1		403	0
519	1		405	0
531	0		411	0
553	0		412	0
561	1		412	1
571	0		414	0
590	0		417	0
591	0		420	1
601	1		424	1
601	0		430	1
608	1		440	0
613	1		440	0
619	1		441	0
636	1		444	0
640	0		447	1
645	0		454	1
650	1		454	0
651	0		464	0
685	0		468	1
688	0		469	1
710	1		472	1
717	0		476	0
718	0		478	0
723	1		480	0
731	0		486	0
765	0		487	0
772	0		490	0
777	0		507	1
779	0		518	1
802	1		524	0
804	0		545	1
808	1		546	0
813	1		549	1
818	0		551	0
820	0		566	1
824	1		568	0
825	0		583	0
832	1		587	0
839	0		614	0
841	1		620	0
847	0		620	1
854	1		632	0
877	1		636	1
877	1		650	0
955	1		659	1
961	1		673	1
1000	0		678	0
1010	0		698	1
1026	1		703	0
1032	1		721	1
1044	1		728	1
1059	1		730	1
1078	1		741	0
1089	0		746	1
1109	0		760	0
1160	0		766	0
1164	0		769	0
1195	1		774	0
1197	0		787	1
1209	0		796	0
1264	0		804	0
1280	0		818	1
1319	0		821	1
1321	1		822	1
1341	1		828	1
1354	1		831	0
1378	0		843	1
1413	1		853	0
1424	1		854	1
1438	1		857	1
1446	1		874	1
1478	1		875	1
1482	0		884	1
1487	0		891	0
1505	0		907	1
1505	0		931	0
1562	0		938	1
1617	0		977	0
1618	1		996	1
1658	0		1002	0
1665	0		1035	0
1695	0		1039	0
1714	0		1070	1
1716	0		1093	1
1729	0		1103	1
1766	1		1124	1
1807	1		1124	0
1832	1		1154	1
1857	1		1156	0
1888	0		1229	0
1910	1		1265	1
1923	0		1280	1
1941	0		1301	1
1949	0		1315	1
1960	1		1333	1
1966	0		1365	0
2010	0		1409	0
2022	0		1429	1
2030	1		1429	0
2051	0		1441	1
2076	0		1460	1
2101	1		1486	1
2145	0		1487	1
2184	1		1490	1
2192	1		1492	0
2193	0		1496	0
2246	0		1506	1
2273	1		1524	1
2296	0		1525	1
2329	0		1544	1
2421	1		1548	1
2423	0		1620	0
2454	1		1628	1
2470	1		1640	1
2765	0		1643	0
2785	0		1655	1
2828	0		1663	0
2829	1		1691	1
2884	0		1780	1
2927	1		1785	0
2950	0		1792	0
2993	1		1794	0
3082	0		1803	0
3106	1		1812	0
3139	1		1814	0
3141	1		1860	1
3151	0		1864	1
3176	0		1871	1
3195	1		1880	0
3196	0		1917	1
3379	1		1927	1
3408	0		1940	0
3424	1		1948	0
3708	0		1992	1
3781	0		2004	1
3808	0		2005	1
3869	1		2022	1
3976	0		2028	1
4000	1		2071	1
4053	0		2073	1
4086	0		2166	0
4129	0		2359	0
4222	1		2365	0
4255	0		2367	0
4414	0		2402	1
4507	1		2588	1
4533	0		2620	0
4601	1		2639	0
4609	0		2644	0
4634	1		2711	1
4646	0		2889	1
4648	1		2912	0
4897	0		2948	0
4930	1		3080	0
5065	0		3136	1
5101	1		3259	1
5107	1		3266	1
5110	1		3453	1
5118	1		3514	0
5237	1		3527	0
5286	0		3564	1
5299	0		3587	1
5318	1		3650	0
5370	1		3683	1
5424	0		3733	0
5487	0		3826	0
5932	0		3857	0
6138	0		3932	0
6164	1		3943	1
6225	1		4062	1
6590	1		4070	0
6598	1		4088	0
6666	0		4195	0
6699	0		4407	0
6716	0		4526	0
7342	0		4942	0
7514	1		5177	0
7563	0		5219	0
8174	1		5318	0
9061	1		6311	0
9188	0		6873	1
10346	1		6940	0
11217	0		6953	1
11252	0		10870	1

## Sheet: SF11C
Days	low		Days	high
79	1		220	0
425	1		270	1
454	1		305	1
505	0		321	1
531	0		326	1
551	0		382	0
765	0		568	0
766	0		620	1
1070	1		650	1
1280	1		673	1
1910	1		728	1
1948	0		769	0
2071	1		787	1
2367	0		853	0
2620	0		977	0
2950	0		1124	1
3733	0		1438	1
3932	0		1640	1
4648	1		2193	0
5107	1		3259	1
6940	0		3976	0
8174	1		4062	1

## Sheet: SF11D
Days	low		Days	high
122	1		10	0
190	1		21	0
210	0		39	0
226	0		111	0
295	1		180	0
319	1		214	0
326	1		263	1
359	0		264	1
368	1		274	1
390	0		278	0
396	0		282	1
405	0		284	1
412	1		305	1
422	1		308	1
422	0		315	1
426	1		318	0
430	1		321	1
439	0		335	0
440	0		360	0
441	0		368	1
447	0		369	1
468	1		370	0
470	1		378	0
478	0		382	0
486	0		383	1
487	0		392	0
490	0		393	1
505	0		396	1
524	0		401	1
549	1		405	0
553	0		411	0
591	0		412	0
601	1		414	0
608	1		417	0
613	1		440	0
619	1		447	1
620	0		454	1
620	1		464	0
640	0		472	1
650	1		476	0
650	0		504	1
651	0		507	1
688	0		516	1
698	1		546	0
760	0		551	0
765	0		583	0
813	1		601	0
824	1		614	0
841	1		632	0
843	1		636	1
877	1		636	1
931	0		645	0
1002	0		659	1
1010	0		673	1
1089	0		678	0
1103	1		710	1
1124	0		728	1
1164	0		730	1
1265	1		746	1
1280	0		766	0
1280	1		777	0
1301	1		779	0
1413	1		808	1
1482	0		821	1
1487	0		825	0
1505	0		828	1
1505	0		831	0
1506	1		832	1
1544	1		853	0
1618	1		854	1
1658	0		857	1
1716	0		877	1
1729	0		884	1
1792	0		977	0
1803	0		1000	0
1812	0		1039	0
1832	1		1044	1
1857	1		1154	1
1860	1		1156	0
1864	1		1160	0
1880	0		1264	0
1940	0		1321	1
1948	0		1333	1
1960	1		1378	0
1992	1		1429	1
2010	0		1438	1
2030	1		1441	1
2071	1		1496	0
2073	1		1524	1
2076	0		1620	0
2193	0		1628	1
2273	1		1640	1
2296	0		1665	0
2329	0		1691	1
2359	0		1714	0
2367	0		1785	0
2454	1		1807	1
2620	0		1871	1
2644	0		1917	1
2711	1		1927	1
2765	0		1949	0
2828	0		2022	1
2884	0		2051	0
2950	0		2166	0
2993	1		2184	1
3082	0		2246	0
3151	0		2365	0
3259	1		2402	1
3564	1		2423	0
3587	1		2639	0
3781	0		2948	0
3826	0		3141	1
3869	1		3176	0
4195	0		3196	0
4255	0		3266	1
4414	0		3424	1
4601	1		3453	1
4646	0		3514	0
4648	1		3683	1
4897	0		3733	0
5065	0		3857	0
5101	1		4000	1
5219	0		4070	0
5299	0		4088	0
5318	0		4129	0
5370	1		4407	0
5487	0		4526	0
6164	1		4942	0
6311	0		5118	1
6873	1		5177	0
6940	0		5318	1
6953	1		5424	0
7342	0		5932	0
7514	1		6138	0
8174	1		6225	1
9188	0		10870	1
11217	0		11252	0

## Sheet: SF11E
Days	low		Days	high
362	0		10	0
369	1		14	0
392	0		122	1
396	0		262	0
403	0		263	1
405	0		270	1
412	1		274	1
444	0		279	1
447	0		291	0
467	1		301	0
486	0		305	1
553	0		308	1
571	0		315	1
608	1		319	1
620	1		393	1
650	0		401	1
685	0		422	1
703	0		545	1
730	1		566	1
760	0		659	1
769	0		718	0
813	1		804	0
841	1		821	1
907	1		822	1
955	1		831	0
977	0		839	0
1002	0		843	1
1032	1		874	1
1078	1		884	1
1089	0		1035	0
1229	0		1124	0
1478	1		1154	1
1482	0		1265	1
1487	0		1301	1
1505	0		1315	1
1620	0		1446	1
1766	1		1492	0
1780	1		1525	1
1812	0		1618	1
1814	0		1628	1
1880	0		1655	1
1940	0		1663	0
2076	0		1871	1
2193	0		1917	1
2246	0		1948	0
2329	0		1992	1
2359	0		2010	0
3136	1		2022	0
3195	1		2051	0
3453	1		2071	1
3932	0		2101	1
4062	1		2145	0
4070	0		2367	0
4195	0		2421	1
4222	1		2588	1
4407	0		2620	0
4897	0		2884	0
5101	1		3266	1
5107	1		3424	1
5219	0		3708	0
5286	0		3826	0
5370	1		3869	1
6311	0		4088	0
6590	1		4255	0
6699	0		4609	0
6953	1		4648	1
7563	0		5118	1
8174	1		7514	1

## Sheet: SF11F
Days	low		Days	high
7	0		122	1
11	0		126	0
210	0		151	1
214	0		180	0
218	0		220	0
237	1		226	0
264	1		301	0
279	1		301	0
308	1		306	0
319	1		317	1
359	0		318	0
370	0		326	1
383	1		327	0
392	0		361	1
395	1		362	0
396	1		368	1
396	0		368	1
422	1		369	1
439	0		390	0
470	1		405	0
478	0		411	0
504	1		412	1
640	0		414	0
673	1		420	1
731	0		425	1
772	0		430	1
777	0		440	0
787	1		444	0
804	0		447	1
818	0		467	1
821	1		468	1
824	1		469	1
831	0		486	0
832	1		490	0
854	1		516	1
877	1		524	0
996	1		549	1
1044	1		551	0
1059	1		566	1
1103	1		583	0
1195	1		587	0
1197	0		614	0
1333	1		620	1
1424	1		650	0
1441	1		678	0
1478	1		698	1
1482	0		760	0
1487	0		769	0
1496	0		774	0
1505	0		796	0
1628	1		802	1
1658	0		818	1
1860	1		828	1
1917	1		853	0
1923	0		875	1
1941	0		907	1
2022	0		931	0
2022	1		977	0
2051	0		1039	0
2192	1		1070	1
2273	1		1154	1
2454	1		1301	1
3082	0		1321	1
3106	1		1354	1
3408	0		1460	1
3424	1		1486	1
3453	1		1506	1
3683	1		1524	1
3857	0		1544	1
3932	0		1548	1
4000	1		1663	0
4088	0		1691	1
4129	0		1780	1
4222	1		1785	0
4255	0		1792	0
4407	0		1794	0
4634	1		2005	1
4897	0		2028	1
4942	0		2166	0
5107	1		2246	0
5118	1		2829	1
5932	0		3080	0
6164	1		3136	1
6225	1		3826	0
6598	1		3943	1
6716	0		3976	0
6873	1		5101	1
7342	0		5177	0
7514	1		6940	0
7563	0		6953	1
11217	0		10346	1

## Sheet: SF11G
Days	low		Days	high
14	0		6	0
17	0		10	0
79	1		21	0
190	1		111	0
262	0		122	1
278	0		151	1
284	1		226	0
295	1		237	1
319	1		270	1
325	0		274	1
326	1		291	0
359	0		301	0
382	0		315	1
393	1		317	1
405	0		326	1
409	0		327	0
417	0		335	0
422	1		335	0
440	0		360	0
464	0		368	1
467	1		368	1
505	0		370	0
549	1		411	0
551	0		420	1
591	0		422	0
608	1		426	1
650	0		440	0
685	0		444	0
688	0		447	1
721	1		454	1
741	0		486	0
777	0		487	0
802	1		504	1
818	0		524	0
831	0		636	1
832	1		698	1
839	0		710	1
853	0		728	1
877	1		765	0
877	1		779	0
931	0		804	0
1026	1		818	1
1044	1		820	0
1070	1		825	0
1156	0		847	0
1197	0		857	1
1301	1		907	1
1460	1		938	1
1487	0		977	0
1505	0		1032	1
1544	1		1035	0
1562	0		1089	0
1618	1		1103	1
1658	0		1124	0
1663	0		1321	1
1803	0		1429	1
1812	0		1438	1
1814	0		1446	1
1832	1		1487	1
1888	0		1524	1
1948	0		1548	1
2030	1		1628	1
2076	0		1643	0
2184	1		1691	1
2273	1		1714	0
2359	0		1729	0
2367	0		1780	1
2828	0		1792	0
2884	0		1949	0
2889	1		1960	1
2950	0		2005	1
3195	1		2010	0
3379	1		2073	1
3708	0		2402	1
3869	1		2423	0
4195	0		2588	1
4414	0		2620	0
4507	1		2639	0
4526	0		2912	0
4601	1		3408	0
4648	1		3453	1
5101	1		3564	1
5177	0		3826	0
5219	0		3943	1
5318	0		3976	0
5487	0		4000	1
6940	0		4533	0
7514	1		4942	0
8174	1		5065	0
10870	1		5299	0
11217	0		10346	1

## Sheet: SF11H
Days	low		Days	high
6	0		14	0
7	0		21	0
10	0		39	0
11	0		62	0
17	0		79	1
21	0		81	0
122	1		111	0
151	1		126	0
190	1		180	0
196	1		205	1
214	0		210	0
226	0		216	1
262	0		218	0
278	0		220	0
282	1		237	1
291	0		263	1
295	1		264	1
301	0		270	1
323	0		274	1
325	0		279	1
326	1		284	1
327	0		301	0
335	0		305	1
347	1		306	0
359	0		308	1
387	0		315	1
396	0		317	1
396	1		318	0
401	1		319	1
403	0		321	1
405	0		326	1
411	0		335	0
412	1		352	1
412	0		360	0
414	0		361	1
420	1		362	0
422	1		368	1
426	1		368	1
430	1		369	1
439	0		370	0
447	1		378	0
454	0		382	0
467	1		383	1
468	1		390	0
469	1		392	0
470	1		393	1
476	0		394	1
486	0		395	1
487	0		405	0
490	0		409	0
505	0		417	0
507	1		422	0
531	0		423	1
546	0		424	1
551	0		425	1
566	1		440	0
568	0		440	0
571	0		441	0
583	0		444	0
587	0		447	0
590	0		454	1
591	0		464	0
601	1		472	1
613	1		478	0
619	1		480	0
632	0		504	1
659	1		516	1
685	0		518	1
688	0		519	1
698	1		524	0
721	1		545	1
730	1		549	1
746	1		553	0
760	0		561	1
765	0		601	0
769	0		608	1
772	0		614	0
774	0		620	0
779	0		620	1
787	1		636	1
796	0		636	1
804	0		640	0
804	0		645	0
808	1		650	0
818	0		650	1
821	1		651	0
825	0		673	1
832	1		678	0
843	1		703	0
854	1		710	1
875	1		717	0
877	1		718	0
891	0		723	1
931	0		728	1
938	1		731	0
955	1		741	0
1000	0		766	0
1010	0		777	0
1032	1		802	1
1035	0		813	1
1039	0		818	1
1044	1		820	0
1059	1		822	1
1070	1		824	1
1078	1		828	1
1089	0		831	0
1093	1		839	0
1124	0		841	1
1124	1		847	0
1154	1		853	0
1197	0		854	1
1209	0		857	1
1264	0		874	1
1321	1		877	1
1341	1		884	1
1354	1		907	1
1409	0		961	1
1424	1		977	0
1441	1		988	1
1446	1		996	1
1478	1		1002	0
1486	1		1026	1
1487	1		1103	1
1490	1		1109	0
1496	0		1156	0
1505	0		1160	0
1525	1		1164	0
1544	1		1195	1
1620	0		1229	0
1643	0		1265	1
1655	1		1280	1
1658	0		1280	0
1663	0		1301	1
1665	0		1315	1
1691	1		1319	0
1714	0		1333	1
1716	0		1365	0
1780	1		1378	0
1794	0		1413	1
1812	0		1429	0
1814	0		1429	1
1832	1		1438	1
1860	1		1460	1
1864	1		1482	0
1880	0		1487	0
1888	0		1505	0
1910	1		1506	1
1927	1		1524	1
1948	0		1548	1
1949	0		1562	0
1992	1		1617	0
2005	1		1618	1
2028	1		1628	1
2071	1		1640	1
2073	1		1695	0
2076	0		1729	0
2101	1		1766	1
2246	0		1785	0
2365	0		1792	0
2367	0		1803	0
2421	1		1807	1
2423	0		1857	1
2588	1		1871	1
2620	0		1917	1
2644	0		1923	0
2711	1		1940	0
2765	0		1941	0
2829	1		1960	1
2889	1		1966	0
2948	0		2004	1
2950	0		2010	0
3082	0		2022	1
3136	1		2022	0
3141	1		2030	1
3176	0		2051	0
3195	1		2145	0
3259	1		2166	0
3266	1		2184	1
3408	0		2192	1
3564	1		2193	0
3587	1		2273	1
3650	0		2296	0
3708	0		2329	0
3733	0		2359	0
3808	0		2402	1
3857	0		2454	1
3869	1		2470	1
3932	0		2639	0
3943	1		2785	0
4086	0		2828	0
4195	0		2884	0
4222	1		2912	0
4407	0		2927	1
4414	0		2993	1
4526	0		3080	0
4533	0		3106	1
4601	1		3139	1
4634	1		3151	0
4646	0		3196	0
4648	1		3379	1
4930	1		3424	1
5065	0		3453	1
5101	1		3514	0
5107	1		3527	0
5177	0		3683	1
5219	0		3781	0
5286	0		3826	0
5299	0		3976	0
5318	1		4000	1
5318	0		4053	0
5370	1		4062	1
5424	0		4070	0
5487	0		4088	0
5932	0		4129	0
6138	0		4255	0
6164	1		4507	1
6590	1		4609	0
6598	1		4897	0
6666	0		4942	0
6699	0		5110	1
6873	1		5118	1
6940	0		5237	1
6953	1		6225	1
7342	0		6311	0
8174	1		6716	0
9061	1		7514	1
9188	0		7563	0
10346	1		10870	1
11252	0		11217	0

## Sheet: SF11I
Days	low		Days	high
17	0		11	0
81	0		21	0
210	0		180	0
216	1		196	1
262	0		214	0
284	1		237	1
305	1		270	1
306	0		274	1
319	1		308	1
325	0		315	1
392	0		321	1
412	1		323	0
469	1		369	1
504	1		370	0
505	0		378	0
519	1		383	1
549	1		394	1
568	0		396	0
591	0		409	0
601	0		422	0
608	1		425	1
613	1		426	1
640	0		441	0
685	0		447	1
723	1		447	0
731	0		470	1
741	0		472	1
772	0		487	0
796	0		507	1
802	1		516	1
818	0		561	1
820	0		587	0
822	1		651	0
843	1		698	1
875	1		710	1
884	1		717	0
907	1		721	1
1059	1		779	0
1156	0		808	1
1164	0		825	0
1197	0		847	0
1319	0		877	1
1378	0		977	0
1460	1		1000	0
1487	0		1002	0
1496	0		1010	0
1505	0		1032	1
1505	0		1035	0
1544	1		1044	1
1617	0		1078	1
1618	1		1109	0
1658	0		1160	0
1663	0		1321	1
1803	0		1424	1
1860	1		1429	1
1880	0		1446	1
1888	0		1524	1
2004	1		1628	1
2022	0		1643	0
2051	0		1665	0
2073	1		1691	1
2076	0		1729	0
2329	0		1949	0
2359	0		1960	1
2765	0		2005	1
2828	0		2192	1
2884	0		2273	1
2950	0		2367	0
2993	1		2402	1
3266	1		2423	0
3379	1		2454	1
3564	1		2948	0
3708	0		3082	0
3826	0		3408	0
3932	0		3424	1
4195	0		3683	1
4222	1		3808	0
4255	0		3976	0
4601	1		4000	1
5101	1		4053	0
5107	1		4062	1
5219	0		4088	0
5299	0		4533	0
5318	0		4648	1
5487	0		5065	0
6590	1		5118	1
6716	0		5318	1
7342	0		5932	0
8174	1		7514	1
9061	1		10346	1
10870	1		11252	0

## Sheet: SF11J
Days	low		Days	high
10	0		6	0
11	0		7	0
17	0		14	0
21	0		21	0
62	0		39	0
79	1		111	0
81	0		122	1
210	0		126	0
214	0		151	1
216	1		180	0
218	0		190	1
220	0		196	1
226	0		205	1
262	0		237	1
279	1		263	1
301	0		264	1
306	0		270	1
318	0		274	1
325	0		278	0
326	1		282	1
335	0		284	1
359	0		291	0
368	1		295	1
382	0		301	0
383	1		305	1
387	0		308	1
395	1		315	1
396	0		317	1
396	1		319	1
401	1		321	1
403	0		323	0
414	0		326	1
420	1		327	0
422	1		335	0
425	1		347	1
454	0		352	1
454	1		360	0
464	0		361	1
468	1		362	0
469	1		368	1
490	0		369	1
505	0		370	0
507	1		378	0
518	1		390	0
524	0		392	0
549	1		393	1
551	0		394	1
553	0		405	0
566	1		405	0
568	0		409	0
587	0		411	0
591	0		412	1
601	1		412	0
601	0		417	0
608	1		422	0
613	1		423	1
614	0		424	1
636	1		426	1
640	0		430	1
645	0		439	0
651	0		440	0
678	0		440	0
685	0		441	0
688	0		444	0
703	0		447	1
717	0		447	0
718	0		467	1
721	1		470	1
723	1		472	1
730	1		476	0
741	0		478	0
765	0		480	0
766	0		486	0
769	0		487	0
772	0		504	1
774	0		516	1
777	0		519	1
796	0		531	0
802	1		545	1
804	0		546	0
804	0		561	1
813	1		571	0
818	0		583	0
821	1		590	0
822	1		619	1
832	1		620	0
839	0		620	1
853	0		632	0
854	1		636	1
874	1		650	0
877	1		650	1
907	1		659	1
961	1		673	1
1026	1		698	1
1059	1		710	1
1070	1		728	1
1103	1		731	0
1109	0		746	1
1124	0		760	0
1124	1		779	0
1154	1		787	1
1156	0		808	1
1164	0		818	1
1197	0		820	0
1229	0		824	1
1264	0		825	0
1280	0		828	1
1301	1		831	0
1319	0		841	1
1341	1		843	1
1354	1		847	0
1365	0		854	1
1413	1		857	1
1438	1		875	1
1446	1		877	1
1482	0		884	1
1487	0		891	0
1490	1		931	0
1492	0		938	1
1505	0		955	1
1505	0		977	0
1506	1		988	1
1548	1		996	1
1617	0		1000	0
1618	1		1002	0
1628	1		1010	0
1640	1		1032	1
1658	0		1035	0
1663	0		1039	0
1665	0		1044	1
1695	0		1078	1
1714	0		1089	0
1716	0		1093	1
1729	0		1160	0
1792	0		1195	1
1794	0		1209	0
1803	0		1265	1
1807	1		1280	1
1814	0		1315	1
1832	1		1321	1
1857	1		1333	1
1860	1		1378	0
1910	1		1409	0
1948	0		1424	1
1949	0		1429	0
1966	0		1429	1
2004	1		1441	1
2005	1		1460	1
2010	0		1478	1
2022	0		1486	1
2030	1		1487	1
2051	0		1496	0
2073	1		1524	1
2101	1		1525	1
2145	0		1544	1
2166	0		1562	0
2273	1		1620	0
2296	0		1643	0
2329	0		1655	1
2367	0		1691	1
2423	0		1766	1
2470	1		1780	1
2588	1		1785	0
2620	0		1812	0
2711	1		1864	1
2765	0		1871	1
2785	0		1880	0
2828	0		1888	0
2889	1		1917	1
2927	1		1923	0
2950	0		1927	1
3139	1		1940	0
3141	1		1941	0
3151	0		1960	1
3176	0		1992	1
3196	0		2022	1
3259	1		2028	1
3266	1		2071	1
3379	1		2076	0
3527	0		2184	1
3564	1		2192	1
3587	1		2193	0
3683	1		2246	0
3708	0		2359	0
3808	0		2365	0
3869	1		2402	1
3932	0		2454	1
3943	1		2639	0
4000	1		2644	0
4062	1		2829	1
4088	0		2884	0
4129	0		2912	0
4195	0		2948	0
4407	0		2993	1
4414	0		3080	0
4526	0		3082	0
4533	0		3106	1
4601	1		3136	1
4609	0		3195	1
4646	0		3408	0
4648	1		3424	1
4897	0		3453	1
4930	1		3514	0
4942	0		3650	0
5065	0		3733	0
5101	1		3781	0
5107	1		3826	0
5110	1		3857	0
5299	0		3976	0
5318	1		4053	0
5318	0		4070	0
5370	1		4086	0
5424	0		4222	1
6164	1		4255	0
6225	1		4507	1
6311	0		4634	1
6590	1		5118	1
6598	1		5177	0
6666	0		5219	0
6716	0		5237	1
6873	1		5286	0
6940	0		5487	0
7563	0		5932	0
8174	1		6138	0
9061	1		6699	0
9188	0		6953	1
10346	1		7342	0
10870	1		7514	1
11252	0		11217	0

[truncated: 6 more sheets: SF11K, SF11L, SF11 M, SF11N, SF11O, SF11P]
